# Supplementary material for: Genetic circuit characterization and debugging using RNA‐seq
Source: Mol Syst Biol. 2017 Nov 9;13(11):952. doi: 10.15252/msb.20167461 (PMC5731345; doi:10.15252/msb.20167461)
Supplement: Supplementary file 2 — Dataset EV1 [file MSB-13-952-s002.xlsx]

## Sheet: Dataset EV1 Description
Filename:	MSB-16-7461_DatasetEV1
Description:	Mapped sequencing data and statistics. Includes FPKMs ('FPKMs' sheet) for each gene feature across all 34 samples (26 for culture tubes, 8 for Erlenmeyer flasks), and statistics for the total number of mapped reads for each sample and the effective library size used for normalisation claculated by edgeR ('Library Sizes' sheet). The control strain not containing the circuit (E. coli DH10B + pAN120…

## Sheet: FPKMs
Locus ID	Gene Name	Tube 1 (rep1)	Tube 1 (rep2)	Tube 1 (rep3)	Tube 2 (rep1)	Tube 2 (rep2)	Tube 2 (rep3)	Tube 3 (rep1)	Tube 3 (rep2)	Tube 3 (rep3)	Tube 4 (rep1)	Tube 4 (rep2)	Tube 4 (rep3)	Tube 5 (rep1)	Tube 5 (rep2)	Tube 5 (rep3)	Tube 6 (rep1)	Tube 6 (rep2)	Tube 6 (rep3)	Tube 7 (rep1)	Tube 7 (rep2)	Tube 7 (rep3)	Tube 8 (rep1)	Tube 8 (rep2)	Tube 8 (rep3)	Flask 1	Flask 2	Flask 3	Flask 4	Flask 5	Flask 6	Flask 7	Flask 8	Control (rep1)	Control (rep2)
SYNTHETIC_AmtR	AmtR	606.459	446.427	353.377	2225.48	1453.85	1305.74	4903.73	2365.75	2550.27	6362.78	3311.66	3190.39	1660.65	439.034	562.409	2516.81	1142.07	1261.13	7878.29	1188.09	1798.06	12264.4	2000.38	2453.15	535.418	2612.58	3991.83	7415.67	2293.02	2305.28	4747.41	6972.65	0	0
SYNTHETIC_AraC	AraC	2055.3	1737.88	1769.27	1765.67	1944.15	1862.77	1912.49	1733.44	1836.15	2143.7	1913.28	2327.12	1788.65	1619.71	1610.75	1770.84	1960.11	1904.31	1529.23	2086.23	1996.64	1457.63	1881.23	2121.25	2047.09	1479.19	3742.64	2475.91	4156.49	4346.84	7735.38	8899.54	0	0
SYNTHETIC_BM3R1	BM3R1	86.5391	31.5242	30.2838	68.9175	28.2325	34.3403	285.305	97.9566	81.9861	211.087	94.4747	73.9473	7104.18	1990.13	3566.86	795.689	1782.12	2853.85	802.522	1644.19	3691.55	781.839	2282.02	4256.96	46.1297	42.6606	183.024	282.072	7541.26	5826.79	8560.19	10022	0	0
SYNTHETIC_KanR	KanR	1856.35	1818.47	1774.57	1989.93	2045.83	1731.63	2588.73	2002.04	1853.6	1812.44	2024.58	1779.82	1501.78	2051.14	1410.1	1562.22	2241.67	1673.51	1102.27	1341.82	1253.98	812.328	1716.67	1397.16	1013.34	1638.89	2219.43	3352.05	2748.6	2691.5	3024.5	3897.94	1484.8	2020.88
SYNTHETIC_LacI	LacI	208.84	192.058	229.629	278.116	205.863	235.501	288.863	204.619	247.452	311.243	210.141	292.454	254.588	242.374	242.781	271.843	262.056	283.021	220.654	273.854	306.597	287.369	236.053	297.484	251.126	296.132	271.082	258.77	461.578	464.091	729.812	732.275	308.104	299.661
SYNTHETIC_LitR	LitR	184.889	173.437	162.745	437.247	251.014	170.88	20808.5	14620.7	20186.8	16109.2	14531.3	19032.7	57236.5	14802.6	29981.4	7093.92	17486.7	31757.4	41903.8	29490.6	70302.8	38117.2	32344.9	58732.7	105.859	136.409	17796.2	27634.1	36901.6	45836.5	69242.1	89523.3	0	0
SYNTHETIC_PhlF	PhlF	4085.49	5365.69	4483.96	2982.21	4661.97	4581.32	1004.73	1378.52	945.638	849.486	1041.54	1058.47	593.38	870.868	814.228	4022.71	1523.85	1614.34	5718.81	1146.01	964.005	6441.45	1149.66	1233.36	4048.33	4215.49	1254.08	1256.38	1023.75	1368.65	2409.08	3126.87	0	0
SYNTHETIC_SrpR	SrpR	13902.1	21002.8	10714.1	2912.81	2771.83	1878.51	3202.69	2104.41	1446.09	2703.6	2139.91	1530.11	12130	8638.43	6571.72	2070.23	890.22	786.056	1127.01	582.782	741.023	1561.33	685.254	716.467	25663.3	2256.7	3596.31	3481.63	18012.2	2854.77	4302.28	3386.93	0	0
SYNTHETIC_TetR	TetR	424.912	343.939	290.484	475.96	361.294	295.347	671.137	353.598	293.693	704.199	398.265	313.311	495.54	383.766	292.021	710.083	398.451	315.758	382.962	448.067	352.27	731.934	397.236	343.619	554.095	550.32	935.193	959.613	1163.31	1415.25	2350.91	1653.91	434.544	367.063
SYNTHETIC_YFP	YFP	247.76	115.889	113.162	118.135	129.915	137.516	30853.2	14300.2	13592	38977.4	13661.1	12859.3	42505.6	17486.5	13374.4	1610.87	462.284	423.987	8269.85	1435.06	1083.45	7348.27	1309.81	1143.07	248.323	177.943	37905.5	46434	64424.4	31617.6	73331	51799.4	0	0
ECDH10B_3418	aaeA	0	4.94456	4.68355	0.375164	4.62347	3.35349	0.976852	3.20621	3.98074	2.92763	4.10162	3.74189	1.97275	3.22547	4.4124	3.77544	2.992	4.13793	0	4.55248	4.04066	0	3.33135	2.73746	0.653588	3.59474	7.34025	0.764958	0	3.17398	1.7234	5.73584	4.70576	4.30916
ECDH10B_3420	aaeR	40.6576	20.2734	26.705	56.4562	23.9243	32.6663	47.5301	16.0828	20.4671	32.6203	19.364	23.0452	19.3953	19.7388	27.1423	39.2716	18.4102	21.7942	0	18.8644	23.5426	112.997	21.1666	23.5396	47.9969	33.3905	35.4631	39.1387	26.071	29.8255	35.5396	21.9926	29.2698	33.8216
ECDH10B_3419	aaeX	15.9197	0.983222	4.3383	0	3.33877	1.979	0	0	4.55151	0.854657	1.10346	4.04072	0	1.47518	2.6553	23.6286	1.3684	1.35178	0	5.43153	2.84309	0	3.17418	0.596183	7.77192	13.1525	0	5.24783	11.3685	1.5726	17.5156	0	3.44351	6.9558
ECDH10B_3006	aas	27.1709	23.7721	25.8385	32.41	23.8599	28.4564	26.2661	28.6952	23.6963	29.1121	29.5973	26.332	21.9847	26.8544	19.1093	18.2819	26.5369	18.3204	12.2926	20.2626	18.8631	0	21.2846	15.1464	28.9654	31.3651	23.6959	17.6224	24.4998	25.1575	29.4456	26.7102	20.7328	23.2665
ECDH10B_0955	aat	17.7681	24.4676	23.773	41.9538	19.6443	26.6281	33.9352	18.1605	30.7856	29.2644	18.8387	24.8289	60.5693	27.7459	23.6649	70.476	21.646	22.8825	0	30.9097	30.2335	0	25.6257	22.9442	51.5516	45.0544	30.9318	24.4651	45.1575	50.2654	43.0808	31.4032	17.4373	18.7856
ECDH10B_1458	abgA	2.47721	0.917974	1.43452	2.00245	1.38542	0.923837	7.47336	1.36906	1.50502	1.46289	1.20194	1.07259	0	1.95115	1.07427	2.26263	1.20662	0.946557	0	1.69036	1.21661	0	1.53116	1.76263	1.20936	0.210681	0	0.816597	1.92984	2.22118	11.5835	0.838772	1.6075	1.44316
ECDH10B_1457	abgB	0	0.832271	0.612042	0	0.62804	1.04698	2.3636	0.413748	0.882917	2.17033	0.467026	0.838324	0	1.45681	1.19874	0	1.09396	0.667478	0	1.0217	0.60165	0	1.02996	0.925197	0.674741	0.327449	0	1.15167	0.729027	1.86021	0.247108	1.72372	0.72871	0.572434
ECDH10B_1459	abgR	9.69744	6.1784	12.8395	13.0924	6.24413	9.88196	26.0687	9.8726	11.8745	10.6771	9.41039	15.096	2.4298	10.9251	13.7059	0	12.0793	14.5618	0	14.2212	16.7489	0	15.3157	15.3866	7.24512	7.63976	5.94793	12.955	20.6428	21.8814	15.1339	19.1941	9.66001	12.6834
ECDH10B_1456	abgT	0	1.05083	0.833141	0.687678	0.892088	0.396578	4.62565	0.783601	1.36813	3.53952	0.737087	0.857363	0	0.739037	0.993259	2.18539	0.243749	0.361184	0	0.362814	0.759647	0	1.01773	1.11506	1.5175	1.60208	1.65233	1.16848	0	1.66457	2.574	2.59245	0.805064	1.0067
ECDH10B_0782	abrB	22.3775	5.36406	16.0076	5.18189	2.16845	15.9057	3.48196	2.62854	8.314	2.88641	3.22502	8.1046	0	2.6587	6.41532	9.20772	3.91047	5.66277	0	3.70403	6.37048	0	3.03047	6.04041	12.8133	8.44174	8.43448	2.72667	0	2.71054	4.77788	2.87073	7.71583	32.9786
ECDH10B_0165	accA	198.627	377.963	338.333	350.211	480.324	307.308	374.767	342.141	326.791	297	472.724	320.025	420.648	458.614	345.209	266.311	385.388	333.645	145.206	346.26	308.12	21.0512	365.855	251.984	257.385	255.694	255.127	400.84	287.921	353.739	192.058	235.351	382.886	287.984
ECDH10B_3430	accB	438.828	890.461	703.101	512.037	800.171	750.219	461.99	763.663	638.718	763.66	770.428	665.767	380.62	588.135	542.831	551.459	613.823	537.476	352.336	534.02	516.881	489.138	543.184	468.668	371.057	527.107	410.953	549.296	188.901	319.29	374.766	218.214	673.766	571.66
ECDH10B_3431	accC	235.238	611.538	481.103	229.982	583.904	464.798	260.425	500.427	409.575	321.493	468.722	404.97	130.885	437.973	320.193	234.558	371.24	304.974	179.472	327.212	248.751	260.473	345.015	264.954	224.044	279.944	243.1	303.809	133.841	151.411	75.4337	82.16	517.751	386.979
ECDH10B_2478	accD	235.522	405.977	414.638	231.822	345.641	418.498	332.438	423.699	391.952	237.993	400.271	419.387	275.986	379.623	398.772	185.597	331.425	306.655	90.6831	301.53	386.026	198.778	319.237	307.975	211.13	178.573	202.676	209.822	169.82	242.677	196.427	216.801	340.49	298.788
ECDH10B_4204	aceA	111.098	84.0734	92.1041	31.9183	104.385	91.6484	41.9036	38.6016	33.1737	48.8982	33.6366	29.5391	21.7202	33.1491	31.0481	44.3241	38.6466	32.3309	71.2123	48.1138	51.1103	55.7494	49.9666	38.4901	43.6437	46.0792	34.1111	37.1892	70.6014	106.445	104.32	124.709	122.597	72.5801
ECDH10B_4203	aceB	55.0248	56.0915	81.0364	36.0516	55.4128	87.6988	22.0455	17.0297	24.9225	31.8154	20.9369	28.1489	14.936	23.1525	27.9294	29.5103	23.4661	31.8454	0	41.2688	50.8668	0	39.6522	38.8702	42.7848	46.625	38.1369	20.6419	41.4563	61.4785	78.5117	90.2402	56.8953	57.0206
ECDH10B_0094	aceE	382.268	1783.59	1586.75	525.962	1680.45	1288.02	812.616	2086.57	1718.51	826.635	1748.8	1508.9	736.092	1841.31	1570.87	661.545	1914.99	1786.87	441.039	1680	1605.75	496.125	1872.45	1663.07	734.641	900.638	1057.32	1102.93	568.478	711.614	180.738	216.734	1546.75	1507.51
ECDH10B_0095	aceF	442.256	1738.13	1380.09	811.74	1693.48	1218.56	920.911	2001.91	1593.31	1020.25	1634.25	1329.94	865.353	1896.31	1357.95	1066.04	1705.79	1735.58	301.568	1681.76	1432.28	452.651	1810.22	1418.92	995.326	889.391	1257.65	1770.44	706.346	684.796	190.362	187.745	1749.97	1536.86
ECDH10B_4205	aceK	18.2961	14.7806	13.8204	7.45599	17.3839	15.6304	16.9215	5.99313	4.0091	15.4576	4.79501	5.02473	2.96696	6.58352	4.86483	9.17898	6.26771	3.96897	55.4122	7.65481	4.75812	0	8.12677	5.32137	13.6915	20.3308	6.84783	11.3678	24.5185	22.8165	25.4051	31.3155	13.8514	11.8453
ECDH10B_2458	ackA	452.762	798.641	814.388	554.284	513.899	655.075	378.046	662.136	635.31	322.661	602.529	617.213	440.025	794.616	734.759	378.956	646.95	662.589	248.304	556.473	646.161	433.413	665.133	691.311	393.352	506.159	300.82	344.691	343.68	422.803	296.576	321.571	577.66	693.469
ECDH10B_1393	acnA	21.4982	23.9853	23.8327	16.4158	25.198	23.9499	36.2722	38.6333	29.4062	40.547	32.807	31.456	17.7455	28.6766	16.7605	24.4559	30.0087	19.6312	12.4028	29.3295	15.8219	40.7808	31.6507	18.0432	26.3881	29.9766	62.7007	44.7177	48.9269	49.6228	68.2322	78.8151	25.9885	28.6342
ECDH10B_0098	acnB	259.474	593.008	576.042	253.899	656.728	549.322	518.584	938.179	601.537	479.787	763.438	597.355	398.012	645.541	473.001	382.491	675.249	473.087	218.456	656.731	393.637	266.033	676.07	413.971	241.572	356.197	446.116	391.146	726.154	777.432	849.97	898.441	689.632	664.932
ECDH10B_0360	acpH	17.9361	33.0849	19.3882	11.7278	27.3068	23.4114	39.1496	34.3342	23.9306	32.6532	28.235	22.4947	17.71	38.6511	27.5494	14.016	35.8136	26.534	68.433	36.1729	30.3947	34.7236	37.6058	31.3457	16.5546	22.6441	17.9603	34.9495	34.0523	42.2319	32.5392	43.5821	20.5191	24.3811
ECDH10B_1166	acpP	7166.69	4609.05	5881.42	6569.31	4632.69	5482.54	5129.04	4904.38	5762.03	5682.68	5676.1	7311.97	6834.21	4488.01	5802.61	9285.34	4515.54	6560.73	3150.95	3493.97	7148.32	2012.39	4969.6	5899.92	3359.29	3638.26	6809.67	16457.9	4458.66	6687.75	5311.52	5686.84	3264.88	4421.1
ECDH10B_3649	acpT	93.4993	71.9759	47.1292	76.4943	51.3535	34.8446	71.6877	28.0825	21.1204	49.6166	36.3692	22.6775	27.546	22.647	20.267	34.3673	19.3066	14.5386	0	16.6456	7.64443	0	15.8579	13.4445	68.2392	111.662	31.5696	58.8686	45.896	12.9264	11.8498	29.7972	36.438	35.4947
ECDH10B_0419	acrA	47.7934	26.2061	40.8596	37.9637	47.7271	51.3099	17.3655	51.0091	62.2115	48.3819	50.7149	57.7884	23.4311	19.4701	20.2336	74.0644	137.005	134.764	175.123	143.376	128.603	226.803	137.099	138.734	46.7818	73.0329	57.961	40.1484	15.1857	94.2464	92.1724	95.4732	156.645	177.62
ECDH10B_0418	acrB	42.197	32.2834	29.4653	22.9463	40.6503	35.5335	27.4867	53.7122	37.914	35.9032	52.8107	39.4067	12.6211	21.7104	18.2624	59.7969	132.133	103.214	104.311	111.917	88.7017	44.9092	127.595	85.3666	35.2327	45.5704	44.9126	42.8978	19.544	87.1709	85.189	70.5393	144.286	130.073
ECDH10B_2635	acrD	7.89632	4.70204	3.55256	5.78884	4.15577	2.94944	10.0974	6.417	5.21801	8.90226	4.77104	3.93951	16.7862	11.4276	8.24524	8.45406	9.62188	8.36855	42.6333	11.5049	10.9889	22.0652	9.93963	8.39711	9.36041	7.95741	4.10912	5.84441	12.9994	10.9996	13.9416	14.0308	2.25586	2.84799
ECDH10B_3440	acrE	0	0.692841	1.28969	1.05794	0.784237	1.22021	0	0.619979	0.501137	1.00374	0.583177	0.544346	3.49678	1.0395	0.374218	0	0.562486	0.833483	0	0.6379	0.500855	10.4711	0.559181	0.315081	1.57979	0.17037	0	1.84898	0	1.19339	0	0.633063	0.909943	0.867973
ECDH10B_3441	acrF	4.25844	2.77772	2.76121	4.39649	3.29038	3.25054	7.04466	2.62048	2.31753	4.37981	2.68243	2.24875	6.52056	3.34373	2.23302	3.70191	2.51733	2.13151	0	3.15221	2.94198	0	2.60681	3.32941	2.12103	3.36756	6.44273	2.49012	5.97535	3.23472	7.365	4.22617	2.828	3.16091
ECDH10B_0420	acrR	0	1.23813	0.8536	10.2632	3.50365	3.58236	10.9003	3.50843	4.65687	13.9014	5.2108	4.04072	0	1.97373	2.00622	38.9098	17.3753	16.8097	0	17.3843	23.7187	0	20.1854	22.8978	12.2336	45.425	5.56242	19.458	28.3065	67.0258	119.382	106.117	4.33627	7.29929
ECDH10B_4259	acs	0	0	0	0	0	0.0515208	0	0.0610801	0	0	0.114909	0	0	0	0	0	0	0	0	0	0	0	0.0330542	0	0	0	0	0	0	0	0	0	0	0
ECDH10B_4257	actP	0	0	0	0	0	0	0	0	0	0	0	0	0	0	0	0	0	0	0	0	0	0	0	0	0	0	0	0	0	0	0	0	0	0
ECDH10B_2370	ada	5.22756	4.14338	4.15499	2.46499	7.03493	8.71877	6.63227	8.20176	7.84654	9.38598	6.34103	8.14974	20.7389	8.97157	6.00172	16.5375	8.4751	5.0492	0	7.80305	10.0749	0	10.4578	11.1914	10.3064	13.8194	8.1227	8.04175	6.92884	12.6748	12.2461	8.74198	6.92582	6.7174
ECDH10B_1756	add	36.1156	64.8573	56.0862	45.0635	71.6003	51.6733	115.517	216.861	125.214	108.229	247.572	108.737	180.751	287.045	120.013	78.2651	293.362	144.212	165.619	278.851	177.991	189.587	339.211	169.93	21.9089	24.4149	107.018	147.68	176.748	329.725	209.148	220.438	65.3751	41.8354
ECDH10B_3848	ade	13.7845	15.8918	17.2795	7.52749	16.5748	17.6498	10.8316	25.8002	29.8205	10.8208	23.4406	31.8044	6.45816	27.5049	30.5328	4.30173	21.8015	27.077	28.1749	16.1993	24.6996	48.0353	17.9198	30.0096	6.83304	7.94958	16.8289	18.1085	7.39771	5.22323	1.92106	2.77967	16.3991	20.4442
ECDH10B_1302	adhE	1116.44	858.15	1535.56	1336.15	1111.51	1701.09	619.352	1548.51	2037.23	769.416	1548.49	2088.94	442.811	1469.65	1760.26	474.57	1757.37	2551.18	173.64	1915.25	2870.15	226.56	2117.18	2996.04	502.24	676.043	582.423	584.709	942.69	1303.23	737.134	997.776	1229.66	2189.12
ECDH10B_1609	adhP	44.7426	25.3946	12.4195	18.0034	22.9058	11.5804	32.4535	26.8663	18.2533	47.827	28.7228	19.3763	8.73864	18.9759	11.573	17.054	22.1814	15.4111	0	24.2942	18.9314	67.9635	20.5596	15.0373	40.5325	25.3684	42.7828	51.2983	30.6555	32.391	28.9812	42.2014	22.9295	15.5559
ECDH10B_4307	adiC	2.42722	0.749542	1.94299	10.9874	1.35747	4.07338	2.38409	0.80486	0.780696	0.0434355	0.672964	2.35558	2.20099	0.44983	1.13356	2.21697	0.625906	1.44271	0	0.138021	0.433476	0	0.774328	0.727183	1.09381	3.06696	0	0.800118	0	0.424205	0	0.328739	1.70631	2.78388
ECDH10B_0430	adk	248.876	339.582	554.248	349.757	338.971	516.538	160.732	407.572	463.174	206.066	296.652	510.747	197.47	393.783	395.889	287.433	384.901	489.748	257.287	395.685	449.38	0	358	405.782	321.254	388.826	207.046	293.412	168.014	239.354	157.607	204.582	360.768	449.161
ECDH10B_0342	adrA	2.07861	1.43783	1.38779	5.01833	0.203438	1.53745	2.24584	0.857748	0.935995	2.55172	1.21025	0.825524	0	0.943796	1.35906	3.65472	0.833793	1.60615	0	0.992861	1.29926	0	0.812316	0.980817	1.20211	2.86386	0	4.15689	0	2.69774	0.800442	3.41582	2.04574	1.37745
ECDH10B_2633	aegA	6.56085	2.02603	1.95552	14.8497	1.9493	3.61918	2.99198	1.45037	1.81715	1.43824	1.36428	2.25301	2.41692	2.20382	2.40747	6.1798	1.83283	2.08912	0	1.67884	2.19693	0	2.15844	2.57985	5.35882	6.01828	0.728171	0.240305	0.95834	3.06601	3.24834	4.07271	2.30611	2.80691
ECDH10B_3247	aer	11.591	6.32986	5.05493	2.9917	5.82145	4.71136	14.3811	6.68688	4.95997	14.6725	7.84395	5.00508	20.0878	6.13348	5.98306	5.72881	7.21897	4.98587	0	7.52773	4.67119	39.8602	5.96019	7.27649	4.97139	6.48547	18.7213	15.7193	14.0002	16.5005	23.3748	25.4484	6.00407	4.58689
ECDH10B_0432	aes	7.73243	3.13402	7.95129	19.3245	3.07445	9.35698	0	2.9914	6.52857	3.02691	3.2828	7.77839	4.9849	3.44823	10.8336	3.86237	3.48943	10.9156	0	4.0397	13.5935	0	4.51923	15.8361	2.03266	2.01398	0.563195	0.495629	1.0981	2.54489	7.81632	4.04725	7.5004	10.7163
ECDH10B_0249	afuB	0	0.552555	0.91427	0	1.25089	1.11217	0	0.32963	0.319734	2.40152	1.24026	0.400733	0	0.829025	0	2.55364	0	0.37984	0	1.01748	0	0	1.0703	0	2.01586	3.36966	0	0	4.64649	1.22369	5.4139	0	1.4514	0.48863
ECDH10B_3308	agaA	20.7119	2.7858	4.60944	16.668	3.60375	4.00513	6.78127	1.8993	6.67825	3.11339	2.67984	4.52176	9.49504	4.17967	4.0841	2.94276	2.21551	4.92435	0	2.19848	3.74002	0	1.67022	2.65443	11.6152	4.30589	7.50927	4.01223	10.4581	7.63833	6.02619	1.59999	3.4845	3.87123
ECDH10B_3311	agaB	0	0	0.231922	2.20144	0	0.846366	0	0.752553	0	0	0.471921	0.406614	0	0.157723	0.22712	0	0.585229	0.578121	0	0.774307	0	0	0.678754	0	0	0	0	0.249373	3.97801	0.931233	0	2.61268	0.368174	0.2479
ECDH10B_3312	agaC	0	0.249474	0.412786	0	0.564767	0.251068	0	0.297651	0.144357	0	0	0.0603093	4.12069	0.467873	1.07797	3.45884	0.578677	0.34299	0	0.459384	0.360691	0	0.241616	0.453811	2.42705	2.45383	0	0	2.88455	0.859422	0	0.63826	1.31059	0.147075
ECDH10B_3313	agaD	0	1.01302	0.55872	1.54684	0	0.764615	0	0.151081	0.146545	0	0	0.244892	6.97188	0.37997	1.23109	0	0.234978	0.348187	0	0.699516	0	0	0.408795	0.307125	0.153989	0.697483	0	0	0	0.997078	0	0	0.665224	0.298607
ECDH10B_3314	agaI	0	0.265314	0.585326	4.167	0.600626	0.93453	5.12363	0.94965	0.767615	0	0.89328	0.769661	0	0.497579	0.429905	0	0.492335	1.0943	0	0.244275	0.383591	0	0.685219	0.804374	0	1.25262	3.33745	0	0	1.82798	1.89057	0.581815	0.464601	0.547447
ECDH10B_3304	agaR	128.874	71.8116	91.7108	232.056	85.2088	88.718	177.498	88.634	97.2927	87.462	93.3775	90.0931	148.155	93.6245	123.316	100.708	93.1662	118.136	139.316	98.0359	124.591	89.8184	104.325	119.519	113.377	92.6523	183.56	134.517	174.394	177.71	222.331	153.767	93.8803	97.9565
ECDH10B_3309	agaS	0	0.8683	1.43671	6.51568	0.982842	1.92246	0	0.725187	1.10537	1.45921	0.194897	0.923594	0	0.84679	1.21937	0	0.644511	1.79067	0	1.59889	2.00862	0	0.50457	1.4742	1.26711	2.35721	1.56037	2.57469	0	1.58108	0	0	1.06436	1.07499
ECDH10B_3306	agaV	0	0.423159	2.10051	0	0.95796	1.70345	0	1.26219	2.20374	0	1.89963	2.14823	0	0.158722	1.14279	0	1.17786	2.61801	0	0.779208	2.75312	0	0.27322	2.82244	0	0.832439	0	0	0	0.468563	0.376917	4.94911	2.96403	2.24523
ECDH10B_3307	agaW	0	0.997897	0.412786	0	0	1.25534	0	0.297651	0.57743	2.3131	2.23987	1.3268	0	0.187149	0.538986	0	0	0.685979	0	0	0	0	0.483233	0.605081	0	0	0	0	0	0	0	0	0.436863	1.02953
ECDH10B_1074	agp	85.5424	17.4415	75.6661	52.4197	26.3231	75.7375	11.7411	32.8524	71.1145	17.5941	39.8739	76.559	4.44584	22.4733	62.5419	23.1369	30.4927	92.3653	0	32.4143	80.4375	0	40.5098	108.01	26.8075	21.2537	16.6873	25.5716	23.9353	16.6107	23.4472	37.5987	59.8123	117.201
ECDH10B_0566	ahpC	0	0	0	0	0	0	0	0	0	0.103044	0	0	0	0	0	0	0	0	0	0	0	0	0	0	0	0	0	0	0	0.0437547	0	0.12998	0	0
ECDH10B_0674	ahpC	0	0	0	0	0	0	0	0	0	0	0	0	0	0	0	0	0	0	0	0	0	0	0	0	0	0	0	0	0	0	0	0	0	0
ECDH10B_0567	ahpF	0	0	0	0	0	0	0	0	0	0	0	0	0	0	0	0	0	0	0	0	0.092591	0	0	0	0	0	0	0	0	0	0	0	0	0
ECDH10B_0675	ahpF	0	0	0	0	0	0	0	0	0	0	0	0	0	0	0	0	0	0	0	0	0	0	0	0	0	0	0	0	0	0	0	0	0	0
ECDH10B_4382	aidB	7.56124	3.70069	4.18422	15.7147	5.3059	5.3382	2.66246	4.48893	3.42623	5.61151	5.53767	4.98008	0.905573	4.25678	3.33137	3.87663	4.0059	4.9183	0	4.20226	4.36955	0	4.8983	4.86186	4.72537	1.72293	3.54681	2.85307	7.00189	6.76891	7.03208	5.13972	5.61635	6.07242
ECDH10B_2412	ais	0	1.66316	1.10076	1.74143	4.14163	1.00427	17.3816	5.75459	1.92477	12.5293	7.09291	0.643299	25.6399	7.48597	1.07797	19.9844	8.95021	3.20124	0	10.4127	1.68322	40.2172	9.77204	1.41186	0	3.1409	0	5.91795	3.14679	14.2828	5.03681	14.8319	2.0387	0.294151
ECDH10B_2865	alaS	195.647	460.543	345.84	281.047	431.809	312.608	309.43	404.083	311.443	338.87	406.235	285.79	198.119	352.293	243.231	253.604	312.894	233.629	132.457	283.22	195.039	205.855	276.241	181.253	296.068	265.18	337.155	272.398	200.097	182.255	141.854	146.283	421.926	274.857
ECDH10B_4042	alaT	0	44.866	14.5561	0	2.98732	9.29611	0	11.0209	4.58145	13.7645	0	3.82805	92.0288	15.8387	4.27643	63.4243	11.0192	3.62847	0	4.85979	1.90786	0	5.11209	3.20056	49.7466	42.0535	0	42.2589	0	0	0	18.3272	0	3.1118
ECDH10B_3451	alaU	0	18.4742	11.6449	0	2.98732	1.32802	0	1.57442	0	12.2351	2.96193	5.10407	145.309	3.95968	5.7019	0	3.67308	5.44271	0	2.4299	1.90786	0	0.852015	0	17.652	17.1329	0	0	0	0	0	0	4.62155	0.777951
ECDH10B_0184	alaV	0	42.2268	23.2898	0	8.96197	1.32802	242.841	11.0209	6.1086	75.7046	17.7716	5.10407	184.058	26.7279	5.7019	158.561	14.6923	9.07118	0	2.4299	3.81573	0	6.81612	0	70.6081	124.084	0	37.5634	0	23.7036	18.8062	22.1855	2.31078	0.777951
ECDH10B_2561	alaW	0	10.5567	10.1893	0	5.97464	6.64008	68.9548	9.44652	3.0543	22.9408	5.92385	5.10407	0	2.96976	8.55285	0	6.1218	3.62847	0	2.4299	5.72359	0	5.11209	4.80084	19.2568	0	0	1.56514	0	1.29883	0	11.5751	6.93233	3.1118
ECDH10B_2560	alaX	0	2.63918	3.63903	32.2395	0	2.65603	0	1.57442	0	1.52939	2.96193	0.638009	0	2.96976	1.42548	0	0	1.81424	0	0	3.81573	0	0.852015	0	0	11.4219	0	0	0	0	0	0	0	0
ECDH10B_1541	aldA	61.6984	136.225	96.5294	17.623	116.672	101.56	199.211	189.372	228.903	294.135	174.926	195.908	28.3756	67.6061	97.9539	62.6992	88.7219	106.858	27.6583	82.0765	115.696	64.557	84.314	90.7093	34.8093	31.0181	387.728	348.344	124.744	204.002	485.728	392.252	140.129	83.3488
ECDH10B_3769	aldB	0	2.99758	4.24105	1.70579	3.24549	6.29578	10.8077	6.60867	9.42685	9.02527	7.7522	11.5944	1.67434	3.17752	6.40584	0.120464	6.10668	11.2886	0	11.9995	13.8497	0	8.37289	12.9603	1.74341	0.974262	8.78277	13.1395	4.52082	11.2565	25.8875	51.54	6.3903	6.18519
ECDH10B_2218	alkA	23.7711	7.79629	9.64237	9.07023	7.75507	7.84609	18.7863	13.9528	9.43272	13.2799	15.9086	13.3073	20.3786	10.6338	12.25	18.3429	12.0561	10.8811	0	18.2715	12.2966	0	15.5591	14.182	18.8182	11.1076	30.1432	11.9091	24.585	19.7945	45.8747	20.896	9.92899	11.8388
ECDH10B_2369	alkB	4.63233	0.616213	1.2745	11.8289	0.34875	2.32556	2.80001	1.65423	1.78285	5.89201	3.11207	1.3407	10.1783	3.1203	1.99698	7.40437	2.42991	1.6944	0	1.98572	1.78184	0	2.98402	2.80234	3.18481	8.97039	8.30518	3.65441	7.77271	3.1084	0	2.47741	1.34884	0.999027
ECDH10B_0461	allA	6.24358	0.830548	2.51945	5.79757	0.94011	0.835853	0	2.22961	2.16267	1.56422	0.932118	2.71055	0	2.1807	2.24298	0	0.963264	1.71282	0	4.20578	1.20081	0	2.54723	2.51804	0	0.408464	0	2.70903	0	2.60572	0	1.06244	1.4544	2.08098
ECDH10B_0468	allB	0	1.61993	0.771625	0	0.666774	1.18566	0	1.58135	0.93737	0	1.15693	1.17484	8.10827	1.21523	1.03405	2.1779	1.16143	0.404939	0	0.542356	1.91627	0	1.42628	0.892961	2.50724	0.666318	0	2.35806	0	2.24672	7.21456	6.94333	1.16048	1.25889
ECDH10B_0472	allC	0	2.27191	1.70057	0	0.734746	1.79647	1.29042	2.03299	1.31463	0.846359	1.27487	2.23613	0.595656	1.33912	2.54187	0	2.10796	3.68131	0	1.49411	2.11162	0	1.20495	2.36158	6.31505	3.60737	2.6246	2.69468	3.24099	1.89675	7.51639	5.16008	0.994606	1.38722
ECDH10B_0473	allD	0	0.573078	1.10627	0	0.864901	0.576738	0	1.02562	1.10537	0.0553492	1.07194	1.80101	0	0.716514	1.65084	0	0.797583	0.919212	0	1.75878	2.34758	0	1.54174	1.38996	0	0.638837	0	0	0	0.352538	0	0	1.17079	1.40772
ECDH10B_0462	allR	181.655	107.417	128.183	165.148	146.628	139.025	176.193	130.214	149.915	101.277	112.553	158.182	72.1795	137.191	142.457	70.8859	127.147	144.134	36.6066	188.52	163.478	0	152.519	177.364	69.0506	83.2672	181.768	113.995	228.146	195.97	300.392	271.763	138.171	112.887
ECDH10B_0460	allS	0	0	0.835368	0	0	0.653263	0	0.387236	0.751219	0	0	0.523071	0	0.56811	0.701205	0	0.100379	0.59496	0	0.199215	0.469248	0	0.488967	0.918392	0.131564	0.893862	3.49946	0	0	0.319452	2.89092	1.34439	0.378898	1.78585
ECDH10B_2790	alpA	0	0.941678	1.55812	0	3.1977	3.31692	0	1.68529	2.17959	4.09272	2.11368	1.36588	27.6519	2.11927	2.03448	0	1.31058	2.58933	0	0.867006	0	0	1.82403	1.14198	6.29837	8.33611	6.76892	0	0	3.47573	5.03264	4.47424	0	1.94305
ECDH10B_4242	alr	46.8242	77.6309	65.4029	70.1677	85.5591	56.539	77.638	75.1173	44.8134	60.2153	75.2439	53.6967	79.0766	72.0993	58.8827	67.8061	73.5795	50.1737	43.0241	78.4857	53.1658	0	92.2733	51.5765	113.264	101.348	69.7527	73.4632	64.8121	87.2859	53.5976	65.299	71.7111	50.4199
ECDH10B_4278	alsA	4.84223	0.915878	8.73178	5.1374	1.1848	8.69058	0	2.26355	18.8518	1.89552	2.64313	22.0777	1.44076	8.09759	58.1609	1.6931	10.1974	93.2704	0	15.9013	117.757	0	7.39192	102.501	0.318224	0.694948	0.235124	1.1639	1.7879	3.33221	3.6128	8.12947	1.26015	4.43528
ECDH10B_4279	alsB	13.6309	4.07155	27.5385	14.2106	1.2128	25.1245	3.65145	6.64755	45.2598	1.9248	6.97445	44.7588	8.65228	18.6477	110.072	2.17878	26.4441	175.151	0	41.0383	286.277	0	43.3071	264.682	6.77552	6.74489	0.962726	1.77918	4.73027	14.3689	18.5148	27.0992	6.37932	17.6236
ECDH10B_4277	alsC	2.60112	0.613386	6.14592	2.49765	0.694301	6.89323	0.929055	1.09776	14.434	0.651665	1.14733	9.98441	0	2.07066	16.8965	0.944923	0.379414	22.91	0	0.564747	28.8221	0	0.594066	21.2001	0	0	0	0	4.7282	3.04383	0	3.06387	0	1.74781
ECDH10B_4276	alsE	0	0	5.56312	0	1.30481	5.80053	0	1.20344	9.17168	0	0	5.08574	5.81791	1.51333	12.2968	0	1.06956	10.3015	0	0.796001	22.083	0	1.30251	12.232	0	0	0	0	0	3.47473	8.72758	2.9492	0.252326	1.95382
ECDH10B_4275	alsK	0	1.50972	4.16337	6.77474	1.46475	2.27905	4.16501	1.0293	6.48957	1.43729	0.9682	4.06679	3.56241	2.10332	8.5038	0	2.0011	9.34038	0	1.39001	7.01601	0	2.43695	7.97731	1.70481	1.52739	0	1.53485	4.76078	4.4579	8.06846	4.88725	0.755351	2.60655
ECDH10B_3264	alx	69.1597	51.0787	39.8531	35.3289	47.0055	35.5237	123.124	43.849	32.3199	79.8352	32.3911	30.5187	127.659	47.0407	38.4672	95	40.9387	37.8247	247.379	44.5431	37.3752	104.602	37.471	44.8211	92.7952	87.207	49.6265	51.3484	79.6632	39.3157	95.9875	88.0311	39.087	30.113
ECDH10B_2600	amiA	57.8599	27.4353	31.4714	36.2098	33.4031	30.6268	46.8796	33.0085	31.0836	35.9388	27.4268	32.3258	46.9664	39.6059	40.2213	39.8491	34.7606	39.1458	72.484	40.543	38.4994	0	43.2432	36.6262	25.233	59.8214	52.4095	46.3498	46.7714	50.1779	57.0887	52.58	23.0121	28.3389
ECDH10B_4364	amiB	39.3557	40.6252	37.2063	44.2114	36.6516	38.3953	26.7358	36.487	39.8155	43.9133	41.892	40.0811	58.3262	58.5341	49.6338	40.4597	49.2379	52.9681	39.6891	53.8282	49.4162	24.1664	56.9615	48.4486	58.9744	44.294	47.9515	34.9385	59.4056	71.58	66.2293	69.2543	38.0639	36.0137
ECDH10B_2987	amiC	51.0563	55.1828	46.4914	33.6351	64.6348	48.1305	116.106	111.831	79.5969	98.7149	105.373	84.9518	116.541	102.352	72.9152	69.4858	102.253	76.1979	84.6954	103.381	74.8114	0	84.7368	64.0112	48.1419	49.1804	124.029	84.2332	90.2857	112.624	94.0309	84.8253	42.5743	31.7781
ECDH10B_2126	amn	41.7711	40.3912	52.8803	38.9722	43.5348	48.8345	72.3484	59.9513	57.1941	55.2807	57.0889	61.7856	39.974	61.8935	47.0573	45.7433	75.2085	51.9308	134.585	78.8189	57.1021	108.338	67.2899	52.7444	43.7545	50.9017	64.0378	52.5673	62.7432	110.414	84.4792	106.713	29.9337	45.7553
ECDH10B_4345	ampC	39.0713	15.742	37.5096	35.3424	12.6131	33.3761	13.4621	7.91375	15.557	6.81615	8.13877	11.5877	9.7385	7.89493	8.69364	16.0217	7.71325	6.68739	0	5.53691	7.28824	0	5.93856	5.89874	27.7474	30.0629	1.58926	13.5315	3.34658	6.15854	1.89057	7.49895	7.27874	13.0866
ECDH10B_0090	ampD	34.88	13.4445	39.9819	38.3636	20.1536	37.4828	47.0561	23.4109	45.2059	20.6356	26.5071	52.0023	28.6757	31.2112	55.1494	78.2551	34.3885	50.9563	0	33.7897	52.2727	0	39.0631	56.4041	64.7357	49.2505	27.7516	30.8152	59.5837	61.426	38.1915	80.4802	41.0414	61.2664
ECDH10B_0091	ampE	69.1849	29.7934	39.4633	55.2676	25.2263	34.9416	22.1188	30.9286	36.9231	29.976	27.1181	50.4736	43.485	32.9974	39.7866	39.464	36.894	63.5385	0	38.8784	55.4552	66.182	37.3372	52.347	35.8033	42.2727	37.0984	14.3298	28.8511	45.1991	41.7915	32.4102	35.74	51.6559
ECDH10B_0389	ampG	35.5189	69.1693	36.3509	46.2436	52.606	29.13	88.6086	54.8017	33.498	70.4802	59.6319	31.1103	101.506	60.2993	31.8549	55.3921	57.8734	29.2392	62.9621	47.0439	24.3627	54.7673	48.0384	25.791	57.7572	71.5102	61.4173	57.3801	52.423	66.5762	68.9942	51.4055	36.1709	19.5479
ECDH10B_0333	ampH	26.6428	18.3603	21.3037	9.06809	14.9005	20.7437	9.44459	12.2962	21.0478	11.543	14.9682	18.1728	10.8082	10.2001	14.0332	9.9261	9.56227	15.7171	0	7.97376	11.7701	0	7.32527	14.8088	11.2691	10.597	11.2055	4.417	7.28272	3.45232	5.55416	3.22862	21.687	20.525
ECDH10B_0407	amtB	3.06413	6.7015	3.56721	4.48754	5.82145	3.13688	6.72752	3.43999	3.60725	6.18647	3.84797	4.29503	4.29039	3.97507	4.04051	13.2527	3.75965	4.39251	12.8943	5.45264	3.83055	0	4.32694	2.457	5.21194	3.12718	1.12026	7.76369	4.42311	6.57688	4.58099	6.60747	3.27495	3.39953
ECDH10B_2068	amyA	19.1752	13.6145	9.85082	21.7592	15.7156	11.3274	18.5282	17.5302	14.5079	27.9647	15.7332	15.2831	18.3068	9.85929	8.8824	17.1938	16.1964	11.2122	0	18.1197	10.1342	0	13.8819	10.2986	16.3104	9.75833	13.5651	20.5446	13.8856	18.7073	24.3735	23.9928	18.8838	17.5227
ECDH10B_1774	anmK	18.8086	12.4683	19.5839	12.7713	11.4541	20.9133	10.4688	14.7683	19.8667	19.2152	15.2099	28.2195	1.65818	12.3357	21.96	19.5415	20.4545	27.3279	38.8712	18.4672	29.6527	0	19.2509	27.7209	25.6005	11.8017	31.4983	28.0767	17.6645	19.2753	35.5708	33.2861	18.9858	22.3713
ECDH10B_1905	ansA	14.1419	42.7977	31.2191	20.9948	37.2813	32.6506	36.7429	35.2967	27.1613	24.401	30.7668	26.366	15.2024	26.4836	17.2571	24.2452	25.1614	13.5577	0	17.9769	16.5386	0	20.12	12.3176	33.338	33.6379	15.5945	30.8781	1.03655	9.77886	8.95929	2.1625	24.8664	26.3937
ECDH10B_3132	ansB	562.54	18.0079	236.891	358.386	13.0107	267.12	25.6794	18.2855	48.8863	22.3141	11.6101	63.3548	40.4329	19.9762	32.8009	142.189	19.6412	39.1126	60.2302	19.2257	21.6042	30.8831	14.1628	25.7879	198.606	191.221	7.40168	22.3814	7.65207	14.1655	4.77788	22.3357	44.4499	422.736
ECDH10B_1583	ansP	2.16508	13.3718	5.38383	8.51736	9.38418	5.04646	5.31651	8.61522	5.88055	9.99607	5.85277	4.20235	2.20869	7.37293	5.20013	9.02251	7.63021	4.87183	42.0407	6.52508	3.38328	0	5.95729	4.05405	17.8061	6.57627	10.6932	9.91257	9.6984	6.97556	5.83619	3.07897	10.5371	4.21753
ECDH10B_0051	apaG	36.2074	43.5115	26.6323	60.6531	41.4432	25.6328	89.2114	34.8205	25.1778	148.059	39.3043	26.1685	98.3589	42.9909	25.2211	103.487	45.0487	41.2187	0	40.0612	20.7139	160.39	41.2844	24.453	150.352	115.45	195.003	78.3565	69.7205	80.6921	172.514	107.83	39.9556	24.7133
ECDH10B_0050	apaH	53.1089	64.0039	32.1513	56.6772	47.1309	37.8335	99.7353	63.4474	40.2023	88.3815	60.8829	35.7194	111.788	53.1903	33.7988	57.1796	53.4245	27.3147	51.1827	67.2531	34.0564	76.7132	57.7632	35.4909	70.0218	91.9273	81.239	76.6196	98.0394	74.0623	88.3757	69.9172	52.4982	32.7533
ECDH10B_4244	aphA	21.4429	30.9013	79.2514	17.4034	30.8439	67.2861	8.93532	33.3495	64.859	20.6746	43.508	65.6702	47.4322	31.1894	45.0642	26.7445	30.4958	48.6642	0	30.2614	46.911	0	45.0733	46.1616	29.892	29.8419	7.31996	11.1621	25.6899	16.6246	32.0285	31.726	57.3098	111.707
ECDH10B_1050	appA	7.85744	2.77936	4.8117	18.9969	6.99112	10.9554	1.57864	3.68455	5.80764	2.72911	3.11926	7.39088	5.38429	2.95376	3.50278	5.13794	3.72492	4.77651	0	3.69629	3.90679	0	4.23712	3.55782	3.75549	4.98156	1.24865	0	9.25141	5.98419	12.7908	9.98894	3.37989	6.59971
ECDH10B_1049	appB	0.612066	4.41023	4.18377	64.803	19.369	19.7065	0	3.15715	4.69562	6.13369	7.91931	8.35864	0	2.77909	2.85847	6.03305	2.86438	2.42536	0	2.92357	1.9129	0	2.84755	3.31597	1.39444	5.37901	3.64566	1.98775	1.11258	3.79823	9.4279	3.1593	7.414	6.18803
ECDH10B_1048	appC	6.00577	2.85612	3.25794	31.3779	13.3724	12.4773	5.01419	2.55576	2.77951	5.49193	5.5366	6.21408	3.57394	1.36346	1.19205	4.19986	1.50569	1.69563	21.4822	1.07576	1.40774	0	1.92793	1.18079	4.10478	5.15886	3.38282	3.92653	10.3712	1.78893	2.31273	4.41276	6.70649	4.74525
ECDH10B_0522	appY	0	0	0	0	0	0	0	0	0	0	0	0	0	0	0	0	0	0	0	0	0	0	0	0	0	0	0	0	0	0	0	0	0	0
ECDH10B_0630	appY	0	0	0	0	0	0	0	0	0	0	0	0	0	0	0	0	0	0	0	0	0	0	0	0	0	0	0	0	0	0	0	0	0	0
ECDH10B_0425	apt	104.64	288.148	317.45	183.892	301.481	266.219	243.536	358.317	354.498	301.533	362.943	344.955	297.427	363.358	248.467	156.846	343.38	329.218	66.1395	232.178	310.221	395.396	308.281	269.241	202.603	184.564	123.74	198.682	204.724	228.134	120.4	114.611	330.24	167.305
ECDH10B_0945	aqpZ	0	2.30549	5.64259	2.51457	1.95721	4.64042	0.654743	3.09455	4.3357	4.59255	3.23429	4.59806	0	2.48618	4.35835	0	3.20867	4.16023	0	1.85734	4.79159	0	3.62841	3.49487	9.81283	4.2519	8.80397	3.24722	4.84677	3.79384	3.33702	10.3222	6.30815	9.85404
ECDH10B_3013	araE	4.57734	6.21945	8.34182	9.74357	10.7198	6.18805	6.26228	7.58917	7.5249	7.04444	6.82141	11.2081	551.524	1696.13	2818.04	162.007	1951.65	2925.64	210.508	2017.34	3076.73	267.746	1997.49	3166.61	12.0326	4.05977	4.44523	6.4547	1296.21	1414.96	1284.48	2112.57	15.7178	23.2497
ECDH10B_2041	araF	0	1.01302	2.45837	0	1.60531	2.65067	0	1.32951	1.40683	0.352222	2.50118	6.3672	85.8936	232.389	891.53	21.5357	321.732	993.724	0	416.538	1446.02	0	554.196	1726.53	2.09425	0.637699	1.2743	3.96503	145.668	277.213	775.632	1018.77	10.821	31.1149
ECDH10B_2040	araG	1.53117	0.661971	1.02229	2.07938	0.899154	2.19846	0	1.42165	1.68541	0.92066	2.37736	1.95235	83.5853	145.005	296.19	9.78978	210.179	440.858	39.4337	263.173	616.838	18.6751	237.514	682.444	2.97855	0	0	0	99.9203	145.036	271.821	352.075	4.28905	11.9419
ECDH10B_2039	araH	2.34316	0.810414	2.57011	0	2.98129	5.30133	3.68243	2.53815	3.51707	4.52019	1.59166	5.73048	106.344	107.455	340.329	10.6742	128.392	428.269	0	108.192	482.007	40.8265	62.4639	377.395	0	2.2718	2.00247	2.40305	132.464	184.459	431.849	555.739	3.72525	11.4665
ECDH10B_0352	araJ	9.39637	5.41643	5.08789	10.3384	4.40662	5.11034	9.22939	4.74584	5.68074	12.3099	4.74908	4.82841	276.475	303.095	241.722	100.441	341.895	242.602	165.25	235.788	221.106	136.433	262.619	213.068	10.189	10.1891	11.1023	9.63653	342.139	268.435	187.102	208.852	5.63166	6.58599
ECDH10B_4559	arcA	638.654	457.663	657.665	670.766	417.342	742.54	351.786	410.702	472.671	239.113	381.77	560.291	174.046	321.397	426.696	438.792	306.408	514.413	333.289	253.699	412.748	39.46	308.323	438.312	428.644	582.674	202.09	241.386	289.052	251.595	261.136	364.294	432.557	759.627
ECDH10B_3385	arcB	86.3571	45.7457	58.0825	79.157	50.4202	63.3561	34.6115	55.8599	56.9639	41.9276	51.629	70.0668	26.7778	37.3434	47.5158	63.8606	42.8825	53.3356	0	40.9329	46.5953	12.1065	38.9295	53.6549	75.9833	73.3435	64.7783	52.8331	37.8907	36.7789	42.1228	35.5094	51.025	67.3465
ECDH10B_2988	argA	12.8874	6.77626	8.47141	10.9055	9.20418	8.33499	2.39483	7.27637	8.10353	5.323	6.92895	7.13497	7.18543	8.75471	10.0853	2.92288	7.47484	8.79877	0	11.5074	13.2806	0	9.77131	10.5916	5.85991	9.09421	7.57692	5.35815	10.4468	13.117	11.8033	13.8692	5.80123	8.5668
ECDH10B_4147	argB	10.4897	7.25603	9.07596	33.013	8.21321	10.3016	5.59323	12.0583	15.4451	12.6896	6.10754	13.7823	12.8412	7.87333	15.1167	8.14392	9.37727	16.7453	51.4574	10.2596	15.5488	0	10.7922	16.499	12.2905	9.07423	9.54666	18.5957	12.8026	13.3272	11.7721	6.7247	10.8911	10.4651
ECDH10B_4146	argC	1.61573	8.58192	10.6774	20.2006	9.48809	8.83758	11.1091	9.28672	11.5486	16.5965	6.49561	12.5443	5.49426	9.43232	19.0801	6.08756	8.7959	15.7775	0	8.45266	14.7162	64.3475	10.5667	16.4582	8.85875	7.89152	6.99371	23.1984	5.66422	13.3824	6.22195	5.90846	7.51405	7.94207
ECDH10B_3535	argD	27.548	16.7558	19.7968	23.6506	16.5489	20.004	32.0969	13.3278	18.3458	17.9919	12.5366	20.7695	37.9873	16.082	30.5222	27.9382	18.2902	25.9728	84.2662	20.1158	23.2756	0	18.2964	26.0973	25.171	21.1992	24.9448	22.7965	11.2238	24.1118	17.8512	12.9086	18.2667	19.127
ECDH10B_4145	argE	47.1195	40.5682	60.9311	47.3997	43.5547	69.4764	32.2393	61.8014	89.264	52.7187	60.5755	85.4444	58.4767	83.3974	114.731	75.6382	95.4745	104.848	43.2162	121.031	153.179	0	111.519	169.763	45.9465	49.1508	46.7765	36.3461	97.1816	138.833	120.657	171.308	49.6977	72.109
ECDH10B_0261	argF	7.3862	13.1722	9.13633	0	8.35856	7.63246	17.6839	15.4779	14.0893	11.739	10.7514	12.7856	20.1456	16.6189	16.6008	15.1267	16.9437	16.3263	49.5373	20.9479	15.5818	16.0869	17.9118	17.3053	13.5915	2.66977	28.8714	15.0316	30.6287	23.8428	25.9544	21.5914	13.4554	6.6478
ECDH10B_3346	argG	36.9362	29.2509	46.1767	59.7705	31.7581	39.05	21.8696	22.4355	25.3025	34.5068	21.2712	29.0788	14.2426	12.8749	26.8422	28.6919	21.255	28.1098	37.0424	11.8168	25.2451	0	18.1637	23.7089	45.0088	34.1144	45.7261	17.2585	14.9028	17.9758	25.7885	16.309	42.2061	46.7187
ECDH10B_4148	argH	19.4155	23.0649	34.0173	72.222	23.1333	28.8684	43.1158	26.1257	33.3661	19.3722	25.3941	33.6315	20.6295	21.7927	46.1256	30.7641	24.448	43.5522	0	26.4777	39.1515	35.2998	28.088	36.2917	33.6409	19.5565	56.6638	28.9153	42.0442	21.9836	33.8073	21.0749	25.3075	27.3676
ECDH10B_4447	argI	1.84655	2.79411	2.20152	0	1.80726	2.30982	0	1.19061	2.77166	1.33003	2.23987	2.12289	0	3.59327	5.49765	0	1.75918	4.39027	69.3523	2.02129	2.88552	0	2.57724	4.4776	2.42705	0.628181	0	1.53867	0	2.48004	2.48878	2.55304	1.74745	1.7649
ECDH10B_3093	argK	0	2.01383	0.999638	1.23002	1.59564	1.52002	1.37259	1.08123	0.582648	1.0503	0.904042	1.31445	4.80472	1.35965	1.19648	2.79208	1.4948	0.415307	0	0.741655	0.43674	0	1.10522	2.32009	1.59184	0.435777	3.79987	0	0	0.396429	0	1.98728	0.881622	0.831064
ECDH10B_3098	argO	23.3432	28.3836	25.1345	20.9136	22.4895	30.4692	43.7072	21.4477	33.9431	34.3583	21.2365	33.8506	56.7222	26.7341	39.1782	42.8505	33.5043	44.2263	73.0598	45.5873	60.4157	0	46.8341	55.4563	27.2299	16.0684	37.688	23.7528	90.1683	50.985	41.5747	110.539	50.2558	41.2754
ECDH10B_3091	argP	126.106	64.6155	88.0434	106.692	65.7746	74.3986	120.807	70.9369	76.5967	91.4655	74.2801	73.4923	125.587	80.2833	70.4064	78.5954	86.1818	86.2147	159.639	70.853	104.288	113.027	93.2909	92.9165	58.3877	88.0072	64.106	96.3316	103.295	133.905	217.628	184.584	66.3973	92.4561
ECDH10B_2859	argQ	436.832	445.438	291.652	334.118	356.772	233.317	1284.25	270.391	229.112	2053.71	283.576	132.242	1166.5	470.945	263.102	1593.91	299.698	179.067	1379.33	292.597	144.998	1679.72	378.428	181.642	1632.99	1957.51	1488.59	1294.56	717.386	669.823	431.565	556.004	344.396	222.676
ECDH10B_3414	argR	72.3992	111.574	122.488	37.9012	96.4062	146.787	30.4768	97.2998	130.849	65.8902	101.322	123.744	45.3306	84.0193	116.617	21.649	62.0342	103.045	0	78.8091	102.206	0	76.0266	125.236	45.8319	53.5317	63.1352	70.4614	32.6771	42.2821	14.7934	52.6079	87.6231	130.801
ECDH10B_2017	argS	44.816	107.692	105.714	75.2944	102.389	107.041	69.5115	101.438	106.157	70.4505	105.803	103.605	53.2854	91.808	95.7781	60.8357	86.6118	94.2272	15.3126	90.9516	90.728	44.2876	87.7193	63.3357	46.2095	68.2885	68.8046	101.39	65.7795	87.6385	115.706	64.1768	89.2274	80.6395
ECDH10B_2472	argT	11.5542	66.6029	55.6665	7.15256	22.0367	16.7571	12.2219	19.1021	14.8229	16.5517	11.7872	16.5964	57.8265	126.159	204.497	40.2516	23.4114	34.3384	0	36.3212	49.814	61.9437	24.4789	36.5019	27.1021	25.8011	14.961	14.2802	145.134	89.4763	78.9475	61.231	64.8198	50.8937
ECDH10B_0492	argU	45.1895	49.4931	48.8481	4.54582	47.1764	45.8769	38.4683	34.1874	37.6829	187.936	17.5408	27.7078	305.966	82.0735	85.8247	130.017	37.4622	32.2321	818.975	35.9751	79.0896	524.913	79.0493	56.8619	324.697	300.8	107.665	92.689	84.8815	69.5462	122.973	106.631	63.8615	56.8207
ECDH10B_2862	argV	48.2022	75.5421	26.5791	90.9165	58.9705	24.9046	156.832	29.5255	28.639	104.912	26.3111	22.67	23.9036	35.1743	32.3601	108.347	33.8368	25.0694	0	11.9917	13.1816	0	28.5923	28.431	85.53	121.96	128.73	89.5994	62.9766	44.548	48.7251	10.4727	36.4923	21.4997
ECDH10B_2511	argW	0	5.34873	2.21253	32.6693	3.02715	0	136.71	1.59541	9.28507	0	6.00284	0.646516	0	3.00936	5.77793	0	0	1.83842	0	0	3.8666	0	2.59013	4.86485	43.9054	19.4658	0	0	0	0	0	42.0303	0	0.788323
ECDH10B_3986	argX	102.43	28.6539	9.33861	11.3646	38.3308	7.86461	269.278	23.3096	6.02927	141.14	5.84692	3.77834	43.0265	5.86239	1.40696	115.57	3.62538	0	0	7.19502	1.88309	0	3.3638	3.159	38.0133	48.6815	49.1516	24.7171	49.286	25.6391	118.332	0.952061	13.6846	1.5357
ECDH10B_2861	argY	472.984	453.253	168.095	490.949	315.492	195.305	538.556	217.556	212.532	889.11	152.02	150.504	525.879	333.179	209.637	611.559	238.066	132.51	0	227.842	118.634	734.878	303.583	170.586	426.066	712.287	594.5	556.134	397.026	360.871	408.363	320.845	239.48	174.301
ECDH10B_2860	argZ	129.543	474.092	318.949	284.114	406.897	250.357	574.065	306.133	233.634	1125.35	230.953	138.539	138.641	393.757	275.765	322.634	282.779	179.067	258.624	306.988	188.309	0	364.972	172.165	611.381	659.506	299.59	236.357	339.526	364.076	301.632	213.262	264.569	227.283
ECDH10B_2415	arnA	0	0	0	0	0	0	0	0	0	0	0	0	0	0	0	0	0	0	0	0	0	0	0	0	0	0	0	0	0	0	0	0	0	0
ECDH10B_2413	arnB	0	0	0	0	0	0	0	0	0	0	0	0	0	0	0	0	0	0	0	0	0	0	0	0	0	0.415343	0	0	0	0.108235	0	0	0	0.0518634
ECDH10B_2414	arnC	0	0	0	0	0	0	0	0	0	0	0	0	0	0	0	0	0	0	0	0	0	0	0	0.125512	0	0	0	0	0	0	0	0	0	0
ECDH10B_2417	arnT	0	0	0	0	0	0	0	0	0	0	0	0	0	0	0	0	0	0	0	0	0	0	0	0	0	0	0	0	0	0	0	0	0	0
ECDH10B_0978	aroA	29.6289	83.8863	72.5879	62.1546	82.398	65.714	57.495	92.3512	66.7997	78.3489	81.1716	57.5897	68.2332	81.4449	49.4431	42.3056	87.2537	48.3231	38.7734	83.2751	46.2999	302.193	71.8639	34.0994	65.6339	57.6192	123.517	49.0997	93.4306	68.1711	67.484	59.8345	58.95	35.6403
ECDH10B_3564	aroB	196.187	249.571	164.873	247.495	257.058	154.962	191.026	166.683	151.66	244.154	183.558	142.527	160.565	156.478	132.013	263.025	142.61	139.401	109.719	122.436	117.303	22.269	120.587	104.199	355.351	270.696	236.49	208.082	136.297	94.745	106.966	85.4932	188.682	126.772
ECDH10B_2491	aroC	68.1394	96.4101	72.6306	70.5858	83.623	88.1969	56.2283	99.7132	90.8415	69.7293	90.3742	83.7613	73.5553	87.773	70.7277	55.4816	87.9961	83.7956	45.8426	96.0772	74.101	0	91.8827	77.2732	65.921	65.1814	65.0527	68.5665	72.0255	107.8	97.7194	93.8972	94.7631	74.967
ECDH10B_1829	aroD	8.252	17.1772	23.7578	18.908	23.6309	22.0741	12.0079	25.3815	27.0662	21.7459	25.8027	22.4875	11.64	32.0166	24.6932	10.7475	34.3272	24.3428	8.74572	26.0342	25.9811	74.5528	31.5661	25.7985	5.30258	7.2261	12.1098	14.4183	22.7779	34.4967	24.951	28.686	19.6675	18.3059
ECDH10B_3456	aroE	71.6595	90.8598	62.2021	58.3381	88.1534	50.1565	88.1913	85.7607	68.8728	88.4168	66.2401	52.1002	103.827	100.036	71.5627	58.8552	102.709	66.3314	68.8926	102.145	68.8694	197.403	77.9568	63.4094	111.089	84.6002	64.6952	72.3291	87.0111	66.3194	88.3477	58.0025	60.4696	41.7985
ECDH10B_2768	aroF	19.0603	31.2758	35.0679	43.3042	30.1019	32.8892	27.4442	26.8136	26.0086	28.163	22.4896	30.4695	25.7784	23.5326	28.7278	46.2187	22.8501	26.1345	0	22.4159	24.9109	0	16.2034	26.1185	42.9306	40.8944	34.8329	36.6515	19.8826	25.8067	36.6993	31.6234	30.4997	28.8721
ECDH10B_0821	aroG	324.938	269.722	277.249	383.768	298.834	250.454	341.668	482.714	308.29	340.476	392.493	304.424	213.248	401.534	242.29	191.204	420.631	239.886	245.852	484.216	257.223	195.758	502.59	263.571	159.138	159.03	314.576	392.21	498.955	506.092	507.812	521.028	251.671	254.521
ECDH10B_1840	aroH	20.1619	36.3989	33.1774	44.464	37.0805	37.2098	29.8143	19.4284	23.5009	25.034	33.9702	27.1851	17.2279	36.5751	23.0745	22.6652	31.0171	28.4455	0	29.8086	23.5431	0	27.6453	19.0505	12.4639	14.6223	22.3772	26.4714	12.0822	28.331	21.6711	15.824	21.6379	24.621
ECDH10B_3565	aroK	249.749	360.809	314.184	251.122	329.246	307.041	328.245	288.137	278.597	363.173	292.811	291.675	211.561	220.802	261.086	300.821	233.52	241.161	209.822	202.007	218.052	278.747	194.135	170.549	590.405	432.068	336.622	379.64	138.941	142.44	133.138	139.315	360.322	244.312
ECDH10B_0345	aroL	94.9985	67.6232	58.0526	107.342	66.5974	58.2506	127.596	59.4861	55.2683	84.795	63.0298	65.2057	76.4278	54.3118	54.684	106.293	55.4763	48.0617	82.1848	54.874	48.3325	76.9872	47.1156	54.2084	231.607	134.156	131.477	105.81	116.863	71.8238	78.6099	68.4215	65.8989	56.1962
ECDH10B_0347	aroM	9.92215	18.046	10.6058	33.8154	17.4128	11.7602	30.5817	14.1187	8.90162	29.7441	14.9407	9.58331	19.003	17.5324	8.62854	53.5947	13.4499	5.69424	0	14.7084	6.62968	0	12.2248	5.91962	39.0342	56.6839	23.9233	16.4917	4.66448	6.84278	9.74981	14.8131	6.47563	8.54598
ECDH10B_0092	aroP	43.7271	43.2103	38.1235	44.3267	46.597	33.5696	11.6081	40.2336	36.8294	40.2249	35.0602	38.0781	38.3119	45.0637	39.739	17.2711	46.5257	42.1473	41.0648	45.0256	38.7293	52.9497	45.0539	44.7892	31.8657	24.4959	29.2501	21.8163	36.3667	32.6342	39.0085	31.3189	41.4123	36.1028
ECDH10B_4206	arpA	0.742483	1.46742	1.03697	1.04032	1.45337	0.876843	2.6046	0.875397	0.212279	2.09932	0.308788	0.266056	9.42591	0.825613	0.69351	1.01725	0.68076	0.504369	0	0.759968	0.198899	0	0.444123	0.444888	5.40927	6.459	1.23609	1.84926	2.31369	1.44433	1.47044	0.0335202	0.642411	0.621792
ECDH10B_3678	arsB	1.61842	4.82008	4.84527	0.27134	2.63996	4.77262	6.35862	3.06096	2.60918	2.25258	2.26851	2.63117	2.56825	2.62444	2.60343	0	2.59678	3.6341	0	1.71788	2.13562	0	2.15844	3.01696	8.69788	1.89641	6.00741	0.46105	0	1.77909	1.80044	3.40971	2.85891	3.62079
ECDH10B_3679	arsC	0	4.23755	6.8817	2.05416	3.73065	6.87077	4.27889	3.93235	8.44593	7.9126	4.75577	5.00822	32.8366	5.47477	6.86637	14.7967	4.58704	7.76799	163.613	1.30051	4.76518	0	5.16809	6.28091	0	2.50083	0	0	7.91867	8.28382	11.7428	2.06503	7.42052	4.44126
ECDH10B_3677	arsR	16.3823	6.23263	10.4689	0	7.69615	9.69377	0	2.36608	10.8195	8.37274	1.90768	8.08144	24.957	6.37576	7.03879	12.5691	6.04571	8.17943	0	3.13004	5.73437	0	3.65837	7.21483	3.44518	5.35018	7.12744	10.7526	0	4.11295	0	6.62677	7.44148	9.85404
ECDH10B_0933	artI	35.4931	41.924	60.8295	54.5126	44.0426	56.1177	50.1147	50.5105	78.3269	39.3002	43.9757	73.1967	3.01734	42.0365	71.7801	21.528	62.2885	97.7605	49.8757	51.9706	75.0739	0	53.1648	89.2222	22.8257	18.1656	16.0034	45.5003	25.6343	42.4443	21.4781	39.9592	61.1788	78.267
ECDH10B_0930	artJ	6.97187	18.3589	29.3946	46.1444	15.8181	25.9217	33.306	36.4525	29.333	20.8013	15.0686	25.3042	5.0289	23.6391	32.856	9.37101	33.9409	36.7308	0	32.5447	37.636	0	29.8112	28.7438	10.8297	19.3515	25.113	47.2879	11.233	32.027	32.4612	41.3613	12.4757	22.1312
ECDH10B_0931	artM	41.9563	45.2723	30.0957	27.7302	30.8824	19.0091	25.8844	33.983	35.218	56.0318	48.7899	28.9917	73.7331	27.8894	42.7515	17.1815	39.9189	44.9301	0	36.9896	39.8798	138.957	37.8453	36.3591	30.9912	28.5463	64.115	63.1204	21.4301	46.847	45.3991	25.7512	40.164	28.8993
ECDH10B_0934	artP	37.8666	47.049	53.037	34.0906	40.7981	48.8724	35.0059	52.688	61.7731	39.3822	43.5391	52.2134	55.5455	42.3127	70.2922	43.9961	57.5667	64.6853	0	51.1712	59.6698	16.633	52.9395	57.0569	30.6153	20.8925	29.1718	18.9277	26.3182	33.0051	26.9581	27.2519	52.5171	45.0123
ECDH10B_0932	artQ	8.08832	24.6176	22.7579	16.8424	22.482	17.8773	28.6005	30.5398	25.7379	25.7756	22.2909	19.7471	14.3755	20.0414	26.593	17.5827	32.9638	24.2303	0	23.1806	26.8963	0	22.6681	26.1223	26.7052	14.8035	33.6817	25.5487	12.9383	30.7008	16.4456	24.9475	33.0663	20.2029
ECDH10B_2884	ascB	21.3252	3.94117	5.20139	3.93014	3.66445	5.24124	3.67759	4.70227	3.99095	5.75049	5.6869	5.03602	1.29163	5.17399	5.47383	5.85455	4.76684	6.8699	0	4.6654	7.63145	0	3.81703	4.9502	2.65315	5.42715	5.18535	9.59955	7.1018	6.18241	10.7822	4.52713	4.31345	5.14485
ECDH10B_2883	ascF	5.88683	2.61383	2.69358	2.28071	2.6472	3.80734	2.50042	2.37999	2.70655	3.66717	2.6247	2.52753	0	2.58004	2.45205	0.890095	2.93578	2.26966	0	2.65989	2.18789	0	2.1762	4.08741	3.93148	3.65348	1.60692	5.05827	1.59066	3.36821	5.02401	4.12299	3.73401	4.09571
ECDH10B_2882	ascG	16.0139	10.6816	11.9464	29.3416	9.17998	15.428	16.1787	16.7565	12.0184	17.8821	10.6559	15.3978	39.5706	14.0971	17.9492	12.0671	14.7744	13.3259	0	24.9508	20.1624	0	15.4539	18.3512	13.5911	18.7171	26.4824	18.8867	18.2973	39.3042	37.1765	41.6428	19.9173	14.577
ECDH10B_3607	asd	399.439	372.994	537.05	529.957	411.298	533.261	363.034	688.78	744.95	397.236	617.412	816.841	318.767	483.978	547.372	250.215	611.577	723.755	231.488	691.182	860.135	168.409	705.364	759.913	281.258	294.61	429.171	439.493	363.423	426.249	527.561	522.59	389.416	643.351
ECDH10B_3991	aslA	2.38137	0.968973	3.40698	3.27623	1.23389	2.31601	1.5135	1.73414	2.24277	0.772081	0.815603	2.07892	2.22292	2.45328	1.17757	3.69445	1.68571	1.7485	0	2.78793	1.05071	0	1.13396	1.98296	4.12423	3.90764	1.85011	0	0.89121	1.14745	0	2.3905	2.3331	3.85593
ECDH10B_3990	aslB	8.07026	17.3639	15.4841	3.96472	15.0623	13.4736	5.7147	8.71281	7.98171	8.27551	7.83137	7.53222	14.5936	9.13034	7.18735	19.7994	7.30257	7.47418	21.4822	4.48233	7.27334	16.3504	6.44388	6.59274	21.8067	39.713	2.91622	3.36835	13.3051	5.57045	5.20365	5.99044	10.6565	10.8586
ECDH10B_2214	asmA	42.2907	27.5875	24.4942	41.3464	26.2059	24.4974	35.3943	29.1072	33.4919	47.6469	25.6189	35.1242	54.0061	25.5244	30.444	32.4989	25.7974	30.7148	8.95092	30.5795	32.3781	34.8809	32.3067	39.7533	42.7582	61.8254	39.369	31.1171	32.751	42.1544	53.9638	52.9056	27.849	32.0814
ECDH10B_3932	asnA	292.945	331.67	274.171	317.246	334.039	294.656	188.384	319.323	332.411	265.124	323.265	349.236	862.272	423.902	362.757	272.023	346.061	372.128	264.05	357.814	307.81	93.6174	303.616	237.976	234.585	160.374	212.347	161.356	232.916	348.196	295.965	267.027	302.425	245.607
ECDH10B_0739	asnB	75.2345	78.183	90.262	319.23	233.036	348.069	211.292	357.89	475.895	214.735	356.655	508.039	106.123	238.038	224.806	123.373	332.917	362.054	83.7226	343.058	310.46	230.615	359.623	405.916	53.7647	113.372	178.382	229.829	201.718	287.521	192.823	270.956	90.1827	84.1589
ECDH10B_1000	asnC	199.52	255.983	261.564	172.141	250.372	255.817	155.153	250.415	235.606	226.452	229.605	210.637	134.266	226.293	213.656	185.129	229.274	220.355	94.7609	252.557	206.785	173.098	228.739	203.57	159.653	222.72	173.019	192.648	120.391	162.704	149.074	154.414	252.586	170.747
ECDH10B_3931	asnC	20.7209	16.6055	25.3067	25.928	17.8068	25.2873	27.3024	21.3764	26.0447	29.6281	14.2224	29.0509	12.8319	22.9472	27.143	29.8892	20.4753	22.5297	28.9238	14.8864	26.8514	0	19.7504	26.497	43.3102	57.682	34.9451	28.5067	28.4788	21.9357	36.9773	26.5125	23.722	27.4367
ECDH10B_2120	asnT	21.3659	2.63918	6.55026	32.2395	2.98732	7.96809	0	3.14884	4.58145	19.1173	8.88578	15.3122	67.8107	10.8891	14.2548	0	3.67308	9.07118	0	4.85979	38.1573	0	20.4484	19.2034	0	10.9028	14.2281	34.4332	19.419	9.74119	0	5.78753	11.5539	10.1134
ECDH10B_2130	asnU	9.15683	21.1134	33.4791	29.9366	11.9493	29.2163	416.727	6.29768	53.4503	229.408	17.7716	18.5023	242.181	44.5464	82.6776	78.0606	30.609	23.5851	262.026	24.299	34.3415	0	51.1209	56.0098	109.122	534.235	165.994	14.0863	249.673	87.6707	14.1046	24.1147	25.4185	50.5668
ECDH10B_2133	asnV	12.2091	2.63918	8.73368	0	0	1.32802	0	4.72326	1.52715	6.88224	0	3.19004	0	2.96976	0	0	0	3.62847	0	2.4299	1.90786	0	2.55605	1.60028	0	7.78769	0	0	0	0	0	11.5751	2.31078	3.88975
ECDH10B_2128	asnW	0	0	9.46149	0	5.97464	1.32802	29.9803	3.14884	7.63575	0	0	7.6561	0	2.96976	14.2548	21.9546	3.67308	16.3281	0	2.4299	3.81573	0	3.40806	3.20056	20.8615	8.82604	37.9416	0	0	5.84471	0	0	4.62155	12.4472
ECDH10B_4332	aspA	1088.35	270.786	1084.13	797.49	347.269	1064.85	35.0417	302.762	785.387	66.9333	342.751	808.549	34.839	253.241	706.333	272.479	257.138	914.895	0	209.475	869.885	0	400.641	1125.15	371.14	332.383	51.5459	62.7451	39.0272	32.5429	23.2493	36.6799	934.802	1658.15
ECDH10B_0998	aspC	336.565	337.664	444.411	295.07	253.534	400.412	278.165	397.848	472.927	257.841	392.944	447.757	178.031	296.198	350.296	161.889	321.187	411.33	256.38	247.005	399.322	135.746	324.201	310.844	211.663	195.797	199.743	189.163	193.84	167.874	98.5548	133.445	367.016	465.647
ECDH10B_2007	aspS	130.575	164.489	187.185	119.144	183.755	177.267	138.278	211.844	180.019	139.703	172.036	173.854	84.5025	165.362	178.422	104.356	179.332	178.321	121.678	178.214	166.342	70.6693	170.666	147.757	120.996	140.783	146.17	125.526	120.103	128.677	113.362	112.919	172.449	179.44
ECDH10B_3949	aspT	0	7.8147	6.46519	0	17.6912	3.93231	0	3.10794	7.53659	0	0	3.77834	0	6.83945	11.2557	0	2.41692	0	0	4.79668	1.88309	0	3.3638	1.5795	0	4.09949	0	0	0	0	0	0	4.56153	2.30354
ECDH10B_0187	aspU	0	5.2098	2.15506	0	2.94853	1.31077	0	1.55397	0	0	2.92346	1.88917	19.1229	2.93119	2.81393	0	0	3.58135	0	0	1.88309	0	0	0	0	1.53731	0	0	0	1.92294	2.32024	0	0	1.5357
ECDH10B_0197	aspV	12.0505	26.049	21.5506	134.102	26.5367	9.17538	17.7546	7.76986	24.1171	89.0619	23.3877	11.335	0	15.633	19.6975	127.609	10.8761	16.1161	0	9.59336	16.9478	0	26.0695	14.2155	20.5906	38.9452	18.7244	30.8963	30.1192	26.6006	81.2085	19.0412	20.5269	18.4283
ECDH10B_1730	asr	9.75938	2.59647	3.75916	11.3278	2.93898	4.24621	22.1214	9.68089	14.2732	23.1338	10.199	10.5137	17.8697	14.852	8.06385	1.79994	17.1648	14.279	0	16.1364	14.5467	235.446	15.9263	27.1582	7.49912	3.83084	32.6617	23.0973	45.0327	22.0422	14.4546	50.5332	3.97842	4.78352
ECDH10B_1885	astA	0	1.35656	0.480985	1.69096	2.63231	1.36523	4.62306	7.16779	2.35491	7.80504	7.17731	2.48299	6.04634	2.32608	1.88411	2.68687	3.8659	1.33219	0	3.03326	0.280189	0	3.69124	1.4101	0.117835	1.6393	16.368	9.76891	2.64817	10.6817	17.7796	15.2284	5.42977	2.285
ECDH10B_1883	astB	1.72599	2.38783	1.44045	1.43241	4.561	1.20154	9.32424	7.74558	2.84977	7.30782	6.86709	3.53563	0	2.57497	0.967287	0	3.46173	2.87254	24.695	4.25955	2.1577	0	2.16808	1.90033	1.17967	1.29177	14.0799	5.57582	10.3535	5.45333	17.0151	9.76358	4.70408	2.68347
ECDH10B_1886	astC	3.03978	2.79264	1.99327	0	4.46263	2.47983	30.604	10.4858	4.65775	12.185	7.55886	4.68605	0	3.38892	2.57309	8.80659	5.41085	2.14558	0	6.20111	2.25631	0	6.04575	2.58981	1.09873	2.32674	7.23251	7.30657	9.15171	6.99302	17.1196	20.1134	5.60945	3.00221
ECDH10B_1884	astD	2.03898	2.57672	0.972377	0	3.68416	0.682415	8.6272	8.49484	2.82507	7.46597	5.47926	3.18012	2.73784	3.45903	1.46499	0	3.20867	1.7713	0	5.24424	1.76468	0	3.32741	1.64464	0	0.853714	9.62648	4.34303	2.56594	5.37269	10.2677	23.5936	4.39344	2.39855
ECDH10B_1882	astE	0	2.27694	0.970409	2.7092	1.4058	0.833265	7.0542	4.5689	1.43732	10.2559	5.8077	2.15172	2.27935	1.94102	1.22982	0	1.34439	2.56127	0	2.28696	0.448909	0	1.53697	0.753073	0.881028	0	2.97581	1.10481	5.87465	8.70977	28.3937	13.769	2.35609	1.52539
ECDH10B_2380	atoA	0	0	0.169933	0	0	0.310074	0	0.367606	0.35657	0	0	0.22345	0	0.231134	0.499245	0	0	0.2118	0	0	0	0	0	0	0.936708	0.303054	0	2.37536	0	0	0	0	0	0.181641
ECDH10B_2382	atoB	3.32788	0.846318	0.88688	0	0.383184	0.766551	0	0.504877	0.881494	0.931828	1.70967	1.3094	0	0.952329	1.1885	0	0.628195	0.698136	0	1.40257	1.22361	0	1.03824	1.64214	1.54379	0.499463	0	0.501903	1.60128	0.978777	3.01534	0.247456	0.741009	1.14756
ECDH10B_2378	atoC	16.2348	2.89433	16.8015	11.2383	3.76756	17.4041	0	5.00724	13.1472	3.18677	5.84692	16.7226	0	6.1338	15.7892	4.5479	5.97516	21.886	0	8.26095	22.3878	0	5.65306	18.252	1.67188	4.38418	2.9907	3.43293	2.12964	4.36222	6.57402	9.30904	5.70192	18.0018
ECDH10B_2379	atoD	0	0	0.667431	0	0.684876	0.304462	0	0.180476	0.525174	0	0.339527	0.365676	0	0	0.980417	0	0	0.207967	0	0	0.218699	0	0.293001	0.366882	0	0.654651	0	0	0	0.781646	0	0	0.529771	0.178354
ECDH10B_2381	atoE	0	0	0.585326	0	0	0.534017	0.516668	0.361771	0.175455	0.0878559	0.340297	0.183253	0	0.398064	0.573207	0	0.140667	0.521096	0	0	0.328793	0	0.293665	0	0	0.328068	0	0.53946	0	1.23109	0	0	0.132743	0.446895
ECDH10B_2377	atoS	8.50695	0.768496	5.08628	5.26863	1.73974	5.6348	0	2.22676	4.76451	1.49506	2.2178	7.67007	0	2.3472	7.05638	0.710322	2.59749	7.99971	0	3.84102	9.12683	0	5.45812	15.3108	2.6034	2.8076	0.887795	1.36725	2.19259	1.75594	0	3.00939	4.99846	13.7536
ECDH10B_3921	atpA	979.492	2227.03	2451.79	1268.68	2089.12	2269.66	1391.63	1735.79	1958.85	1399.4	1792.82	2078.5	725.488	1534.2	1587.24	1004.76	1330.54	1811.69	264.745	940.846	1436.15	668.396	1172.19	1186.16	1090.28	1485.47	1081.8	1150.71	552.928	726.391	356.854	380.758	2484.18	2779.49
ECDH10B_3925	atpB	548.662	980.027	840.274	389.707	953.219	676.448	696.955	769.698	630.241	649.61	577.663	613.18	420.897	487.73	524.288	476.208	429.108	448.792	24.4044	350.108	425.042	351.679	350.588	386.029	641.483	640.558	560.766	356.707	236.931	247.956	196.393	164.945	735.189	521.322
ECDH10B_3918	atpC	568.334	743.569	839.314	727.976	604.89	880.968	581.019	528.48	574.514	473.097	815.207	565.701	552.173	526.817	548.129	535.877	477.885	529.204	142.243	275.249	446.04	317.572	452.501	361.1	559.271	556.164	493.466	548.59	429.199	276.625	139.949	147.141	768.96	818.308
ECDH10B_3919	atpD	889.314	2063.93	2027.83	1077.29	1920.04	1819.94	1141.23	1820.01	1593.33	1298.11	1657.94	1795.73	661.969	1332.18	1247.55	1027.51	1226.56	1282.91	374.378	957.011	1012.78	356.546	1114.85	895.232	1407.34	1568.92	1437.74	1085.09	568.171	631.431	339.749	352.02	2538.79	2573.81
ECDH10B_3924	atpE	2556.54	2337.56	2199.4	2658.76	1739.67	2106.9	3302.88	1626.32	2502.13	2403.12	1505.4	1951.06	1228.58	1156.1	1714.42	1884.07	1135.23	2001.59	1189.31	1096.49	1611.29	1347.28	835.586	1397.63	2526.59	2269.8	1839.77	1490.85	1196.49	1058.36	944.658	671.08	3131.14	2286.14
ECDH10B_3923	atpF	812.644	1230.72	1571.32	711.576	1331.85	1633.72	690.325	1320.28	1487.39	856.203	1152.77	1528.06	498.636	1051.2	927.182	712.448	809.803	1004.4	169.121	758.685	785.019	42.9069	742.668	933.721	1034.45	902.75	751.501	923.069	413.612	456.825	258.695	393.626	1940.39	1509.87
ECDH10B_3920	atpG	623.696	1352.74	1256.52	814.099	1329.11	1092.58	743.415	1156.12	1089.57	1072.13	1316.25	1110.69	429.468	801.277	764.246	861.095	702.516	836.707	161.34	547.604	652.153	159.053	720.004	629.081	939.681	1013.29	912.793	844.772	400.928	454.909	230.768	233.078	1266.33	1346.1
ECDH10B_3922	atpH	530.41	845.88	791.063	589.935	969.369	836.919	685.685	741.911	668.995	505.746	784.5	730.054	403.962	480.427	585.705	637.075	441.035	591.291	18.6461	373.148	573.474	340.603	398.22	460.977	488.295	467.95	521.43	513.672	317.437	300.8	188.361	164.739	876.78	744.368
ECDH10B_3926	atpI	108.985	242.167	189.459	208.088	259.811	153.91	288.85	181.211	152.01	249.246	194.974	170.792	202.898	149.876	155.253	214.103	158.993	130.282	287.473	139.11	133.2	0	130.356	112.045	386.685	238.403	263.002	148.611	199.214	117.689	98.0044	77.1569	186.682	131.129
ECDH10B_3753	avtA	77.6943	157.391	140.092	104.813	168.557	126.363	103.75	143.511	104.124	142.789	141.095	98.7174	63.1139	134.809	82.332	126.257	135.57	92.471	148.217	113.101	82.4428	0	114.015	77.7834	141.508	116.422	96.7222	134.792	69.2695	92.8857	71.2355	74.4194	131.084	97.126
ECDH10B_1538	azoR	0	3.97183	5.93295	0	13.862	14.8229	6.39185	6.31846	3.63895	4.5074	10.0295	12.3222	0	8.6904	16.0895	0	7.6775	9.55617	0	4.57109	11.2457	0	8.54827	9.43268	4.02506	6.05538	2.97397	10.7959	12.1769	4.80522	2.06371	8.34703	27.531	29.2694
ECDH10B_3232	bacA	41.202	65.6391	41.6532	35.9822	54.9638	52.3064	109.767	53.1319	47.3008	70.7015	46.0072	43.8876	55.083	39.2645	39.5387	49.8444	45.3937	36.5672	44.4149	44.2584	26.9886	98.3413	47.5014	31.9589	45.1042	49.25	97.5657	42.9786	45.6552	28.5504	26.0816	37.9921	65.8037	39.2723
ECDH10B_2231	baeR	31.7639	10.2647	18.5908	15.0081	16.9571	13.9598	16.3876	17.0464	14.7688	28.8574	20.5491	15.6934	35.6405	22.8928	20.0789	0	23.6811	17.9266	0	17.3689	20.4561	0	25.9729	23.8869	17.5433	21.8845	43.1238	44.257	40.2423	40.7199	35.5835	51.6101	13.8455	17.2548
ECDH10B_2230	baeS	0	1.8572	1.45769	8.47647	3.07243	1.79717	1.78515	2.89765	2.06666	3.43567	1.60332	1.48505	3.40848	3.3223	1.92906	3.56527	3.844	1.37489	0	3.15679	2.27204	0	2.99783	2.079	3.21403	4.07504	1.92545	3.47364	0	2.61893	0.2545	4.69928	3.75254	1.81079
ECDH10B_2954	barA	16.5755	12.7316	12.6597	15.5526	16.9639	14.2406	9.17353	16.9697	15.7024	24.073	16.0849	17.095	20.2951	16.373	12.8101	24.8133	15.5929	12.4029	0	16.2099	13.0955	0	16.2999	14.7781	19.464	24.0295	12.6816	19.027	17.3593	22.3862	24.0415	29.4086	9.746	11.0228
ECDH10B_4305	basR	12.4829	12.8921	15.7093	13.0803	11.8778	15.8409	41.5512	18.9589	15.2669	26.6694	13.7958	15.728	41.8188	20.1299	15.8699	48.2191	22.5326	23.2895	193.484	31.1928	21.0236	0	31.7474	24.1788	23.5168	12.4448	36.3677	11.2017	27.7331	38.5473	27.5065	36.1612	23.6259	18.1173
ECDH10B_4304	basS	40.1492	19.1026	17.8299	30.1306	21.6225	15.1579	36.9318	21.2575	19.4502	38.1058	19.1712	17.2286	53.9363	28.7295	16.4687	32.9363	35.0221	20.0762	6.07876	35.683	19.9173	96.234	41.5084	24.3911	14.519	20.7405	18.9795	17.8644	42.2828	54.666	38.1204	34.7075	20.1029	16.7844
ECDH10B_3751	bax	104.88	151.709	99.1617	53.2467	86.6867	57.9884	148.862	70.1981	60.6343	156.528	56.7541	51.6625	166.879	70.6744	81.9415	188.54	44.7774	61.5037	36.2073	51.4844	36.7327	244.959	49.8403	37.7395	239.78	219.384	201.194	160.764	92.2562	113.009	144.226	105.565	52.1535	43.5011
ECDH10B_2646	bcp	162.529	133.718	197.766	232.609	137.861	193.287	112.716	162.844	208.224	194.339	162.975	219.898	71.1221	135.613	146.748	127.532	157.456	137.589	28.1869	112.921	104.977	0	121.533	122.654	79.7527	144.51	132.775	154.56	102.955	177.512	80.4154	181.326	128.638	151.89
ECDH10B_2340	bcr	52.9779	37.8924	22.4783	52.3132	47.6567	21.779	73.0806	42.196	23.7779	63.5819	38.9353	20.8855	104.16	47.2502	27.8345	63.9773	42.1114	28.2478	47.3745	50.2383	23.6184	0	44.1474	26.2441	63.3861	53.4053	51.9028	59.6253	90.8129	58.4929	85.8042	75.2168	25.6572	14.9424
ECDH10B_3710	bcsA	7.70586	5.8205	4.37184	9.02135	4.4211	3.93081	7.39492	2.60419	2.2158	2.0859	3.26615	2.70307	0.421667	3.21734	2.85422	3.82256	3.69505	3.31675	0	1.62179	1.99309	0	2.39827	1.90396	7.31105	7.11111	2.82135	2.18009	4.1861	1.65837	0.95503	0.867724	5.83385	3.5443
ECDH10B_3709	bcsB	1.48701	4.02869	4.63308	3.44045	5.53038	4.87393	0.681604	3.73285	2.57919	3.37772	4.32897	2.79742	3.61823	3.7617	2.54636	5.86289	3.97655	3.00512	0	3.63031	1.79698	0	3.56973	2.85862	2.03266	6.05354	1.61738	3.45669	2.16241	3.29036	2.4432	3.07019	5.77892	5.60922
ECDH10B_3707	bcsC	7.94611	7.67898	6.54398	7.80863	7.90772	6.42065	10.4284	7.92195	5.88001	8.11358	6.54455	5.55512	8.26511	5.67395	5.92512	8.80541	5.3838	4.80245	14.3308	5.52847	4.21553	0	5.12583	4.20108	7.68829	8.99552	7.3666	6.06054	5.76549	6.94015	8.33124	5.44434	9.80716	7.06292
ECDH10B_3714	bcsF	86.9899	19.8488	41.7731	51.0458	40.2044	34.6944	9.49378	31.1604	33.2473	20.8857	35.1729	32.8309	0	17.633	14.1063	27.0366	26.6553	31.5979	0	15.3893	15.8591	0	20.2354	20.9037	54.6277	42.1292	12.2026	24.1619	0	17.0944	10.2357	8.39995	32.9286	39.4162
ECDH10B_3715	bcsG	48.3277	24.8334	32.0356	59.2756	26.893	35.3853	23.7344	22.0081	23.2818	17.8847	23.0466	23.7248	31.991	14.9125	15.8635	19.2015	16.007	15.9221	21.7316	13.5206	9.66651	0	11.7172	7.81852	22.5044	23.9799	14.804	8.49649	5.89835	6.81574	4.14744	8.8145	18.9209	26.8171
ECDH10B_3708	bcsZ	2.51461	3.08023	3.39775	3.32005	4.51202	3.0999	4.32237	3.02653	2.0969	3.20245	4.27031	2.4091	0.332534	3.05829	1.6637	9.54603	2.942	2.98931	0	4.67102	2.09572	0	2.69074	2.52691	5.17804	3.88517	3.58166	0	0	1.4713	0	2.18535	4.44203	3.3648
ECDH10B_1612	bdm	0	8.35739	3.07296	0	3.15328	3.73812	0	1.10792	3.22398	6.99552	0	9.65284	0	0.348306	6.01867	12.0163	0	3.83005	0	0.854964	6.04157	0	0.89935	4.50449	0	5.6629	0	0	6.83261	1.48523	0	5.43027	0.813051	8.75915
ECDH10B_0298	betA	9.43995	16.3247	9.00372	4.18945	11.8206	8.93927	5.8633	8.30645	4.86202	13.6336	6.73568	6.00667	4.40593	5.67294	4.08449	14.0904	5.06743	4.5383	43.6972	4.53115	3.55769	0	3.91387	2.69299	18.3195	14.5929	7.98112	6.8338	3.78518	6.15834	8.87413	3.81679	18.6024	10.084
ECDH10B_0299	betB	15.5909	17.9743	15.1708	12.9508	17.2628	12.1279	7.73424	7.96081	9.53406	10.85	6.87698	7.43954	11.7457	7.71238	5.66319	12.712	5.55907	5.52276	22.5323	5.89246	4.62654	0	4.26413	3.96322	10.0184	13.2597	4.77167	10.3365	4.86652	6.68458	5.70058	5.12613	20.9837	11.2388
ECDH10B_0300	betI	7.49573	25.925	14.2987	5.05993	18.5336	11.8437	13.175	13.4308	8.48763	15.1222	9.57085	7.5042	15.0251	7.93284	3.86915	9.45888	4.11451	7.97276	33.8674	10.0502	3.20573	0	4.9556	4.13678	17.4228	18.3867	21.455	11.531	12.9082	4.78445	11.8498	4.86231	21.5044	9.65294
ECDH10B_0301	betT	15.3964	26.6253	12.455	6.62541	17.3012	8.43558	30.0216	7.64762	4.85024	23.9438	7.63635	5.43531	7.42022	6.14004	3.94143	18.0472	5.44401	4.7452	4.89528	4.9028	2.7089	0	3.24721	3.40827	31.8989	29.5059	21.974	18.9479	11.0911	6.27255	9.2228	6.99208	11.2244	5.1741
ECDH10B_1319	bet	0	1.31096	1.14483	3.6223	1.97853	1.53923	3.47485	1.30344	1.26431	0.633079	1.22607	1.21486	0	2.54058	0.944106	2.82736	1.11499	1.35178	0	1.81051	1.57949	0	1.83397	1.32485	2.92278	2.32104	0	4.53516	0	3.09143	0	2.236	2.67829	1.2237
ECDH10B_3512	bfd	3.56882	40.1155	15.6012	43.0804	41.9144	21.221	45.5701	38.0444	31.5454	75.7007	50.7933	34.3151	35.8676	54.7858	40.001	12.3596	75.3954	93.3354	0	49.2459	82.5371	0	59.108	123.492	0	6.47509	68.3921	37.8203	46.4918	58.5937	34.8156	84.211	43.2293	21.2241
ECDH10B_3511	bfr	97.7496	40.3678	39.6586	72.2805	57.1161	45.9154	93.6242	51.6753	41.851	117.33	47.664	43.5076	76.4013	46.0552	45.1968	40.4213	44.6724	43.07	41.7485	39.4896	43.1649	67.7875	50.2278	42.0703	28.3805	24.7334	105.035	172.815	58.7862	91.2091	100.379	190.418	62.5896	54.91
ECDH10B_3075	bglA	59.4431	60.0339	88.8086	92.6117	69.2146	93.3595	38.2916	103.286	102.039	49.8835	90.9805	114.992	67.4878	92.0049	134.743	115.614	99.9009	120.455	0	110.034	122.442	0	108.327	131.25	49.9695	55.0762	61.0754	66.4142	111.274	138.983	90.446	106.298	82.9312	108.887
ECDH10B_3908	bglB	0	0.709757	0.469752	2.10562	0.642708	0.642861	4.99885	0.508093	0.328559	0.32904	0.477933	0.274529	2.86572	0.63893	0.460026	3.14894	0.856099	0.390324	0	0.392085	0.30785	0	0.916535	0.344293	1.89887	0.921515	0	0.168366	0	0.628731	0	0.622579	0.124288	0.711332
ECDH10B_3909	bglF	0	0.320411	0.53016	0	0.241785	0.161229	0	0.0637145	0.494413	0.433245	0.23973	0.490567	0	0.280425	0.57687	0	0.148644	0.367098	0	0.393338	0.386043	0	0.10344	0.647611	0	0.48324	0	0	0	0.354791	2.18805	0	0.187028	0.661134
ECDH10B_3910	bglG	8.86874	1.43783	1.51996	7.1093	2.17	0.602922	0	0.571832	0.69333	1.87473	0.268944	0.463452	7.47666	1.43816	1.29434	0	1.66759	0.823667	0	1.54445	0.692939	33.8026	1.08309	1.16245	4.2256	0.942834	3.87575	1.27904	4.28219	3.15473	2.98832	4.99235	0.20982	0.494468
ECDH10B_3907	bglH	0	0.744257	0.615733	0	0.421218	0.436923	0.422728	0.221996	0.358885	0.107823	0	0.449802	1.13827	0.372215	0.334991	0	0.460365	0.511621	0	0.228413	0.179341	0	0.240272	0.376071	0.829656	0.463633	0	1.02988	0	0.54941	0	1.6321	0.651648	0.329078
ECDH10B_4522	bglJ	0	1.28575	1.41829	6.17037	0.363841	1.45571	0	0.958781	1.11599	1.11763	1.44299	1.94265	12.9784	0.843971	2.77785	0	1.19297	2.65157	0	1.47975	1.85894	0	2.49051	0.779624	6.25433	6.95567	9.53099	0	4.39239	3.59883	9.4483	9.28107	1.12576	2.27401
ECDH10B_2288	bglX	24.7317	28.4544	46.4073	19.6491	22.5258	44.4475	30.5387	36.0321	45.8597	26.2764	29.3873	46.5896	16.4995	30.6109	38.0921	23.3961	30.0858	40.9206	0	27.6446	35.5238	0	26.8255	32.5488	20.5919	20.9136	26.6648	19.9287	12.6611	20.8332	18.5034	26.6055	39.5869	40.4196
ECDH10B_0842	bioA	29.671	117.703	62.6455	24.6919	116.334	50.7776	81.7789	101.197	74.6765	85.6883	96.4991	75.5897	49.3674	68.2938	57.5273	63.2352	68.8868	61.2452	56.6031	55.1153	57.6618	90.8628	64.7532	67.2217	81.779	77.447	97.9348	101.062	53.9345	45.3381	19.2508	48.2474	100.47	50.416
ECDH10B_0843	bioB	77.5472	376.107	362.485	81.5388	363.346	319.27	174.445	252.53	314.297	161.342	393.774	324.981	94.4157	270.004	221.147	96.526	275.489	247.154	0	253.503	181.491	77.6528	204.399	180.271	101.457	108.253	204.806	211.392	105.721	117.77	73.2827	73.0974	483.838	324.417
ECDH10B_0845	bioC	23.32	158.392	92.6278	56.4861	148.955	78.5005	162.449	109.843	85.3588	137.451	112.255	74.2723	82.7773	94.4406	55.6011	66.7026	86.4048	46.5078	0	60.336	34.9068	0	73.2328	28.4748	68.8845	72.0258	128.015	88.5838	53.5453	61.9553	34.9755	50.0361	136.593	76.6426
ECDH10B_0846	bioD	49.9529	194.956	116.664	58.3381	171.115	97.3565	108.212	160.247	93.9806	167.835	146.087	90.8984	59.7237	122.949	46.1787	77.9311	111.442	49.4178	53.8481	76.2658	32.7207	53.6526	97.1298	33.1858	98.395	111.564	207.867	179.479	92.3568	97.8736	97.7616	54.9275	154.638	101.941
ECDH10B_0844	bioF	70.8974	345.757	188.209	86.5222	301.929	175.468	144.601	247.289	176.959	222.655	212.828	157.305	94.0208	185.056	119.029	139.166	160.242	112.932	77.5871	141.822	77.332	0	120.76	74.7629	155.96	119.842	295.69	210.61	115.366	109.33	60.1716	78.4498	326.606	154.389
ECDH10B_3587	bioH	43.3257	27.8363	34.508	40.4053	34.7475	31.8104	22.1645	38.4885	30.8599	19.2968	28.9047	30.8164	22.9177	36.4948	37.2362	15.6298	31.4999	36.4824	0	42.156	28.5858	52.4232	30.9068	33.9152	21.1966	25.0256	22.9076	42.2731	24.8845	35.5282	44.7226	38.8888	39.6339	31.901
ECDH10B_4061	bipA	349.613	1220.07	778.147	365.476	1132.82	703.406	814.966	1227.06	687.408	799.964	1284.12	723.103	724.122	1203.46	741.425	614.727	1053.56	661.818	576.822	952.52	635.795	505.228	1071.52	556.431	579.107	701.973	537.901	676.338	674.694	574.189	346.053	358.385	981.791	691.922
ECDH10B_4162	birA	60.2746	55.2314	42.4298	101.457	52.8812	38.3447	83.2622	49.4231	41.3311	85.9116	50.5674	38.9516	95.2679	58.5673	42.2803	142.596	44.5991	43.3914	20.6149	52.19	40.5273	33.4727	43.1688	34.749	143.801	87.6563	84.3277	79.0543	77.9172	95.824	66.7658	70.7285	50.7223	28.2768
ECDH10B_3730	bisC	30.828	31.4942	30.1312	28.5549	28.977	28.4638	3.59764	11.2309	13.2862	11.088	9.87309	12.4199	4.84362	8.64531	7.74508	15.7748	7.87671	8.88975	27.6583	4.94079	5.72359	0	6.24811	5.70767	29.5805	31.8949	13.2795	9.8604	4.16121	5.82307	1.88062	3.37606	26.651	30.7031
ECDH10B_4344	blc	5.64728	7.88787	9.21888	6.2271	13.18	14.3645	22.1877	8.29076	15.4317	4.67981	13.068	19.6134	0	5.07196	9.12945	2.77744	13.4175	10.8446	0	10.7207	10.3182	7.56897	10.6709	14.3486	3.42583	0.295563	14.5123	13.3653	5.5275	10.1668	17.3975	10.2962	19.4036	20.2617
ECDH10B_0391	bolA	275.741	92.089	197.423	214.64	108.521	200.589	174.112	130.944	186.139	113.857	125.295	263.181	241.937	104.097	143.085	159.742	135.188	232.838	323.551	164.347	228.896	0	134.393	227.944	122.726	96.0383	80.4767	164.96	205.531	208.519	310.686	337.497	106.586	204.518
ECDH10B_0515	borD	0	0	0	0	0	0	0	0	0	0	0	0	0	0	0	0	0	0	0	0	0	0	0	0	0	0	0	0	0	0	0	0	0	0
ECDH10B_0623	borD	0	0	0	0	0	0	0	0	0	0	0	0	0	0	0	0	0	0	0	0	0	0	0	0	0	0	0	0	0	0	0	0	0	0
ECDH10B_0357	brnQ	62.5624	100.896	65.2865	134.575	99.9305	62.0868	63.6946	81.9461	51.8768	75.7278	89.3604	51.758	68.3244	99.5711	80.021	128.09	96.5055	81.5801	52.8023	80.0246	80.1881	27.5579	101.054	90.1104	161.134	131.256	79.3252	30.1883	77.3061	68.4432	67.4031	79.751	109.363	64.9471
ECDH10B_0905	bssR	544.895	7.83505	231.048	255.229	15.9635	237.078	12.4606	10.2829	109.716	7.26458	11.1381	199.637	9.58634	8.81648	66.5816	42.0033	8.72356	72.1725	77.7891	6.25192	57.0173	0	11.6353	94.7	147.368	73.4692	6.10128	108.109	28.5505	10.3466	18.6103	29.9726	97.871	585.084
ECDH10B_1131	bssS	230.154	46.4081	131.667	106.381	41.8459	153.967	47.3572	37.0699	116.974	130.136	29.1314	117.514	101.051	35.9943	83.2701	178.124	35.396	102.736	91.1099	29.6924	94.3906	0	45.2003	126.391	279.789	306.996	86.9308	169.797	26.4577	35.6133	33.6299	70.1464	36.5012	224.44
ECDH10B_4155	btuB	79.4618	106.431	121.479	55.682	112.349	102.625	70.6399	123.417	99.6447	90.9707	104.806	111.984	98.9622	131.384	122.487	69.5353	129.162	142.366	21.587	122.915	118.277	10.9535	121.715	117.403	72.2502	82.3584	80.0012	55.5104	93.59	88.7193	51.8062	64.8454	110.131	132.701
ECDH10B_1847	btuC	25.5383	17.9927	13.7015	23.3709	11.8031	11.8317	21.3683	19.0278	10.5297	28.851	14.4564	14.4823	34.8978	17.639	18.8843	12.473	17.2633	16.023	0	19.7661	19.3626	0	23.1686	16.241	29.0912	20.4729	32.5172	20.6133	35.2466	17.7096	34.7847	21.0734	17.723	15.1879
ECDH10B_1845	btuD	9.58822	20.0577	18.2903	25.9021	17.2548	15.6104	23.3927	18.8259	15.7846	27.0436	14.4068	15.775	12.2705	12.8399	12.2781	12.1124	18.7343	14.3397	115.059	20.4371	12.1798	0	15.0227	16.7027	15.7734	30.093	23.7894	20.9354	41.3236	26.9809	28.3472	38.1205	19.4352	14.584
ECDH10B_1846	btuE	37.4014	26.889	29.761	32.3396	33.7264	38.0313	24.3536	44.2206	39.3186	40.8501	49.344	45.502	1.33375	32.3016	35.327	23.846	34.3885	31.7228	0	38.8079	32.8346	51.2551	37.7727	42.7437	29.1642	19.6573	41.7907	54.9501	12.9862	31.9647	44.9883	44.6227	31.4969	30.9546
ECDH10B_0138	btuF	17.3763	13.7725	8.70097	3.27742	12.4714	6.1742	11.9472	11.6519	8.54899	15.5268	12.6464	5.32709	8.73182	15.028	8.92657	17.359	14.1726	9.29541	0	13.6026	7.24083	0	16.4106	10.4767	10.9626	16.6993	16.4248	12.0287	34.7443	20.9806	27.4345	30.1106	14.2512	8.4885
ECDH10B_1385	btuR	15.3079	22.7389	28.0778	13.9182	21.8969	25.9581	43.5654	30.167	34.7601	35.8927	21.7108	36.428	51.0752	24.8234	32.8125	27.9189	29.4426	40.828	0	27.4977	37.5374	123.101	29.6922	43.8331	6.80992	26.1715	24.3956	29.9893	32.8203	56.2868	65.9012	45.2753	23.7725	27.0111
ECDH10B_1330	cII	8.1394	0	0.554519	0	0.569014	0.505911	0	0.599779	0.872657	0	0	1.09373	0	0.754226	1.62911	0	0.466423	1.03671	0	0	0.726805	0	0.811443	0.304815	1.22265	1.0878	3.61348	0	0	0.49479	4.92543	0	0.880296	0
ECDH10B_1328	cI	102.447	44.0085	76.085	70.1534	47.898	86.7338	40.6991	49.8145	84.8846	72.8297	45.2746	98.0003	80.2502	44.5478	82.1282	81.3543	49.3395	84.3581	0	67.0118	105.026	0	42.5313	111.016	58.664	66.4286	79.8454	58.2207	81.843	87.5346	99.7574	89.7026	79.2879	113.425
ECDH10B_4324	cadA	0	0.560272	0.746781	0.570344	0.845574	0.3759	0	0.501351	0.486299	2.35389	0.419193	0.767511	1.54238	1.01573	0.655666	2.15775	0.60648	0.641908	0	0.945714	0.405021	0	0.693353	0.79269	0.624559	0.789887	1.00683	0.88604	0.098154	0.769741	2.07936	1.39928	1.30815	0.633081
ECDH10B_4325	cadB	0.69505	0.150245	0.331466	0	0.510194	0.529217	3.92552	0.26889	0.173878	0.609463	0.337238	0.544816	5.51484	0.788971	0.486904	0	0.0697014	0.516412	0	0.138331	0.325837	0	0.582051	0.182204	0	0.295563	0	0	0	0.813347	0	0.494216	0.526199	0.487166
ECDH10B_4326	cadC	18.389	8.86242	11.3214	20.9244	10.9166	14.6902	10.8077	9.48539	9.6531	12.3484	5.26565	9.98759	1.67434	4.00857	5.06836	2.04789	3.62773	5.10674	0	2.03991	4.05126	0	2.48242	5.29476	10.0642	22.7413	11.0077	16.6949	12.6035	2.90231	2.20566	2.42933	5.70562	7.95239
ECDH10B_0040	caiA	9.1328	5.79095	6.87182	16.5368	4.17127	6.53435	0	4.3968	5.28023	5.54218	5.51442	4.79372	0	3.94929	7.29823	25.9519	3.09357	5.91095	0	4.0392	4.44	0	4.30555	4.0434	14.298	17.0534	4.73025	10.8232	4.98035	8.33384	10.3163	8.85092	5.99225	9.00054
ECDH10B_0039	caiB	0	4.11694	4.90463	8.19032	2.79602	3.97751	0	3.04543	3.9069	2.67203	3.51151	2.82651	1.51115	2.65604	1.95681	5.63184	2.67389	2.71688	0	3.184	2.619	0	2.49869	3.19531	12.9169	6.3171	4.29101	1.46491	4.84677	1.35747	0	5.59746	3.89303	4.41733
ECDH10B_0038	caiC	3.54834	1.91757	2.57353	2.90017	2.17052	2.3801	1.01654	2.21161	2.36713	3.14845	1.29124	1.26707	0	1.77416	1.79525	3.66298	1.42335	0.966667	0	0.823904	1.2938	0	1.44446	1.62782	4.8193	6.28706	1.26351	2.50184	0	1.76157	0	1.02791	1.23124	2.1856
ECDH10B_0037	caiD	0	0.510375	0.562985	0	0	0.642043	0	0.456702	0.44299	0	0.859185	0.308452	0	0.478588	0.413497	0	0.236772	0.175422	0	0	0.368951	0	0.164766	0.154735	0	1.15461	0	0	0	0	0	0.839413	1.56404	0.827439
ECDH10B_0036	caiE	4.71011	0.678773	1.12311	0	1.15247	1.36622	0	1.41724	0.39277	0	0	1.31272	0	0.509198	0.916549	0.941086	1.41703	0.233303	0	0.312474	0.981371	0	0.547827	1.44052	1.65089	0.867934	0	0	0	2.96466	0	0	1.18862	1.40057
ECDH10B_0035	caiF	25.7748	3.03905	9.91729	39.334	0.573325	8.1559	5.17842	1.51081	5.27561	1.61435	1.70535	3.55094	0	3.03976	6.01867	6.55433	3.99463	8.35648	0	0.932688	5.85849	0	3.92443	4.60687	20.3266	11.6579	5.46128	0	6.38893	5.7332	0	3.51734	7.5392	19.4095
ECDH10B_0041	caiT	0	0.529577	0.985782	0	0.599436	0.866059	0.751982	0.315923	0.995924	0.728856	0.29717	0.544097	2.67278	0.446935	1.00113	1.10135	0.73704	0.455056	0	0.609479	0.669956	0	0.641121	1.12389	2.57604	2.00544	2.97397	0	0.556659	1.72662	2.2406	4.16142	0.695521	1.13175
ECDH10B_0106	can	173.892	448.652	366.169	225.961	368.463	323.643	257.406	521.035	369.022	378.503	490.617	343.37	268.73	372.425	252.621	172.531	445.467	324.22	210.254	330.07	263.533	182.888	412.838	260.67	162.245	138.548	232.142	422.697	366.337	532.04	251.955	367.76	341.967	173.36
ECDH10B_0033	carA	16.1513	13.9654	32.0134	13.7087	13.4365	36.0148	6.74232	16.6623	57.3751	17.8042	15.8691	50.8941	37.4843	33.3937	43.2779	15.4898	28.5066	53.4007	43.329	36.163	62.7187	0	42.7179	54.0892	18.0445	14.8352	14.1166	17.0817	17.6154	23.5394	4.9757	8.61329	15.5902	18.4217
ECDH10B_0034	carB	11.1595	11.7657	27.1416	12.8192	8.24434	28.4431	9.4761	18.2343	43.7309	13.3297	18.3746	39.6247	22.2789	38.8312	43.8455	21.1747	39.6522	44.5484	22.6623	48.8906	57.153	45.1601	56.8349	47.7124	8.97095	14.7323	10.292	20.6374	14.0033	37.3152	15.914	17.4057	14.4441	16.2216
ECDH10B_2131	cbl	7.07383	0.843648	1.1051	3.86467	0.716203	1.27355	8.86485	1.38403	0.488174	7.27222	0.94682	1.93751	22.4508	2.13598	1.82269	7.79785	2.25045	1.30488	0	3.49537	1.82962	0	2.99594	1.40677	1.66716	2.11602	0	2.25144	11.3066	9.41955	23.483	24.7446	0.923339	1.49209
ECDH10B_1072	cbpA	21.409	8.71129	17.8372	27.9339	11.586	26.4104	15.5859	10.7833	20.5411	17.1006	18.5756	22.428	8.7932	10.701	16.7033	13.6882	13.1343	13.4738	0	12.6323	19.0496	0	14.9755	17.167	16.4202	17.6938	8.21861	11.3656	14.8798	13.5312	20.5622	20.3768	14.8733	28.5671
ECDH10B_1071	cbpM	34.1137	7.2103	19.5223	98.374	9.64534	15.832	0	12.122	19.7232	6.83725	9.56335	17.4306	16.8419	9.83451	12.0373	7.87622	12.7718	13.5178	0	8.44905	7.58157	0	12.2735	12.7186	14.3482	21.9209	10.6013	22.1575	15.1581	21.0486	35.615	13.6555	11.4784	23.186
ECDH10B_3904	cbrC	20.1201	7.84571	11.0062	9.52458	8.10845	9.78395	0	4.68042	6.31638	12.2559	6.12535	8.74115	4.38233	4.09437	6.63282	23.3319	4.11451	5.86232	0	2.19848	3.69892	0	3.85436	4.13678	12.03	18.7222	8.58202	6.27122	5.737	5.03626	6.38067	2.36882	4.77875	11.2618
ECDH10B_3231	cca	97.9192	80.9432	60.358	115.687	64.6843	55.1486	84.0418	83.7301	54.9873	98.7374	74.8538	57.5681	134.589	86.6497	69.3386	110.129	89.5966	64.1	80.3632	108.061	67.291	78.2921	85.2923	71.8538	75.9909	87.7367	117.53	97.1576	98.3555	75.5467	110.166	88.6331	83.3446	57.979
ECDH10B_2622	cchA	0	3.41118	2.44583	0	3.08893	1.02989	0	1.62797	1.57909	1.58141	3.06267	2.80377	0	3.32667	1.84245	8.19769	1.266	2.34493	0	1.25627	3.45232	0	4.40498	4.55046	0	0.536838	0.613001	6.87811	4.30275	2.43419	10.9383	7.48048	0	1.80993
ECDH10B_2621	cchB	0	0.696449	0.76824	0	0	0.700897	0	0	0.402998	2.21973	0	0	0	0	0.376167	0	0	0.478756	0	0	0	0	0	0	0	0	0	0	0	0	0	0	0.609788	0
ECDH10B_2358	ccmA	19.7028	3.53582	17.9946	74.3249	5.09377	19.733	1.09544	7.28673	6.13797	6.05382	2.88598	6.91585	7.66907	3.25532	9.20163	39.218	3.13154	7.07087	0	2.95949	7.20341	0	5.81118	6.4319	38.5032	34.6519	3.177	3.6219	0	16.0959	0.286312	13.0405	10.1319	21.6031
ECDH10B_2357	ccmB	15.3949	2.72277	2.33601	13.4626	2.73951	3.65355	0	0	1.92564	1.05189	0	2.63287	0	2.04255	2.77785	6.15184	1.96488	2.07967	0	1.67124	1.53089	0	2.34401	3.85226	7.17408	14.2833	0	2.51178	3.81601	1.89828	0	0	3.97328	5.61814
ECDH10B_2356	ccmC	30.1753	5.97927	13.0413	14.4659	3.69165	9.29971	6.17481	5.02619	7.54884	2.99246	5.18538	8.08144	0	3.56801	5.87188	9.04361	5.92603	10.0889	0	9.0084	8.84132	0	4.91352	7.74553	29.7462	12.1367	4.63987	4.67422	5.14231	5.91863	0	2.98003	7.61492	17.0643
ECDH10B_2355	ccmD	0	0.95513	0.263397	0	0	0.96123	0	0	0.552683	0	0	0.230898	0	0	0	0	0	0	0	0	0	0	0	0	0	0	0	0	0	0.235025	0	2.09453	0	0
ECDH10B_2354	ccmE	4.83277	3.34296	7.0294	17.1368	4.25693	7.56969	8.06971	1.24642	5.31957	0.605382	2.81383	4.04072	0	2.03759	2.4827	6.95227	2.52014	4.30881	0	3.07787	2.7187	0	1.48393	2.02702	17.5317	9.37118	0	3.22159	0	3.75306	5.95529	0	1.82936	8.86864
ECDH10B_2353	ccmF	10.5008	2.99215	13.4584	9.18284	4.67153	9.3453	9.96261	3.50843	5.79123	1.91331	3.93705	5.91143	5.11271	3.28955	6.0744	11.5394	3.49421	4.89396	46.0972	3.89484	4.1023	29.1078	2.93121	4.19168	18.8209	13.8426	3.9864	3.12063	2.49444	4.68419	0.0919026	2.63972	3.79424	8.81998
ECDH10B_2352	ccmG	9.56161	2.5162	3.66773	6.27291	1.6275	3.25578	3.67501	1.07219	2.91199	1.97888	1.21025	2.25933	0	2.29208	2.52396	5.98045	2.66814	1.7297	0	1.32381	1.03941	0	2.20486	1.52572	19.4523	14.7082	0	0	0	5.7935	0	2.49617	1.25892	2.22511
ECDH10B_2351	ccmH	21.3688	6.2859	8.71986	39.3907	6.89949	8.05133	0.865529	4.7726	6.28263	3.64264	4.70308	5.70997	3.84546	6.00157	4.9384	26.0573	6.18575	3.79732	0	7.54122	3.58019	38.3839	6.70285	4.61999	31.5033	25.2184	9.41333	12.8779	1.80201	10.5226	2.545	14.063	6.33763	7.01855
ECDH10B_0142	cdaR	25.8416	26.5012	19.7275	21.7634	20.5862	17.8674	31.2852	27.0724	31.271	33.525	19.6336	38.188	36.5572	23.2589	34.1474	30.2586	23.8655	32.6249	80.2522	30.4597	33.5573	62.8263	25.6664	36.7595	44.234	21.8414	18.8315	10.8884	19.8454	23.1007	32.3993	29.1209	32.758	29.409
ECDH10B_2300	cdd	117.952	19.9444	89.4388	78.1137	19.7535	88.9546	13.9028	27.5817	84.7197	19.1095	30.0142	105.579	13.7263	26.6082	73.3258	10.8932	29.5451	80.2363	0	29.2137	78.9704	0	47.3393	107.054	19.7064	26.1713	27.4916	17.7418	22.1555	19.6864	17.5631	25.5959	71.2398	161.005
ECDH10B_4107	cdh	17.7969	13.0004	11.8529	4.8615	10.8113	12.8164	31.0431	12.0289	9.3649	10.6086	8.9328	10.0056	19.477	11.9419	13.9003	20.8446	12.0622	10.2135	0	12.458	13.2339	0	11.6487	8.68724	6.93685	11.4824	6.6749	19.5105	20.3584	19.6507	17.0151	29.3817	8.36281	8.75915
ECDH10B_0155	cdsA	73.5392	85.3272	64.9835	51.4028	87.851	63.2866	87.9004	79.91	62.631	114.337	66.3775	62.7301	69.9333	70.2359	48.3598	81.461	66.2638	53.0315	11.6049	54.0241	46.8116	51.8183	49.6592	49.8959	161.049	131.479	83.3896	100.373	65.3637	50.7359	54.5555	53.4863	68.7739	52.6468
ECDH10B_1869	cedA	4.39343	9.87691	9.63793	11.9328	2.57996	4.58769	15.5353	1.81297	3.95671	3.08194	3.4107	4.22439	27.8875	15.3888	23.3908	96.2082	6.69688	8.35648	0	9.79322	6.5908	0	8.09415	4.60687	18.0167	22.718	22.5278	22.9791	22.3613	24.0233	35.8671	18.6049	7.31746	8.73427
ECDH10B_1795	cfa	34.7253	28.1053	56.9982	26.5035	33.7887	52.0897	45.2132	43.0095	58.6883	29.8929	37.8116	65.6222	25.6303	35.1616	56.0067	19.3623	42.6789	50.4007	0	46.1279	50.3516	0	45.423	63.9332	38.7426	24.1073	37.1738	38.5115	40.3687	54.0589	45.8697	60.1654	50.8974	83.8237
ECDH10B_1275	chaA	50.1449	70.6848	37.2272	50.0722	69.4926	35.6598	85.056	49.7751	45.5399	54.1578	55.6121	39.1961	85.927	59.3125	48.215	87.5612	51.8079	35.441	81.3924	43.4424	42.4062	62.4079	43.6393	37.5579	63.3613	66.6945	36.5028	60.2857	33.8944	32.5001	37.1597	35.4891	29.3496	26.8503
ECDH10B_1276	chaB	24.1011	4.3415	2.87342	0	5.89705	5.68	9.86366	5.17991	2.00976	0	7.79589	7.13686	20.7164	5.21101	3.7519	0	6.04229	2.98446	0	3.99723	3.13848	0	5.32602	2.6325	0	10.5904	0	4.63445	0	2.8844	6.18732	7.61649	11.4038	5.88683
ECDH10B_1277	chaC	27.9967	14.6975	11.6031	26.1515	22.1817	9.8609	40.9215	19.5988	18.8436	38.9949	19.7292	19.3676	38.0809	15.4576	15.4099	26.6371	18.5835	18.622	85.8363	23.88	20.4163	0	23.7242	21.3187	19.2752	19.6154	49.9755	59.8173	28.1719	38.3284	88.816	60.9853	11.8593	15.8004
ECDH10B_1874	chbA	0	3.42867	4.25487	0	3.23414	4.02567	25.9659	3.0681	4.95997	11.7558	7.69595	3.45361	24.1215	2.5721	3.0865	6.33826	3.97655	5.10674	0	6.31358	7.02268	0	2.58275	3.465	17.3731	10.4546	7.70181	21.3502	16.8187	16.6627	19.342	11.4871	5.50373	3.70579
ECDH10B_1876	chbB	13.7305	23.7444	26.7089	13.0852	30.413	27.6691	14.1963	16.0287	19.1631	22.088	11.2203	23.1114	12.6145	16.1718	16.1998	34.6531	13.6243	19.7588	0	13.232	11.2926	176.279	15.1292	12.5031	33.4344	40.8097	27.5106	23.3455	30.8699	26.2921	48.4215	30.1456	15.8659	23.9444
ECDH10B_1875	chbC	2.56041	3.39461	2.8491	6.43908	2.84004	2.89642	5.86812	2.11313	2.64751	9.5792	3.47847	2.67597	4.60483	3.15551	1.75379	9.1401	2.05411	1.72479	0	2.17421	2.77405	0	1.90591	1.16341	13.1921	7.49085	16.9746	10.1533	6.98128	5.17523	8.54512	14.2949	2.06763	2.21879
ECDH10B_1872	chbF	1.37161	0.889478	0.981167	1.55223	1.51022	1.79032	4.2101	1.76875	1.71565	1.6752	2.49564	1.93525	0	2.61345	1.20107	4.38478	2.61342	1.63053	0	3.54876	1.60751	0	2.53653	1.97758	4.41686	1.77895	1.46522	1.49458	4.36317	4.92459	3.43321	9.15681	1.1682	1.39836
ECDH10B_1871	chbG	9.89751	7.75566	7.30136	17.2681	5.14616	9.55463	17.6204	6.06256	12.0706	8.52378	13.2062	10.2796	10.798	10.2318	8.23355	24.2248	10.2977	10.479	0	8.86426	11.5998	0	11.0512	11.1892	29.7581	13.1525	16.5805	20.6182	19.1157	18.1299	24.774	23.8498	10.5371	9.14455
ECDH10B_1873	chbR	9.63114	1.66553	3.67443	5.81304	2.42388	4.19042	4.32457	5.53568	3.71733	3.03337	4.53951	3.85378	7.86011	4.73001	5.91158	7.47734	5.07753	4.41615	0	6.79103	3.44004	0	4.45514	3.6068	13.1653	13.293	6.84118	8.18405	10.5042	9.77739	16.5307	19.3055	1.87494	3.78732
ECDH10B_2024	cheB	0	0	0.263397	0	0.648676	0.192246	0	0.227916	0.110537	1.05163	0	0.369437	7.01172	0.143303	0.309532	0	0.708963	0.131316	0	1.40703	0.690465	0	0.185009	0.23166	0	0.638837	0	1.58601	0	0.141015	0	0	0.334512	0.281544
ECDH10B_2025	cheR	0	0.232959	0.449702	0.203268	0.527379	0.35167	0	0.555892	0.539203	0	0.522895	0.6758	0	0.262139	0.503304	0	0.216147	1.44127	0	0.643457	0.505218	0	0.526449	1.2713	1.98308	0.412449	1.67454	0	0	1.08914	0	1.3623	0.407942	0.549354
ECDH10B_2028	cheW	0	1.19391	2.74372	8.68126	2.25235	1.60205	0	2.84895	2.07256	0	1.78656	1.73174	0	3.28402	2.36448	0	3.50789	1.64145	0	2.9313	4.89079	0	2.95501	2.65443	3.38776	2.27038	0	9.20453	6.69317	4.35776	14.1793	6.69087	4.87831	4.10585
ECDH10B_2023	cheY	0	0.514301	0	0	2.32858	0.776378	0	0.30681	0.297598	0	1.15439	0.37299	0	0.385815	0	0	0.477186	0.353543	0	0	0	0	0.996203	0.935549	0	0	0	4.57503	0	0.253104	0	0.751884	0	0.606403
ECDH10B_2022	cheZ	0	1.55486	2.48695	0	2.81596	1.87775	9.53793	2.41167	2.33926	3.42393	2.79202	2.8567	0	2.44948	2.35148	0	2.45252	1.49639	0	6.01258	1.57362	0	2.50981	1.31992	0	2.75286	8.38244	5.34818	11.1138	6.42767	9.69466	8.52427	2.17822	2.74997
ECDH10B_1879	cho	18.2862	8.58326	6.16669	7.48935	4.60209	4.66002	23.3496	6.19839	9.14914	28.1421	9.12594	7.4808	20.3127	12.2848	11.224	24.0094	11.6314	9.78216	0	11.646	14.0426	36.4129	19.7614	16.1614	27.8804	26.7938	30.8489	32.5508	42.2619	52.718	58.1446	64.3928	10.8773	7.92318
ECDH10B_2949	chpA	0	3.58174	6.58492	0	7.43274	3.30423	0	2.49283	4.83598	8.82128	2.00988	5.91677	0	2.46302	8.70558	0	4.15408	6.15544	0	5.4962	7.76773	0	4.62523	5.79149	17.7858	10.0993	0	3.89423	13.1772	7.78522	9.03928	12.8727	5.74943	5.98281
ECDH10B_4420	chpB	10.5743	6.85735	7.87939	3.98893	3.23414	5.75095	8.43891	1.3636	3.63731	2.48362	3.20664	5.11134	0	3.85815	4.3211	14.7893	7.688	6.28521	0	7.36584	3.71789	0	3.68964	9.35549	14.9409	14.2767	7.18836	16.9446	6.60736	5.27301	17.306	6.89227	6.50441	10.1067
ECDH10B_2950	chpR	0	0.805531	5.99783	23.1946	10.9415	9.32278	0	4.80546	11.1868	7.46881	1.80808	8.95775	0	3.92788	4.78593	7.44554	2.9896	6.09117	0	5.93324	4.07624	0	3.38069	6.34971	17.6327	15.371	57.179	33.9177	0	8.52321	7.17505	8.53796	5.64238	12.3472
ECDH10B_4419	chpS	11.0463	4.77565	2.41447	0	0.900939	0.801025	0	0.94965	1.38171	4.15119	0.89328	0.769661	0	2.98548	3.00934	0	3.69251	0	0	2.19848	2.87694	0	0.770871	2.41312	3.87173	6.57627	0	0	0	3.03575	0	20.3635	4.18141	3.5193
ECDH10B_2312	cirA	5.47326	82.567	52.2311	9.13729	66.4469	40.4831	152.129	400.294	317.019	141.003	322.291	307.071	65.2333	201.795	195.244	29.6891	217.166	203.639	58.3158	204.326	208.034	62.8999	206.547	184.996	4.65307	10.1021	212.159	212.165	58.6358	86.7435	26.0096	29.5516	60.1266	34.1923
ECDH10B_0579	citA	0	0	0	0	0	0	0	0	0	0	0	0	0	0	0	0	0	0	0	0	0	0	0	0	0	0	0	0	0	0	0	0	0	0
ECDH10B_0687	citA	0	0	0	0	0	0	0	0	0	0	0	0	0	0	0	0	0	0	0	0	0	0	0	0	0	0	0	0	0	0	0	0	0	0
ECDH10B_0578	citC	0	0	0	0	0	0	0	0	0	0	0	0	0	0	0	0	0	0	0	0	0	0	0	0	0	0	0	0	0	0	0	0	0	0
ECDH10B_0686	citC	0	0	0	0	0	0	0	0	0	0	0	0	0	0	0	0	0	0	0	0	0	0	0	0	0	0	0	0	0	0	0	0	0	0
ECDH10B_0577	citD	0	0	0	0	0	0	0	0	0	0	0	0	0	0	0	0	0	0	0	0	0	0	0	0	0	0	0	0	0	0	0	0	0	0
ECDH10B_0685	citD	0	0	0	0	0	0	0	0	0	0	0	0	0	0	0	0	0	0	0	0	0	0	0	0	0	0	0	0	0	0	0	0	0	0
ECDH10B_0576	citE	0	0	0	0	0	0	0	0	0	0	0	0	0	0	0	0	0	0	0	0	0	0	0	0	0	0	0	0	0	0	0	0	0	0
ECDH10B_0684	citE	0	0	0	0	0	0	0	0	0	0	0	0	0	0	0	0	0	0	0	0	0	0	0	0	0	0	0	0	0	0	0	0	0	0
ECDH10B_0575	citF	0	0	0	0	0	0	0	0	0	0	0	0	0	0	0	0	0	0	0	0	0	0	0	0	0	0	0	0	0	0	0	0	0	0
ECDH10B_0683	citF	0	0	0	0	0	0	0	0	0	0	0	0	0	0	0	0	0	0	0	0	0	0	0	0	0	0	0	0	0	0	0	0	0	0
ECDH10B_0573	citG	0	0	0	0	0	0	0	0	0	0	0	0	0	0	0	0	0	0	0	0	0	0	0	0	0	0	0	0	0	0	0	0	0	0
ECDH10B_0681	citG	0	0	0	0	0	0	0	0	0	0	0	0	0	0	0	0	0	0	0	0	0	0	0	0	0	0	0	0	0	0	0	0	0	0
ECDH10B_0572	citT	0	0	0	0	0	0	0	0	0	0	0	0	0	0	0	0	0	0	0	0	0	0	0	0	0	0	0	0	0	0	0	0	0	0
ECDH10B_0680	citT	0	0	0	0	0	0	0	0	0	0	0	0	0	0	0	0	0	0	0	0	0	0	0	0	0	0	0	0	0	0	0	0	0	0
ECDH10B_0574	citX	0	0	0	0	0	0	0	0	0	0	0	0	0	0	0	0	0	0	0	0	0	0	0	0	0	0	0	0	0	0	0	0	0	0
ECDH10B_0682	citX	0	0	0	0	0	0	0	0	0	0	0	0	0	0	0	0	0	0	0	0	0	0	0	0	0	0	0	0	0	0	0	0	0	0
ECDH10B_0135	clcA	33.2788	11.1432	14.4313	22.1537	17.0836	13.5566	8.33209	9.92925	11.2635	18.8	9.81477	13.4009	15.5323	8.88841	14.0182	35.7229	13.9381	11.6356	0	12.2076	8.36132	0	11.794	12.3161	22.8996	20.7832	29.7836	17.9848	9.63731	9.14566	17.9664	11.3417	17.1667	15.6334
ECDH10B_1725	clcB	0	5.10619	2.42023	6.68312	3.61235	2.5694	3.80657	3.23651	3.04701	5.08579	3.40256	1.543	7.32131	5.14727	3.01652	13.7165	4.21951	2.5229	0	2.9383	2.99915	0	4.63627	3.09617	6.88872	10.4216	7.59888	6.43489	11.2378	5.32033	17.4821	10.7309	3.07368	2.06958
ECDH10B_2175	cld	190.119	305.057	287.731	302.216	329.33	254.123	337.944	206.257	164.453	365.88	203.307	170.921	172.988	160.131	133.184	338.85	141.237	117.923	145.481	99.0189	99.1778	131.844	108.714	90.7511	234.968	328.854	348.136	400.504	98.2176	102.258	118.377	105.517	232.906	191.416
ECDH10B_0952	clpA	356.059	172.918	270.591	325.356	188.948	281.999	155.103	181.192	252.414	170.853	176.763	278.261	169.427	176.24	229.947	219.265	196.932	281.759	104.949	223.44	307.762	150.881	202.563	294.199	193.25	167.413	159.802	143.347	293.428	288.903	316.125	339.499	175.156	374.947
ECDH10B_2760	clpB	373.103	81.1193	253.938	423.733	98.7882	269.89	40.4537	56.8993	179.19	42.9214	64.2786	208.271	89.0971	83.9148	218.187	85.9266	84.8452	257.926	108.312	155.328	341.144	50.2481	134.764	359.289	97.9845	88.8026	35.7084	32.8571	24.6547	32.7789	38.9384	43.8029	95.5193	330.535
ECDH10B_0393	clpP	419.708	200.899	407.492	335.163	226.309	416.495	147.519	266.541	368.464	169.228	245.308	453.571	195.856	314.198	438.032	222.235	285.566	467.119	271.265	354.547	468.221	0	373.68	559.185	239.033	264.568	193.508	205.877	191.238	217.828	206.717	326.952	280.315	537.898
ECDH10B_0951	clpS	97.5587	49.3633	64.1014	138.485	55.875	47.792	77.3698	66.724	49.1733	50.5126	58.2051	61.9326	57.3388	58.3591	66.8242	128.216	58.5557	68.7262	0	64.4339	59.1735	365.15	57.0877	57.5902	126.139	72.8921	106.674	94.4937	112.971	106.552	124.672	174.023	62.3694	81.411
ECDH10B_0394	clpX	523.258	386.524	534.045	677.682	370.737	490.793	344.546	476.653	499.755	379.285	530.898	513.371	593.604	445.621	541.681	436.657	556.775	633.283	622.15	528.669	602.735	396.258	553.475	649.41	356.217	333.239	422.356	415.442	418.362	471.508	471.519	593.599	325.756	432.048
ECDH10B_1311	cls	37.6301	17.161	22.7159	31.9841	20.5125	25.0769	7.17394	23.2596	21.2902	32.0616	22.8034	27.8785	27.7157	19.3621	26.0274	28.1707	23.5654	23.8769	0	22.2466	27.6895	27.6648	24.1107	30.884	19.8675	28.1416	11.7188	17.9933	33.9125	35.9608	32.6502	37.8335	25.9642	22.6218
ECDH10B_0980	cmk	89.5334	162.163	103.672	98.2536	107.876	109.192	187.877	107.41	129.299	146.736	112.224	125.546	186.21	161.357	134.153	139.317	124.477	122.36	184.389	125.005	130.795	165.455	123.448	134.246	178.66	149.812	174.953	130.429	97.0949	128.944	113.098	159.05	107.836	69.7563
ECDH10B_0911	cmr	30.4782	19.3582	13.2788	7.23903	16.3879	10.0684	14.4139	13.3921	10.8251	21.1162	12.9623	9.79211	19.4059	11.3492	9.04998	5.56332	11.471	8.72245	0	11.2331	8.46701	0	9.19043	6.9047	14.738	10.4644	8.03912	22.864	6.66874	7.48536	3.33264	7.19412	11.9643	6.1378
ECDH10B_4163	coaA	56.8346	67.7028	69.0399	63.3069	73.5302	63.5716	88.4089	72.7246	57.8486	91.1167	60.3598	63.8867	38.3212	75.3131	52.7441	59.2637	72.6016	46.3956	0	52.2364	55.956	12.7502	56.9229	45.0165	57.3248	100.573	83.7627	55.6605	45.0047	70.4261	48.0932	60.127	45.6129	39.1053
ECDH10B_3816	coaD	41.5618	35.101	35.9537	34.6382	33.1095	32.802	30.8548	27.1719	29.983	52.0628	25.7934	33.74	60.5856	34.012	39.9489	58.3219	27.9154	35.9067	55.3167	25.0077	30.812	0	28.5993	36.7398	100.108	67.489	33.4162	73.6009	42.1669	51.6175	42.0592	36.5016	29.6357	28.8231
ECDH10B_0084	coaE	31.7515	22.2864	19.952	21.9825	19.0111	16.9028	25.6836	16.378	18.316	20.4952	19.212	18.6615	33.1956	22.0493	22.1557	9.25477	22.0266	15.3202	0	22.006	21.4811	0	23.5656	21.7391	32.7975	19.5064	9.28682	19.5378	39.0435	32.3075	34.5234	38.7202	16.1196	15.5189
ECDH10B_1192	cobB	53.8509	39.6379	38.7193	48.1289	48.1101	41.6934	58.5902	55.8394	37.8588	44.6253	41.2695	44.5057	47.3291	44.4239	32.5008	85.4137	44.1994	31.3517	0	47.9268	28.4817	0	45.3272	33.4459	56.7692	66.1854	55.7831	63.5821	52.9597	45.3599	89.5421	48.3488	51.4313	48.9887
ECDH10B_0599	cobC	0	0	0	0	0	0	0	0	0	0	0	0	0	0	0	0	0	0	0	0	0	0	0	0	0	0	0	0	0	0	0	0	0	0
ECDH10B_0707	cobC	0	0	0	0	0	0	0	0	0	0	0	0	0	0	0	0	0	0	0	0	0	0	0	0	0	0	0	0	0	0	0	0	0	0
ECDH10B_2136	cobS	6.54762	5.39186	5.87332	1.88187	8.84954	5.83327	4.90001	9.64967	6.86397	1.64039	8.16919	7.75558	2.96867	6.7751	8.29995	9.21986	6.37852	6.48638	0	7.44646	6.62623	0	5.04796	6.86572	6.88481	3.60634	3.14905	0	5.95098	7.19766	2.40133	2.56186	7.08141	7.94681
ECDH10B_2135	cobT	23.4121	11.1432	10.4993	15.8809	7.35766	11.4013	22.1521	9.74974	10.3167	14.4215	9.171	12.212	9.88458	9.75256	11.6361	18.3677	9.47745	13.2775	0	9.91758	11.2776	0	8.03419	11.9369	20.1007	8.00113	27.0334	15.9703	11.1274	11.3335	13.5648	12.9648	12.8462	11.6059
ECDH10B_2137	cobU	31.8644	12.1228	12.2581	17.9502	12.0587	10.9063	0	13.3681	12.3291	16.0726	6.59653	15.5412	7.41624	8.12968	14.6829	7.47009	10.5663	12.1215	0	13.1909	16.1994	0	9.60624	18.0427	23.2304	7.588	13.5332	20.043	23.1686	12.2936	12.7613	20.5425	13.8308	14.4021
ECDH10B_0402	cof	18.1273	12.0004	13.1023	21.3693	13.8606	14.2952	12.5193	13.7334	13.3211	14.5469	10.1696	13.8539	4.94416	12.5849	12.1696	7.24372	12.8386	12.7949	0	9.92134	7.9669	0	10.3573	8.46449	16.3804	19.512	14.3034	10.7477	15.4458	9.25036	2.83585	14.8587	9.43497	17.2536
ECDH10B_0441	copA	70.8421	27.144	144.852	56.6613	31.9936	204.8	19.8289	21.9727	148.774	18.8618	22.286	224.112	25.4227	20.7832	34.1226	17.2442	34.8803	49.6485	80.822	41.3577	48.4483	51.6321	23.5748	56.0284	26.7288	27.8172	44.534	25.2622	27.3538	68.2404	64.1175	158.206	43.8872	150.631
ECDH10B_4007	corA	96.3505	151.013	172.571	123.117	131.543	139.03	129.858	152.747	139.74	149.05	129.951	155.357	160.252	179.897	228.178	111.899	143.833	142.086	136.11	139.232	140.271	85.0016	113.505	125.33	128.372	140.114	76.7509	108.444	148.316	141.449	107.646	131.971	128.529	162.327
ECDH10B_0727	corC	178.928	138.054	93.5103	157.493	117.522	78.1943	136.347	99.509	76.8474	125.622	91.1694	75.5739	111.817	91.753	75.0588	175.481	87.8642	73.8821	113.277	89.0796	74.7257	64.375	87.3689	88.6909	114.883	160.344	152.748	122.74	122.807	146.269	147.968	94.8259	78.9187	60.0659
ECDH10B_3206	cpdA	110.663	48.6909	83.8384	50.0946	62.5173	60.3381	51.1838	68.2096	84.1039	70.6805	52.1986	93.3465	53.35	73.1442	109.121	41.4226	66.4171	125.892	36.0761	108.841	138.518	0	119.027	188.895	56.7082	45.3191	38.9611	26.8645	88.3571	98.2338	81.3458	85.0841	92.8999	115.535
ECDH10B_4408	cpdB	29.116	13.0004	28.9655	20.3463	10.3942	28.6589	2.46135	6.52444	13.9706	9.32737	7.41091	13.918	2.8404	5.18588	8.24781	9.82283	4.88232	7.16362	23.9023	5.31977	8.05542	0	4.92977	8.75874	15.5586	9.8644	5.84054	3.73251	0.325362	4.98885	2.94088	3.20537	16.4417	28.011
ECDH10B_2199	cpsB	0	0.977064	0.500399	0.852539	1.10595	0.70236	94.9774	3.33071	2.18073	71.746	5.32611	4.48782	4.61105	1.15181	1.13086	0.516058	2.13688	2.87854	0	2.57025	2.42167	0	2.70368	3.63933	2.37638	0	25.9611	44.6169	0	0.875826	2.2379	5.15253	0.122212	0.78174
ECDH10B_2198	cpsG	0	0.2926	1.12967	0	0.993595	0.883407	47.365	2.44374	3.55555	55.2341	4.10479	4.56239	0.268501	1.37188	1.02726	0	2.44336	1.70969	0	1.88578	1.37489	0	2.21984	4.4355	0	0.949746	22.2156	31.1476	0	0.575992	4.17001	0.053471	0.384287	0.948748
ECDH10B_4101	cpxA	127.467	134.302	96.0535	126.484	117.814	98.4317	111.272	108.596	84.8935	112.469	103.379	83.8847	78.2312	115.753	96.8244	168.123	109.44	86.1009	89.3763	104.97	80.9412	35.2998	92.5584	72.9374	178.324	119.378	133.265	105.186	150.837	130.896	149.402	113.965	128.072	83.5657
ECDH10B_4103	cpxP	1934.5	763.875	721.171	1940.18	863.283	766.74	2236.21	858.37	1028.35	2381.86	836.623	1234.09	3244.71	1246.09	2208.24	3466.24	1142.62	1834.02	2623.4	1310.77	2631.08	2113.69	1564.93	2760.63	3587.46	3989	2177.78	2525.99	2616.29	2849.06	5964.92	5116.1	778.192	965.696
ECDH10B_4102	cpxR	128.1	127.118	146.394	150.227	168.897	157.242	109.851	78.7435	137.981	85.8863	141.054	159.34	105.326	153.266	152.817	124.126	167.865	182.462	0	142.401	169.89	127.211	147.848	167.382	112.887	141.63	69.6138	78.4497	77.2156	130.202	65.4315	130.781	124.868	195.558
ECDH10B_0584	crcB	0	0	0	0	0	0	0	0	0	0	0	0	0	0	0	0	0	0	0	0	0	0	0	0	0	0	0	0	0	0	0	0	0	0
ECDH10B_0692	crcB	0	0	0	0	0	0	0	0	0	0	0	0	0	0	0	0	0	0	0	0	0	0	0	0	0	0	0	0	0	0	0	0	0	0
ECDH10B_4555	creA	53.8334	35.9685	36.2921	53.5381	37.8394	31.3008	26.9191	34.0792	28.4037	52.354	38.9425	30.3821	41.1606	36.9821	31.998	34.8103	35.5323	25.0165	0	42.8564	30.2843	0	31.6935	26.1717	52.2316	33.3808	42.9644	33.8784	24.4639	29.3112	35.4302	29.8493	46.6835	35.0505
ECDH10B_4556	creB	14.4563	11.6277	9.61971	12.1749	9.87115	10.8243	0	8.67071	7.90577	11.7076	5.5461	7.16789	15.4715	10.2493	5.80933	4.56768	10.2491	6.59435	0	6.42338	6.0941	0	6.19378	6.87425	3.53506	10.0074	9.6641	7.41288	12.2223	8.36895	7.50885	4.35602	6.61753	9.08286
ECDH10B_4557	creC	10.2556	7.60083	6.52115	14.0011	6.53228	5.6662	16.6291	5.87783	6.59729	9.29867	4.73908	4.42353	10.5914	6.70507	4.94165	7.67596	5.94223	4.64444	55.899	5.70216	5.18939	0	4.58952	7.08391	18.4009	12.6541	12.3942	6.1771	21.1574	10.5811	6.64485	6.94503	5.42262	5.18634
ECDH10B_4558	creD	2.57176	1.9272	1.63528	4.39799	1.84583	1.49193	6.06254	1.59187	1.88721	2.40542	1.33101	1.36184	4.62525	1.66816	2.08185	1.78132	1.71935	1.12099	0	2.32035	2.46485	0	1.81864	1.52813	0.27042	4.46195	1.33202	6.76956	5.76562	2.40758	8.84711	2.54657	1.947	1.13616
ECDH10B_0222	crl	344.497	418.618	342.062	345.239	317.964	384.385	910.836	450.347	459.345	665.017	387.497	423.854	444.119	358.204	299.946	712.522	395.584	352.25	536.655	471.328	256.09	744.018	327.793	288.321	295.797	442.573	546.495	1119.09	674.461	675.505	1385.72	890.099	224.548	294.739
ECDH10B_3533	crp	780.206	379.291	713.393	513.707	440.802	734.886	179.257	485.429	699.314	339.611	496.799	789.147	379.165	442.728	643.342	376.353	473.783	829.905	78.6493	563.352	696.355	249.023	558.33	730.112	585.906	509.645	467.496	339.564	482.622	516.36	668.065	716.178	572.08	915.165
ECDH10B_2582	crr	747.317	447.169	598.034	599.852	435.376	653.863	411.471	505.135	602.164	259.246	530.986	652.695	407.814	396.527	554.001	306.809	444.822	758.08	357.932	402.296	937.935	166.428	574.526	747.375	262.093	290.826	175.982	227.173	370.821	607.603	230.155	419.584	359.158	728.156
ECDH10B_2980	csdA	45.7791	42.7433	30.0416	37.0055	34.4508	30.5466	22.4828	33.6346	22.7122	20.7697	30.9848	29.0289	25.0294	35.8079	30.1832	31.3602	32.8689	24.9239	0	34.4538	36.4297	0	34.9538	39.532	37.4171	26.7631	39.9	28.5048	29.7197	34.9703	55.2568	38.2956	38.0071	34.6117
ECDH10B_1114	csgA	0	2.19931	1.94082	1.91902	0.497887	1.54935	0	2.62403	2.0362	1.65683	3.45558	2.33937	12.1091	2.14483	3.08853	0	3.0609	3.62847	0	3.64485	2.86179	35.4546	3.12406	5.33427	0	1.03836	0	0	1.38707	5.30354	5.87693	10.7712	1.54052	1.5559
ECDH10B_1113	csgB	0	0	0	0	0.497887	0	0	0.262403	0.254525	1.40194	0.493654	0.106335	0	0.329974	0.237579	2.43939	0	0	0	0	0	0	0.710013	0	0	0	0	0	9.24714	1.08235	0	0.643059	0	0.129658
ECDH10B_1115	csgC	0	0	0.166106	0	0	0	0	0.359327	0.697078	0	0	0	0	0.451856	0	0	0.279433	0	0	1.10914	0	0	0	0	0	2.01435	0	9.28746	0	0	0	0	0	0
ECDH10B_1112	csgD	0	0.92432	0.339867	0	0.34875	0.620149	0	0.367606	0	1.16055	0	0.22345	0	0	0.166415	0	0.142936	0.2118	0	0.283675	0.222731	0	0	0.373645	0.749367	1.57588	0	2.19264	0	0.341166	0	3.15306	0	0.363283
ECDH10B_1111	csgE	0	0	0.141829	0	0	0	0	0	0	0	0.577196	0	0	0	0	0	0	0	0	0	0	0	0	0.31185	0	0.91056	6.00741	0	0	0	0	3.38348	0	0.151601
ECDH10B_1110	csgF	0	0	0.132646	0	0	0	0	0.286945	0	2.09053	0	0	0	0.180417	0	0	0	0	0	0	0	0	0	0	0	0	0	0	0	0	0	0	0	0
ECDH10B_1109	csgG	0	0.962002	1.32646	1.46894	1.36113	1.45222	0	0.717361	1.66998	1.88147	1.07965	1.04652	0	1.44334	2.46809	0	1.11572	1.65326	0	1.10715	1.21701	0	1.24227	0.729145	2.77845	0.283868	6.48282	1.85415	2.0224	3.84664	0.856877	2.4612	1.68459	0.921601
ECDH10B_2702	csiE	5.07045	5.32368	16.7969	9.42699	8.15275	20.8792	2.3123	4.39018	9.33219	4.62756	8.4349	12.7562	2.58629	2.8778	4.65143	1.15781	2.76031	6.99635	0	3.31574	4.07487	0	2.78019	6.55103	3.61784	7.88536	2.81378	3.43574	6.74803	2.63922	5.29979	1.83129	21.7981	28.8467
ECDH10B_2831	csiR	4.19861	9.37843	4.83887	3.69562	5.47901	5.48032	7.90432	8.66287	7.87761	9.64228	4.41385	6.80158	4.99704	3.40425	5.8825	1.11852	4.63151	5.19917	0	5.57081	3.93659	0	4.59035	4.95291	5.51853	7.55824	0	10.406	16.8541	17.159	33.6838	33.5031	7.15191	8.20427
ECDH10B_3735	cspA	28011	33622.6	7224.23	22940.8	32157.1	4262.72	43577.2	24471.6	3705.86	21264.7	16682.2	3894.8	41444.9	21775.8	4921.92	29209.6	16745.7	3420.51	19290.7	10133.6	4980.97	14763.1	14338.1	3367.14	30459.5	26454.4	18970.7	64050.3	22349.5	9822.76	16585.1	15921.4	9916.29	5150.47
ECDH10B_1689	cspB	809.758	388.154	115.748	1486	264.876	67.7534	3273.24	267.01	83.8236	3230.32	218.853	103.487	4310.02	289.442	192.598	4390.23	245.552	90.6446	2535.35	177.832	165.807	1047.88	292.588	180.743	2464.03	3809.3	5750.43	5267.43	6000	3886.51	10177.8	8484.12	92.6878	172.719
ECDH10B_1961	cspC	798.65	221.59	256.548	1028.42	238.929	234.06	555.522	231.335	324.425	383.017	307.645	282.158	638.067	405.189	292.508	510.275	275.166	445.161	142.243	241.833	820.963	0	370.943	392.663	326.387	303.26	550.107	1327.15	633.508	531.275	609.141	534.455	229.141	313.922
ECDH10B_0950	cspD	139.184	41.8984	145.29	77.7841	44.3982	226.081	0	64.8801	184.154	22.2135	70.0331	236.84	19.6328	54.5029	84.7429	35.4309	40.1155	163.007	0	43.5006	134.042	0	63.8898	250.27	17.8874	36.301	40.8504	52.3384	25.3002	45.6263	146.103	179.851	93.6635	280.118
ECDH10B_0583	cspE	0	0	0	0	0	0	0	0	0	0	0	0	0	0	0	0	0	0	0	0	0	0	0	0	0	0	0	0	0	0	0	0	0	0
ECDH10B_0691	cspE	0	0	0	0	0	0	0	0	0	0	0	0	0	0	0	0	0	0	0	0	0	0	0	0	0	0	0	0	0	0	0	0	0	0
ECDH10B_1690	cspF	99.1058	36.7254	14.5425	73.9496	35.1747	7.10769	326.265	13.4824	6.53878	375.439	13.7389	9.10585	164.183	19.4266	11.1896	457.827	15.2901	5.17866	140.24	11.2711	15.657	0	13.9843	7.99389	454.056	655.96	215.759	285.37	154.414	128.023	144.269	127.688	23.9106	23.3166
ECDH10B_1061	cspG	866.904	191.161	137.115	1234.14	119.381	93.8215	2671.09	95.5	134.59	2461.91	52.8419	128.165	1797.37	134.927	198.362	5433.87	92.6145	118.462	981.677	117.046	176.992	341.563	141.971	189.569	5306.67	5908.08	4985.31	4124.75	3895.99	1793.36	3231.79	2351.04	151.708	203.743
ECDH10B_1060	cspH	0	3.76671	2.59687	16.4333	0	1.89538	42.7889	2.24706	1.0898	45.2928	0	2.73176	57.032	1.76606	2.03448	167.986	1.74744	1.29467	0	0.867006	0.68074	0	1.82403	2.85496	104.782	336.409	32.9985	158.601	15.8373	43.91	0	21.6829	3.29801	5.82915
ECDH10B_1684	cspI	482.46	36.7254	24.4106	442.876	21.318	16.1108	921.03	49.4353	36.5082	713.225	22.1936	36.1958	1107.8	59.6927	61.0344	3094.25	63.7817	45.9606	451.883	66.7594	108.238	0	105.186	118.195	1985.13	2199.62	1310.63	1715.01	2335.02	1587.37	5420.15	5021.13	48.6456	103.537
ECDH10B_2864	csrA	1418.03	962.987	1070.58	1352.13	903.264	897.51	1104.95	1185.62	922.891	2145.94	1017.82	914.507	821.333	1092.11	699.525	1222.01	840.964	807.276	303.35	601.674	724.988	804.02	748.143	643.416	1463.51	1773.68	1676.26	1942.86	1396.5	1524.97	1197.78	2233.55	915.863	1034.67
ECDH10B_2961	csrB	4801.2	1738.89	2863.39	6641.3	1917.2	3455.14	1565.84	1478.41	3118.56	2368.9	1495.71	4106.32	814.966	878.984	1420.71	1945.61	1032.87	2286.54	377.997	1835.44	1804.41	134.728	965.542	1769.93	3373.19	2395.62	5383.14	6627.22	1215.81	1571.9	1239.2	1431.56	2884.05	3428.88
ECDH10B_4055	csrC	1052.87	195.665	177.003	1321.54	223.33	199.387	373.861	198.287	161.068	294.379	139.658	176.142	625.045	132.658	122.044	381.382	155.719	221.737	0	141.708	211.874	0	160.165	170.766	559.022	536.946	960.696	863.244	248.699	294.319	229.704	199.878	192.106	153.24
ECDH10B_0558	cstA	0	0	0	0	0	0	0	0	0	0	0	0	0	0	0	0	0	0	0	0	0	0	0	0	0	0	0	0	0	0	0	0	0	0
ECDH10B_0666	cstA	0	0	0	0	0	0	0	0	0	0	0	0	0	0	0	0	0	0	0	0	0	0	0	0	0	0	0	0	0	0	0	0	0	0
ECDH10B_0103	cueO	49.9542	28.192	117.117	26.0659	31.4719	141.535	30.9971	21.8328	119.506	12.4027	26.4148	157.69	28.2435	17.9475	32.2703	20.9181	29.6972	34.4927	0	21.9082	29.4483	0	17.66	29.1703	21.9385	19.7415	47.5248	29.22	34.7993	36.5471	36.0543	68.6294	31.7043	100.027
ECDH10B_0444	cueR	51.1705	20.6477	41.485	62.6276	17.8068	44.5276	54.7288	40.4718	60.5919	46.2939	33.6556	66.1965	57.7436	43.8865	62.665	51.8013	44.9292	45.2847	8.13481	71.5152	83.1604	148.597	56.1829	81.9752	95.0566	54.6411	62.7245	53.353	38.2396	94.7187	127.426	143.024	40.4612	61.7327
ECDH10B_0533	cusA	0	0	0	0	0	0	0	0	0	0	0	0	0	0	0	0	0	0	0	0	0	0	0	0	0	0	0	0	0	0	0	0	0	0
ECDH10B_0641	cusA	0	0	0	0	0	0	0	0	0	0	0	0	0	0	0	0	0	0	0	0	0	0	0	0	0	0	0	0	0	0	0	0	0	0
ECDH10B_0532	cusB	0	0	0	0	0	0	0	0	0	0	0	0	0	0	0	0	0	0	0	0	0	0	0	0	0	0	0	0	0	0	0	0	0	0
ECDH10B_0640	cusB	0	0	0	0	0	0	0	0	0	0	0	0	0	0	0	0	0	0	0	0	0	0	0	0	0	0	0	0	0	0	0	0	0	0
ECDH10B_0530	cusC	0	0	0	0	0	0	0	0	0	0	0	0	0	0	0	0	0	0	0	0	0	0	0	0	0	0	0	0	0	0	0	0	0	0
ECDH10B_0638	cusC	0	0	0	0	0	0	0	0	0	0	0	0	0	0	0	0	0	0	0	0	0	0	0	0	0	0	0	0	0	0	0	0	0	0
ECDH10B_0531	cusF	0	0	0	0	0	0	0	0	0	0	0	0	0	0	0	0	0	0	0	0	0	0	0	0	0	0	0	0	0	0	0	0	0	0
ECDH10B_0639	cusF	0	0	0	0	0	0	0	0	0	0	0	0	0	0	0	0	0	0	0	0	0	0	0	0	0	0	0	0	0	0	0	0	0	0
ECDH10B_0529	cusR	0	0	0	0	0	0	0	0	0	0	0	0	0	0	0	0	0	0	0	0	0	0	0	0	0	0	0	0	0	0	0	0	0	0
ECDH10B_0637	cusR	0	0	0	0	0	0	0	0	0	0	0	0	0	0	0	0	0	0	0	0	0	0	0	0	0	0	0	0	0	0	0	0	0	0
ECDH10B_0528	cusS	0	0	0	0	0	0	0	0	0	0	0	0	0	0	0	0	0	0	0	0	0	0	0	0	0	0	0	0	0	0	0	0	0	0
ECDH10B_0636	cusS	0	0	0	0	0	0	0	0	0	0	0	0	0	0	0	0	0	0	0	0	0	0	0	0	0	0	0	0	0	0	0	0	0	0
ECDH10B_4330	cutA	60.2172	18.3419	29.0436	10.8416	24.1101	25.9022	8.06551	33.1789	24.3083	26.4011	14.6087	29.7512	32.5766	28.185	20.1333	14.219	22.7825	30.0981	0	23.9693	13.2594	0	21.0114	38.7466	4.31715	46.7904	20.2019	22.1059	74.0098	36.6889	54.2827	46.4937	15.0235	32.2655
ECDH10B_2015	cutC	18.6324	23.3604	23.6951	23.4289	20.6673	21.2127	41.4828	22.4255	22.6844	37.733	21.3957	24.7961	16.2621	25.9844	26.3951	30.5267	23.6677	19.5656	53.3173	19.0358	20.9635	0	25.1384	21.8169	30.0409	24.6676	30.1577	45.8606	24.8373	30.7893	37.7886	59.275	11.2848	29.1268
ECDH10B_2475	cvpA	46.4895	127.566	67.9822	78.3806	78.9288	61.7134	72.6885	52.3647	56.0142	102.09	59.3839	54.5374	73.0208	60.4641	75.1042	99.3317	50.9975	50.7541	217.194	65.3339	76.5018	0	69.3879	61.4325	108.99	135.56	109.46	80.7601	125.466	94.0679	65.0332	70.0106	106.305	50.6607
ECDH10B_1244	cvrA	51.9502	20.3233	14.9031	40.9072	21.5665	16.2695	49.3217	22.5948	15.5687	36.4693	20.6056	16.2187	24.5834	20.1404	14.4074	37.0361	22.4459	14.1295	0	24.5592	19.4499	44.2111	26.9898	14.7038	47.4638	37.3677	52.1888	40.8829	31.0729	36.2564	47.0046	34.6919	13.3458	11.573
ECDH10B_3998	cyaY	37.5782	62.4852	67.8923	37.6199	64.3624	58.7968	7.80797	77.1613	67.6133	67.1691	62.4127	64.6516	24.0823	63.7497	72.2241	44.4715	56.2366	58.8468	0	65.5845	49.2359	0	52.6498	62.1368	28.1153	38.5972	51.6525	67.072	22.9882	67.4216	39.5164	63.9453	83.7063	62.0713
ECDH10B_1544	cybB	55.4813	76.3025	99.7931	59.986	91.9263	96.9377	53.2081	101.403	118.031	80.2251	93.2644	111.223	19.411	90.3941	88.954	59.7031	102.164	104.645	0	81.7287	97.7573	0	79.1428	87.265	48.2325	46.1453	64.147	138.888	69.8812	102.336	80.0768	90.1518	74.7456	78.0529
ECDH10B_4431	cybC	70.434	69.507	73.386	134.004	73.4309	62.9558	81.2141	53.7069	68.5655	133.496	63.8916	70.4126	455.588	74.7374	61.4977	221.494	67.8691	69.6235	54.769	41.4446	55.5106	0	70.5233	59.0044	152.952	176.713	121.933	144.468	126.64	157.269	167.456	157.989	48.1069	67.1246
ECDH10B_4403	cycA	77.8168	169.632	149.851	82.1192	160.838	135.644	71.9189	92.0495	107.521	95.3393	107.057	109.331	84.6691	83.8063	86.8683	92.7626	87.3221	100.704	0	79.2012	89.174	0	77.0806	88.311	92.6995	123.483	83.9252	54.9716	77.2911	67.9553	48.4263	68.6394	164.185	151.932
ECDH10B_0799	cydA	702.424	272.55	758.311	878.417	373.04	791.416	84.5182	202.935	642.084	77.0074	238.162	701.525	130.682	153.489	481.057	224.505	187.941	557.943	52.884	183.613	445.066	46.369	178.577	436.256	380.88	285.408	69.3782	57.7696	105.216	92.1205	182.075	130.591	438.208	881.023
ECDH10B_0800	cydB	419.586	168.555	418.198	430.013	230.024	448.161	54.964	119.551	381.482	75.1438	123.809	396.076	76.2063	105.658	273.121	135.142	107.172	318.338	40.7597	106.268	230.343	113.455	90.2568	249.537	284.465	256.613	100.071	46.7456	83.964	55.0269	114.248	107.777	145.271	514.485
ECDH10B_0956	cydC	44.7242	35.4097	46.5762	41.5684	35.0707	42.8451	24.2141	28.559	42.1252	24.7721	31.6352	47.8692	38.6927	36.8743	44.5424	31.6526	29.342	42.4375	0	34.425	43.2803	16.4302	26.6609	34.749	44.6901	39.4347	34.1188	42.068	29.6295	37.4894	21.1651	33.0357	27.2301	42.884
ECDH10B_0957	cydD	42.1411	33.2593	41.0076	37.8355	29.4235	38.4982	11.2185	26.6128	37.0457	23.911	35.7979	40.6679	15.2079	36.7867	41.63	20.0398	36.4412	44.1659	20.6616	36.5791	43.6552	0	36.6825	44.2572	37.7543	24.0497	17.7469	21.2725	31.9772	26.982	28.6137	21.1587	40.2522	41.0557
ECDH10B_1353	cynS	0	0	0	0	0	0	0	0	0	0	0	0	0	0	0	0	0	0	0	0.784171	0	0	0.13748	0	0	0	0	0	0	0	0	0	0.745728	0.251058
ECDH10B_1354	cynX	1.20505	0	0.143671	0	0.393137	0.611692	0	0.932383	0.301463	0	0.584692	0.419815	3.18715	0.130275	0.562785	0	0.563947	0.358135	0	0.479668	1.12985	0	0.392443	0.631799	0.105593	0.512436	1.7164	0.823902	0.730163	1.19649	2.32024	1.39636	0	0.255949
ECDH10B_0388	cyoA	299.509	1007.75	751.164	222.46	930.898	651.355	240.349	885.049	810.975	470.757	681.731	764.873	214.346	602.824	453	359.836	535.34	413.209	269.581	299.8	289.23	166.278	360.582	273.263	454.389	623.538	444.092	465.389	149.675	232.251	106.102	146.695	690.249	586.253
ECDH10B_0387	cyoB	192.845	855.172	613.583	168.249	821.754	519.542	352.528	742.924	569.422	425.284	670.573	555.332	195.33	497.934	367.157	239.84	488.146	346.989	149.955	405.685	267.721	361.167	394.175	293.674	501.736	459.289	455.803	383.724	215.28	190.137	86.4594	103.302	928.7	577.946
ECDH10B_0386	cyoC	96.9383	311.466	185.817	47.2396	298.655	153.445	205.251	263.632	183.437	167.074	234.257	162.338	77.2144	194.263	100.938	128.419	183.984	143.711	156.506	145.336	109.161	52.5766	162.357	92.9464	211	166.364	191.651	118.757	99.418	84.9875	53.1619	45.4156	396.356	234.863
ECDH10B_0385	cyoD	37.9592	105.759	49.782	39.2456	48.8472	42.5126	30.3801	81.5835	48.8873	103.553	66.8498	50.6927	58.0061	50.156	36.112	57.3036	50.1913	28.412	0	43.0902	24.1663	0	39.6368	20.2702	131.938	133.199	93.388	43.2549	103.501	46.9624	14.6175	7.77516	116.547	78.1157
ECDH10B_0384	cyoE	363.19	635.724	430.773	282.262	638.811	360.332	373.102	504.542	379.062	370.029	667.993	333.162	401.58	388.836	190.895	369.748	405.52	249.456	67.0505	269.443	209.766	199.596	317.08	193.42	532.597	347.014	476.75	500.769	261.236	183.85	97.4502	102.352	657.142	432.583
ECDH10B_2587	cysA	28.7325	4.20153	4.53388	7.01332	3.51514	6.52639	37.145	7.51936	5.91945	19.7427	4.71534	8.34641	73.7572	22.2002	16.28	35.289	22.5425	20.9711	184.389	31.6196	24.8265	346.022	26.2433	28.91	5.88693	9.73863	18.3833	13.6501	81.2232	68.9761	141.072	142.745	4.47844	9.20788
ECDH10B_1390	cysB	122.529	61.3047	83.7358	174.296	95.4718	81.0539	297.024	79.4024	83.3276	248.978	76.6516	89.2689	188.777	105.791	74.6686	186.155	99.2548	98.4264	228.075	93.1884	85.3627	348.219	95.9675	88.3158	147.602	175.313	224.4	203.62	297.98	247.688	270.279	378.724	62.6825	75.4971
ECDH10B_2918	cysC	3.82794	1.65493	0.912761	0	0	0.666199	14.6637	1.77707	2.68133	2.68526	0	1.28023	13.3639	3.22786	1.9665	14.6847	4.14585	0.910111	0	5.48531	3.58905	0	4.8084	3.81321	0	0.586004	6.84012	3.14062	2.08747	20.239	42.4536	43.6707	0.869401	1.75617
ECDH10B_2920	cysD	9.95264	2.64789	2.67743	1.73281	2.24789	2.22066	26.3194	1.71125	2.80902	64.9577	2.9717	3.52063	87.068	6.53849	6.67417	38.7512	8.08697	7.12921	178.912	13.8149	8.29469	128.947	10.7566	10.57	3.35422	4.21055	3.17223	7.45897	45.6924	32.5235	107.51	137.585	2.1252	2.60173
ECDH10B_3789	cysE	117.398	124.446	88.4205	87.72	106.061	88.8963	111.153	97.8208	89.5185	116.587	98.3129	85.2386	150.918	94.912	93.7068	111.868	112.296	82.6956	145.358	96.8293	68.6181	142.595	87.9131	71.4636	116.47	123.173	129.795	104.625	133.631	119.786	98.2406	122.805	97.851	98.1089
ECDH10B_3544	cysG	54.8699	32.8456	105.272	83.4311	22.8028	89.0293	22.2212	32.8313	40.1238	30.5387	25.3941	42.5952	32.6856	30.4988	36.2697	37.1058	29.0531	32.614	45.896	33.4668	31.8699	14.7083	26.25	29.4759	70.0335	52.3517	18.8879	31.1662	38.3615	34.071	37.7082	22.142	25.8188	62.2225
ECDH10B_2930	cysH	4.73414	6.82236	3.76281	5.47663	4.94229	4.25688	13.64	8.13985	4.73728	14.1536	4.59401	5.60753	17.0285	22.6214	13.2656	17.4043	19.2433	12.5688	130.954	28.8943	23.2785	5.49909	21.6725	21.1803	6.30539	11.1662	6.62041	3.88411	34.422	57.4469	110.355	153.898	4.30087	4.98735
ECDH10B_2932	cysJ	8.24793	3.90011	3.87193	5.93104	3.78394	3.47645	52.7854	4.91919	5.02941	44.1687	6.50308	4.8758	39.0611	15.7155	9.02801	61.695	14.4747	6.97069	147.511	23.8022	5.7999	134.728	19.8576	7.83782	8.80818	7.25582	10.1125	11.3003	106.003	77.5016	182.033	207.219	2.82942	4.17155
ECDH10B_2579	cysK	151.546	86.0502	157.802	155.748	83.854	169.15	470.235	159.664	192.245	432.826	175.546	221.092	637.385	261.461	231.83	430.297	300.024	292.928	911.701	346.735	333.703	657.005	375.329	334.709	78.7968	93.042	134.054	211.101	728.378	872.63	1093.09	1422.05	135.689	176.095
ECDH10B_2586	cysM	41.2057	19.134	20.3179	27.8257	27.3838	18.4816	28.981	30.9636	25.9616	60.7294	25.4232	24.6697	57.7198	41.2467	27.4404	26.0202	41.4242	29.6325	0	45.3581	32.1157	39.8865	35.8557	25.0711	26.3443	17.479	40.7081	56.7364	51.5528	61.9918	91.4843	63.0198	20.6044	14.1328
ECDH10B_2919	cysN	12.8332	4.63519	3.75728	7.23098	3.65675	3.88733	35.5817	4.35722	5.77066	26.1281	5.35968	5.02544	38.9254	10.2209	8.64868	37.5202	11.3382	8.78659	25.5665	20.3036	14.4185	42.4562	16.0069	14.9897	3.92867	5.55391	11.7372	11.995	58.0238	40.6974	136.246	139.636	3.44351	5.09264
ECDH10B_2590	cysP	9.35191	0.788898	2.77382	1.89298	2.23241	3.37423	73.7098	3.1767	4.45081	53.145	3.32015	3.4805	65.1532	6.50992	3.94143	54.3239	7.22818	7.32116	332.879	11.4399	6.98612	59.614	10.3783	7.1753	7.31517	4.42298	11.5186	3.27495	70.9002	37.7323	90.1199	107.981	4.1444	6.27868
ECDH10B_0482	cysS	59.2485	69.3193	93.1866	62.8839	76.3341	95.9774	24.0016	75.5403	87.5081	44.3213	67.2396	81.5841	33.1994	67.0375	67.6905	48.1543	63.4441	72.5223	100.576	62.0904	60.1541	11.6647	62.0902	53.7907	51.3884	56.8235	30.0371	43.3407	20.8401	46.649	29.2608	33.0048	87.176	75.5903
ECDH10B_2051	cysT	65.8302	10.842	5.23234	0	6.13612	0	52.3441	8.08486	9.41055	0	3.04198	5.24202	0	15.2501	10.248	0	7.5447	13.0429	0	7.48671	13.716	0	7.00034	9.86119	0	0	7.30631	1.60744	0	14.6732	2.41431	35.6637	4.74646	10.3867
ECDH10B_2589	cysU	11.4039	1.924	1.65807	3.56744	1.90558	2.42036	45.3516	3.15639	1.66998	29.8945	1.07965	1.68606	73.27	4.1496	3.89698	51.3501	4.35132	3.14119	191.022	11.9572	3.12944	92.08	7.76417	3.06241	9.21276	2.17632	11.8852	16.2595	43.7343	31.2761	118.892	90.1855	2.31632	1.20517
ECDH10B_2588	cysW	4.23695	1.14485	1.45229	0	1.55504	0.806512	23.4093	1.91231	0.927447	7.49678	3.08365	2.04804	41.1819	6.01185	4.3285	26.243	4.67381	3.14799	37.8882	14.1245	3.80701	147.647	8.79638	4.02628	1.39223	4.72951	14.4013	7.87574	28.1594	17.4096	59.349	40.0855	2.00478	0.877415
ECDH10B_2578	cysZ	18.57	34.2192	32.8831	27.3316	34.8599	32.0536	77.4453	26.8519	35.7938	40.1173	32.7911	28.7623	36.2318	30.9032	40.2351	46.4701	30.0402	35.4657	34.8452	31.2634	31.5874	228.082	26.0882	37.9867	8.80285	17.2951	15.8463	23.4155	15.4944	21.5363	19.6947	20.2032	32.9574	24.6739
ECDH10B_4123	cytR	90.2117	70.769	78.4414	76.9312	69.7042	84.5995	57.0737	89.567	91.7421	57.6069	84.031	94.0945	62.4289	108.745	101.895	50.0528	101.939	106.032	35.5838	99.8958	102.742	0	106.092	121.029	67.7552	60.9939	55.6827	43.824	91.0329	75.9332	49.9757	76.5954	69.3233	77.0459
ECDH10B_0593	dacA	0	0	0	0	0	0	0	0	0	0	0	0	0	0	0	0	0	0	0	0	0	0	0	0	0	0	0	0	0	0	0	0	0	0
ECDH10B_0701	dacA	0	0	0	0	0	0	0	0	0	0.047951	0	0	0	0	0	0	0	0	0	0	0	0	0	0	0	0	0	0	0	0	0	0	0	0
ECDH10B_3356	dacB	20.5443	32.3106	26.9238	26.2399	34.198	26.7455	22.7215	32.0417	30.6751	28.8152	30.2968	25.4616	41.843	40.2402	31.277	23.0126	38.4145	26.5379	71.7497	31.6802	30.4353	16.9114	32.4217	25.5286	21.1771	33.5968	36.0696	22.3966	33.3748	35.2784	27.1601	27.9636	25.4733	19.8318
ECDH10B_0908	dacC	46.2789	24.0093	34.7605	52.2278	32.8382	37.1668	32.1983	19.694	36.7582	38.1647	31.2492	46.1912	50.4896	23.8272	35.0314	30.3596	29.9342	44.8145	52.4198	36.8423	44.7166	36.9577	26.3749	43.0679	19.4648	16.5965	18.5765	26.4006	33.6494	29.0881	52.4244	46.1302	40.5836	44.2818
ECDH10B_2157	dacD	0.397554	2.92186	2.51209	3.14936	2.91821	2.85404	7.02881	4.30638	3.282	5.47801	3.85787	4.23808	2.5235	3.93254	5.01298	9.05523	4.54492	3.89897	0	4.58911	3.97594	0	4.49444	4.16868	9.71913	6.08601	12.509	10.3967	9.39452	9.81186	4.13349	11.1816	3.16024	3.7491
ECDH10B_1242	dadA	95.8965	127.079	181.142	43.1136	138.075	138.302	148.217	204.032	302.533	142.585	199.459	298.771	45.058	115.602	198.825	61.9407	145.343	203.798	63.8761	135.767	189.647	65.3413	119.537	174.895	39.902	30.9525	183.136	133.602	143.153	104.448	115.805	180.648	146.011	153.887
ECDH10B_1243	dadX	69.7435	147.764	117.599	45.1017	107.053	83.2124	237.424	166.133	185.528	202.296	147.128	148.952	53.2753	106.915	117.946	48.2959	97.9168	108.143	15.4949	118.632	98.9666	22.6433	95.7694	97.8876	63.5419	55.2996	284.385	214.467	183.668	157.075	217.026	259.832	133.477	85.1257
ECDH10B_3563	damX	176.819	183.434	203.116	186.437	197.224	202.564	165.001	160.75	206.335	200.451	179.805	210.984	178.48	190.336	165.998	112.936	153.712	166.915	67.0505	143.347	137.111	40.8265	152.701	143.734	179.765	227.609	164.679	169.045	107.629	108.164	88.7047	94.2134	204.411	185.137
ECDH10B_3562	dam	59.864	70.6933	50.2908	100.785	55.3351	44.2545	83.5725	58.3269	39.1038	65.0601	60.2435	38.5824	48.3784	61.3018	39.8656	75.7524	57.9208	48.4316	0	40.8176	32.5682	82.0921	49.7447	35.4547	86.6976	77.7367	54.2605	57.1305	51.6381	59.2618	68.7313	29.4286	48.888	33.8357
ECDH10B_2644	dapA	327.243	256.255	418.909	512.897	274.303	409.917	269.325	312.412	404.703	228.434	319.861	453.002	245.829	248.726	332.773	258.581	292.281	341.96	143.484	261.146	333.709	257.5	259.749	324.739	258.21	277.864	206.671	200.417	231.942	240.32	205.895	252.536	328.661	417.704
ECDH10B_0032	dapB	120.22	87.6001	92.6599	186.086	106.061	97.0001	56.8241	98.9854	88.5301	52.9555	92.2882	97.1543	65.383	76.973	99.2422	118.409	92.8249	90.7471	0	59.5354	91.3732	0	69.9523	76.7901	76.2617	70.8509	58.5394	96.521	82.3333	67.1281	44.7734	61.6257	85.673	111.775
ECDH10B_0145	dapD	280.898	236.073	227.623	334.754	233.916	243.698	165.157	209.434	220.45	164.558	231.109	232.922	106.642	161.594	159.681	146.517	202.57	195.04	92.5298	157.363	169.779	156.774	204.385	171.744	140.882	142.573	219.762	211.228	156.912	200.263	146.175	176.385	235.436	272.617
ECDH10B_2637	dapE	26.9401	33.7852	26.1856	42.3572	37.2356	26.3955	27.6733	30.7626	20.7844	31.5829	19.158	21.7081	6.85321	26.8121	21.4175	24.1604	23.9228	15.035	0	16.6991	15.0396	82.4132	20.6085	13.4775	29.9493	30.1179	12.1426	11.7053	15.8874	19.8647	14.8882	18.7821	25.689	20.4419
ECDH10B_4001	dapF	190.921	128.856	163.526	144.466	159.338	167.481	97.2163	143.007	160.941	92.7753	155.255	179.32	111.55	161.958	195.793	120.45	180.35	197.38	0	184.001	213.542	107.782	173.774	219.361	122.403	122.629	148.984	99.4862	130.334	152.673	85.9728	149.283	179.876	208.547
ECDH10B_1464	dbpA	16.2077	30.9479	18.478	19.7432	37.1785	18.6579	48.9199	33.3539	21.878	48.7689	33.7496	19.3743	31.8819	29.8965	14.0348	31.8435	30.6785	14.2498	60.3894	28.897	13.8244	0	25.9201	14.6937	58.5831	54.9362	33.3162	42.8535	38.0546	27.8028	33.0272	23.5292	17.383	11.145
ECDH10B_2215	dcd	135.517	86.1587	95.6103	101.641	78.4095	93.8191	73.6012	96.0125	125.835	101.155	85.0918	124.887	64.5151	84.5413	105.358	68.1689	75.1445	112.296	79.8385	90.7496	153.717	222.231	84.5574	117.442	130.132	96.6779	67.8156	83.5926	57.2369	79.9692	152.259	123.819	114.062	120.483
ECDH10B_2103	dcm	13.0781	24.7365	26.7016	19.3638	28.7996	26.5304	8.02856	32.8864	27.7276	34.4441	29.9825	26.1067	30.352	31.5463	24.2019	26.3915	36.5254	24.8751	0	38.9126	26.9763	0	33.0383	17.7418	17.4473	25.888	26.0364	37.1355	41.4538	44.1033	32.8611	34.0454	23.7624	19.8331
ECDH10B_1669	dcp	17.8005	25.5868	28.2785	13.7719	27.6305	27.1315	23.4978	39.1835	30.122	26.4451	35.7574	28.8657	17.992	28.7919	23.0863	20.6597	34.7919	22.4412	55.1545	36.9164	26.0797	7.90191	36.396	24.7879	18.4191	18.2631	25.2805	21.9763	27.8228	39.2479	27.3315	24.0421	32.1882	29.3021
ECDH10B_3646	dcrB	357.521	296.912	468.081	247.466	269.352	550.046	143.325	281.77	460.926	190.91	384.053	636.609	146.454	324.801	674.091	175.094	352.194	635.542	208.181	375.302	615.33	123.138	353.706	614.864	128.298	188.873	191.204	299.722	264.11	409.747	331.063	284.695	388.376	624.089
ECDH10B_4331	dcuA	410.14	125.553	323.468	392.505	140.546	332.4	59.1502	129.857	224.282	56.5098	112.553	244.045	39.0168	127.701	233.647	142.392	137.647	257.125	71.3764	106.378	317.502	161.425	123.837	264.26	133.481	163.558	29.6218	46.5023	63.3152	69.0103	44.5961	55.5164	144.056	431.444
ECDH10B_4315	dcuB	29.7534	2.54274	13.1168	21.2732	2.03165	12.3433	6.1168	3.21224	5.79884	3.07702	4.02875	7.05092	29.3724	6.33963	7.75561	12.5808	5.75933	8.43126	0	4.68222	8.32574	0	6.4222	7.34626	12.9144	10.9752	1.20955	4.08034	4.87388	11.6303	14.5219	22.9602	7.46479	24.5139
ECDH10B_0581	dcuC	0	0	0	0	0	0	0	0	0	0	0	0	0	0	0	0	0	0.0994819	0	0	0	0	0	0	0	0	0	0	0	0	0	0	0	0
ECDH10B_0689	dcuC	0	0	0	0	0	0	0	0	0	0	0	0	0	0	0	0	0	0	0	0	0	0	0	0	0	0	0	0	0	0	0	0	0	0
ECDH10B_3404	dcuD	0	0.879725	0.566072	0.767606	1.16174	0.959123	6.16263	0.874677	0.593892	0	0.493654	0.992458	0	0.274978	1.02951	1.08418	0.81624	0.806327	0	1.34994	1.3779	0	0.757347	2.22261	3.38776	1.32679	0	2.78248	0	1.15451	0	3.53682	0.898635	1.3398
ECDH10B_4317	dcuS	33.1187	25.0722	24.6402	32.6007	18.2241	24.9849	18.7083	19.8693	24.7488	22.9333	18.6209	31.2265	6.76683	22.9113	32.5274	36.3518	21.5523	22.2199	0	25.6866	28.3421	22.2895	24.7586	29.362	29.3689	41.6578	33.7917	28.28	24.2873	30.2574	27.1491	24.571	32.3905	35.3224
ECDH10B_2060	dcyD	46.3006	25.8088	27.4045	14.5402	29.2134	27.0985	19.6224	29.823	27.2814	27.4391	34.6668	32.7188	25.7345	24.7731	23.8186	12.3972	27.5289	29.4763	188.312	30.8722	25.5619	73.7111	27.4889	27.3556	10.8738	11.9532	36.7018	18.8007	13.0303	21.4773	23.3505	23.0993	27.4015	29.2926
ECDH10B_0074	ddl	62.9677	86.0239	43.1816	68.9795	82.8276	46.2455	117.76	98.3491	44.6107	92.0654	71.1248	52.4899	123.105	88.9575	50.2275	146.342	87.6966	50.6016	43.2443	96.6471	50.8515	13.1656	80.0802	57.1792	165.261	106.634	163.198	146.719	146.737	119.128	165.856	89.7056	85.998	51.8059
ECDH10B_0338	ddl	101.475	63.562	82.6921	64.8911	64.8972	91.4354	36.4145	58.7898	77.0576	39.5936	60.8507	87.6781	75.9763	70.9055	88.6476	39.9571	70.5321	76.0554	54.5589	54.8114	70.7112	0	58.4257	66.1976	72.7301	78.4468	73.8994	48.6667	67.7752	81.5828	88.432	53.5589	77.946	90.2252
ECDH10B_1618	ddpA	0	0.905249	0.748923	0.451358	1.02467	0.585663	3.23192	2.46872	2.02045	6.07021	2.46732	1.87577	0.237341	1.55222	0.977889	0	2.0998	0.977886	0	2.38133	2.24368	0	2.12921	1.41147	0	1.1448	4.41551	1.1504	1.08748	5.28239	7.83288	12.1	1.58521	1.21984
ECDH10B_1617	ddpB	0	0.588203	0.432558	0	0.665796	0.39464	1.33637	0.701794	0.340362	8.12384	0.440091	0.663579	0	1.10314	0.423602	0	0.545756	0.269564	0	0.902601	0.56695	0	0.822865	0.118887	0	0.617128	2.81873	0	5.15236	1.80921	2.96891	8.31262	0.686682	0.23118
ECDH10B_1616	ddpC	0	0.223609	0.678313	3.31688	0	0.450074	4.31824	1.33396	0.258781	2.13807	2.00764	1.08113	0	1.34197	1.32854	1.65346	1.45231	0.614858	0	1.44114	0.969884	0	1.15502	0.949108	0	2.19942	2.21009	1.85654	4.2308	2.39349	5.57686	5.80258	0.783139	0.461393
ECDH10B_1615	ddpD	0	1.21932	0.504377	2.83711	1.84021	1.02259	1.84681	1.45478	0.823145	2.53193	1.5965	1.22818	0	1.29582	0.329289	0	1.69698	1.25728	57.1662	2.24525	1.32217	0	1.90258	1.84835	5.0662	1.2393	4.38231	0	0.640835	4.50049	9.95565	13.8893	0.889661	0.958448
ECDH10B_1614	ddpF	0	0.649118	0.895037	0	2.69407	0.435509	0	1.67802	1.00163	3.44813	1.457	1.20306	0	1.70433	1.63614	2.39992	1.9072	1.04118	0	1.59372	1.72058	0	1.67646	1.83678	0	1.53233	0	6.15927	7.50544	4.04639	22.3564	13.523	1.51559	0.765363
ECDH10B_1619	ddpX	0	2.41244	1.14048	5.41281	0.780194	0.693671	0	0.616783	1.39595	5.69184	3.86781	0.916452	8.85501	0.775608	0.930723	0	1.91858	0.710731	0	0.951918	0.996547	0	2.11394	1.25383	0	0.135593	2.47728	0	0.362259	2.8833	6.13948	13.9816	0.603502	0.812705
ECDH10B_3335	deaD	417.674	1293.25	574.029	523.376	1178.19	531.24	1368.67	970.415	465.789	896.934	942.231	488.145	1084.48	1033.01	629.152	1060.08	845.832	529.277	900.872	738.102	433.458	863.967	724.859	433.525	1135.58	1109.68	588.727	708.733	592.01	354.327	552.991	511.028	901.79	691.347
ECDH10B_2479	dedA	130.045	144.963	146.916	174.749	183.349	137.019	112.89	134.16	142.09	147.757	142.226	127.687	198.001	147.732	145.761	141.574	163.545	164.623	357.044	107.166	148.732	73.4878	143.536	123.096	116.231	100.019	97.2109	87.5911	148.543	115.649	117.482	107.186	140.229	108.126
ECDH10B_2476	dedD	62.6292	84.4058	80.342	73.9125	97.9373	90.7297	79.3869	76.522	71.9488	62.5872	76.7331	79.2055	64.4063	89.1914	61.1127	62.6369	75.7884	70.0848	70.0845	66.8497	68.0155	85.3478	72.3712	73.9267	92.8952	85.3427	105.198	95.4478	95.4003	113.004	92.1588	111.235	78.4061	72.3224
ECDH10B_3461	def	268.361	255.638	208.672	215.851	225.701	195.921	228.297	221.011	233.492	148.938	258.652	175.32	98.1641	257.271	217.097	114.872	232.993	239.536	0	157.515	216.359	7.92515	239.968	231.796	167.395	137.018	151.599	224.841	159.986	190.647	106.495	173.21	226.583	183.517
ECDH10B_0141	degP	63.6501	160.04	121.845	81.9189	170.477	126.427	153.339	199.007	129.91	114.113	151.651	136.721	301.209	258.594	225.035	155.861	273.734	239.673	349.369	357.162	302.714	536.074	273.963	291.379	74.1171	91.1263	60.9594	64.0248	68.0589	81.0986	65.1948	102.992	123.734	133.393
ECDH10B_3411	degQ	52.9061	25.9519	43.2641	57.8263	24.8944	52.8993	47.1358	30.2638	46.9174	36.4928	30.9357	47.1418	44.669	37.892	55.2768	32.9318	32.3775	55.8381	0	41.1733	51.1943	47.2728	41.4174	56.7211	37.0871	28.6414	18.839	20.173	61.1852	55.4526	57.3327	80.4359	31.709	45.5966
ECDH10B_3412	degS	33.8837	37.3735	32.6804	42.4426	32.5249	31.942	20.9076	26.6649	37.1664	39.4519	39.6255	28.9207	46.8761	34.0948	37.1264	41.1408	33.718	40.4092	0	32.162	32.8553	0	33.8923	31.3164	43.3938	47.955	27.8433	30.9629	16.7799	30.824	30.9474	31.3003	30.092	30.1711
ECDH10B_4540	deoA	77.3243	20.6187	83.2417	27.78	19.5632	96.7334	4.30557	27.9468	86.1484	7.81917	24.5014	100.826	12.2427	28.6037	51.6705	11.3507	29.1884	78.5812	0	37.8278	66.8545	0	47.329	83.1953	13.1823	14.256	9.94424	11.4186	18.964	22.2715	14.0442	25.8215	47.2565	138.761
ECDH10B_4541	deoB	261.728	154.694	339.517	148.133	171.576	360.261	118.765	169.61	401.955	105.36	192.186	444.123	130.525	194.846	331.824	117.537	202.067	415.448	108.464	265.24	491.499	82.5537	249.384	492.348	117.276	100.062	158.725	138.193	228.577	226.333	203.472	201.18	174.041	343.394
ECDH10B_4539	deoC	166.842	30.8581	137.078	44.8754	36.093	144.148	35.6382	48.476	123.355	37.6268	55.988	142.047	28.3166	48.1305	98.8914	34.702	58.0974	136.644	0	74.8159	131.799	0	73.885	159.823	30.6462	16.1372	12.0148	41.7853	48.1136	56.6005	40.3127	67.0117	102.895	229.751
ECDH10B_4542	deoD	245.505	154.612	283.173	154.839	170.908	284.144	126.267	192.447	286.29	102.431	171.018	261.3	91.5176	220.373	223.895	134.926	198.251	312.724	36.8778	159.793	223.941	0	209.998	269.087	87.2349	120.784	149.184	137.454	219.327	183.437	115.88	141.425	158.545	248.24
ECDH10B_0909	deoR	84.6594	21.1412	26.2356	61.5662	16.751	24.3347	57.9383	24.1204	25.3841	36.6005	17.795	22.2958	91.6651	23.8885	24.6932	37.1276	22.0675	25.0694	39.3558	24.0877	21.0141	143.78	24.8263	24.6768	35.8326	37.898	40.6035	22.2543	67.7782	46.9819	22.8325	33.129	24.7579	24.2261
ECDH10B_3821	dfp	34.5775	57.9884	71.5766	18.7771	63.0347	79.272	19.9673	52.0371	60.0754	36.8405	53.2807	72.4352	29.5457	49.355	59.3586	30.5194	50.1456	51.6069	0	36.2992	38.951	0	47.4645	42.3334	41.5521	52.287	42.9523	30.2979	49.212	37.2085	20.6314	28.7591	72.6352	78.4934
ECDH10B_4231	dgkA	82.9822	65.2284	52.6151	99.1273	74.4483	52.2425	68.5404	51.2348	42.1477	62.6841	61.0045	41.3928	46.8873	55.0493	49.911	81.3925	53.2082	56.0495	0	52.0485	50.6902	240.976	47.2049	59.6571	53.8737	61.1646	67.8887	42.2292	17.141	49.1547	39.7019	28.6083	54.7322	44.0628
ECDH10B_3879	dgoA	0	1.29824	1.34256	0	1.10212	1.79647	0	0.387236	1.12683	0.4702	1.09275	0.941527	0	0.973903	1.57771	0	0.602274	1.11555	0	2.39058	1.64237	0	0.943007	0.983992	0	1.14925	0	0	0	1.75699	0	0	0.852519	1.6264
ECDH10B_3878	dgoD	2.82648	1.74567	2.11818	3.19869	0.987974	2.63523	0	1.56209	1.91924	1.11276	1.95915	3.16506	0	1.04764	2.07432	3.0657	1.53871	3.24004	0	1.60724	3.28106	0	1.35255	3.59889	4.77648	2.67858	0	1.96699	0	4.31698	2.48785	4.21094	1.98699	2.67577
ECDH10B_3880	dgoK	5.27811	2.05369	2.89467	2.58838	1.03316	3.67433	0	1.08902	3.43305	3.70254	1.53656	3.14432	0	1.54063	3.08123	4.85104	2.75237	3.60783	0	1.47065	6.5983	0	3.16768	5.6729	1.10998	3.09736	3.2805	1.0826	0	3.64971	3.65854	2.7522	4.19568	4.57389
ECDH10B_3881	dgoR	11.7667	5.81384	11.3032	8.37024	4.93558	11.1168	0	5.89609	12.952	3.87444	4.89362	16.6548	0	6.43305	16.4859	10.2101	6.60799	16.386	0	6.42338	20.3837	0	9.10298	20.4465	2.65129	4.86072	0	2.75828	10.389	7.36754	6.21422	3.50607	9.92629	15.4237
ECDH10B_3877	dgoT	0	1.55126	2.26729	1.2182	3.1606	2.02951	0	0.925413	0.62834	0.31463	0.522289	1.16253	0	1.33827	1.17301	3.2978	1.65521	0.74646	0	0.999772	1.00926	0	0.701117	1.78717	1.13187	0.976522	0	0.45998	0	0.801595	1.51991	1.81429	1.35823	1.87478
ECDH10B_1727	dgsA	33.8175	18.7271	34.2027	39.7043	16.5489	39.264	14.9288	20.1876	31.5586	14.0413	20.2799	43.5643	25.9279	18.3618	39.04	17.6132	18.9761	41.6695	0	29.4931	53.3202	0	26.7286	52.8918	19.5774	13.8958	21.2547	11.4957	17.4401	24.4554	24.8747	19.9933	19.8488	49.0523
ECDH10B_0140	dgt	28.4236	18.895	24.9967	27.7855	16.0032	26.7948	11.1073	20.3368	27.372	23.2773	24.7647	30.0898	28.3725	23.7398	28.1902	21.495	25.3163	28.7027	0	28.4673	35.6285	34.6138	26.7459	34.1309	28.1198	28.5925	20.5392	21.6274	38.0558	47.0469	30.9534	49.8383	20.8244	29.2895
ECDH10B_1253	dhaK	134.289	151.323	229.93	116.676	132.491	249.072	94.4591	200.097	269.623	113.357	185.382	300.394	52.2442	140.704	217.583	46.9111	176.198	307.434	0	188.121	290.672	0	190.934	316.602	64.9084	52.5733	57.2135	45.981	46.6553	67.1436	82.4066	115.815	149.383	204.423
ECDH10B_1252	dhaL	128.263	99.1796	172.144	88.7513	104.014	190.538	102.947	132.888	185.188	76.5708	146.515	166.225	58.1541	100.193	189.289	44.518	117.894	217.605	52.4329	128.074	213.488	0	116.003	156.206	32.7537	51.3635	55.8035	65.3948	28.9773	84.637	68.8669	70.1818	100.71	149.258
ECDH10B_1251	dhaM	176.228	172.024	235.13	147.88	148.318	223.481	183.051	199.089	249.058	207.729	231.928	229.868	84.0517	181.802	245.684	127.646	182.955	231.455	14.0338	143.287	267.004	56.9673	136.397	241.7	108.036	106.416	136.151	106.88	88.8507	144.292	163.424	197.453	140.718	175.706
ECDH10B_1254	dhaR	5.67851	4.07423	5.64657	17.5014	5.08467	4.31052	5.81494	4.67406	5.07777	9.53477	5.27593	5.02565	4.9849	4.74131	4.11903	5.40732	4.99182	3.51886	0	4.42444	4.98429	12.6307	4.45178	5.63766	11.0526	12.7621	19.8996	5.82364	9.77307	11.7347	7.35106	11.6072	4.20754	5.0194
ECDH10B_3322	diaA	32.5783	31.9023	27.4227	10.0685	26.891	22.5426	52.0471	28.7498	23.9589	27.4358	22.8534	20.6754	34.8806	23.1685	24.1969	42.6626	16.6894	19.3641	0	16.8736	20.8541	0	17.9687	17.0805	35.7005	24.4357	30.7994	32.6058	34.2473	15.6584	18.7425	18.1101	24.3668	25.1103
ECDH10B_1702	dicA	147.826	47.1947	53.822	112.387	43.9605	48.733	152.459	65.1069	53.7647	158.681	55.7249	72.0199	66.766	45.3617	52.0438	87.6986	45.8415	35.4843	81.3481	44.3575	61.1264	0	54.4371	70.3496	51.4143	95.646	129.424	153.062	116.786	88.4888	70.5001	84.4487	43.0439	80.2815
ECDH10B_1707	dicB	0	0	0	0	0	0	0	0.6331	0	0	0	0	0	0.796127	0	0	0	0	0	0.977102	0	0	0.342609	0	0	0	0	0	0	0.522279	0	0	0	0
ECDH10B_1701	dicC	0	0	0	0	0.982842	0	0	0	0	0	0	0	0	0	0.468988	0	0	0	0	0	0	0	0	0	0	0	0	0	0	0	0	0	0	0
ECDH10B_1706	dicF	0	15.1379	7.30553	66.0431	4.28371	11.4259	0	15.8036	17.519	26.317	12.7419	8.23392	0	12.7756	14.3085	52.47	15.8012	5.20309	0	17.4219	10.9432	0	19.5481	11.4737	0	31.2683	20.4025	2.24436	35.8021	73.5674	40.451	30.43	13.2543	15.6177
ECDH10B_0213	dinB	16.695	4.36864	6.75702	6.46359	4.51493	5.73461	7.12033	4.41911	5.38552	7.31962	7.67408	6.33659	12.898	7.26692	8.61765	11.236	6.60876	7.70363	0	5.94588	10.0235	0	10.4856	9.7896	15.1294	10.9106	7.50927	13.9677	17.3699	18.999	11.5045	19.5768	7.65007	10.4699
ECDH10B_3827	dinD	24.7438	14.8306	16.9627	18.8803	12.9342	11.9892	19.8851	13.1984	14.9124	34.5178	14.7342	20.1595	81.2085	16.5971	16.1519	45.3934	16.9184	19.0528	68.3916	17.0122	21.9693	0	20.721	26.2407	51.0012	58.2538	68.1568	55.3662	62.1004	49.8339	79.9092	80.5951	15.9654	18.3464
ECDH10B_4233	dinF	30.7616	20.2031	14.1089	24.6034	19.2487	12.8721	14.3645	16.6478	14.3818	28.0897	13.3759	12.7195	21.0733	17.8817	15.3869	25.9283	17.7337	15.8864	19.2406	19.5378	17.0215	0	20.0359	19.7414	63.631	48.3785	37.8728	11.6365	40.4864	20.0104	12.299	17.7428	17.0529	12.9388
ECDH10B_0867	dinG	16.3923	20.1417	12.1376	21.1547	14.2492	9.19671	22.4567	19.3585	9.65846	25.5324	18.2094	11.0909	27.2108	22.6996	12.0373	24.2193	18.2555	12.6921	18.5161	21.0343	14.9649	0	21.9155	15.549	41.5603	35.8989	16.5895	27.8713	26.4646	31.9054	56.3967	34.6947	19.8398	12.479
ECDH10B_1132	dinI	22.6315	10.5996	4.27217	18.4974	11.9979	18.0524	38.9013	12.6466	17.9285	15.1198	10.0657	17.5426	0	14.0681	21.5791	50.4935	13.6173	21.8593	0	12.0112	12.3778	0	12.3715	15.8207	22.8054	31.2774	0	69.6298	36.8532	28.3894	34.134	49.4685	14.278	12.4978
ECDH10B_0208	dinJ	30.2187	29.9713	34.9682	24.1399	47.8429	29.3893	0	43.5529	32.9069	44.0885	41.3989	43.6584	78.9826	44.3909	62.2621	60.3774	44.9213	39.6212	139.881	29.0098	62.7767	0	35.7259	35.8806	33.1767	9.22189	22.0962	69.2741	111.476	65.0507	78.0349	91.8465	33.6435	36.9243
ECDH10B_4329	dipZ	37.4326	35.5558	44.0747	41.6406	41.0484	38.22	28.582	45.4523	44.9763	28.6818	38.048	37.5516	17.7771	43.7314	35.7292	29.0429	42.9636	35.4043	0	40.8933	36.9752	14.2821	45.1518	37.747	32.4651	30.3949	27.5959	20.0353	58.1099	52.3492	37.9834	43.4326	32.7864	33.2182
ECDH10B_0056	djlA	46.0535	49.6527	32.6728	79.5714	43.9605	30.4272	58.3588	38.8588	35.7009	51.6355	31.1728	29.83	45.5633	43.1489	32.9257	48.6205	40.0258	25.8529	150.494	42.547	25.2324	0	35.154	32.7901	61.8765	74.0797	53.6692	81.0499	11.8853	27.4297	36.1259	23.1785	48.2091	36.373
ECDH10B_0607	djlB	0	0	0	0	0	0	0	0	0	0	0	0	0	0	0	0	0	0	0	0	0	0	0	0	0	0	0	0	0	0	0	0	0	0
ECDH10B_0715	djlB	0	0	0	0	0	0	0	0	0	0	0	0	0	0	0	0	0	0	0	0	0	0	0	0	0	0	0	0	0	0	0	0	0	0
ECDH10B_0610	djlC	0	0	0	0	0	0	0	0	0	0	0	0	0	0	0	0	0	0	0	0	0	0	0	0	0	0	0	0	0	0	0	0	0	0
ECDH10B_0718	djlC	0	0	0	0	0	0	0	0	0	0	0	0	0	0	0	0	0	0	0	0	0	0	0	0	0	0	0	0	0	0	0	0	0	0
ECDH10B_3187	dkgA	25.2145	16.957	57.1838	29.5918	28.2425	53.0244	29.1693	34.9719	61.536	34.112	38.6052	61.0208	36.0113	63.6945	47.2335	24.4057	82.8247	63.7787	0	78.731	73.3744	0	89.2311	79.3183	19.7374	17.2508	21.113	9.62525	152.779	210.327	227.423	235.066	37.3296	61.2664
ECDH10B_0188	dkgB	18.754	11.7253	13.2779	7.61878	14.9663	16.3194	9.06868	9.52484	11.5486	19.5891	11.4793	11.6397	22.8927	9.07674	12.5314	26.7484	12.9624	10.9757	0	10.3361	11.0011	50.2715	9.50358	7.56352	24.8773	44.3162	4.93146	17.458	9.70259	11.1111	13.1105	1.27652	17.4745	17.0607
ECDH10B_0125	dksA	1028.62	485.608	549.13	445.211	477.972	715.358	390.244	547.898	759.248	417.65	447.745	766.78	216.348	459.818	561.637	472.836	416.282	658.567	604.117	754.078	580.626	124.091	438.93	689.721	489.175	349.84	509.049	441.11	242.737	411.295	404.333	474.577	608.504	600.837
ECDH10B_2289	dld	62.5895	56.8069	70.5599	54.1565	68.7989	78.7554	50.3237	107.662	93.5406	65.7707	93.0073	103.222	43.5474	82.8626	73.613	53.263	93.1056	90.957	19.3415	103.851	87.4548	47.1076	94.677	91.8539	48.7553	53.5069	72.152	74.2403	70.1554	69.7044	81.4167	74.1631	68.5692	105.879
ECDH10B_0964	dmsA	95.4457	4.34789	49.8612	102.861	4.64287	51.476	1.11829	1.32135	8.54455	0.689318	2.48584	13.3666	2.71005	1.96932	7.62119	25.0225	1.94095	8.00786	0	1.28402	4.8629	0	1.61552	5.5712	49.4821	48.8822	1.54792	3.06499	1.20723	0.888194	0.949924	2.36867	25.7862	105.215
ECDH10B_0965	dmsB	71.6939	2.92103	32.7584	66.2675	2.93898	34.4596	0	1.54894	7.7	0	0.7285	11.2199	0	1.09564	6.83675	54.5982	1.35512	5.57775	0	1.49411	3.05011	0	0.314336	1.96798	59.401	32.8813	0	0	0	2.07644	2.02364	0	4.2626	44.2954
ECDH10B_0966	dmsC	75.9819	5.10729	55.5694	139.566	11.2993	57.1231	7.64776	3.46226	15.4483	4.84306	2.86594	18.5761	12.7818	3.04767	11.0342	65.2312	3.76944	7.18135	0	3.6336	5.20246	0	2.39827	7.03827	80.4594	65.169	8.34363	3.99256	12.4451	9.36838	9.71871	10.0969	7.1142	55.908
ECDH10B_1724	dmsD	49.7893	32.2881	27.8815	82.527	38.024	25.2733	55.9438	34.0484	29.063	26.4596	35.5046	30.197	69.4331	38.6568	36.9928	50.6442	42.97	37.8895	21.587	33.6314	30.4141	131.442	38.3255	31.4436	69.6061	43.6921	50.9898	42.5515	56.9082	68.295	51.4189	68.7791	30.5549	27.8797
ECDH10B_4241	dnaB	52.7509	97.0307	75.3527	67.9787	93.9572	78.8331	95.4205	104.699	75.9822	79.4589	92.5226	67.9047	107.627	124.009	72.3771	85.1032	102.448	61.0536	72.6618	109.29	73.318	42.816	103.715	70.2587	89.1441	114.945	68.7289	85.0129	78.3185	112.409	76.8384	93.9138	81.1122	62.1723
ECDH10B_4517	dnaC	52.4925	29.081	29.8302	24.4261	26.1492	29.13	18.2157	18.1592	30.5099	34.7283	22.2666	30.3547	82.801	24.1605	27.451	43.2084	25.2172	31.7614	0	22.521	29.4711	43.8139	26.1469	26.203	36.3565	32.7744	52.0154	22.5652	34.8534	46.7137	33.1656	43.3097	22.6068	27.4792
ECDH10B_0164	dnaE	39.8277	86.6692	43.7043	37.9373	78.5469	42.0176	95.641	77.1596	38.3546	108.591	74.6477	37.9779	94.6975	77.07	40.3422	107.521	64.6791	34.4408	18.1054	65.64	31.6389	48.7387	63.6563	29.6109	112.12	105.254	97.8468	102.831	79.7818	80.2822	62.0151	61.059	65.0441	32.8129
ECDH10B_3241	dnaG	134.587	166.229	136.097	126.199	164.881	127.404	176.173	135.829	118.922	234.397	141.433	110.28	176.468	171.625	107.033	146.956	138.085	98.9496	115.956	141.942	114.271	263.899	129.766	109.362	189.016	213.943	172.274	146.27	118.217	127.841	107.952	100.642	118.286	83.607
ECDH10B_0015	dnaJ	218.436	88.6726	204.527	320.163	83.3069	186.063	40.8963	58.6113	169.836	52.4129	70.8558	157.042	131.493	118.472	200.484	83.7633	94.0386	227.974	134.99	113.644	249.098	96.4893	108.609	208.832	196.041	122.001	61.0302	52.1659	61.1439	52.6064	66.6614	62.6138	71.8935	135.395
ECDH10B_0014	dnaK	1350.09	288.886	1460.88	1586.08	268.37	1516.1	103.169	317.085	1144.17	106.926	277.361	1222.79	354.097	445.282	1455.5	344.966	469.965	1576.4	382.629	708.344	1791.56	647.283	721.642	2103.92	326.116	451.2	104.072	154.444	76.2172	148.118	148.742	142.258	369.927	1716.21
ECDH10B_3887	dnaN	83.6451	179.08	184.679	138.136	158.781	161.982	164.938	142.261	134.09	124.732	144.142	133.751	188.237	152.996	142.48	223.281	137.253	127.613	81.3924	115.231	124.716	0	110.451	115.546	253.778	254.342	119.821	175.455	129.641	102.745	107.747	130.038	123.141	144.025
ECDH10B_0196	dnaQ	53.8735	62.4749	67.177	45.1881	61.1014	65.3558	43.2667	60.1549	59.7758	61.7688	58.1217	68.9572	59.341	67.7312	77.8481	81.0466	59.4918	67.6224	27.2049	63.5757	72.3007	0	71.2108	83.7393	19.6601	50.454	59.0893	60.613	73.7345	116.444	103.241	117.975	64.2977	68.3321
ECDH10B_4518	dnaT	27.0635	37.144	36.7731	66.4406	32.7942	32.5216	49.3676	27.9197	22.7828	22.4933	27.513	28.5544	56.5807	34.9699	23.8741	37.7654	29.4663	31.9171	0	25.6489	22.5552	127.243	32.2567	28.6035	50.3647	57.9442	46.7243	36.1258	46.8522	45.0139	69.8093	75.0735	32.522	31.095
ECDH10B_0426	dnaX	70.6005	91.8794	74.6959	73.919	82.9647	68.2265	102.721	92.2192	70.2268	124.355	96.1246	68.8429	124.039	102.61	63.14	107.379	91.3656	72.0097	51.5373	83.9245	60.2656	39.7488	91.9012	56.2153	112.238	134.609	89.2717	106.145	81.191	96.8331	107.362	102.564	66.9934	56.8903
ECDH10B_1620	dos	0	0.417869	0.875794	0.437535	1.13518	1.42983	0.759502	2.14383	1.20899	2.51839	1.5945	1.39405	1.38043	1.56738	0.451401	1.08146	1.357	0.804311	0	2.38535	0.966651	0	1.83467	1.01351	0	1.94	3.60445	4.85716	1.8448	2.87906	2.75432	5.92579	0.95127	0.837594
ECDH10B_0580	dpiA	0	0	0	0	0	0	0	0	0	0	0	0	0	0	0	0	0	0	0	0	0	0	0	0	0	0	0	0	0	0	0	0	0	0
ECDH10B_0688	dpiA	0	0	0	0	0	0	0	0	0	0	0	0	0	0	0	0	0	0	0	0	0	0	0	0	0	0	0	0	0	0	0	0	0	0
ECDH10B_3723	dppA	519.198	1170.66	1161.51	718.559	1067.83	1057.62	1049.7	1664.47	1208.34	1121.75	1573.23	1211.34	744.014	1330.49	926.853	546.036	1399.99	1200.46	650.178	1207.15	1010.38	394.631	1291.76	1046.11	478.736	527.157	984.386	1194.91	840.848	966.189	578.974	917.59	1224.86	1302.98
ECDH10B_3722	dppB	50.4882	275.499	114.423	114.102	264.653	109.439	183.844	276.851	98.4263	254.46	303.673	80.862	136.78	229.39	77.4285	105.965	194.039	66.1022	123.649	185.034	56.5775	71.3264	155.217	46.383	96.1327	116.207	214.323	172.945	151.512	113.106	116.654	113.269	212.12	101.149
ECDH10B_3721	dppC	51.1214	176.366	65.1141	82.7586	201.391	61.5858	190.506	199.294	51.5409	164.503	231.339	42.045	125.559	158.05	43.9103	86.2298	143.338	34.814	25.7287	116.98	33.5598	0	114.447	27.88	92.2462	71.0499	112.963	113.418	100.631	91.7146	81.7121	61.6183	162.589	62.0707
ECDH10B_3720	dppD	36.5405	200.985	63.6328	59.4052	170.047	52.3109	165.562	215.721	52.2521	191.419	210.465	51.1989	74.8202	165.836	45.3603	87.0447	147.048	42.3174	57.3405	118.235	29.3237	28.7528	128.322	40.0461	98.9061	80.9603	213.007	172.745	134.771	95.9269	92.7791	86.3463	177.761	85.3216
ECDH10B_3719	dppF	51.2418	241.092	80.3557	78.7128	243.528	73.613	281.129	241.098	59.1288	236.457	234.514	62.9629	136.624	228.921	51.3114	121.936	209.898	58.9942	59.4448	141.858	52.5165	72.3909	171.258	49.3746	136.886	81.742	235.275	205.945	207.059	135.69	85.1518	102.267	234.683	111.895
ECDH10B_0880	dps	114.606	52.5322	100.2	93.4103	60.8133	147.989	50.1814	135.8	158.666	68.7253	119.253	196.36	54.7791	80.16	111.345	50.0269	86.0356	132.684	79.0239	115.054	103.282	152.37	100.085	119.932	17.6648	47.3648	74.7351	109.746	24.2627	93.7654	49.9819	148.945	118.125	224.883
ECDH10B_4049	dsbA	205.335	322.779	300.121	291.969	277.73	339.811	214.405	241.793	295.249	155.812	240.544	278.79	382.206	219.582	313.605	290.953	244.575	322.604	312.314	238.572	267.795	96.6944	178.665	232.962	270.178	242.284	172.749	290.073	178.89	217.612	236.502	160.063	210.631	225.747
ECDH10B_1238	dsbB	31.0171	77.058	83.9596	70.2034	94.0641	78.5005	48.0589	52.7297	73.8784	36.5555	58.0783	65.656	83.8832	59.3654	77.1206	32.4701	74.3009	73.2254	0	52.5151	55.4322	0	58.412	62.9866	36.2892	39.6062	44.1222	61.3796	45.661	52.4691	38.0197	53.4284	46.964	78.387
ECDH10B_3067	dsbC	78.3031	64.0381	49.0896	82.461	63.2254	59.4787	74.0274	68.8316	53.0529	67.8436	63.9543	55.3084	40.9017	68.3561	53.4824	111.862	53.0039	57.0144	0	62.5963	45.8853	0	60.0174	57.304	91.0836	76.9174	98.8562	76.2892	47.7418	47.0299	35.6815	47.3259	57.0577	62.4505
ECDH10B_0565	dsbG	0	0	0	0	0	0	0	0	0	0	0	0	0	0	0	0	0	0	0	0	0	0	0	0	0	0	0	0	0	0	0	0	0	0
ECDH10B_0673	dsbG	0	0	0	0	0	0	0	0	0	0	0	0	0	0	0	0	0	0	0	0	0	0	0	0	0	0	0	0	0	0	0	0	0	0
ECDH10B_2531	dsdA	10.6474	391.194	242.063	2.63377	335.174	243.248	6.17203	628.351	401.55	3.62956	573.861	300.892	59.2752	401.531	360.387	46.0346	475.269	425.162	192.297	501.63	580.318	136.856	424.964	434.231	4.58839	4.80973	5.28869	3.13264	8.40801	9.04291	6.58712	7.77767	428.41	217.679
ECDH10B_2529	dsdC	4.95669	10.7146	5.73226	2.9917	7.03425	6.36199	2.92116	13.6786	10.1679	0.807176	13.9489	10.4644	4.32614	9.9669	10.7642	0	11.3332	12.0794	0	15.7839	14.4068	0	13.4211	17.1517	2.99687	0.632333	0	3.68544	0	2.97925	0	2.50628	12.9463	5.11652
ECDH10B_2530	dsdX	0	107.484	156.266	0.392408	96.5499	195.371	2.89496	234.483	384.796	2.30208	238.902	306.225	27.2372	208.215	327.033	17.1815	321.785	497.941	156.276	402.469	686.734	63.4368	302.036	493.303	2.55222	0.76674	5.52251	1.68914	0	1.43861	6.67634	1.86285	146.349	116.79
ECDH10B_2096	dsrA	0	0	1.90736	24.1399	5.21923	1.16011	0	8.25213	4.00219	15.3642	2.58743	2.7867	0	3.45903	7.47146	0	1.06956	0	0	8.49068	3.33328	0	3.72145	1.39795	0	5.44243	0	0	0	6.52398	0	8.42629	2.01861	6.1163
ECDH10B_2094	dsrB	150.967	33.9602	45.9481	101.86	54.0563	46.9935	227.851	46.2163	44.2146	100.551	66.6982	54.646	190.875	44.5831	49.2958	102.997	70.4039	57.6332	0	36.1528	62.909	0	52.7618	62.4194	82.5969	57.8294	101.077	124.615	116.015	175.877	253.336	216.435	28.8052	32.2212
ECDH10B_4077	dtd	41.3103	9.61672	11.1132	19.1796	10.8853	11.2912	18.7274	12.2934	17.489	10.4822	20.0437	13.6167	13.4471	13.2261	15.5826	8.0422	13.1717	16.9991	37.8882	15.1785	16.8833	0	11.6792	10.5516	20.8835	13.9633	49.376	27.1577	12.0339	30.7062	32.2238	12.0507	16.0383	13.4987
ECDH10B_4238	dusA	55.1997	80.5788	57.9777	73.1755	79.8346	46.3808	100.755	67.4361	47.9684	79.0006	59.2043	45.3589	42.9113	52.5478	38.5126	111.272	50.8286	41.7099	76.7399	49.1036	33.9445	38.9386	44.2293	27.4175	156.855	144.336	81.2563	99.8133	76.3717	58.6749	41.9969	73.8031	57.1862	36.7391
ECDH10B_3435	dusB	188.028	490.646	240.493	154.36	414.588	219.411	428.104	318.091	179.742	398.935	279.635	152.242	311.336	288.319	139.401	485.364	247.174	117.614	326.403	194.231	122.032	267.782	192.919	97.7	538.717	533.25	305.968	386.529	179.406	136.979	167.747	111.633	300.698	171.619
ECDH10B_2297	dusC	2.44697	18.4074	6.88499	6.27688	13.6509	7.13318	7.69116	10.2238	6.85607	17.2879	4.98654	6.03551	6.60122	12.3009	8.79945	9.77816	11.386	5.38147	0	14.6101	5.04738	0	10.3141	5.64487	13.5082	11.1547	15.2086	6.77568	9.11838	10.6728	12.4383	6.7277	9.81836	4.24098
ECDH10B_3822	dut	33.0663	82.2543	95.9492	104.011	95.5943	96.0598	43.4715	66.388	77.6301	83.479	67.6307	85.4932	37.9417	81.1735	63.6712	74.4015	65.7073	71.3599	58.2281	50.2179	57.5539	0	58.6471	49.342	44.3975	73.0312	74.3022	62.8666	51.784	92.0542	35.6534	40.5127	79.7218	83.1111
ECDH10B_0153	dxr	46.3171	54.2916	38.6777	80.4159	52.1596	37.2688	55.773	45.5832	27.1493	52.6788	41.9371	38.24	33.2134	50.596	37.2886	59.7845	46.1759	40.6619	77.6375	34.5585	33.3119	37.1429	68.3235	34.3425	54.8155	47.5008	51.4921	48.3952	44.5624	41.6242	38.3586	45.6878	52.3776	32.8962
ECDH10B_0376	dxs	37.2302	68.5817	65.2299	51.8561	61.1768	60.7851	42.9284	55.2357	48.095	52.5639	60.2942	47.3174	28.651	53.5886	39.4848	38.8103	45.8014	42.2601	57.0092	43.7147	39.849	43.3905	39.7973	31.9884	62.2563	67.0546	32.8908	49.8662	36.4406	44.494	41.0445	41.7108	53.1665	51.9202
ECDH10B_0286	eaeH	0	0.225875	0.186869	0	0	0	0	0.134748	0	0	0	0.218417	0	0.084723	0	0	0.104788	0.310545	0	0	0.163286	0	0.0729202	0.136961	0	0	0.608859	0	0	0	0	0	0.395538	0.0665814
ECDH10B_1664	eamA	2.31973	13.149	12.1689	14.3901	10.0905	7.85005	29.6206	20.6074	17.7964	19.6305	10.505	17.1327	7.77132	11.3687	10.954	13.8016	13.9577	14.8606	0	11.9011	12.4053	0	10.0008	9.18917	11.1119	8.94372	33.6415	28.0195	26.94	18.7825	20.8435	15.069	7.41503	8.2774
ECDH10B_3251	ebgA	2.24998	2.33456	2.93288	2.03702	2.1287	2.12105	1.326	1.74087	2.85187	1.55955	1.01891	1.78717	1.42819	1.8243	1.71629	3.29669	1.29363	1.38194	0	1.61208	1.40638	0	1.23519	1.76947	4.49511	4.92423	1.68977	0.461497	1.15881	1.59571	1.79063	1.09027	1.98728	1.9689
ECDH10B_3252	ebgC	0	0.445727	0.614592	0	2.0181	0.672861	0	0.797706	0.515837	0	0.500237	0.969773	0	0.167187	0.962988	3.29589	0	1.53202	0	0.410383	0.966651	0	0.431688	0.27027	7.58859	0.613785	3.60445	0	0	1.5355	0	2.60653	0	0.919711
ECDH10B_3250	ebgR	62.0009	17.9378	33.559	37.7063	27.2259	29.5403	34.2702	21.8883	25.4773	40.8116	17.8438	30.404	11.223	21.7903	27.3042	16.5799	20.8987	25.6427	23.6108	18.7675	26.8187	0	22.3741	28.1806	71.5148	57.422	35.7148	39.2876	14.3556	22.2701	32.4999	23.8402	35.338	44.5235
ECDH10B_0157	ecfK	163.516	345.343	259.243	189.617	316.153	243.134	309.888	399.295	244.911	316.453	337.336	265.004	216.512	378.829	266.232	261.213	349.793	259.726	271.468	342.702	232.902	250.849	341.811	247.742	283.569	289.891	338.593	232.426	235.878	255.114	250.915	254.155	297.607	281.43
ECDH10B_4341	ecnA	0	7.95942	7.02391	18.057	5.40563	8.01025	0	4.74825	7.36911	32.7483	5.35968	5.38763	0	8.95643	6.87848	10.2997	8.86203	8.7544	0	1.46565	4.6031	0	4.11131	1.9305	30.0059	37.2655	0	52.8671	6.69317	19.3896	0	16.2908	12.5442	8.44632
ECDH10B_4342	ecnB	123.088	76.4104	45.53	135.725	44.7895	40.509	172.05	79.7706	41.0564	136.792	90.3488	40.5721	140.234	34.8021	28.7422	100.895	37.9801	36.5809	0	25.1255	35.5096	0	17.6199	15.7198	85.4546	67.91	78.4642	171.548	124.78	82.091	74.1373	127.667	37.0353	43.4382
ECDH10B_2366	eco	102.941	74.2423	82.2347	134.213	66.8574	100.929	20.0359	59.2162	84.7334	52.412	75.9562	88.5488	16.5614	60.3103	81.529	59.9024	55.945	61.1868	0	59.6691	63.7515	0	46.2144	60.935	61.1044	80.7711	110.566	60.0836	62.0863	66.9678	61.745	84.2525	77.2149	92.1323
ECDH10B_0120	ecpD	4.0697	0.270685	0.597175	5.90466	0.919176	0.681034	3.3824	0.322958	0.156631	0.862731	0.607575	0.261747	2.48391	0.203061	0.146203	3.75291	0.125575	0	0	0.49844	0.195678	0	0.524317	0	0.987526	0.745488	0	0	4.83696	0.599458	6.02762	0	0.237003	0.319159
ECDH10B_1991	eda	54.1993	108.412	108.387	95.9579	84.5198	105.646	21.6494	104.373	112.99	38.4729	105.19	118.956	62.4993	96.7964	107.324	58.9102	100.008	128.217	25.8489	100.103	131.898	56.6611	125.573	136.777	52.8111	40.8097	70.4608	46.3204	67.3226	73.8408	36.177	35.0557	119.541	131.05
ECDH10B_1992	edd	15.1064	7.3058	9.85993	6.95421	8.89602	7.90946	8.55069	9.50907	9.28764	7.28062	6.21155	9.60675	11.5798	8.34549	9.44653	4.29721	7.39481	9.51172	0	8.1533	7.76201	0	8.00481	10.7392	8.68254	9.42889	8.35468	5.77686	7.4467	9.86017	7.00043	5.58311	11.1458	12.8559
ECDH10B_1092	efeB	1.09421	11.0381	7.95781	3.30215	11.0662	4.84016	29.5561	22.3884	12.5918	32.1652	19.1128	11.2835	10.9972	19.814	10.4759	10.0567	20.0441	10.1894	28.7021	26.8588	11.2852	0	29.8313	12.0474	5.08164	4.99424	36.6962	26.5582	7.62453	25.2985	17.276	7.43461	15.3252	5.53128
ECDH10B_1091	efeO	2.4678	16.7148	13.338	5.74071	15.9006	12.7951	34.3392	32.9902	28.6043	43.2784	38.316	30.1335	20.2333	24.0775	25.4513	5.75247	30.8521	24.0804	0	46.4955	29.8222	0	35.5913	33.5321	3.89232	4.2326	47.6119	21.8288	25.046	20.346	2.37578	7.86379	25.3776	11.6886
ECDH10B_1089	efeU	0	10.633	5.46469	2.95205	12.0357	4.62086	19.2163	20.9037	12.4454	51.7448	25.494	9.11353	3.99161	15.5907	13.0525	13.6253	19.1708	10.9641	0	18.0222	13.1022	0	16.9294	11.1364	3.52654	3.89822	61.4493	49.7301	16.7652	34.192	10.3321	12.277	12.6954	3.5617
ECDH10B_4340	efp	423.852	844.052	699.367	631.533	604.63	731.247	281.297	613.685	664.243	594.184	607.827	593.665	266.835	613.814	569.004	403.485	518.921	558.823	81.9507	553.691	563.112	220.982	533.785	493.778	417.932	420.185	343.281	452.936	275.163	417.083	149.67	306.164	721.06	642.025
ECDH10B_2428	elaA	0	0	0	0	0	0	0	0	0	0	0	0	0	0	0	0	0	0	0	0	0	0	0	0	0	0	0	0	0	0	0	0	0	0
ECDH10B_2427	elaB	0	0	0	0	0	0	0	0	0	0	0	0.15846	0	0	0	0	0	0	0	0	0	0	0	0	0	0	0	0	0	0	0	0	0.573918	0.57965
ECDH10B_2431	elaD	0	1.15845	0.45638	1.44401	0.749295	0.249825	0	0.592356	0.383048	1.10287	1.11439	0.640114	0	1.17941	0.983249	2.75338	1.15163	0.682584	71.1997	1.06659	1.07671	20.009	1.33567	0.802781	0	0.586004	0	2.15917	1.73956	2.48406	1.32667	4.11303	0.1449	0.292694
ECDH10B_1209	elbA	5.01176	6.19066	2.39008	0	8.40876	3.42661	0	9.23271	2.86576	22.2422	13.8955	3.29244	34.0848	16.0221	4.01245	5.14983	14.0726	5.5323	0	10.8295	5.8178	0	18.1868	2.25225	9.03403	2.92279	17.2435	12.4825	53.3594	42.1196	16.5425	23.0787	2.71017	2.55475
ECDH10B_3383	elbB	56.3971	21.7752	47.8705	63.6902	29.5078	46.9151	30.6588	35.4942	54.8373	21.5938	32.0106	57.9788	22.5147	31.8652	41.4129	15.0243	27.8869	39.2141	0	21.178	44.3418	0	24.2577	37.565	39.3478	34.6913	19.0143	20.1889	18.6979	19.2818	21.5811	22.979	31.6866	57.045
ECDH10B_2852	emrA	20.5671	29.9242	14.2881	9.54894	17.0326	14.1112	26.2232	30.6025	15.2377	29.4299	20.9178	16.0389	49.2703	32.6463	20.6882	30.978	29.6685	15.9863	0	32.4318	19.0363	20.6743	36.434	23.951	19.9627	28.357	31.1894	30.625	39.7225	39.8672	36.0973	41.5603	19.9125	9.62722
ECDH10B_2853	emrB	2.71313	10.9477	4.70828	4.0939	7.81867	4.19719	16.2856	12.7509	6.03319	11.1022	12.4328	5.95475	23.6799	13.9322	7.74332	15.7808	11.4878	6.89857	0	12.3595	7.25459	0	13.0011	5.92697	12.6001	12.0501	12.413	5.25579	14.9324	14.1588	14.0466	7.19273	9.12899	5.18634
ECDH10B_3856	emrD	7.83031	24.0354	24.6459	19.3476	22.991	19.5045	10.7676	17.9736	14.9854	13.9774	18.8064	15.59	27.3368	22.4115	20.113	13.2983	19.5526	16.5226	0	11.844	15.4175	10.2325	13.7157	12.7266	25.1123	13.8851	15.0566	19.0723	11.5648	8.45497	14.3229	5.75334	23.7123	20.3567
ECDH10B_0499	emrE	35.5274	23.491	34.7162	56.7614	21.8173	27.8843	14.369	30.9021	17.0784	15.5327	26.3638	26.9381	12.16	18.752	24.7254	59.0143	24.3107	22.3592	0	8.87314	30.0445	0	17.112	14.6092	48.3443	30.5708	26.5192	37.8642	37.3551	30.8286	11.2668	5.94395	34.28	26.0999
ECDH10B_2533	emrK	0	0.861587	0.38016	0	0.780194	0.260127	0	1.54196	0.797687	1.19828	0.580171	0.583197	0	0.581706	0.279217	2.54837	0.239823	0.355366	0	1.42788	0.249137	0	0.890078	0.626914	0	0.576271	0	1.12411	0	0.954034	0	0.06298	0.754377	0.355558
ECDH10B_2532	emrY	1.95949	0.781978	0.610998	0	0.73761	0.459067	1.77661	1.55498	1.96079	0.302101	2.19402	1.38629	0	2.78644	1.97103	3.73438	1.93479	2.50857	0	1.43994	1.97852	0	2.31412	2.52884	0.713213	0.307662	2.81049	1.62311	2.19191	1.53935	0	1.19085	0.798787	0.806764
ECDH10B_1246	emtA	40.1783	47.5224	37.2371	51.1888	25.5973	33.9729	19.3599	28.7409	29.7744	48.0507	29.0579	21.9467	73.3825	51.2624	45.1401	34.8371	39.0755	36.9487	168.119	25.6489	44.0679	99.0644	36.1856	30.8028	33.8776	32.0432	22.9695	20.4082	38.5841	55.2828	36.7827	47.0757	36.7308	24.8283
ECDH10B_2677	engA	102.207	181.514	132.895	119.052	167.85	118.539	190.726	175.625	124.731	173.64	168.868	135.492	153.944	175.137	145.551	131.777	185.913	131.891	105.902	191.442	131.118	19.2076	144.365	136.731	163.606	134.231	166.764	141.885	135.976	124.075	119.106	83.4614	175.142	97.2961
ECDH10B_4054	engB	317.457	328.584	321.318	342.993	286.743	300.59	282.81	301.044	339.247	300.805	287.322	315.785	338.518	298.038	348.962	371.099	269.179	356.83	194.581	296.651	294.367	142.175	274.632	307.822	332.375	345.403	305.201	431.172	356.335	390.833	329.486	300.48	287.992	298.691
ECDH10B_2946	eno	924.142	1283.6	1421.75	930.984	1166.12	1385.81	874.568	1642.76	1557.88	849.604	1469.17	1684.41	909.661	1349.64	1574.92	689.768	1362.25	1802.02	636.206	1149.26	1876.04	525.842	1434.39	1760.19	636.273	794.893	757.239	780.461	913.455	977.532	659.758	799.511	1257.45	1684.11
ECDH10B_0556	entA	0	0	0	0	0	0	0	0	0	0	0	0	0	0	0	0	0	0	0	0	0	0	0	0	0	0	0	0	0	0	0	0	0	0
ECDH10B_0664	entA	0	0	0	0	0	0	0	0	0	0	0	0	0	0	0	0	0	0	0	0	0	0	0	0	0	0	0	0	0	0	0	0	0	0
ECDH10B_0555	entB	0	0	0	0	0	0	0	0	0	0	0	0	0	0	0	0	0	0	0	0	0	0	0	0	0	0	0	0	0	0	0	0	0	0
ECDH10B_0663	entB	0	0	0	0	0	0	0	0	0	0	0	0	0	0	0	0	0	0	0	0	0	0	0	0	0	0	0	0	0	0	0	0	0	0
ECDH10B_0553	entC	0	0	0	0	0	0	0	0	0	0	0	0	0	0	0	0	0	0	0	0	0	0	0	0	0	0	0	0	0	0	0	0	0	0
ECDH10B_0661	entC	0	0	0	0	0	0	0	0	0	0	0	0	0	0	0	0	0	0	0	0	0	0	0	0	0	0	0	0	0	0	0	0	0	0
ECDH10B_0542	entD	0	0	0	0	0	0	0	0	0	0	0	0	0	0	0	0	0	0	0	0	0	0	0	0	0	0	0	0	0	0	0	0	0	0
ECDH10B_0650	entD	0	0	0	0	0	0	0	0	0	0	0	0	0	0	0	0	0	0	0	0	0	0	0	0	0	0	0	0	0	0	0	0	0	0
ECDH10B_0554	entE	0	0	0	0	0	0	0	0	0	0	0	0	0	0	0	0	0	0	0	0	0	0	0	0	0	0	0	0	0	0	0	0	0	0
ECDH10B_0662	entE	0	0	0	0	0	0	0	0	0	0	0	0	0	0	0	0	0	0	0	0	0	0	0	0	0	0	0	0	0	0	0	0	0	0
ECDH10B_0546	entF	0	0	0	0	0	0	0	0	0	0	0	0	0	0	0	0	0	0	0	0	0	0	0	0	0	0	0	0	0	0	0	0	0	0
ECDH10B_0654	entF	0	0	0	0	0	0	0	0	0	0	0	0	0	0	0	0	0	0	0	0	0	0	0	0	0	0	0	0	0	0	0	0	0	0
ECDH10B_0551	entS	0	0	0	0	0	0	0	0	0	0	0	0	0	0	0	0	0	0	0	0	0	0	0	0	0	0	0	0	0	0	0	0	0	0
ECDH10B_0659	entS	0	0	0	0	0	0	0	0	0	0	0	0	0	0	0	0	0	0	0	0	0	0	0	0	0	0	0	0	0	0	0	0	0	0
ECDH10B_3795	envC	61.4259	74.826	66.5138	102.909	67.7219	65.1638	68.3197	71.7562	63.0033	78.1226	63.6399	59.2891	71.1002	77.8121	54.3368	85.9108	62.7589	53.3702	41.3583	72.9196	52.172	56.6611	59.3571	51.1492	94.1291	117.082	71.3029	113.392	57.9631	80.6637	67.9015	75.0786	55.5306	50.9279
ECDH10B_3439	envR	0	0.90759	0.834288	0	0.684876	0.761155	0	0.541429	0	0	0.679054	0.292541	0	0.22695	0.163403	0	0.421047	0	0	0	0.218699	0	0.293001	0.733764	2.02346	0.416596	0	0	0	0	0	0.88457	0.529771	0.891769
ECDH10B_0524	envY	0	0	0	0	0	0	0	0	0	0	0	0	0	0	0	0	0	0	0	0	0	0	0	0	0	0	0	0	0	0	0	0	0	0
ECDH10B_0632	envY	0	0	0	0	0	0	0	0	0	0	0	0	0	0	0	0	0	0	0	0	0	0	0	0	0	0	0	0	0	0	0	0	0	0
ECDH10B_3579	envZ	23.3173	19.272	18.6831	37.5123	20.3041	19.2459	4.54691	18.3066	14.2399	16.5373	18.9668	18.0981	13.3316	13.2341	9.28824	16.854	14.2362	16.611	0	12.4207	10.0737	20.9112	11.7733	11.6857	28.4842	19.7142	22.7776	17.5833	7.3239	12.9134	7.3946	13.7081	27.5175	24.4712
ECDH10B_3102	epd	472.361	346.291	357.855	347.283	321.635	360.772	256.444	418.326	391.43	410.577	330.598	378.021	207.155	351.092	400.419	310.989	320.115	413.105	237.536	367.353	418.929	130.765	415.246	422.694	278.474	295.081	280.405	316.036	385.91	377.81	368.352	527.751	325.928	341.008
ECDH10B_4306	eptA	5.2208	5.24624	3.90289	4.89699	4.0049	4.23608	17.7402	11.2086	5.71845	18.7713	9.03712	4.83707	42.5437	18.8543	8.03954	25.3733	19.414	8.63858	18.1697	19.8826	11.113	98.3413	20.9148	9.4693	1.11277	3.84016	2.85023	4.55834	12.8245	25.8185	21.4086	21.404	3.9525	2.44553
ECDH10B_3725	eptB	68.1386	46.9436	48.1213	64.958	33.9481	42.2924	92.3792	65.4854	57.5515	96.2085	66.6539	61.8431	119.877	87.8175	77.7946	91.0534	87.4969	76.927	45.1165	78.5839	82.011	31.0542	96.2496	86.1125	98.3172	85.4448	61.2458	60.6706	78.3777	51.6598	56.2796	96.5318	37.0544	44.5878
ECDH10B_2734	era	50.9521	102.503	73.3848	69.9284	97.2298	62.6073	62.8727	90.4683	68.4082	79.4133	72.0539	60.3165	68.6661	94.2501	64.0929	90.8553	59.672	43.3734	36.6336	62.9842	42.571	0	54.1754	41.7486	94.633	115.368	61.2677	88.3598	34.441	53.8769	28.9877	35.117	72.69	45.7463
ECDH10B_2134	erfK	23.1227	7.73932	12.8649	47.0831	6.81353	9.30323	15.6296	8.84915	12.0666	18.5002	12.5461	13.6163	35.9041	10.5634	10.9149	11.9224	9.07575	9.7537	0	8.31322	13.0544	21.6604	9.85525	12.2534	18.1697	13.1102	16.9985	29.5784	14.6884	11.2147	15.3191	15.086	9.41152	15.3989
ECDH10B_0511	essD	0	0	0	0	0	0	0	0	0	0	0	0	0	0	0	0	0	0	0	0	0	0	0	0	0	0	0	0	0	0	0	0	0	0
ECDH10B_0619	essD	0	0	0	0	0	0	0	0	0	0	0	0	0	0	0	0	0	0	0	0	0	0	0	0	0	0	0	0	0	0	0	0	0	0
ECDH10B_1688	essQ	0	0.928599	0	0	0	0	20.0424	1.66189	0	7.53364	0	0.224485	27.2678	1.74153	0	4.29153	0.861586	0	0	0	0	0	0.89935	0	10.7279	14.9793	15.0185	0	23.4261	1.14248	14.8882	20.3635	0	0
ECDH10B_1051	etk	7.55162	2.9429	3.14482	2.72833	3.33112	3.51702	5.85036	3.12718	3.45902	2.5048	3.40601	3.62387	8.43914	3.72548	3.67578	2.72013	4.13846	4.48859	0	4.99572	3.65652	0	4.12686	3.79195	2.90779	4.0525	4.46218	4.79949	6.76682	6.35894	8.43735	4.20155	3.30141	4.0121
ECDH10B_1052	etp	0	0	0.37123	5.87296	0	0.225792	0	0.803059	1.29825	1.69019	1.00719	0.216952	0	0.504926	0.242363	0	1.24901	1.23384	0	0.826274	0.324379	0	0.434585	1.36042	0	0	0	0	0	0	0	0	0.785767	0.925883
ECDH10B_2616	eutA	0	0.571445	0.157588	1.86981	0.161707	0.575095	2.59659	0.085225	0.413331	1.15902	0.641329	0.276289	0	0.375098	0.540137	0	0.795311	0.294619	0	0.789197	0.516373	0	0.599566	0.606374	0	0.53397	0	0	1.05117	0.949141	3.563	2.55849	0.25017	0.379002
ECDH10B_2606	eutB	5.79081	5.15434	5.76688	5.52541	5.33419	5.63188	1.8402	4.91977	5.96508	1.06675	2.97498	5.87418	5.40551	4.58474	5.17023	3.40297	5.32893	6.17533	0	7.45739	5.85526	0	6.60844	5.89355	4.11904	3.4185	2.77876	0	5.88232	6.88511	4.32874	4.79036	7.34969	7.81378
ECDH10B_2605	eutC	10.9717	8.13151	8.59599	7.88352	5.62478	7.27418	1.28294	9.70183	9.93336	4.25404	6.08396	7.97224	0	6.60839	9.88201	3.96676	10.4788	9.93743	0	9.56635	11.5933	0	7.87539	11.5047	3.15886	3.51031	5.47974	5.22419	5.46081	8.30926	13.8823	6.7695	8.3063	8.52242
ECDH10B_2623	eutD	0	0	0.380721	0	0.223241	0.198484	0	0.82359	0.228247	0	0.442687	0.667494	0	0.81374	0.532626	1.45836	0.640471	0.271154	0	0.36317	0.712869	0	0.318354	0.71753	0	0	0	1.05266	2.90235	0.873546	3.68912	0.720833	0.51805	0.29068
ECDH10B_2620	eutE	0	0.142861	0.236382	0	0.485121	0.646982	0	0.51135	0.578664	0	1.44299	0.587113	0	0.857368	0.694462	0	0.795311	0.883858	0	0.394599	0.309824	0	1.24525	0.606374	0.0868657	0.337245	2.43891	0	0	1.16006	0	1.14871	0.375254	0.631669
ECDH10B_2618	eutG	0	0.844181	0.60528	0	0.382216	0.764615	0	0.201441	0.390786	0	1.1369	0.693861	0	0.253313	0.273576	0	0.861586	0.696373	0	0.77724	0.366156	0	0.381542	0.716624	0	1.46139	0	0.300381	0	1.08017	0	1.35757	0.147827	0.646983
ECDH10B_2617	eutH	2.6468	0.490409	0.586042	4.84962	0.370068	0.329028	0	0.390076	0.567547	1.84723	0.366922	0.790361	2.70011	0.245262	0.971229	0	0.682528	0.674239	0	0.301014	0.590862	0	0.844377	1.09033	0	0	0	0	0	1.00561	0	1.31442	0.286258	0.626418
ECDH10B_2619	eutJ	0	0.239638	0.198256	0	0.542501	0.241169	0	0.571832	0.138666	0	0	0.521383	0	0.449427	0	0	1.2229	0	0	0.661907	0.173235	0	0.618907	0.871838	0	0.754267	0	0	0	0.176901	0	0	0	0.42383
ECDH10B_2604	eutL	8.43538	3.95077	5.11229	4.24277	7.91188	5.65815	0	5.6202	4.9239	2.72972	4.09284	5.65701	7.25076	5.69955	7.71485	0	6.4854	6.05845	0	8.9538	7.24988	0	6.57343	9.21374	4.2501	3.82619	1.36532	6.12777	5.75004	7.51547	0	6.7755	4.52352	6.5395
ECDH10B_2626	eutP	0	0	0	0	0	0	0	0	0.241799	0	0	0.202036	0	0.62695	0	0	0.193857	0.861762	0	0	0	0	0	0.760133	0	0	0	0	2.19619	0	0	1.37454	0	0.369527
ECDH10B_2625	eutQ	0	0	0.393969	0	0.646828	0.431321	0	0.3409	0.826662	0.91066	0.320664	0.345361	0	0.321513	0.92595	0	0.397655	1.17848	0	0.526132	1.03275	0	0.645687	0.3465	0	0	0	0	0	1.01945	0	0	1.00068	0.168445
ECDH10B_2624	eutT	0	0	0.412786	0	0	0.627669	2.83396	0.297651	0.144357	0	0.839949	0.542784	0	0.467873	0.269493	0	0.578677	0.514485	0	0.689075	0.901726	0	0.563771	1.05889	0	0	0	0	0	0.951502	0	1.27652	0.873726	0.588301
ECDH10B_2534	evgA	137.675	56.7487	48.1181	99.8861	56.1131	41.1922	48.534	69.4588	41.8961	95.6326	57.8322	47.8579	37.1108	67.4048	47.7384	74.459	84.1245	44.6154	53.9675	58.8549	56.3487	0	60.6469	49.4396	72.3824	84.4329	46.301	91.4858	45.938	56.2972	66.8155	62.6998	55.113	56.6247
ECDH10B_3182	exbB	78.5868	349.851	158.565	83.5782	311.364	103.813	314.961	274.639	177.332	298.569	341.182	168.292	114.692	176.672	164.936	77.1844	174.582	115.933	162.563	161.306	146.181	120.98	152.148	141.809	117.977	59.7501	311.159	156.012	117.608	119.225	134.663	65.3295	323.521	110.204
ECDH10B_3181	exbD	156.827	276.853	187.494	70.2522	276.601	178.403	292.034	308.409	238.666	242.153	276.892	234.703	114.928	176.782	152.84	102.271	167.755	192.581	77.9108	112.711	145.338	0	145.011	149.6	39.508	67.9856	169.646	322.228	88.5902	110.528	93.9426	52.6584	209.836	167.519
ECDH10B_1985	exoX	39.5369	26.9252	37.6264	30.3569	19.519	34.5565	36.0849	34.8319	45.8652	41.8124	35.6503	46.7334	77.7317	42.4397	49.3477	33.8351	39.8591	49.4961	75.0905	43.1737	54.8935	134.118	51.3728	47.5112	21.3383	26.186	19.8435	24.9384	51.1982	89.8893	81.6495	122.955	28.3427	36.7409
ECDH10B_1318	exo	0	1.7672	0.812237	0	0.666774	1.03745	0	1.05424	0.511293	0	0.661106	1.06803	0	1.43619	0.477252	0	0.956475	1.01235	0	1.35589	0.851675	0	1.42628	0.535777	0	1.39058	0	0	3.71515	2.60909	0	0	1.28942	0.694558
ECDH10B_3270	exuR	175.547	43.8844	65.7068	92.1246	46.7514	64.948	85.0408	39.5773	64.8282	110.025	37.9523	84.2467	114.177	49.2846	91.6047	123.119	48.5017	74.8856	76.8881	55.8532	88.8273	109.239	70.0868	152.77	148.486	180.022	140.096	154.468	173.932	161.088	223.726	205.113	53.7932	124.64
ECDH10B_3269	exuT	10.7894	4.94729	11.4213	10.8536	8.15987	13.0162	2.89028	5.81836	11.6145	5.44716	6.82141	10.4905	4.66954	5.93813	15.6511	4.96474	5.96735	16.8101	0	6.37698	15.634	37.0287	6.20608	17.1418	10.8294	6.33991	8.12842	2.68247	6.38893	8.66066	9.56876	15.447	8.78714	14.5832
ECDH10B_1024	fabA	366.061	730.426	471.815	516.275	604.118	444.166	663.796	1064.45	587.697	515.995	906.932	600.643	732.684	745.092	430.422	680.85	796.225	502.379	230.22	942.22	493.383	132.391	1019.83	469.613	323.58	302.356	626.785	721.727	484.635	828.152	517.387	666.982	592.503	358.277
ECDH10B_2485	fabB	574.708	280.085	441.872	659.492	296.951	433.227	342.616	462.552	509.595	394.965	466.068	502.837	748.592	601.133	590.126	359.552	615.008	684.102	464.823	655.201	949.194	625.639	821.533	924.063	287.069	179.062	301.109	240.532	529.073	713.45	590.408	770.612	597.622	542.965
ECDH10B_1164	fabD	267.143	297.2	228.153	181.413	296.612	208.478	242.306	272.635	219.397	254.588	259.478	222.683	200.682	282.492	218.653	309.987	247.937	217.942	89.2205	212.472	214.69	199.918	238.125	219.965	206.151	224.357	281.767	333.063	271.591	261.822	140.622	182.878	267.205	231.856
ECDH10B_1167	fabF	694.985	714.94	638.33	509.824	659.722	590.216	489.824	614.85	556.02	477.942	632.545	574.173	409.61	624.588	529.643	495.13	557.334	555.635	387.484	500.786	558.976	462.109	578.921	525.753	493.631	415.067	372.198	508.175	511.639	448.152	341.638	368.373	659.349	556.968
ECDH10B_1165	fabG	473.414	1028.54	722.159	513.137	945.831	623.427	484.841	866.894	619.794	701.116	788.026	646.516	398.666	779.568	573.076	456.044	780.745	681.53	275.455	795.472	550.596	109.982	666.737	570.379	571.135	393.502	846.432	619.192	605.54	584.576	263.977	402.55	866.148	605.722
ECDH10B_1163	fabH	100.181	178.291	121.179	99.0646	143.028	101.564	146.168	166.063	121.416	130.184	134.734	99.9253	111.515	136.667	128.436	114.657	142.893	105.074	125.245	160.862	92.8653	118.628	126.113	103.391	136.533	135.703	92.5671	109.724	112.489	120.724	70.602	72.6939	157.947	100.895
ECDH10B_1405	fabI	506.577	882.642	737.441	539.017	803.116	674.652	298.603	811.961	589.437	361.075	610.84	690.579	348.52	635.246	669.926	343.531	587.202	626.323	168.264	532.483	641.187	35.8591	651.553	642.481	366.342	380.123	397.905	344.038	497.292	370.572	235.268	264.06	892.563	786
ECDH10B_4152	fabR	133.886	99.6696	109.261	115.866	123.679	111.053	49.227	90.8498	124.123	102.511	97.6156	119.276	88.6204	119.701	112.181	52.0705	113.873	120.434	102.438	103.736	116.356	12.4748	116.016	124.624	150.567	154.725	134.889	131.25	105.743	130.7	135.924	121.955	123.855	131.478
ECDH10B_0160	fabZ	230.447	333.856	222.345	256.764	256.412	210.933	331.783	269.75	166.459	328.691	257.688	171.731	190.516	253.75	141.36	226.051	216.508	157.234	80.0636	200.062	144.68	88.6366	199.088	145.359	208.08	224.458	324.084	313.29	158.126	185.516	302.858	130.059	264.969	141.328
ECDH10B_4034	fadA	2.79005	11.0283	7.69824	1.50356	11.3128	7.63039	11.1576	13.4664	9.1734	21.4692	11.2166	7.58156	20.24	10.0829	8.09729	5.41529	8.71357	7.10731	0	11.1057	7.4741	0	9.84649	9.09026	2.40985	2.61017	17.341	7.56217	15.9394	27.6246	55.1018	91.0061	16.2945	10.0572
ECDH10B_4035	fadB	6.03765	7.14385	6.71842	1.11881	9.12293	5.85297	14.5658	12.512	9.53946	12.4195	8.73701	7.32865	10.2534	6.69892	7.074	4.74067	9.34762	9.00325	15.1553	9.19145	6.15743	0	9.99387	7.10846	1.44792	1.72965	5.84283	15.0997	22.0462	26.0637	27.5738	69.9947	12.5098	5.83143
ECDH10B_1943	fadD	12.9333	31.1692	19.7829	9.96522	29.6252	16.0433	30.0017	41.0208	22.0975	38.8823	34.5804	17.8597	41.7023	41.053	28.9796	43.9843	45.8634	25.2702	5.9057	46.0037	24.6823	0	45.742	21.4244	15.48	25.7902	22.1269	23.9172	38.8906	35.3186	48.5324	59.0035	25.6241	11.9581
ECDH10B_0203	fadE	3.51043	6.39879	6.65117	5.36853	6.12859	5.82046	18.9177	8.80902	11.013	14.0241	8.47026	9.87622	17.9165	6.00026	7.53257	12.1321	7.3071	9.3613	0	8.98814	10.3782	0	8.68672	7.90912	4.04037	3.71176	8.10817	12.8924	12.0723	16.3004	24.1865	34.4806	9.19396	8.43941
ECDH10B_3256	fadH	6.7788	2.18559	4.30123	3.72739	4.0482	3.29932	3.83701	3.73369	6.20844	5.26763	3.23333	6.46035	0	4.47156	5.74144	3.12204	5.25401	7.99018	0	5.8539	6.24804	0	5.9333	8.55385	0.362435	1.77843	2.49937	1.59073	11.6956	7.11362	10.3532	19.3529	4.26218	5.12469
ECDH10B_2505	fadI	23.1796	11.1687	11.1386	17.2211	9.00526	8.08357	14.2515	11.5914	10.6237	11.1712	10.6458	9.91225	7.01974	9.23926	12.3954	10.6061	8.58826	9.57075	0	8.87441	10.0647	36.9961	9.13756	10.9468	18.2334	12.8817	7.28588	8.5289	15.9212	11.1812	18.6699	37.6329	12.5921	12.2217
ECDH10B_2504	fadJ	23.3595	15.3355	13.6672	13.6258	19.1579	12.0927	12.8531	15.3405	14.7717	21.4585	13.328	13.8119	1.54454	14.5558	15.758	12.8782	12.9274	15.4273	17.0205	10.6757	12.0324	20.7273	11.3809	13.608	18.763	10.8715	17.3081	13.0319	19.7565	18.7412	36.1482	45.1814	19.1584	15.1325
ECDH10B_2507	fadL	79.0465	134.909	156.865	50.5423	115.119	132.175	44.4875	112.727	109.687	89.2244	99.4345	108.857	47.2784	120.252	97.0763	50.9249	96.7126	94.4803	41.8879	89.2514	85.9006	27.0055	96.8654	91.1934	121.959	111.46	65.6935	51.3953	62.7652	112.946	68.97	112.929	113.168	120.268
ECDH10B_1240	fadR	167.214	125.361	119.922	184.251	137.168	118.031	145.888	128.796	135.569	143.354	124.746	133.074	155.938	152.662	150.467	155.01	168.914	166.99	175.17	165.692	171.58	0	161.883	167.229	156.176	133.717	160.698	128.863	163.69	163.524	141.934	205.875	149.032	103.55
ECDH10B_3100	fbaA	1790.92	2679.75	3190.25	2138.25	2450.94	3189.46	1567.74	3910.64	3661.69	2067.66	3191.93	3960.76	1033.79	2565.27	2661.26	1155.97	2866.58	3033.4	1130.92	2638.42	3514.58	714.805	3004.25	3704.95	1231.79	1821.19	1925.88	2410.41	1896.93	2908.01	1775.83	2482.18	2661.28	4063.86
ECDH10B_2250	fbaB	7.49011	15.81	16.0214	14.1274	18.1112	19.1698	42.8437	30.7946	35.0505	46.2505	22.6603	36.2399	0	16.5043	18.6219	5.28188	29.6032	31.8189	0	37.5307	24.9236	57.5759	30.1321	33.495	3.70627	7.41938	53.9127	22.0279	46.6519	39.0437	43.6043	69.3404	20.0136	24.0877
ECDH10B_0248	fbpC	8.41927	2.68203	2.37736	0	2.60214	2.89195	0	3.08568	2.43877	3.83004	3.01002	2.26929	1.40636	4.52697	2.58682	4.07265	3.64384	2.10708	0	3.70403	2.76977	0	2.90678	3.60101	3.61102	4.22087	1.72132	3.29472	7.85344	3.39406	1.19447	2.94075	3.01924	3.16233
ECDH10B_4427	fbp	78.0209	53.0054	130.892	52.2064	63.6339	127.803	58.1601	60.9658	107.234	47.1798	75.9368	127.265	48.6399	67.4771	116.361	23.9398	65.4806	128.497	46.5125	58.4148	119.598	0	56.4565	114.804	37.6011	53.953	45.6419	43.3415	32.9231	53.9253	34.158	37.5716	76.6465	135.353
ECDH10B_2202	fcl	0	1.24582	0.515341	0	1.17514	0.731371	120.766	5.07856	5.76713	155.158	7.923	5.67207	1.90536	1.7134	1.34579	0	4.91265	2.28376	0	4.58813	2.40162	129.707	5.49665	4.91018	3.1563	0.326771	51.4921	84.3492	2.83732	0.740841	0	1.51778	0.1818	0.673258
ECDH10B_4085	fdhD	41.4436	23.569	22.1519	43.0191	25.0448	20.3311	26.2274	22.3817	17.1173	28.0131	17.0044	19.0699	45.9041	21.8305	23.9015	42.6806	19.4136	20.9964	0	16.8286	18.7767	58.1558	19.8763	20.5619	43.4316	33.6856	38.0325	29.6664	12.1344	32.1046	19.4939	29.9739	28.8487	18.7156
ECDH10B_4081	fdhE	111.497	115.817	89.215	88.2598	101.068	92.3556	134.26	129.434	98.4667	88.9872	108.68	91.2421	97.7683	124.743	90.1636	47.0462	109.26	95.3312	0	87.5704	108.67	117.343	112.865	93.7661	98.3544	73.7391	59.1052	67.0218	91.135	101.656	105.466	83.4773	113.68	91.0386
ECDH10B_4270	fdhF	25.9188	9.24449	12.206	31.043	7.39877	12.4987	6.15239	5.9048	7.67272	6.24998	6.60228	7.74284	4.62715	7.74056	6.55666	5.95539	5.97816	7.31775	0	4.6426	5.06276	0	6.1196	6.45476	14.6488	9.73582	3.3561	2.32586	6.47816	4.43463	5.57269	2.28663	11.6098	19.6255
ECDH10B_1605	fdnG	9.36112	3.29031	7.91227	5.45484	1.34077	7.41737	0.373771	0.902915	4.30288	0.991492	0.369269	5.48838	2.53623	0.666443	3.55434	8.27217	0.549516	4.02608	0	0.787644	2.28343	0	0.658579	2.47393	10.0432	8.94528	2.42425	0.468311	0	0.866309	0	0.50508	3.74516	8.90356
ECDH10B_1606	fdnH	4.19386	0.453282	3.12505	0	0.769615	2.39493	0	0.405613	1.57374	0	0.508715	2.13679	0	0.680081	1.46896	2.51382	0.735999	1.40219	0	1.04335	1.47455	0	0.512172	0.961977	2.75615	3.2547	2.24005	0	0	0.641341	0	0.745512	0.595319	3.54078
ECDH10B_1607	fdnI	6.38458	0.306693	3.80596	2.94366	2.0829	3.5495	0	0.73184	1.77467	1.86613	0.344199	1.40869	5.62867	1.61051	1.82217	5.66954	1.13824	2.74077	0	0.564747	1.33025	0	1.58418	0.743861	7.45929	5.49028	0	1.63694	3.86853	1.62254	3.8245	3.25069	1.61118	4.06818
ECDH10B_4084	fdoG	111.158	236.932	195.255	79.1034	220.711	167.488	179.458	229.429	183.396	201.837	244.142	182.464	152.265	209.723	136.459	150.454	181.436	147.191	121.838	159.613	126.891	158.971	168.027	120.425	264.225	245.501	124.401	134.741	101.444	132.561	111.845	154.09	233.065	180.609
ECDH10B_4083	fdoH	48.2956	106.841	66.5842	30.235	115.404	54.656	120.612	133.437	76.6044	124.407	123.647	60.4632	88.4618	101.895	49.3091	66.5201	75.8425	49.1672	25.7287	66.0566	35.1655	0	70.4899	30.1696	93.3267	69.0836	42.5109	56.3798	34.3219	61.2159	56.1895	76.962	112.412	56.8981
ECDH10B_4082	fdoI	23.3432	56.4518	23.569	10.732	54.9742	29.8344	47.2898	50.9854	31.2057	71.001	51.6754	26.7603	72.9285	53.7048	20.7815	37.312	37.6009	16.0429	0	30.198	21.2025	0	33.1911	13.5772	34.5168	38.0307	30.3204	9.91257	25.5256	33.1364	14.3264	16.5982	49.4274	27.424
ECDH10B_0474	fdrA	1.5298	0.360751	0.165807	0	0.136113	0.484073	0	0.286945	0.0695824	0.522632	0.404868	0.406979	0	0.405939	0.584547	1.55606	0.446289	0.743967	0	0.775003	0.782361	43.6168	0.349388	0.729145	0	0.260212	0	0.499194	1.896	0.65097	0	0.21975	0	0.389908
ECDH10B_2692	fdx	18.6407	37.6083	30.4552	36.4613	45.9479	39.6508	27.1251	66.2381	31.0884	31.8258	49.577	38.2425	50.3967	63.5906	35.7896	33.1061	69.5116	25.8529	0	45.0688	25.0293	0	49.3358	28.5955	10.8892	43.2155	20.9187	29.0297	102.28	28.0562	41.4744	19.8544	45.4728	37.8325
ECDH10B_1510	feaB	0	5.48245	3.68755	2.33352	4.23801	3.76802	13.671	6.94004	7.27331	6.974	4.95234	6.36818	13.4976	5.0156	6.2835	12.7304	4.9007	7.16986	30.9774	5.29394	5.70324	0	5.09392	7.13512	2.68311	6.7604	8.53053	3.40993	5.34115	5.65941	10.0049	15.1505	3.27822	4.65111
ECDH10B_1509	feaR	1.2802	7.3058	4.39576	1.35221	6.2648	3.78763	21.3767	9.377	9.6079	17.063	4.96924	7.43921	4.8757	9.05133	10.7619	2.25092	9.1408	10.1966	0	11.2108	12.1632	0	11.2925	10.068	3.49994	4.35514	5.56979	10.766	16.2897	22.7438	42.5941	37.949	2.9076	2.34931
ECDH10B_4489	fecA	1.39683	16.7363	8.75497	5.19397	14.3546	7.03249	20.2861	22.2328	16.8729	19.9971	25.1732	16.6843	11.7164	21.7774	14.9108	4.94384	24.0132	15.3597	17.1303	20.2544	14.5933	36.5068	22.7263	13.8099	6.24222	6.27928	15.1929	25.8878	6.52907	13.6921	8.37583	10.6574	13.0676	8.1121
ECDH10B_4488	fecB	1.28446	15.9929	8.14692	7.55875	12.5712	5.36501	12.1117	20.1414	10.9251	21.3674	20.1923	12.5652	7.74551	15.4967	11.1575	10.4708	17.9302	9.46697	44.1063	22.087	9.79496	40.284	16.2779	10.7749	7.96856	11.4921	18.9603	18.8372	10.9737	14.2382	15.0366	16.2367	13.4194	8.7737
ECDH10B_4487	fecC	3.48308	3.21245	1.7718	4.55492	5.45433	2.62679	4.10542	8.74362	3.02067	5.75931	8.33728	2.86369	5.89574	5.57289	2.60267	3.15485	5.77496	2.0703	0	5.176	3.77371	0	5.44471	1.33917	4.76118	3.35725	5.23168	0	4.85405	2.79137	0	2.49499	4.92225	1.59795
ECDH10B_4486	fecD	0	3.35344	1.96515	0	1.8979	1.37103	1.90471	5.00129	1.09151	4.43314	5.6453	2.3307	7.69311	3.93072	2.03767	3.68076	3.5976	2.16116	0	4.43831	2.4242	0	4.33041	2.28755	0.127439	3.21598	5.46128	4.72323	8.3717	2.50129	4.66716	2.52789	2.20212	2.22411
ECDH10B_4485	fecE	2.11434	10.9691	3.60113	6.83649	6.50365	4.20538	10.9772	12.1525	5.5916	7.71862	11.4312	6.4399	12.9416	9.60017	4.51401	8.93174	9.45053	6.46321	0	11.542	5.47517	0	10.5393	4.75083	8.89288	7.96345	13.6105	18.2763	4.94144	10.8929	0	5.8227	6.17411	3.84924
ECDH10B_4491	fecI	4.88832	33.0453	13.7753	5.36442	20.8769	11.7944	48.8875	53.8681	31.7951	45.6472	50.4549	34.7409	10.578	42.0849	37.3573	0	56.1517	44.3758	89.0154	48.8214	56.3879	0	64.6291	63.6066	11.2147	15.269	45.2282	30.0795	74.7211	39.9949	9.58323	20.6444	27.2512	12.4591
ECDH10B_4490	fecR	0	14.9277	7.01563	2.38489	14.041	6.24195	35.1091	29.0987	20.8038	29.0583	36.102	21.7538	26.6247	26.1821	17.7153	15.158	28.7737	32.9529	24.3533	29.8108	27.51	0	39.9108	32.2539	4.4744	5.66634	32.6818	39.2762	21.6581	16.8398	7.49093	10.9118	14.727	9.73009
ECDH10B_3583	feoA	44.7667	10.5567	53.6151	16.8873	26.8859	53.5633	16.9889	18.893	54.4684	5.86265	30.6066	57.8461	22.6036	7.91937	31.3605	0	7.75428	33.8657	0	5.66976	22.2584	478.638	11.0762	17.6031	0	6.74933	0	9.91257	0	3.03059	0	2.57223	54.6884	124.472
ECDH10B_3584	feoB	64.4369	21.6817	57.5049	74.317	30.9951	68.0685	7.75202	19.7365	51.5837	9.21057	24.4302	71.6889	3.48774	14.5802	44.4635	2.55496	16.5505	58.8462	0	14.6338	32.8461	0	14.055	42.5832	15.1268	13.6793	7.37344	9.01609	9.07988	5.43079	10.4641	5.3987	117.836	139.281
ECDH10B_0543	fepA	0	0	0	0	0	0	0	0	0	0	0	0	0	0	0	0	0	0	0	0	0	0	0	0	0	0	0	0	0	0	0	0	0	0
ECDH10B_0651	fepA	0	0	0	0	0	0	0	0	0	0	0	0	0	0	0	0	0	0	0	0	0	0	0	0	0	0	0	0	0	0	0	0	0	0
ECDH10B_0552	fepB	0	0	0	0	0	0	0	0	0	0	0	0	0	0	0	0	0	0	0	0	0	0	0	0	0	0	0	0	0	0	0	0	0	0
ECDH10B_0660	fepB	0	0	0	0	0	0	0	0	0	0	0	0	0	0	0	0	0	0	0	0	0	0	0	0	0	0	0	0	0	0	0	0	0	0
ECDH10B_0548	fepC	0	0	0	0	0	0	0	0	0	0	0	0	0	0	0	0	0	0	0	0	0	0	0	0	0	0	0	0	0	0	0	0	0	0
ECDH10B_0656	fepC	0	0	0	0	0	0	0	0	0	0	0	0	0	0	0	0	0	0	0	0	0	0	0	0	0	0	0	0	0	0	0	0	0	0
ECDH10B_0550	fepD	0	0	0	0	0	0	0	0	0	0	0	0	0	0	0	0	0	0	0	0	0	0	0	0	0	0	0	0	0	0	0	0	0	0
ECDH10B_0658	fepD	0	0	0	0	0	0	0	0	0	0	0	0	0	0	0	0	0	0	0	0	0	0	0	0	0	0	0	0	0	0	0	0	0	0
ECDH10B_0547	fepE	0	0	0	0	0	0	0	0	0	0	0	0	0	0	0	0	0	0	0	0	0	0	0	0	0	0	0	0	0	0	0	0	0	0
ECDH10B_0655	fepE	0	0	0	0	0	0	0	0	0	0	0	0	0	0	0	0	0	0	0	0	0	0	0	0	0	0	0	0	0	0	0	0	0	0
ECDH10B_0549	fepG	0	0	0	0	0	0	0	0	0	0	0	0	0	0	0	0	0	0	0	0	0	0	0	0	0	0	0	0	0	0	0	0	0	0
ECDH10B_0657	fepG	0	0	0	0	0	0	0	0	0	0	0	0	0	0	0	0	0	0	0	0	0	0	0	0	0	0	0	0	0	0	0	0	0	0
ECDH10B_0544	fes	0	0	0	0	0	0	0	0	0	0	0	0	0	0	0	0	0	0	0	0	0	0	0	0	0	0	0	0	0	0	0	0	0	0
ECDH10B_0652	fes	0	0	0	0	0	0	0	0	0	0	0	0	0	0	0	0	0	0	0	0	0	0	0	0	0	0	0	0	0	0	0	0	0	0
ECDH10B_2777	ffh	257.01	281.869	282.455	212.15	287.213	263.883	185.024	262.329	296.464	256.362	276.012	317.384	287.573	284.917	313.793	261.348	270.819	303.097	90.1638	267.788	287.121	225.535	302.277	289.052	379.758	320.528	254.19	317.988	363.156	311.515	410.836	315.68	332.284	277.129
ECDH10B_0411	ffs	54.941	3.5189	6.79286	52.1972	5.97464	4.42672	83.945	1.04961	3.0543	23.4506	0	0.425339	0	5.27958	6.65222	29.2727	1.63248	3.62847	0	1.61993	2.54382	0	2.84005	3.20056	64.1892	38.7654	37.9416	16.6949	18.4943	63.8589	54.8514	54.0169	1.54052	6.22361
ECDH10B_2899	fhlA	33.8085	7.23583	33.0443	47.0577	5.13262	27.2349	3.28789	5.75545	6.53171	7.32399	6.17175	5.31766	5.8431	5.31958	4.06456	14.3571	6.17657	2.91813	0	2.48717	4.46361	0	3.92443	3.744	20.2386	26.2671	3.72754	4.63445	4.25929	4.92604	11.6012	7.89858	5.99757	9.15729
ECDH10B_0130	fhuA	21.3986	130.5	78.114	14.1946	138.812	67.6909	114.636	140.398	138.718	105.33	157.996	144.234	132.876	192.309	198.037	40.4826	202.772	203.32	36.9764	179.488	209.678	45.0293	208.861	195.656	12.3916	31.4219	111.876	100.875	132.101	183.752	87.8963	118.784	165.836	75.8814
ECDH10B_0133	fhuB	3.50943	5.86661	3.96091	5.20718	4.12169	4.02088	5.9749	6.15476	4.50675	10.4921	4.9948	4.15687	8.16797	5.80474	5.13545	9.62964	5.77172	3.19847	0	4.84264	3.87538	0	4.50627	3.55726	7.13429	6.44693	7.90688	3.59912	2.12642	6.45876	3.784	4.10351	5.31374	3.39897
ECDH10B_0131	fhuC	18.895	9.80265	5.82245	6.57948	7.39718	4.67967	5.71054	10.946	4.21784	10.1231	7.05221	6.80543	30.4456	12.6333	7.33102	12.0808	8.74543	7.42972	0	10.8767	5.45104	0	10.3053	5.9439	0.305663	11.1747	6.77528	5.51527	22.1931	12.4935	7.83591	6.52245	5.50185	7.40906
ECDH10B_0132	fhuD	6.76913	2.92649	3.4144	11.3926	1.78368	2.03897	15.8549	3.08876	2.7355	11.1537	2.77909	2.50334	2.06574	3.63082	1.82384	5.20185	3.75965	2.78549	0	2.69443	2.11557	0	4.28781	3.4125	3.14822	5.26987	7.88852	5.34011	2.6029	1.74489	0	5.75938	2.75945	1.79164
ECDH10B_1174	fhuE	3.28364	8.05973	4.95041	0.319661	9.84862	5.0695	39.0155	90.7527	54.9579	43.5212	73.0825	51.2341	22.692	48.2666	37.5961	10.0739	78.3926	50.9344	106.087	86.855	55.5493	12.9191	81.2815	49.315	3.89825	1.54948	36.5382	33.0238	26.4747	57.7165	28.6343	25.5074	8.3399	5.53446
ECDH10B_4523	fhuF	24.6967	198.798	89.5248	5.10181	206.031	77.6477	625.506	561.427	404.383	612.103	499.856	392.58	443.231	520.249	558.844	216.88	630.721	536.149	391.213	702.176	705.692	373.959	836.703	764.873	26.2777	65.5126	510.744	576.965	697.171	972.688	891.482	887.881	282.237	92.5456
ECDH10B_3537	fic	33.084	12.64	7.79707	24.0898	11.2953	9.37319	12.0916	11.7076	8.2765	17.8302	7.09291	10.2928	34.797	8.35933	6.46783	29.8229	7.56139	9.14639	0	10.7189	8.89703	0	8.80557	8.47114	43.0802	15.77	8.36854	16.1757	10.1396	16.4109	33.1837	18.6007	11.9409	11.8641
ECDH10B_4104	fieF	109.693	78.6316	83.3069	79.4638	69.1418	88.8579	112.033	53.0037	72.877	88.1082	54.5939	77.3778	109.252	57.9877	70.9044	196.481	64.3013	65.9634	356.526	56.6492	63.2658	0	58.2277	62.6289	192.461	166.089	119.35	111.311	99.9305	72.5026	111.588	83.7002	96.853	88.3918
ECDH10B_0491	fimZ	0	0.316868	0.436914	0	0	0.318892	13.3183	1.8903	2.38361	7.80398	0.355618	1.83843	20.3539	1.90165	1.71147	5.27187	1.91101	2.17823	104.866	2.33393	2.06158	70.2371	3.17117	1.72921	4.23872	6.3581	0.854135	8.26831	2.33151	9.31748	3.95138	6.36963	1.10976	0.934033
ECDH10B_3436	fis	88.2591	258.657	175.997	203.889	301.951	158.7	281.553	148.663	95.3518	199.397	235.718	97.9569	233.016	136.536	143.719	302.748	125.322	88.6715	301.727	65.2881	82.0188	95.2619	99.419	84.3569	227.493	271.686	99.5167	263.935	95.834	70.2109	22.2572	40.9739	185.671	100.332
ECDH10B_0873	fiu	2.74344	39.7992	13.5436	0.613278	30.729	9.72599	50.5004	166.564	97.1516	55.2401	123.251	68.7507	118.19	252.79	120.816	20.1392	252.417	142.895	26.1682	268.151	151.031	40.7192	272.4	137.07	1.33552	3.83688	58.4164	45.7984	78.128	127.626	22.0682	17.5645	41.3085	16.5745
ECDH10B_0042	fixA	0	0.260152	0.502196	0	0	0.130907	0	0.465587	0.752681	0	0	0.188672	0	0	0.281028	0	0	0	0	0	0	0	0.335944	0	0	0	0	0	0	0	0	0	0.683342	0.920222
ECDH10B_0043	fixB	0	0.212927	0.645909	0	0.482031	0.750005	0	0.38107	0.492838	0	0.238967	0.463267	0	0.159732	0.805046	0	0.197561	0.292743	0	0.784171	0.615701	0	0.27496	0.516439	4.143	0.125661	0	0	0	0	2.46557	1.86774	0.372864	0.753175
ECDH10B_0044	fixC	0	0.935093	0.472763	2.03979	0.352815	0.0784221	0	0.557836	0.63127	0	0.174908	0.376757	0	0.292284	0.420886	0	0.506107	0.428537	0	0.286981	0.563316	0	0.30188	0.378	0	0	0	0	0	0.153397	0	0	0.955193	0.551275
ECDH10B_0045	fixX	0	0	0.19206	0	0	0	0	0	0	0	0	0	0	0	0	0	0	0	0	0	0	0	0	0	0	0	0	0	0	0	0	0	0	0
ECDH10B_4402	fklB	150.54	319.761	263.117	201.788	313.683	246.066	313.34	340.085	257.545	230.969	341.828	235.884	147.602	294.879	212.834	157.63	263.121	192.058	117.581	210.842	229.521	0	265.373	179.005	182.645	177.972	310.238	348.042	226.452	256.354	153.629	215.794	278.841	201.841
ECDH10B_3522	fkpA	263.074	470.728	383.383	261.553	302.157	280.318	400.77	561.485	376.599	361.71	482.331	336.558	590.886	789.356	631.228	301.237	797.517	641.414	510.302	656.915	686.108	382.805	868.155	606.012	258.77	245.336	341.824	470.829	419.076	460.529	563.006	371.413	408.266	350.673
ECDH10B_0029	fkpB	117.017	131.49	87.0263	110.064	126.131	86.7991	105.824	144.651	79.181	154.849	137.065	85.2323	188.966	139.434	90.5209	80.3374	126.343	83.0355	162.262	107.11	64.1212	107.782	106.915	69.4593	116.539	144.239	61.6761	139.305	177.57	119.824	164.366	136.517	98.7369	75.5477
ECDH10B_0749	fldA	287.017	293.122	388.547	286.417	325.804	322.935	154.475	434.231	429.282	188.031	338.296	439.594	174.699	398.414	465.376	221.705	389.379	337.564	350.027	332.479	357.715	98.9525	358.033	389.83	220.262	174.698	239.957	288.081	202.497	235.902	238.885	198.527	323.456	254.98
ECDH10B_3069	fldB	153.315	103.363	148.138	157.58	110.039	126.452	71.1488	122.636	149.415	132.377	103.497	187.081	95.2022	105.645	145.071	120.755	101.43	131.542	38.1494	101.888	134.998	0	109.907	158.9	229.433	179.147	151.912	165.21	135.306	157.474	158.808	132.433	153.414	165.48
ECDH10B_1143	flgA	0	1.21562	1.59235	3.44725	1.71997	0.917538	0	1.81297	2.6378	3.78639	1.02321	2.4979	0	2.16583	1.31317	0	2.1148	1.6713	0	1.11923	2.19693	0	1.86411	3.50122	0	0.83698	2.45758	4.86617	0	1.86952	4.33112	6.44228	1.33045	1.34373
ECDH10B_1144	flgB	0	0	0	0	1.0889	0	0	0.860834	0	1.81179	0	0.11628	0	0	0.779397	0	0.223145	0.661304	0	0	0.347716	0	0	0	0	0	0	0	6.06719	0.710149	0	0	0.421149	0.425354
ECDH10B_1145	flgC	0	0	0.273152	0	0	0	0	0.295447	0.573153	0	0	0.23945	0	0.185763	0.267497	0	0	0	0	0	0	0	0	0	0	0	0	0	0	1.52331	0	1.62908	0	0.437957
ECDH10B_1146	flgD	0	0.288186	0.397366	0	0.652404	0.290026	0	0.515758	0.500273	0	0.323429	0.209003	0	0.756664	0.311311	0	0.401083	0.396212	0	0.265334	0	0	0.372145	0.52423	0	0	0	0	0	0	0	0	0	0.594641
ECDH10B_1147	flgE	0	0.995421	0.869275	0	0.187789	1.16874	0	0.890738	0.575997	1.53824	0.372385	1.04277	0	0.560055	0.716864	0	0.769655	1.14046	0	1.06924	1.43918	0	0.696271	0.90537	0	0.554822	4.47202	0	0	3.06175	0	0.303179	1.01682	0.880262
ECDH10B_1148	flgF	0	0.530628	0.877989	0	0.300313	0.400513	0	0.791375	1.68875	0.999361	1.4888	1.21863	0	0.696611	0.716509	2.94276	0.738503	0.364767	0	2.68703	0.575387	0	0.599566	0.160875	0	3.91445	0	0	1.67329	1.89326	3.3085	1.35757	0.929201	0.782067
ECDH10B_1149	flgG	0	1.53699	1.27157	3.7998	1.44979	1.93351	3.20097	1.68099	1.33406	1.18757	1.72495	1.48624	0	1.53735	1.79868	0	1.42607	1.76094	0	0.943408	2.037	0	2.23287	2.32991	1.86911	1.61257	0	0	0	2.11163	0	4.40039	1.12145	0.906119
ECDH10B_1150	flgH	0	0.286949	0.949585	0	0.324802	0.721954	0	0.342363	0.498126	0.748283	0.322041	0.554949	0	0.753416	0.619949	0	0.266241	0.394512	0	1.84936	0.622307	0	0.741095	0.52198	0	0.169346	0	0	0	0.600172	3.0671	0	0.75373	0.253752
ECDH10B_1151	flgI	0	0.548026	0.251882	2.86908	0.413546	0	0	0.544881	0.634226	0.211718	0.82006	0.662413	0	0.890749	0.296	0	0.847462	1.13018	0	0.504569	1.1885	0	0.412816	0.332299	2.22148	0.503102	1.14896	0	1.53614	0.719204	0	1.40208	0.799722	0.215389
ECDH10B_1152	flgJ	0	0.212927	0.293595	3.15843	0.241015	0.107144	0	0.635116	0.369629	2.34441	0.955866	0.61769	0	0.63893	0	5.31384	0.691464	0.585486	0	0.784171	0.615701	0	0.549921	0.12911	0.90628	1.04718	0	0.25255	7.60975	1.44084	0	3.8133	0.372864	0.439352
ECDH10B_1153	flgK	2.39875	1.95209	0.90843	2.66141	1.2429	1.10506	5.54381	1.38288	0.917776	1.80289	1.50619	1.26826	2.01523	1.32712	0.92257	0	1.24521	0.503219	0	2.80828	1.67576	0	1.45734	0.961726	1.48369	0.528022	0.876995	0	0	0.690495	0.760712	1.96203	0.74777	1.69029
ECDH10B_1154	flgL	0	2.52299	2.08729	8.07193	1.90387	2.22171	3.58256	2.13223	4.01477	4.14249	0.235961	2.94795	10.0325	3.23333	4.08816	3.69233	2.8286	3.61326	0	1.93577	3.03978	0	4.1404	4.33451	9.58801	3.10201	7.17867	6.35901	14.807	4.55269	7.67821	6.22432	1.65678	2.97481
ECDH10B_1142	flgM	4.73414	8.86907	6.39678	14.2869	6.17786	12.0154	0	5.6979	6.71115	10.2791	6.12535	11.7098	0	6.39745	8.10679	18.2872	7.59603	8.44175	0	5.02509	5.42508	0	9.9112	11.9967	10.7855	7.78415	15.938	26.7033	27.2507	12.5907	22.4843	24.4362	14.3362	10.8596
ECDH10B_1141	flgN	10.0132	3.36701	4.9079	28.1198	7.07788	6.29295	1.09281	3.73028	3.06162	19.9297	4.85841	4.30235	20.3037	5.95377	6.49497	1.77836	5.80176	4.95978	0	6.64288	6.6066	0	8.07474	4.37487	6.43431	12.8687	12.1013	6.56084	25.7855	19.5291	20.565	23.3814	2.52689	4.39533
ECDH10B_2020	flhA	1.78527	0.385911	0.957806	3.53564	0.436819	0.582564	4.05506	1.2662	1.78645	2.29224	0.649658	1.25945	2.65595	1.08563	2.55338	2.49689	1.52176	1.52539	0	2.04303	1.18565	0	2.46056	1.5795	1.64255	1.11977	3.03405	3.08963	2.43388	1.63806	4.38268	2.85618	1.09815	1.33662
ECDH10B_2021	flhB	0	0.698268	0.0481404	0	0	0.0878409	0.396607	0.416557	0.40405	0.303481	0	0.506409	0	0.130956	0.188575	0	0.323939	0	0	0.321449	0.504778	0	0.676273	0.211699	1.37987	0.480772	0	0	0	0	0.621963	1.02083	0.152845	0.463114
ECDH10B_2033	flhD	288.678	358.253	330.497	244.534	345.6	280.92	160.128	411.816	349.157	163.372	352.041	327.164	100.209	343.778	217.575	172.519	298.54	208.355	0	267.262	223.941	0	256.854	214.527	176.841	207.262	166.706	205.851	154.612	166.711	149.379	177.977	246.354	212.683
ECDH10B_2019	flhE	0	0	0.281493	8.90657	0.577701	0	0	0.304468	0.295327	0	0	0.616904	0	0.191435	0	6.60437	0	0	0	0.939808	0.368951	0	0.164766	1.54735	0	0	0	0	0	0.439551	1.81841	3.17111	0.446868	0.90266
ECDH10B_2063	fliA	0	0	0.307296	0	0	0	0	0.166189	0	0	0.937944	0	0	0.104492	0.451401	0	0	0	0	0	0	0	0.35974	0.675674	0	1.09604	0	0	0	1.13106	0	1.93454	0.731746	0
ECDH10B_2065	fliD	2.96767	0.285113	0.589694	1.86582	0.484086	0.573869	1.94329	0.25513	0.65992	4.08923	0.639961	0.551399	0	0.534712	0.615984	0.658827	0.462942	0.391988	0	0.52501	0.721381	0	0.506244	0.518641	4.59407	1.65458	0	0.929964	0	1.73638	1.39676	2.08411	0.748908	0.924473
ECDH10B_2079	fliE	0	0.636753	0.351196	0	0.720751	0.96123	0	0	1.47382	0.922487	0.714624	0.461797	0	0	0	0	1.1816	0	0	0	0.46031	0	0	0.772199	0	1.37788	0	1.51049	0	2.58528	0	0	0	0.187696
ECDH10B_2080	fliF	0	0.241805	0.100024	0	0	0.304187	0.412026	0.0721253	0.0699599	0.210187	0.135688	0.0876829	0	0.362792	0.130604	0.558752	0.280444	0.249334	0	0.111315	0	0	0.351283	0.14662	0	0.380544	0	0	1.01668	0.282626	0	0	0	0.106915
ECDH10B_2081	fliG	0.465809	0.604149	0.222142	3.33862	0.227948	0.202669	0	0.120136	1.1653	0.641851	0	0.730251	1.10878	0.604289	0.87017	0	0.280275	0.276871	0	1.85414	0.14558	0	0.845172	0.24422	2.20409	1.54503	0	0	0.846726	0.867187	3.94628	0	1.05795	0.237447
ECDH10B_2082	fliH	0	0.291961	0.402571	0	0.330475	0.440739	0	0.348343	0.67577	3.46839	0	0.423482	0	0.109511	0.157695	11.3341	0.948121	0.802806	0	1.07524	0.633177	0	0.471275	0.354065	0	0.631781	5.24665	2.07774	0	0.431051	8.3218	1.38721	0.766895	0.258185
ECDH10B_2083	fliI	0	0.291961	0.201286	1.27376	0.165238	0.146913	0	0.174172	0.168942	0.465272	0.163833	0.141161	0	0.164266	0.315389	0	0.203169	0	0	0.134405	0.633177	0	0.18851	0.265549	0	0.287173	1.04933	0	0	0.574735	0	0	0.255632	0.129092
ECDH10B_2084	fliJ	0	0	0.12458	0	0	0	0	0.53899	0.261404	0	0	0	8.29089	0	0	0	0.209575	0	0	0	0.326571	0	0	0	0	0	0	0	0	0	0	0	0	0
ECDH10B_2085	fliK	1.43955	0.177817	0.637476	0	0.60382	0.626334	0	0.318234	0.823145	0.82435	0.399125	0.859728	0	0.800362	0.768341	0	0.989908	0.733414	0	0.654866	0.771264	0	0.631458	1.0782	0	1.0494	0.95863	0	0	0.328161	1.74224	0.77988	0.467072	0.314491
ECDH10B_2086	fliL	1.99547	1.29405	0.71372	0	0	0.217052	0	0.514649	0.499197	0	1.9364	0.417107	0	0.647174	0.232981	0	0.600331	1.18608	0	0.794289	0.623646	0	0.557017	0	0	0.33942	0	0	0	0.477632	0	0	0.377675	0.381447
ECDH10B_2087	fliM	0	0	0.495343	0	0.225907	0.602562	0	0.595303	0.808402	0.92524	0	0.385979	0	0.598878	0.646783	0	0.277765	0.411588	0	0.735014	0.721381	0	0.386586	0.363049	0	0.981533	0	0	0	0.712092	4.79979	0	0.174745	0.23532
ECDH10B_2088	fliN	0	0	0.133607	0	0	0	0	0	0	3.08833	0	0	0	0	0	0	0	0.333048	0	0	0	0	0	0.293771	0	0	0	0	0	0	0	0	0	0.428437
ECDH10B_2089	fliO	0	0.548026	0	0	0	0	0	0	0	0	0	0	0	0	0	0	0	0	0	0	0	0	0.176921	0.332299	0	0	0	0	0	1.07881	0	0	0	0
ECDH10B_2090	fliP	0	0	0.0749503	0	0	0	0	0.324271	0	0	0	0.197108	0	0.101943	0.293594	0	0.378257	0	0	0	0	0	0.526449	0.164799	1.48731	1.22971	0	0	0	0	0	0.596006	0.475932	0.320457
ECDH10B_2091	fliQ	0	0	0	0	0	0	0	0	0	0	0	0	0	0	0	0	0	0	0	0	0	0	0	0	0	0	0	0	0	0	0	0	0	0
ECDH10B_2092	fliR	0	0	0.21112	2.00398	0.288851	0.128409	0	0.152234	0.295327	0	0	0.0616904	0	0	0.275664	1.65109	0.236772	0	0	0.939808	0	0	0.0823832	0	4.34461	0.251003	0	1.2107	0	0.251172	0	0	0	0.150443
ECDH10B_2066	fliS	0	0.488023	0	9.36816	0	0.24557	0	0.582267	0.847178	0.424209	0	0.235955	0	0.366102	0	0	0.226402	0	0	0.449324	0.705584	0	0.15755	1.18366	0	0.192008	0	5.78836	0	2.70194	0	0	0.427297	0.143855
ECDH10B_2067	fliT	0	0	0	0	0.620318	0	0	0.326929	0	0	1.84513	0.132483	0	0	0.592001	0	0	0	0	0.504569	0	0	0.176921	0	0	0	0	0	0	0.606828	4.88139	1.80267	0	0.484625
ECDH10B_2061	fliY	50.1015	48.3289	77.342	176.107	49.0353	74.9724	151.332	87.8373	101.139	143.587	77.8458	129.424	368.115	56.1672	95.7578	147.204	87.5914	114.127	157.456	79.3099	122.732	272.483	94.9067	111.296	31.0608	41.1817	102.149	88.0623	152.928	138.022	284.828	267.334	71.4754	98.2452
ECDH10B_2062	fliZ	2.52145	0	0.701437	0	0	0.914214	0	0.216768	0	2.73738	0	1.0541	0	0.136293	0.196261	3.02273	0.505714	0.499572	0	0.334551	1.05071	0	0.234613	0.660986	1.98847	0	0	0	0	2.95059	3.88389	0	0.636301	0.749764
ECDH10B_2483	flk	25.6195	45.7139	36.3202	27.2361	41.7145	36.8858	29.5108	35.9208	29.5985	35.7686	38.8738	39.8717	65.7877	52.0444	26.4314	61.6119	35.5949	27.1334	53.3173	29.4808	30.8629	0	36.4724	26.9863	43.4695	63.663	49.2174	49.6823	39.3727	52.1551	33.9021	38.3472	36.4991	26.7128
ECDH10B_2146	flu	1.11525	4.50013	3.54572	4.26317	3.27456	3.84954	8.47137	5.98279	5.84037	7.0038	5.91626	6.88477	4.71943	5.42553	4.61817	5.94211	5.66659	5.52411	0	8.58252	7.11046	0	7.80359	7.01662	1.32905	1.88435	4.04345	6.9388	11.2175	7.20556	6.58518	8.10625	130.983	5.59027
ECDH10B_1698	flxA	9.75262	4.21634	1.99327	0	1.36358	3.94018	14.369	7.18654	5.22808	7.15551	4.73197	4.36835	0	3.61485	3.25334	12.805	2.5149	0.828119	0	1.10914	3.91885	0	3.88908	4.38275	4.76118	3.31776	7.57692	41.4363	9.49706	7.11428	5.36513	10.3469	3.16431	3.19591
ECDH10B_3462	fmt	117.455	197.827	168.974	128.491	237.095	158.208	131.951	199.3	157.812	100.417	178.565	148.688	104.066	202.529	136.906	102.671	186.593	151.845	0	128.569	133.373	34.1083	188.863	135.22	112.439	156.623	102.658	136.141	156.792	134.79	119.671	103.931	174.322	156.542
ECDH10B_1454	fnr	213.181	501.044	598.309	170.598	478.194	564.56	187.304	166.056	282.991	260.946	218.53	348.049	69.4188	164.556	217.536	281.169	134.943	157.841	101.377	104.966	184.857	37.5734	123.229	176.698	319.232	417.894	232.398	293.349	61.5985	80.5547	72.8396	115.658	378.292	447.79
ECDH10B_0974	focA	308.486	44.6507	204.749	380.625	60.0668	239.03	8.23237	25.7999	133.243	21.9462	32.5329	207.066	16.3035	25.1657	93.4368	94.4256	22.2325	99.1528	85.1026	13.1294	72.3298	80.0828	21.7353	82.2149	208.241	157.463	17.4341	26.4797	10.3206	13.4318	5.62213	7.34796	242.346	376.383
ECDH10B_2658	focB	7.104	1.65376	1.04242	3.50441	0.267416	0.832161	6.44101	1.26844	1.36706	1.77978	0.795429	0.685352	0	1.59507	1.02084	2.18367	0.98641	1.46165	0	0.870069	1.53708	0	1.29659	1.71903	0.430952	0.511229	2.54731	0	4.22166	2.44161	6.52346	9.06645	1.03427	1.0446
ECDH10B_0049	folA	81.1905	176.759	127.336	41.5659	175.007	126.372	162.818	134.862	112.678	138.754	136.94	100.816	202.463	180.405	109.239	98.4906	138.22	120.647	55.3167	127.732	110.863	50.5228	112.913	93.243	60.2175	65.8449	87.1075	113.995	53.5872	123.851	53.9698	129.97	119.64	75.0139
ECDH10B_3233	folB	16.9736	24.4607	16.9388	39.3663	20.3041	12.0349	33.9615	19.7805	11.3233	15.2773	17.6913	13.272	0	7.54379	13.5053	34.6672	13.6173	11.5836	0	18.5173	6.68011	0	10.529	8.23993	67.7552	40.2061	21.4899	33.5255	0	22.8051	8.23089	19.2709	22.3688	12.8183
ECDH10B_2477	folC	33.818	59.7464	44.1548	30.6171	54.0308	47.2435	37.3467	53.9347	47.1022	45.1561	59.2479	49.9789	34.2298	50.4524	38.3317	33.8939	47.6622	36.6164	23.539	57.6282	36.4494	0	47.1999	34.215	40.6531	42.9401	61.7784	69.4583	49.012	51.5528	23.3706	35.4701	47.3299	36.3877
ECDH10B_0485	folD	80.535	139.039	153.818	95.0769	134.598	153.547	57.2912	115.101	133.466	83.3877	123.069	157.658	19.9555	109.076	116.208	93.4454	104.321	127.068	0	92.4426	127.27	41.9567	102.096	126.11	83.6977	96.2547	70.2597	86.5721	63.7124	63.0462	76.0382	69.5037	132.069	153.982
ECDH10B_2310	folE	74.8971	101.038	148.494	102.026	125.905	163.84	97.0664	209.085	229.178	152.111	194.823	192.07	121.054	169.473	168.577	69.0031	214.477	174.98	119.067	151.271	199.832	0	187.291	179.796	35.1841	67.5321	71.1192	162.513	126.06	131.946	59.82	106.84	117.079	163.498
ECDH10B_0122	folK	28.9966	20.4756	16.594	17.1368	19.3927	14.2983	24.2091	16.4527	20.0693	70.1032	23.9176	13.9405	49.082	15.0468	14.6705	77.2475	16.284	9.76663	0	12.3115	14.8018	0	13.6251	12.4155	36.5878	80.7237	32.2898	46.0935	38.653	39.1758	20.8435	27.4908	14.6349	9.85404
ECDH10B_1739	folM	30.4805	12.7615	12.9294	6.5358	7.22246	8.93426	17.6482	17.8739	13.9661	36.0918	8.40646	16.6323	28.5124	16.8574	17.8313	21.796	21.3645	13.1589	0	18.3906	18.8517	0	19.2558	17.3264	24.9654	28.0515	25.6748	10.365	42.8668	39.5594	30.1471	47.3515	11.1735	10.7127
ECDH10B_3351	folP	14.208	48.1953	35.3771	30.5089	45.1934	29.2445	34.0837	32.2747	22.4198	36.4855	34.4686	24.9011	41.1908	35.2687	21.5651	37.1225	33.3187	29.8825	0	31.105	27.3258	0	27.9148	21.0581	44.6754	29.9766	33.5396	41.3316	20.3633	30.5782	15.3617	17.4421	31.4418	22.9115
ECDH10B_2465	folX	148.897	109.406	101.636	62.1951	87.5623	98.7049	82.2271	102.185	71.6204	89.3364	112.863	70.7961	35.4932	73.576	66.2552	30.6436	83.5668	76.7277	0	55.9613	54.7236	0	56.1908	77.7305	55.4361	39.675	65.0389	61.2777	45.8841	46.0922	35.4364	43.4198	86.6	79.321
ECDH10B_4113	fpr	134.774	80.2846	202.001	196.569	59.5705	166.999	70.4598	106.201	207.112	97.7169	118.128	255.62	79.3394	127.807	157.646	88.3538	121.826	143.604	39.988	132.756	163.826	70.3397	142.509	186.747	88.0002	91.5924	95.2983	79.7783	108.663	166.929	119.584	101.965	92.629	193.203
ECDH10B_3103	frcK	25.0167	17.9789	18.2054	28.6788	19.0787	21.0623	21.0618	17.764	17.5558	17.0931	24.5915	20.3055	15.9826	18.7558	16.6904	12.9828	20.3305	15.2558	0	12.6736	15.0278	0	19.952	19.4185	43.8986	40.1208	20.9502	35.1522	18.3078	29.4473	24.772	27.2084	21.6449	21.5298
ECDH10B_2539	frc	0	1.76367	1.98969	0	1.99632	1.85561	0	1.62602	1.11332	1.95116	1.97935	1.24032	0	1.80417	1.64539	1.77836	1.85954	1.87369	0	2.21429	1.15905	0	1.50107	1.94439	1.75481	0.473113	1.58469	0	6.06719	1.10468	0	2.4612	3.08842	1.27606
ECDH10B_4349	frdA	778.886	125.292	718.217	826.504	127.763	727.148	26.9541	85.922	263.629	23.8057	82.004	350.839	13.4304	69.162	244.879	287.058	79.3688	266.236	16.5124	76.666	201.907	0	92.7807	220.519	640.338	500.582	19.0285	21.8307	12.0044	14.0236	9.3823	15.1561	610.249	1386.85
ECDH10B_4347	frdC	775.586	100.795	584.561	641.277	115.238	576.775	29.9198	72.8209	218.938	19.0787	68.7825	269.749	0	60.2252	202.173	156.836	54.5149	236.419	0	42.9036	153.053	0	28.4522	132.064	486.606	417.892	25.9411	8.41067	7.98616	9.78383	0	5.73881	152.558	982.418
ECDH10B_4346	frdD	400.153	61.2875	326.041	1383.1	56.1285	382.129	23.418	26.9226	133.473	9.04037	53.1501	136.038	32.7214	21.5253	104.725	210.113	25.5891	137.499	0	8.20765	72.4988	0	10.2526	44.5945	187.343	177.559	0	18.5035	0	6.78636	21.3398	16.4945	27.8063	372.483
ECDH10B_4033	fre	62.7847	132.004	106.529	107.452	190.491	156.857	126.908	181.87	198.068	179.4	171.235	187.945	130.571	161.185	147.689	160.305	221.627	211.144	189.117	215.188	223.486	80.6063	193.983	227.997	106.324	150.355	187.154	170.293	92.503	177.56	164.152	130.013	217.397	165.413
ECDH10B_3546	frlA	0	0	0.702785	0	0.339367	0.377164	0	0.268287	0.173488	0	0.168241	0.253678	0	0.281144	0.323875	0	0.208635	0.618304	0	0	0.108369	0	0.241977	0.363591	0	0.23592	0	0	2.20604	0.14755	0	0	0.131255	0.397697
ECDH10B_3547	frlB	0	1.56854	2.27093	6.50102	1.55352	2.86114	1.78182	2.92414	2.26908	2.95412	1.10023	2.32253	3.23855	2.50045	3.07111	0	1.54631	3.90867	0	2.16624	3.25997	0	1.89892	1.7833	0.596087	0.115711	0	1.62787	2.26704	4.82457	1.74642	2.57978	3.09007	2.54298
ECDH10B_3548	frlC	11.4451	0.241369	0.86531	0.210607	2.45888	1.0931	0	1.87187	0.558669	1.11897	1.62532	2.04224	0	1.53908	1.56442	5.57744	0.783826	1.49331	0	1.33337	1.04691	0	1.4026	1.75627	2.3482	1.70935	0	4.86682	8.3725	1.48482	0	2.64652	2.32468	1.77871
ECDH10B_3549	frlD	0	4.33819	3.87052	7.34792	3.17736	5.00794	4.92807	4.71925	3.54392	5.84124	2.86395	2.77607	0	2.87153	2.89448	2.83044	3.90674	3.68387	0	4.46409	2.76713	0	2.96579	2.93996	2.94813	6.92767	2.75149	8.32354	0	3.73619	1.59111	5.03648	1.78747	5.71685
ECDH10B_3550	frlR	24.4015	29.3194	41.5605	28.4518	28.2245	49.0858	38.5976	34.3275	43.2859	25.7238	41.208	47.495	39.2254	36.3837	51.6521	53.6933	34.5765	44.4537	145.093	34.3107	45.1632	0	39.6304	46.5218	26.991	25.8738	30.0371	18.2001	22.466	50.2319	30.9968	51.0757	42.2253	42.9701
ECDH10B_0311	frmA	71.4728	501.805	476.342	62.2798	474.527	413.719	217.792	517.431	533.996	231.891	538.227	517.737	402.605	568.932	545.78	224.143	554.703	674.255	711.642	603.429	597.756	699.127	610.488	649.852	100.314	113.005	88.6499	84.5516	272.945	253.824	391.601	331.87	456.293	511.398
ECDH10B_0310	frmB	32.543	214.286	231.334	32.1069	173.68	219.769	185.231	289.527	263.161	138.811	287.186	242.327	229.962	303.823	227.324	108.258	303.923	266.836	517.35	300.701	270.697	528.248	286.032	300.699	46.9412	70.6831	27.66	36.7978	271.001	162.062	224.716	264.228	199.203	226.501
ECDH10B_0312	frmR	44.5455	425.863	203.417	61.5086	279.683	261.831	184.097	339.458	343.144	221.096	368.653	339.245	393.457	403.974	162.112	214.278	326.691	284.256	444.939	378.712	349.885	571.128	368.577	380.728	120.634	134.099	102.518	124.985	300.974	262.245	693.921	499.083	362.055	284.91
ECDH10B_0152	frr	406.161	745.515	870.639	840.883	847.928	880.689	527.976	805.211	702.204	553.046	833.862	732.37	494.779	622.231	876.785	605.022	586.157	707.942	220.077	478.89	692.247	137.625	541.118	517.654	492.428	686.902	246.11	595.394	427.337	417.973	335.545	342.107	619.073	828.375
ECDH10B_0221	frsA	47.8852	43.6598	49.2266	67.8971	48.8721	51.3969	62.4073	37.6748	42.1371	46.0732	34.7152	49.8518	25.7237	33.4776	41.6811	54.3525	36.2489	49.5046	0	29.2212	44.2563	6.4929	38.7999	52.0676	46.2368	63.7343	49.0726	51.8798	49.1101	25.5498	39.0323	30.56	59.1039	60.5964
ECDH10B_2324	fruA	955.586	925.003	903.581	708.745	849.508	947.374	1084.98	1174.49	1204.81	1028.27	1065.66	1197.11	650.076	789.112	1262.64	584.342	882.118	1322.51	380.548	1069.72	1406.01	477.757	799.311	1393.11	598.625	452.946	1073.24	806.926	945.018	945.409	1467.92	1460.89	1112.15	1028.73
ECDH10B_2325	fruK	668.497	688.029	660.343	616.37	658.382	646.957	986.867	808.665	820.973	828.116	789.91	828.18	393.597	726.541	908.916	561.908	756.302	898.655	254.492	853.74	988.115	266.873	925.439	1143.81	504.852	404.367	967.328	797.313	838.848	892.049	1196.96	1299.02	1075.41	708.547
ECDH10B_0062	fruR	4.89653	0.264614	0.875672	0	1.4976	0.532608	0	0.157857	0.76559	2.45347	0	0.575723	0	0.59552	1.00047	4.4025	0.491036	0.363804	0	2.92357	1.53032	0	0.597984	1.2836	0	2.03014	0	1.25542	0	0.781351	3.29977	0	0.695062	1.17001
ECDH10B_4089	frvB	0	0.828832	0.799986	0	0.938167	0.625594	4.55074	0.576853	0.479601	1.12071	0.465096	0.467522	0	0.932653	0.89534	4.46886	0.833104	0.4748	0	1.27185	0.599164	0	1.0257	0.335045	2.51982	3.47836	3.7236	1.22883	1.01642	0.93476	1.10739	0.25244	0.725698	0.773665
ECDH10B_4087	frvR	0	0.458725	0.94877	1.60104	0	0.634775	0	0.478897	1.3272	0	0.772235	0.83171	4.84085	0.559201	0.557476	1.378	0.638431	0.551843	0	0.211175	0.663225	0	0.592368	0.903989	3.20762	2.63953	1.4426	1.08817	0	0.846575	2.96232	0.461061	1.30534	0.608483
ECDH10B_4088	frvX	4.98168	2.24737	2.58232	0	1.4839	2.16748	0	2.01102	1.84228	1.13954	1.89165	2.49008	6.18681	1.54542	1.82078	0	1.65077	2.31734	0	1.7243	1.89539	0	1.51151	2.72541	0	4.42102	0	0	0	2.0968	0	1.16363	1.63977	1.87696
ECDH10B_4138	frwB	2.16797	0	0.861578	0	0	0.628842	0	0.37276	1.0847	2.17259	0	1.05739	0	1.40624	2.02497	0	1.15952	1.71815	0	2.87651	7.22729	0	0.403447	1.51553	0	0	8.98305	0	0	3.45949	0	2.28376	0.5471	0.920939
ECDH10B_4137	frwC	0	0.742879	1.5877	0	1.05109	1.12144	3.16459	0.44317	1.18213	0.376682	0.208432	1.57139	0	0.835933	2.60809	0	0.947745	3.19171	0	1.19695	2.8194	0	1.07922	2.59008	0	1.46139	0	1.43182	1.36652	1.25673	0	1.5612	1.30088	2.13504
ECDH10B_4141	frwD	0	1.75945	0.808674	0	1.99155	1.47557	7.99476	0.699742	1.69683	0	0.658206	1.55958	8.61088	0.659947	2.21741	0	0	2.41898	0	1.61993	2.11985	0	0.189337	2.13371	0	0	0	0	12.3295	1.58745	0	0	0.513506	0.691512
ECDH10B_0894	fsaA	3.49884	2.42024	4.58859	13.7266	2.39707	4.11024	0	4.15096	3.67622	2.62971	3.39527	5.70455	4.99704	3.97163	6.20931	8.10924	3.08768	5.19917	0	3.34248	4.81138	79.2515	2.93001	5.13635	7.17408	4.58256	3.8056	0.897066	0	4.87598	5.3894	6.08142	5.82748	8.73933
ECDH10B_4135	fsaB	0	1.81518	4.67201	3.43165	2.39707	4.71916	5.84232	1.26333	2.62587	2.4544	1.69764	2.706	8.88363	14.1844	42.975	0.559258	16.5612	57.8147	0	23.1188	58.174	0	11.3294	55.9495	11.7729	1.66638	7.88303	0	6.67802	28.9953	53.6246	38.0365	2.38397	6.42073
ECDH10B_0435	fsr	14.059	8.70647	11.8237	3.72676	9.85498	11.8205	15.6752	17.1497	19.8667	9.28153	15.6708	17.7514	23.2145	16.39	16.5033	20.6499	18.9761	18.181	21.7461	16.0321	18.5255	46.3436	20.5768	17.033	11.8863	10.5026	22.2879	12.957	31.0813	23.6065	29.2643	33.9826	6.32861	7.98977
ECDH10B_2046	ftn	186.324	28.5964	124.733	260.061	33.7363	116.535	16.4711	27.8716	33.3274	29.6418	22.149	41.673	0	20.5458	23.9297	135.137	18.4982	24.9184	0	11.1248	17.1784	0	16.5134	21.7355	153.551	223.197	31.4846	12.1817	9.73735	17.4924	3.58753	4.85781	35.9702	125.491
ECDH10B_0076	ftsA	82.8344	95.7626	72.6562	102.819	92.9358	81.9101	117.984	86.2129	67.3591	133.121	86.6205	87.4562	167.299	102.159	91.2665	148.256	109.776	87.3361	18.3951	115.95	81.5109	118.407	104.641	94.7549	145.231	100.128	132.563	138.635	123.363	149.102	179.932	134.719	94.5534	78.6451
ECDH10B_2916	ftsB	72.1198	28.2865	18.7923	51.0458	21.8304	14.8806	35.7842	27.6129	13.0199	29.4309	14.4299	20.0482	36.5756	14.4681	13.542	25.5511	17.5962	17.6772	0	30.1868	16.2658	0	15.5657	13.6434	68.0158	50.3337	53.7201	52.2316	24.3271	30.3725	5.15362	36.8893	27.0183	23.6876
ECDH10B_3637	ftsE	45.7705	70.1571	58.5379	47.089	55.3168	58.0833	12.9422	43.999	40.2492	34.7484	44.4156	43.9225	85.8386	35.0867	37.2456	52.3759	40.8925	39.3654	0	34.5053	29.4763	66.4576	30.7795	29.6327	123.6	63.4035	14.2777	31.1157	26.7877	41.0926	30.177	53.1461	61.4273	52.1425
ECDH10B_0066	ftsI	40.5657	18.5026	23.4463	61.6066	19.787	25.3037	39.587	23.4301	22.3325	43.2833	23.9502	23.9288	64.9983	26.0147	32.1268	35.463	28.2788	35.2703	69.4981	31.7716	26.9973	34.3109	33.7875	34.277	42.0336	34.6119	38.3495	40.2562	35.3181	73.9073	72.697	82.353	15.5046	21.3476
ECDH10B_0960	ftsK	45.9876	59.1678	53.0675	68.9968	55.0805	51.6282	92.0539	68.1349	58.9625	102.804	64.1469	56.5944	109.881	74.6118	64.4315	111.608	68.3309	56.7078	74.8647	68.6388	56.6181	56.7274	69.3135	54.9887	98.3317	107.94	95.6669	96.1445	123.119	140.335	144.002	147.995	47.2719	48.8553
ECDH10B_0065	ftsL	31.6903	9.31643	10.7302	21.5181	13.647	12.9609	8.09306	10.1348	14.2701	24.4535	13.531	12.7183	6.03468	14.389	15.392	28.8728	25.1696	22.9803	0	18.669	18.6199	0	22.1152	19.9379	10.3299	18.9742	24.6205	25.3502	51.8446	43.4893	40.0274	42.0624	7.67733	12.4387
ECDH10B_4122	ftsN	134.834	172.58	212.207	207.647	178.555	200.702	120.808	153.184	195.373	167.691	210.099	185.52	207.448	212.771	186.428	162.027	186.684	190.593	217.81	170.629	214.022	25.2614	181.241	204.476	138.602	169.01	91.4253	163.31	149.122	184.62	183.87	174.337	153.667	173.862
ECDH10B_0075	ftsQ	57.2256	59.8594	38.2068	70.5532	59.0131	46.0315	71.5632	64.2196	40.9225	84.3426	52.0102	48.8971	125.363	71.2505	70.3989	109.095	79.6143	50.6065	0	88.4471	59.3251	4.86381	72.3895	55.0296	96.4228	101.612	138.149	132.406	120.006	116.796	103.841	117.947	68.6837	54.8554
ECDH10B_0071	ftsW	41.3639	41.2432	15.1056	44.2807	45.0426	13.8626	91.6893	38.4436	15.7548	70.6269	36.7041	15.6176	51.1518	45.926	21.6672	71.0305	52.3928	19.381	34.6562	57.2558	21.08	51.9432	53.1548	25.6919	63.0858	59.741	75.9974	75.0967	84.3339	88.7802	115.088	69.7169	37.8039	16.8587
ECDH10B_3636	ftsX	155.087	156.447	126.662	113.536	116.198	96.1639	118.121	82.1434	77.4852	101.581	94.5915	81.7302	64.3072	72.5344	79.692	125.697	74.5992	80.724	50.1455	67.6608	67.912	72.5163	60.3507	56.8485	153.515	143.895	87.9839	93.1164	106.313	89.3197	61.5774	72.1319	110.943	99.657
ECDH10B_3638	ftsY	163.499	152.648	178.269	112.342	160.476	172.336	83.7282	102.596	100.371	90.1703	102.006	109.96	81.0642	83.4926	97.169	160.576	78.9753	83.4305	75.5328	81.3349	72.6929	127.153	64.9699	70.4981	159.429	152.231	91.4381	145.544	50.6624	82.9361	85.6223	66.9298	171.27	131.862
ECDH10B_0077	ftsZ	257.144	339.345	309.697	290.627	333.657	319.872	332.48	422.119	360.582	324.535	369.511	406.85	268.417	382.831	383.596	243.008	401.769	419.989	178.627	493.742	438.139	98.2389	438.096	487.858	291.03	274.388	389.074	289.427	344.254	406.646	398.26	375.516	382.795	432.346
ECDH10B_2969	fucA	4.2958	1.54766	1.96328	1.08033	2.80292	2.49208	0	0.738616	1.25377	2.95965	0	2.3945	0	0.928815	1.83904	0	1.43598	2.12781	0	1.13995	2.9089	0	1.59884	3.94143	0	2.37476	0	2.75349	0	1.63756	2.20566	2.71514	1.08407	2.18979
ECDH10B_2971	fucI	15.8045	4.17869	9.18774	6.30682	5.11343	8.24028	3.72053	5.25516	7.90747	3.07599	3.92922	7.20777	0	4.27851	8.17401	5.11504	5.13459	12.1112	0	5.40707	16.4918	0	6.34406	12.6689	3.91424	2.37723	4.26202	2.00931	3.08654	2.43164	1.30775	3.59114	6.72415	13.5493
ECDH10B_2972	fucK	3.8422	4.15274	9.12345	7.73009	4.23049	8.07991	4.56016	4.04633	5.44673	1.9653	2.95171	5.55495	0	4.10178	6.42989	3.3266	2.5687	5.80455	0	2.16662	6.30424	0	2.54723	6.46297	0.84168	2.2874	0	1.72393	3.78309	2.35025	0.986384	5.26163	2.5452	7.71186
ECDH10B_2968	fucO	54.3687	5.04926	13.6843	40.1074	2.56204	17.172	0	3.11604	14.2057	1.61435	3.71269	17.2993	5.43226	4.11436	27.3662	6.27636	4.9272	25.015	17.2865	9.61834	25.4249	0	6.91375	38.2178	12.2806	5.78849	0	9.39629	0.366032	4.32716	11.4763	7.89087	11.2811	32.0256
ECDH10B_2970	fucP	0	1.82758	7.9799	1.86044	2.24106	5.90095	0	2.54394	6.08077	0	2.9057	6.00125	0	3.31327	5.10011	0	2.54354	4.29245	0	1.82288	4.62407	0	3.24503	8.12656	2.96333	1.01865	0	0	0	0.243591	0	0	3.60039	7.58694
ECDH10B_2974	fucR	32.641	23.5651	45.4899	40.8845	19.54	51.2919	30.5046	25.6639	62.1542	26.2795	28.5996	75.7139	49.2832	37.4114	72.2241	43.5625	36.229	71.2013	0	44.9066	83.1953	88.346	51.3956	99.025	19.1603	20.6991	22.8971	19.5001	33.1229	59.6714	44.4206	66.8992	34.3081	65.9898
ECDH10B_2973	fucU	31.8072	2.84507	9.1535	15.3086	4.83056	10.4985	20.4689	5.94036	9.32897	8.65567	7.9825	10.0875	12.1835	6.58075	10.7568	10.5188	4.83955	13.3644	0	5.23893	13.0258	0	7.9602	6.61298	3.74816	15.6711	2.13029	0.843623	6.47955	7.52582	18.5839	14.7311	4.15175	12.3001
ECDH10B_1745	fumA	154.085	169.523	205.166	89.3667	161.421	185.374	97.3934	175.016	229.167	143.122	182.463	221.864	57.6647	127.72	177.14	49.641	131.357	160.653	16.1214	117.284	133.729	63.8054	111.028	146.359	66.2743	59.1265	158.556	114.473	76.5508	90.8144	101.207	145.327	224.562	215.604
ECDH10B_4314	fumB	14.0846	3.16637	18.6393	36.3417	4.8247	20.958	3.18189	2.83338	6.20132	3.49335	4.37365	7.38959	5.36416	7.85686	9.40623	6.30362	7.00569	7.11594	36.2732	5.9427	6.86692	85.8919	6.64438	6.49829	11.3296	22.999	2.51677	0.433337	6.40057	16.1072	10.5221	17.4481	8.53037	30.4775
ECDH10B_1744	fumC	29.2445	32.8581	46.252	14.5845	29.5924	32.9242	49.0106	50.8793	57.1224	38.7444	43.6104	48.8686	24.1215	40.9929	43.4425	8.45101	42.6817	48.7104	21.2757	44.0635	39.864	0	36.343	30.8385	17.1994	19.6726	39.2792	34.5669	46.4017	40.0046	36.7752	55.7647	30.5207	34.9103
ECDH10B_0748	fur	263.11	457.245	555.732	372.346	445.439	465.132	429.195	590.249	500.345	511.219	634.025	511.029	531.997	573.933	540.226	427.194	610.558	454.054	215.327	429.249	546.255	316.474	546.418	537.637	405.44	507.035	420.116	493.633	414.123	616.997	592.731	672.078	359.881	315.594
ECDH10B_3515	fusA	2690.78	5086.22	3555.19	2091.65	5990.11	3154.67	2822.33	4340.59	2889.9	3413.44	4292.03	2906.73	2197.55	4382.85	2888.71	2434.32	3997.86	3126.3	1707.36	3499.95	2680.3	2390.7	3818.69	2606.55	2476.96	2668.32	3123.6	3161.84	2535.5	2183.95	1411.53	1431.72	4887.52	3392.67
ECDH10B_4333	fxsA	87.0507	15.1379	102.161	151.532	16.1829	87.3873	0	13.7968	59.1266	10.8436	13.2138	89.3533	29.3257	27.917	121.736	28.7613	21.4584	102.616	111.329	38.3282	145.302	76.2609	49.0061	165.731	54.7156	32.2609	9.82344	5.98495	13.26	6.41516	8.61457	4.7643	23.5631	99.4081
ECDH10B_2830	gabP	0	3.72235	1.6977	0	4.37544	1.5849	22.6062	7.94289	4.22501	9.45796	6.10567	3.49561	0	3.06091	1.46923	0.661649	4.1179	2.26359	0	5.4044	2.17341	37.5045	4.20595	2.17026	0.52231	1.07023	8.74741	6.28292	15.6508	7.08096	13.0073	31.6049	3.25917	2.61649
ECDH10B_2829	gabT	3.62175	12.8395	9.41319	6.69453	20.3819	11.8184	33.7952	36.2424	22.2885	37.4288	41.2959	26.1559	10.3452	15.7986	9.30287	6.94685	23.8258	16.8989	46.637	27.9675	25.0152	6.31043	25.1734	16.8048	4.76032	2.95701	23.073	35.5646	21.3962	28.7039	57.3214	86.4711	22.8949	15.9696
ECDH10B_3694	gadA	1.98692	1.14534	2.40836	34.2283	3.56517	6.6998	0	1.1103	1.98824	2.82079	2.73148	3.91093	1.05101	0.912904	0.850605	0	0.59776	1.37783	0	0.263629	0.931462	0	0.554631	0.694483	0	2.11229	0	0.849043	0	1.02163	1.91283	0.941868	2.13099	3.84033
ECDH10B_1624	gadB	2.48365	3.00651	3.51384	30.7305	4.69954	6.48367	0	3.07467	2.89951	4.4386	3.37419	3.42639	0	1.0203	1.93319	1.85262	0.996267	0.787334	0	2.50448	0.620975	106.743	1.4328	0.781293	0.957569	2.14046	0	3.05655	0	2.50123	0	2.45932	3.25917	3.88254
ECDH10B_1623	gadC	0.906145	1.95876	2.44877	20.9652	5.7646	4.07397	2.81846	1.79172	1.36012	3.17826	1.9052	2.49388	4.07419	1.12655	0.775845	1.56909	1.57509	1.3465	0	0.961834	1.13279	0	0.758826	1.18771	1.82622	1.38718	1.17332	0	0.960835	1.1407	0	1.33636	3.54439	2.57899
ECDH10B_3688	gadE	83.4751	17.0947	20.1139	424.94	44.2893	91.945	14.2407	10.8778	20.443	48.1003	16.2008	37.3767	10.4578	2.84977	3.28291	44.5929	8.28298	3.39482	0	3.14782	3.57002	0	5.15082	3.6855	43.425	111.797	15.3599	28.6113	0	2.71081	6.09064	1.66611	35.9221	57.1087
ECDH10B_3691	gadW	30.8661	16.2333	25.5701	67.941	20.8662	29.3512	5.00084	13.6234	27.7024	12.1176	18.2185	25.3418	5.55455	9.28815	9.6596	24.6683	11.7431	8.8895	0	7.34636	11.7351	0	6.1289	10.3437	27.604	39.5659	10.6304	8.48484	1.15684	5.85629	0	7.03924	15.177	22.1412
ECDH10B_3693	gadX	66.6395	17.9912	27.6231	80.4004	13.2094	21.1645	16.2948	3.19082	6.89346	6.62178	4.63856	5.93619	14.2784	6.01872	9.84874	46.7418	6.76737	5.84953	44.2534	5.59613	7.90896	0	4.47386	6.92873	79.9758	76.0934	6.55354	5.33477	5.87782	4.15781	16.6748	3.11007	14.901	42.2111
ECDH10B_3692	gadY	130.347	19.1026	17.911	268.355	10.8113	18.2634	30.3801	5.6979	8.84293	44.8329	8.57548	8.31234	56.0938	4.29909	6.19064	128.893	9.74824	3.93948	0	1.75878	2.76186	0	10.4838	8.10809	70.8526	37.9545	34.3281	84.9649	30.1192	18.097	3.40302	16.7563	10.0354	10.1356
ECDH10B_0827	galE	66.6038	61.1396	137.984	43.3663	33.9327	83.5618	12.9944	76.3586	96.0918	15.2006	37.1857	63.3166	245.772	914.496	1236.54	105.549	516.403	736.997	401.413	819.313	1286.16	135.125	653.007	768.355	39.9336	27.081	13.9996	6.19901	563.055	516.969	529.828	515.323	103.092	173.071
ECDH10B_2192	galF	244.428	301.763	295.252	292.082	239.226	290.821	284.431	258.05	261.467	267.376	273.451	304.491	205.469	270.22	288.654	172.122	295.912	304.605	7.42506	234.662	285.616	501.838	294.866	254.806	129.053	216.796	227.798	465.958	233.946	280.205	365.911	316.605	245.159	272.276
ECDH10B_0825	galK	14.5625	11.1387	13.1773	9.15567	8.67946	8.20431	9.35242	5.00773	5.8382	4.1395	2.53641	4.31227	57.032	74.9615	76.8598	14.921	32.5399	33.7908	26.7123	59.2289	70.9525	24.3974	25.4322	33.868	12.4168	9.39996	8.1227	5.21756	70.8439	61.7289	121.143	87.6459	10.3181	12.5862
ECDH10B_0823	galM	85.5693	51.0596	57.2793	92.1304	46.6722	56.8151	24.0764	36.8968	51.0634	32.6034	35.6797	45.4145	74.6132	74.5113	61.4009	29.029	51.1291	45.1659	6.37656	36.3668	59.0576	155.306	41.2405	44.3959	33.3895	30.1333	18.5243	36.6794	66.0251	62.8676	66.5894	60.2807	59.8893	57.4204
ECDH10B_3009	galR	28.3223	13.6051	21.3321	27.4732	17.1597	25.8191	35.988	18.6672	25.8668	27.2	18.5407	24.0094	31.3897	26.4631	28.9736	20.8389	23.6235	28.859	70.7539	29.705	34.1419	0	33.6315	36.4157	36.0442	29.8608	33.1805	23.9746	37.9993	31.0384	28.2184	44.8234	15.9963	25.7236
ECDH10B_2308	galS	8.02212	10.2119	29.4898	9.58291	9.81426	21.3299	15.1025	12.8736	36.1235	13.3987	11.8932	35.1671	12.7302	34.7623	106.775	18.6997	27.7992	81.8549	31.8828	40.9791	98.7544	62.1222	40.5563	116.598	29.1719	14.2517	14.1962	7.77009	11.7468	15.1006	8.06625	11.69	19.2321	32.4871
ECDH10B_0826	galT	22.156	29.6939	47.9699	38.9478	20.3834	33.0647	8.48727	25.714	32.5909	9.2698	16.1251	25.6105	277.757	389.392	372.606	62.6834	252.225	226.774	161.671	526.677	515.732	54.0455	337.681	280.647	26.0926	16.1674	23.5821	11.2475	323.401	344.356	359.877	453.576	48.4755	64.4889
ECDH10B_1296	galU	138.061	182.042	166.548	134.197	162.347	149.34	218.326	169.282	160.114	168.212	157.748	170.537	91.9276	185.064	185.089	82.1934	168.188	177.017	69.3741	171.67	157.28	22.2323	176.237	193.604	57.9609	68.454	140.768	179.277	97.4154	119.859	81.3693	107.342	141.809	142.9
ECDH10B_1917	gapA	3193.36	3306.3	4189.32	3141.47	2811.74	3759.51	2003.99	4647.36	4542.44	1901.22	3655.27	4462.47	1811.75	3882.41	4080.33	1481.48	3859.67	5134.72	1779.46	3049.5	5063.12	1773.37	4539.16	5089.78	1548.13	1560.6	2018.27	1770.89	1913.39	2418.21	1302.63	1845.97	3583.44	5126.06
ECDH10B_1543	gapC	233.363	139.262	112.34	278.344	160.581	124.523	279.749	192.095	140.528	218.533	172.934	137.231	181.3	154.451	124.57	201.692	179.874	134.851	112.733	168.068	137.32	230.154	192.578	166.333	189.823	219.52	308.052	303.259	327.52	301.137	511.167	564.938	154.917	152.27
ECDH10B_3301	garD	25.0861	6.37969	10.4856	13.4712	4.33276	13.6755	2.60898	4.41478	16.9075	4.02972	5.5847	14.343	0	2.39294	6.34028	2.0049	2.84126	7.01689	33.7812	2.58447	5.25755	0	2.01839	5.41571	4.11186	3.43874	1.83432	3.55642	0.938831	0.832008	0.909205	3.03121	6.36787	23.7324
ECDH10B_3297	garK	17.7714	10.1351	7.30298	9.27133	8.88162	9.87083	2.41407	7.60648	10.2159	1.65777	6.23767	7.19229	5.10021	4.23076	4.0615	5.59053	4.01933	2.69696	0	2.55862	4.25421	0	2.797	4.16308	6.16258	3.11931	0	3.49	0	2.95649	0.582425	1.73264	8.30147	9.10716
ECDH10B_3299	garL	8.72531	10.6662	7.89165	9.53385	7.65622	12.0434	0	8.69096	16.8601	0	7.29917	12.3266	0	2.53707	4.49644	0	3.25861	4.11321	0	0.479046	3.19709	99.6041	1.51175	2.05068	5.53642	1.33061	0	0.617125	0	0.864199	0	0.950826	8.65567	16.3339
ECDH10B_3300	garP	10.252	5.10834	4.14332	1.70426	4.59175	7.03102	0	5.73631	10.8674	0.261199	3.70962	9.40716	0	1.91607	3.32718	0	2.43955	5.57724	0	1.10665	3.04115	0	0.873077	2.64196	2.00982	0.325119	0	0	0	0	0	0	8.94539	12.5335
ECDH10B_3298	garR	7.02948	8.77948	11.8573	11.9819	15.5435	16.6516	0	16.6524	22.0143	0.521811	10.8637	14.5303	0	4.05301	6.68742	0	3.96852	6.18998	0	3.52349	5.37028	0	3.19769	4.50449	0.821276	1.59425	3.64086	3.73808	0	2.4373	2.80721	3.62018	13.0088	15.793
ECDH10B_2247	gatA	636.518	157.185	182.424	472.5	181.429	152.396	293.741	166.673	125.543	181.919	133.176	125.771	69.885	167.574	150.427	129.326	163.302	158.579	0	153.69	161.322	0	137.654	252.371	177.151	183.613	112.589	119.476	65.1586	53.659	34.7063	76.3835	96.5323	141.872
ECDH10B_2246	gatB	137.556	11.9643	20.1845	68.7775	7.96619	11.6865	35.9764	15.5343	17.9186	6.52538	11.0579	14.1213	0	6.86345	14.4448	0	6.52992	17.9005	0	1.94392	17.8067	0	2.49925	5.54764	3.42342	15.6446	11.3825	0	0	4.50259	0	0	4.31345	11.4099
ECDH10B_2245	gatC	140.963	50.1443	111.565	113.708	43.3646	112.689	32.7661	56.6512	127.362	27.344	63.4149	108.17	15.7453	33.4558	115.447	31.0357	18.2534	95.7852	14.6858	14.8446	72.7127	0	12.2725	66.82	72.8519	39.0502	29.2396	19.8251	5.28642	3.71257	2.89859	4.43312	24.4779	77.2627
ECDH10B_2244	gatD	136.153	19.6531	67.3218	127.772	21.8095	64.4745	27.3596	31.9542	69.1252	27.2439	34.166	49.4202	15.5591	14.671	53.0753	18.5216	13.408	38.5433	0	4.78977	34.5431	50.4743	8.58399	27.3385	71.2309	34.6439	21.4674	16.4543	6.07593	4.21962	2.74596	5.21119	16.1954	30.9536
ECDH10B_2249	gatY	1360.91	677.037	1566.76	1293.67	925.937	1594.68	400.537	1154.99	1823.76	553.502	1290.87	1967.96	198.481	934.661	2144.04	239.386	1202.59	2072.74	205.739	1354.26	2277.56	66.182	1514.77	3307.67	388.986	355.165	457.828	496.95	234.507	269.578	219.197	301.809	1271.85	1978.97
ECDH10B_0104	gcd	12.8065	29.1932	13.1632	10.1744	29.1511	9.91985	48.3146	19.7174	10.485	35.6332	17.6056	9.93703	31.5615	13.9077	6.66057	41.0953	14.4383	6.05504	22.21	9.80902	5.70045	33.8087	13.9202	5.95136	56.6186	52.3791	44.6222	34.7251	18.5175	15.688	13.0762	12.724	20.7129	10.4846
ECDH10B_0463	gcl	0.91123	1.5758	2.35904	1.96424	1.27405	1.35932	2.17366	2.01441	1.43288	1.66327	1.64219	1.44214	7.2301	1.30878	1.45907	3.6413	1.5143	1.31537	0	1.45085	2.11557	0	1.74419	0.887249	3.42198	2.19209	5.25901	2.13604	4.14097	3.21281	2.50644	3.70246	1.87248	1.75847
ECDH10B_2977	gcvA	36.8933	17.698	22.3543	28.9784	15.3336	21.1094	36.9823	18.8999	21.9989	35.6424	18.8815	27.572	43.3077	22.2096	36.5841	53.5179	23.3135	30.4902	0	17.9039	31.116	4.40286	23.5594	40.6729	53.4071	52.7391	47.117	26.304	31.0051	35.0272	30.3603	36.6543	25.8263	27.63
ECDH10B_2978	gcvB	1108.32	216.786	292.211	1223.33	193.784	210.524	522.445	161.958	181.129	333.731	138.702	196.404	883.105	197.584	240.747	1348.32	33.3669	115.598	0	138.97	176.487	0	192.951	280.712	632.588	411.714	399.584	607.37	2162.65	415.532	579.287	1060.75	109.984	169.609
ECDH10B_3078	gcvH	444.912	304.466	345.495	216.3	319.598	386.378	87.0506	254.039	269.624	196.554	244.731	305.23	66.072	128.477	161.949	127.399	147.689	171.822	0	122.168	130.126	0	109.084	135.343	140.097	159.753	241.683	261.692	146.503	195.017	307.843	257.52	401.672	378.85
ECDH10B_3077	gcvP	51.1729	77.6068	81.7382	37.3899	88.3183	82.2113	60.4906	71.3605	67.6835	60.6848	70.7276	62.0365	25.745	44.3708	37.2052	47.7354	49.5691	40.9712	0	36.9473	34.4584	0	42.0648	33.3887	39.3376	55.1089	64.4637	50.2458	43.9422	49.2867	44.5093	58.0807	123.129	98.129
ECDH10B_2645	gcvR	145.337	72.8099	110.916	168.905	98.2636	103.395	112.136	84.5735	101.885	98.2811	88.3926	93.4232	107.929	86.657	77.8961	71.1809	103.445	75.7989	0	92.1749	87.3022	0	97.2993	98.9102	70.0256	72.3734	70.768	108.986	110.385	124.465	153.403	123.461	70.7993	80.1737
ECDH10B_1899	gdhA	51.2619	145.21	139.765	101.05	185.312	189.918	217.509	351.756	297.326	244.834	396.616	303.559	165.159	348.461	238.356	127.045	384.321	278.021	192.621	411.528	259.356	108.263	395.65	256.636	66.0614	80.9703	340.867	286.314	418.532	344.918	248.049	235.744	124.658	141.036
ECDH10B_1057	gfcA	0.758082	16.387	11.2073	36.6043	13.3551	11.874	28.2952	10.1668	7.96514	19.1823	5.88514	7.44761	26.4658	8.11347	9.55907	46.0456	4.56134	4.50594	0	3.62102	3.31694	132.086	5.71352	7.1542	82.502	103.931	52.4176	13.6055	11.024	9.113	0	14.3743	9.18269	11.2066
ECDH10B_1056	gfcB	0	0.310973	0.857571	0	0.703989	0.156479	3.17931	0	0.179943	2.52289	0	0.375881	2.85361	0.349926	0.167963	2.87433	0	0.855081	0	0	0	0	0.200785	0.754241	11.3451	9.35971	5.30888	0	0	0.30608	0	0	0	0.274997
ECDH10B_1055	gfcC	0	0.805531	0.148095	0	0.911793	0	0	0.160182	0	0.389	0.301347	0	0	0.100715	0	0	0.124567	0	0	0.494437	0.194107	0	0	0.651252	3.91838	2.27132	0	0	0	0	1.67418	0.981375	0	0.316596
ECDH10B_1054	gfcD	0	0.286949	0.633056	0	0.541336	0.433173	0	0.456484	0.664168	0.277142	0.536735	0.508703	0	0.574031	0.309975	2.82909	0.310615	0.394512	0	0.17613	0.622307	0	0.648458	0.173993	1.86109	0.0940811	1.63292	0	1.50812	0.30597	0	0.804053	0.418739	0.620283
ECDH10B_1053	gfcE	0	1.40756	1.16449	0.921127	1.19493	1.15095	0	1.15457	1.22172	0.458816	0.789847	0.808144	0	1.18791	0.475158	0	1.55086	1.69329	0	1.29595	1.14472	0	1.36322	0.640112	0	1.38448	4.11034	2.9216	2.95908	0.15153	5.95529	4.43711	1.54052	0.985404
ECDH10B_3621	ggt	0.266177	9.5513	8.727	7.43032	12.1138	9.95974	17.1247	10.9153	9.78848	16.438	10.7194	10.9051	7.18068	5.39544	4.35085	1.38274	7.31385	5.69564	0	6.463	6.32233	0	6.35272	5.93105	5.87756	5.56889	12.9247	13.3078	2.54018	6.92334	6.66255	11.6924	14.8112	12.2794
ECDH10B_3928	gidA	114.636	209.174	204.601	134.085	218.267	195.076	220.015	192.906	174.893	200.702	193.187	171.814	233.334	239.276	187.496	203.541	211.704	169.762	61.463	213.79	177.91	263.04	210.705	178.442	240.951	235.243	153.904	181.951	216.189	195.071	152.002	140.023	177.849	152.222
ECDH10B_3927	gidB	56.878	73.2879	53.9837	34.2175	75.315	40.7599	103.701	56.7598	39.2458	108.317	59.5233	35.978	86.1295	84.6383	56.2515	96.5594	82.3146	48.6122	154.248	62.1493	49.7267	0	80.7339	44.2437	102.806	126.087	83.4684	73.9631	57.7768	77.5528	73.2959	69.4318	45.5934	39.5109
ECDH10B_3151	glcA	0.551332	2.38357	2.46494	3.74362	1.7537	1.979	1.89537	0.710968	1.72406	3.66035	1.47128	1.90152	6.99922	1.9222	2.12424	8.81255	1.76925	1.80238	17.7487	1.86538	1.55078	24.0156	2.27002	0.867175	9.92777	6.21287	3.21252	4.52339	2.50546	3.47511	0	4.35583	2.08698	2.07269
ECDH10B_3152	glcB	14.8454	9.51172	12.4022	6.60735	11.0801	14.3122	12.1688	13.9929	15.4431	7.41175	14.0951	14.935	5.42343	10.4954	13.0682	11.6938	11.7814	14.2833	29.0336	11.7333	16.4891	35.3567	12.0443	16.1826	6.73809	9.42841	7.7167	6.35281	8.15383	15.0088	18.5075	42.6284	13.5838	15.0533
ECDH10B_3157	glcC	31.5362	22.8108	26.7528	10.5237	25.2263	18.9984	39.9111	29.2492	33.8329	36.6933	28.2487	34.2907	21.1726	26.6515	23.3666	48.469	19.3401	31.5416	17.3543	24.3816	23.1238	52.8344	27.5095	32.4324	34.1168	29.7093	24.972	25.1896	60.081	40.8714	74.266	79.4417	16.988	21.1765
ECDH10B_3156	glcD	2.62903	1.60462	0.99564	1.16676	0.908146	2.28773	2.58231	2.23358	1.70226	1.85973	0.750355	1.74559	2.94492	1.00312	1.58893	0	1.61289	1.2869	0	1.47738	1.64331	0	1.89943	1.86486	3.49617	0.762847	1.32163	0.951607	1.40556	5.28102	61.1013	62.459	2.22451	2.95621
ECDH10B_3155	glcE	1.76238	0.380964	0.840468	0	0.646828	0.670944	0	0.6818	0.881773	0	0.641329	1.28935	0	0.571578	1.02883	0	1.85572	0.65471	0	0.876886	0.688498	0	1.16839	0.3465	0	0.861847	0	1.35557	2.00223	2.06233	15.6093	17.9617	0.333559	1.01067
ECDH10B_3154	glcF	9.09698	1.96644	4.06716	3.14568	2.78231	3.87555	10.983	3.32377	5.21527	2.04168	3.12648	5.94224	5.41346	4.42553	5.48761	1.51466	3.34498	3.9427	0	4.22453	5.09387	0	5.18449	7.05483	0.4982	2.51446	2.06137	0.971821	3.44501	5.02021	12.5528	20.0641	6.16962	7.19732
ECDH10B_3153	glcG	12.601	5.94303	4.64359	11.2355	5.04526	2.99049	2.25038	5.02259	4.01207	5.16593	3.89073	4.66928	13.6339	3.5295	4.54744	0	4.13561	4.42584	0	9.57559	5.37028	0	3.67734	3.6036	3.01134	5.45587	6.22991	9.39859	0.52058	3.71688	19.851	11.4036	3.03539	6.42338
ECDH10B_4134	gldA	106.321	5.63215	48.2488	68.8009	4.31863	50.8303	7.42991	8.7791	19.3439	0.736987	4.48582	23.849	16.6719	23.238	60.6447	17.4647	23.4314	80.6809	0	21.0767	68.1646	0	21.0565	70.395	40.4322	23.839	4.57086	4.95629	8.21186	32.1212	43.2082	39.6425	20.3616	94.4703
ECDH10B_2186	glf	46.4366	102.832	60.1232	58.3381	89.046	52.933	82.9674	105.999	53.7214	111.706	62.8014	60.9183	56.351	101.879	49.7522	73.3851	87.4042	58.6997	99.2093	71.7612	63.5678	0	81.0001	60.1497	101.191	114.942	143.492	138.561	85.1742	84.0472	77.5159	71.9142	96.5586	71.4954
ECDH10B_3603	glgA	46.9123	38.3251	46.8273	57.2396	43.3808	44.3413	37.9751	46.3938	45.7293	45.9989	43.012	46.257	15.9157	33.8396	34.7522	35.8118	35.1051	40.2877	50.9191	42.4978	39.9401	0	40.4594	38.7594	67.8686	50.6565	41.7251	37.4106	61.6037	43.1429	48.7138	55.2627	38.6999	49.1878
ECDH10B_3606	glgB	43.4883	49.5253	71.753	97.7903	46.6115	74.7624	53.759	76.3237	80.1352	76.6385	67.4187	84.9383	36.1888	50.2248	49.041	45.6915	54.248	55.2284	42.4929	53.0289	56.1559	35.1142	65.6414	65.0649	86.1579	85.5185	59.2501	54.7163	59.8666	67.4884	103.013	87.7224	53.8019	78.6431
ECDH10B_3604	glgC	57.8143	31.7271	52.9232	65.9004	33.4599	56.6169	33.2282	47.9177	48.5389	50.6279	43.0759	59.1143	26.4157	32.2183	45.0565	48.2082	41.1408	49.2587	0	46.738	58.178	40.543	46.8661	56.1185	51.4752	51.6663	59.1007	53.0506	48.8043	45.7375	71.5462	64.3148	44.5823	71.9893
ECDH10B_3602	glgP	55.0557	39.9024	54.5903	56.6937	38.5814	52.4024	48.865	44.3333	54.7129	54.247	42.3914	47.6369	33.2326	37.1253	40.449	43.925	42.0403	47.763	21.6928	50.9961	47.9771	6.60429	41.8991	46.1048	48.6244	49.8056	57.0557	39.213	55.5508	57.5208	69.1865	63.097	35.5112	44.633
ECDH10B_3223	glgS	122.334	21.9537	64.3946	96.6496	21.4612	58.7498	56.6793	22.6215	60.0527	18.7939	26.8784	76.7134	0	20.5864	39.346	38.739	18.9806	58.3083	0	9.18767	53.3822	0	18.3628	42.3557	6.06763	8.04857	12.5528	39.0585	15.7339	25.2915	42.6648	27.354	16.6008	103.835
ECDH10B_3605	glgX	32.5514	21.0332	27.3204	31.3855	21.8526	31.8024	19.1607	26.9741	27.1638	16.6636	26.7984	27.4867	12.8673	20.9619	15.4766	28.4571	20.9766	17.113	11.7695	26.1011	16.8943	0	24.2414	20.2702	40.5914	34.0607	32.6847	19.2226	19.9727	23.4025	21.9024	30.5639	20.1953	29.2926
ECDH10B_2553	glk	145.764	84.5083	130.61	94.3917	81.7895	133.318	91.7535	116.311	150.186	60.5833	116.282	148.478	62.8768	109.346	156.112	46.6364	117.518	171.282	0	101.13	178.77	0	108.994	153.852	43.0519	36.1491	63.6189	94.6928	97.9967	114.907	90.2541	112.164	82.5373	143.159
ECDH10B_3350	glmM	233.707	237.755	233.531	219.095	211.595	220.49	95.3635	204.613	202.46	138.255	190.785	220.518	144.165	190.953	211.895	162.116	180.47	192.499	138.912	181.636	167.972	42.2912	165.077	184.977	200.258	179.535	163.116	131.664	102.739	140.486	155.158	129.687	273.01	259.652
ECDH10B_3917	glmU	298.807	464.503	461.993	423.813	541.509	544.031	136.278	310.616	298.074	215.723	376.984	384.054	167.813	345.604	341.919	189.18	316.415	325.747	79.8885	239.091	226.962	150.352	297.128	273.049	177.201	263.569	142.101	227.664	139.941	227.625	86.0064	103.413	449.103	402.787
ECDH10B_4060	glnA	254.512	226.894	404.179	188.792	210.935	368.356	894.273	360.665	475.942	629.391	323.77	458.441	585.591	272.55	348.212	414.573	326.274	431.834	588.476	279.366	396.532	966.026	292.078	359.43	128.62	156.039	178.177	184.922	180.331	240.424	157.752	218.418	215.102	388.207
ECDH10B_2720	glnB	149.859	70.4092	92.8415	32.5248	56.2568	95.5701	73.9338	76.5939	97.9178	140.577	81.6758	147.755	104.245	84.9989	98.7489	200.707	98.2666	113.478	215.392	99.1455	98.3759	0	89.9668	100.813	81.6661	92.5333	71.77	96.845	108.838	128.411	244.009	246.525	72.009	87.7271
ECDH10B_0146	glnD	32.6307	22.3614	26.9841	26.3209	22.3384	28.7722	24.5496	20.726	32.0444	23.4163	27.033	34.6296	17.3522	28.2022	33.3155	22.2639	27.4315	33.168	11.1751	26.3916	32.1132	0	27.9313	39.221	28.2884	37.76	17.5975	17.0438	31.4714	31.2233	26.0669	23.4215	20.6301	31.1879
ECDH10B_3228	glnE	29.7213	22.2393	26.3425	21.6843	16.6222	23.6958	12.8321	19.3319	20.5082	17.0606	15.3716	20.4298	30.4495	23.4626	24.1764	18.2718	22.4031	22.5192	12.8508	26.001	20.5681	0	23.0431	19.4354	27.4741	26.8051	28.7366	13.3982	29.5362	32.8428	25.8461	27.1198	22.6246	26.5341
ECDH10B_4058	glnG	23.1973	20.6267	29.1081	21.2251	19.3223	28.9187	32.804	21.2156	27.1638	28.1103	19.4773	26.1357	44.3827	20.596	23.5112	27.0859	17.8183	23.7626	96.51	10.0849	18.4075	0	18.8289	23.7205	23.6999	26.7528	19.9395	19.6564	26.1674	21.0548	14.1913	18.2492	18.4338	26.3753
ECDH10B_0879	glnH	68.6292	74.6459	92.8553	55.5266	66.5609	89.5797	218.09	124.942	183.495	212.861	136.51	184.672	148.33	79.8669	127.19	137.991	113.231	176.275	448.754	124.351	180.325	167.733	125.952	156.463	24.1633	19.7024	130.523	115.448	172.45	222.297	289.394	327.288	70.2946	83.0272
ECDH10B_0406	glnK	0	0	0.163166	0	0.669724	0.893179	0	0.705934	0	1.02861	0.664031	0.286069	0	0	0.319576	0	0.274488	0.813462	0	0	0	0	0	0.71753	0	0	6.91118	0	0	1.6015	0	1.08125	0	0
ECDH10B_4059	glnL	18.3369	21.0129	23.2316	24.0019	15.5682	20.3781	44.7021	24.501	17.7964	51.8622	21.8675	16.8094	46.2774	15.7633	20.1196	49.9681	20.7372	20.2227	31.6095	16.8843	15.6045	65.4391	14.554	17.027	12.8929	14.9939	13.3879	17.2196	3.01192	16.4283	21.6092	15.0108	12.7115	18.4693
ECDH10B_0878	glnP	17.9252	30.0866	35.1994	8.48554	28.8956	31.3492	147.067	53.8451	72.6276	71.2369	54.5713	62.6679	96.4908	42.2906	43.6627	57.5845	53.1521	63.3003	35.2015	45.8882	57.999	165.348	49.4479	49.3856	14.0438	15.3048	51.8822	42.534	66.1254	80.7633	84.1862	118.516	24.7463	27.9497
ECDH10B_0877	glnQ	23.4219	37.1748	40.9303	11.3771	32.6581	42.5773	98.6407	77.6191	90.0575	106.829	79.3944	70.2851	147.653	60.3537	57.5395	52.0539	65.8953	54.9239	156.08	67.1767	68.7886	0	62.6037	57.8669	10.9645	22.1574	73.5347	77.9844	123.351	173.904	130.473	285.934	36.4355	30.4208
ECDH10B_0745	glnS	177.08	253.342	224.708	206.443	229.355	209.496	149.985	229.682	190.372	200.005	243.223	172.346	137.297	215.942	159.739	150.542	204.601	161.815	29.9009	182.676	144.998	0	194.26	136.961	189.202	177.737	170.372	166.103	158.664	163.377	106.122	114.872	242.175	171.336
ECDH10B_0736	glnU	0	2.67436	0.737511	4.66704	3.02715	1.34572	21.2661	4.78623	0	3.09956	0	0.646516	4.9082	3.00936	1.44448	7.41576	0	3.67685	0	0	0	0	3.4535	0	21.1396	0	0	1.58601	0	0	26.2033	0	0	0.788323
ECDH10B_0733	glnV	0	5.34873	0	0	0	0	0	0	0	0	3.00142	0	0	0	0	0	1.24068	1.83842	0	0	0	0	1.72675	0	0	4.73491	0	0	11.2445	3.94843	0	0	0	0
ECDH10B_0735	glnW	12.3719	8.02309	0	0	0	1.34572	3.03801	1.59541	0	18.5973	6.00284	0	0	4.01248	0	0	2.48137	0	0	0	0	0	0.863376	0	0	3.15661	4.80593	14.2741	11.2445	1.64518	0	0	4.68317	0.788323
ECDH10B_0732	glnX	0	2.67436	0.737511	0	0	1.34572	42.5321	0	1.54751	17.0476	3.00142	0.646516	0	0	1.44448	9.88768	0	0	0	0	0	0	0.863376	0	16.2613	1.5783	0	0	0	2.63229	0	0	0	0
ECDH10B_1785	gloA	18.194	66.8591	100.73	69.4909	80.1305	106.371	63.1057	92.0881	107.245	111.39	84.9667	127.283	12.6314	99.0212	94.2631	81.7915	106.279	97.3284	0	149.367	119.054	0	129.189	96.2836	107.91	45.8405	79.9516	81.3414	140.04	184.599	293.386	183.092	122.675	98.3955
ECDH10B_0193	gloB	12.2737	23.6129	17.9988	24.076	19.22	14.9525	14.1653	22.9499	14.5847	17.2198	13.3992	18.2795	0	19.107	14.0436	12.9972	18.0933	15.1378	13.1706	22.7176	17.837	0	17.1305	18.3397	32.587	21.2424	31.9442	19.9825	28.446	21.3155	33.7939	22.4968	18.1194	20.3337
ECDH10B_2400	glpA	331.512	36.9387	252.662	256.236	45.9927	275.774	9.65113	73.9677	225.999	12.7364	71.5808	266.673	12.8806	74.3565	232.434	49.5067	80.0276	255.788	0	99.5348	275.487	0	133.004	415.708	93.6595	104.155	8.96133	20.4458	12.5543	16.3457	12.5028	19.036	297.873	721.94
ECDH10B_2401	glpB	234.55	26.2661	123.884	264.327	29.5508	146.347	13.02	34.2824	103.812	21.1249	41.8055	106.906	12.2705	55.5896	136.194	61.5037	64.7667	167.209	0	74.8948	199.084	0	61.7211	214.864	90.1145	84.2075	14.1603	15.8601	14.223	11.8884	8.36577	20.2472	74.429	335.507
ECDH10B_2402	glpC	265.084	47.8287	264.352	317.259	45.5598	285.924	13.7743	59.3758	193.926	16.1517	57.4579	216.835	10.5088	44.7867	176.194	70.9821	37.6581	177.012	0	28.2203	158.146	0	19.3553	138.879	133.428	113.602	7.11205	11.8851	14.5159	17.0319	22.9511	33.8537	39.518	305.401
ECDH10B_3600	glpD	1103.49	995.295	1250.94	619.29	986.237	1254.98	1038.19	1130.37	1413.95	971.467	1369.47	1560.65	894.623	1067.01	1568.79	864.68	1262.93	1523.02	766.941	1388.23	1607.1	625.329	1553.73	1981.23	744.633	759.939	1044.95	978.146	1081.61	1091.01	1160.33	953.938	1493.34	1510.61
ECDH10B_3599	glpE	59.5894	103.662	49.3929	59.4085	99.9794	41.0507	80.8277	60.3768	24.4904	128.674	41.9923	27.2841	55.161	38.6523	30.8112	60.6641	35.2855	18.5529	0	33.3201	26.1616	0	26.5349	17.4807	143.964	165.191	63.381	47.2893	11.6056	35.6958	38.7913	32.2827	66.5956	40.3202
ECDH10B_4116	glpF	380.863	344.253	630.546	187.633	333.846	563.581	277.407	588.662	764.839	377.69	559.041	730.826	249.761	361.408	658.853	169.835	545.769	839.678	82.3866	482.2	922.774	85.9963	512.897	816.703	195.914	169.49	320.608	233.543	406.218	401.202	460.585	433.007	431.574	468.591
ECDH10B_3598	glpG	82.349	95.3406	53.3164	75.8184	98.6284	49.9181	84.4501	45.0689	36.8721	68.3972	34.4026	31.3922	77.9643	39.8351	30.8973	114.003	38.4075	35.0097	0	36.0011	18.321	107.004	31.948	20.197	204.293	126.92	59.4235	62.4099	60.8909	60.8478	96.9616	47.2846	76.5031	34.3646
ECDH10B_4115	glpK	809.984	553.482	692.131	553.806	482.509	655.605	598.089	837.512	1071.18	774.427	841.8	875.431	394.462	698.445	861.735	336.633	794.235	1139.51	373.91	713.846	1186.89	227.671	733.097	1147.14	284.087	313.281	649.589	717.095	801.982	1301.1	1033	1887.23	562.935	758.977
ECDH10B_2398	glpQ	2293.88	335.413	677.164	1276.61	259.922	717.469	243.295	343.969	586.244	295.116	269.208	600.053	200.293	298.701	779.779	266.988	287.967	842.526	73.961	285.496	818.287	0	221.616	1042.08	331.793	286.132	300.371	338.298	93.9653	132.325	315.017	241.027	311.451	777.124
ECDH10B_3597	glpR	87.4101	90.643	97.3631	72.8649	107.685	99.9984	57.6381	42.8806	72.3294	93.3389	62.2824	66.1848	72.7501	66.4121	51.8129	79.3848	60.5631	48.8672	65.5929	46.9588	53.2995	5.3252	44.3632	46.95	124.37	151.28	77.1703	69.8974	61.3893	87.4936	64.0253	71.2804	81.4465	73.0679
ECDH10B_2399	glpT	895.289	300.202	679.674	620.985	270.807	723.809	167.661	342.151	802.708	152.369	322.338	878.326	114.579	258.364	879.444	133.282	297.162	898.109	7.32672	334.829	965.69	0	308.471	1065.24	261.778	145.171	204.358	105.209	76.0184	59.9419	61.1305	82.8566	599.87	981.88
ECDH10B_4114	glpX	156.714	126.378	127.697	141.431	112.059	129.381	166.775	146.167	102.632	194.987	118.899	108.152	128.167	140.422	122.052	105.442	112.656	106.514	0	98.09	95.948	147.921	94.0234	87.9379	152.721	134.531	131.379	175.073	146.396	192.613	279.916	289.537	159.29	151.875
ECDH10B_0787	gltA	410.289	462.859	342.607	160.702	496.156	332.107	942.812	665.469	411.826	876.412	645.165	421.217	311.923	424.861	303.746	371.943	489.896	322.583	529.903	364.742	342.506	440.698	418.878	289.372	157.293	270.242	524.947	997.928	841.861	582.827	501.052	820.041	429.473	337.938
ECDH10B_3387	gltB	66.6782	78.2225	95.0796	82.4342	75.4296	96.7183	151.4	97.6375	100.619	139.485	103.853	95.4867	69.8401	85.2123	64.6591	71.772	86.9828	61.7955	135.559	75.4666	54.7641	123.367	82.6406	54.2409	85.7251	77.5809	97.195	82.0693	70.2782	61.7971	61.6322	71.876	65.5583	86.2196
ECDH10B_3388	gltD	36.1283	81.4183	46.5427	43.4144	77.5988	39.4755	136.646	93.0938	48.6665	187.825	94.7065	56.6214	87.6836	83.717	45.5027	78.3907	84.9856	46.0578	140.338	98.2576	42.7125	91.1476	92.0417	54.4253	80.7047	70.8791	127.007	146.111	123.47	76.5895	92.414	73.102	72.4011	62.7076
ECDH10B_3389	gltF	0	13.3718	10.0504	6.40575	9.49695	7.91602	24.721	9.38477	3.79292	19.2203	5.59088	5.64116	24.541	10.9163	7.08079	0	9.24432	5.22689	0	9.41466	6.82342	0	8.88769	8.10809	1.27539	6.13785	6.12521	13.9942	18.1897	13.1614	3.97019	10.3495	10.101	8.81067
ECDH10B_0616	gltI	0	0	0	0	0	0	0	0	0	0	0	0	0	0	0	0	0	0	0	0	0	0	0	0	0	0	0	0	0	0	0	0	0	0
ECDH10B_0724	gltI	0	0	0	0	0	0	0	0	0	0	0	0	0	0	0	0	0	0	0	0	0	0	0	0	0	0	0	0	0	0	0	0	0	0
ECDH10B_0615	gltJ	0	0	0	0	0	0	0	0	0	0	0	0	0	0	0	0	0	0	0	0	0	0	0	0	0	0	0	0	0	0	0	0	0	0
ECDH10B_0723	gltJ	0	0	0	0	0	0	0	0	0	0	0	0	0	0	0	0	0	0	0	0	0	0	0	0	0	0	0	0	0	0	0	0	0	0
ECDH10B_0614	gltK	0	0	0	0	0	0	0	0	0	0	0	0	0	0	0	0	0	0	0	0	0	0	0	0	0	0	0	0	0	0	0	0	0	0
ECDH10B_0722	gltK	0	0	0	0	0	0	0	0	0	0	0	0	0	0	0	0	0	0	0	0	0	0	0	0	0	0	0	0	0	0	0	0	0	0
ECDH10B_0613	gltL	0	0	0	0	0	0	0	0	0	0	0	0	0	0	0	0	0	0	0	0	0	0	0	0	0	0	0	0	0	0	0	0	0	0
ECDH10B_0721	gltL	0	0	0	0	0	0	0	0	0	0	0	0	0	0	0	0	0	0	0	0	0	0	0	0	0	0	0	0	0	0	0	0	0	0
ECDH10B_4268	gltP	128.168	263.01	225.842	171.418	236.367	206.851	168.894	325.366	272.758	131.935	340.058	256.724	159.685	277.576	242.726	177.211	293.6	237.673	143.975	227.116	184.061	129.191	227.425	199.833	191.942	153.566	159.375	148.643	241.642	158.996	109.588	114.649	220.927	237.622
ECDH10B_3835	gltS	51.7419	80.497	71.1826	57.3222	76.9966	61.4279	52.1449	56.0577	59.379	52.6712	52.6368	61.0732	31.1341	50.8422	62.2529	34.7422	44.5196	65.6254	38.529	45.3258	63.1208	204.437	50.471	60.7098	77.5646	50.5162	82.4899	54.6425	104.019	55.2281	55.8494	58.3552	80.0916	72.0179
ECDH10B_4158	gltT	2396.04	1715.46	1146.3	1865.28	1090.37	561.751	4554.01	950.949	649.039	4060.52	1507.62	469.574	4925.96	803.816	486.087	4151.85	953.776	515.243	305.698	571.026	593.345	106.364	495.021	472.083	9471.11	6981.4	3414.74	2825.08	1437	2462.25	1781.89	1695.75	952.04	385.864
ECDH10B_3946	gltU	564.671	1010.8	399.566	543.465	316.656	127.49	1064.3	316.458	90.1019	1111.86	296.193	66.9909	1922.92	234.611	138.271	2410.12	205.692	103.411	0	153.084	143.09	0	157.623	75.2132	1471.54	1143.23	666.349	480.499	504.894	393.219	552.432	238.253	122.471	52.1227
ECDH10B_4197	gltV	192.293	364.206	127.366	151.986	137.417	38.5125	575.623	173.186	29.0159	256.937	112.553	24.8823	624.827	103.942	54.1681	1156.27	115.09	19.9566	0	72.8969	41.973	0	60.4931	20.8037	725.338	425.727	403.129	176.861	155.352	147.417	105.785	76.2025	64.7017	18.6708
ECDH10B_2758	gltW	1272.8	1306.39	719.801	1535.98	979.842	304.116	3204.9	724.233	380.26	3240	811.568	295.398	3104.76	639.489	305.052	5310.56	586.468	284.835	0	425.232	352.955	744.547	283.721	236.842	3490.29	4672.61	2883.56	3001.94	2124.99	1466.7	2094.54	1357.18	510.682	209.269
ECDH10B_2564	gltX	200.028	347.327	317.309	196.644	329.812	310.058	162.842	256.888	229.176	159.534	281.701	250.456	154.681	274.636	275.507	176.753	280.863	252.589	7.03178	262.141	254.155	119.885	286.405	240.151	183.8	227.132	126.13	139.952	134.452	152.144	135.634	127.565	346.153	271.571
ECDH10B_3869	glvC	0.860753	0.248086	0.64994	0	0.280812	0.561758	0	0.517991	0.430662	0.826644	0.974487	0.479789	0	0.372215	0.803979	0	0.805639	0.511621	0	0.34262	0.896707	0	0.720815	0.827356	1.20677	0.341624	0	0	0	0.244182	0	0.453362	0.977471	0.694719
ECDH10B_3868	glvG	10.5313	5.16825	4.07215	2.79164	2.22858	3.96286	0	2.64271	3.27541	1.28356	0.552408	2.26082	0	1.66161	2.3927	0	1.37008	1.86098	0	1.81273	0.889556	0	2.06575	2.83534	2.99287	4.01838	0	7.5895	0	2.42235	3.2882	2.69848	4.95612	3.98998
ECDH10B_0470	glxK	3.23872	2.27531	1.49626	1.83261	2.97168	1.93756	1.7894	2.50588	2.93703	2.99204	2.16071	1.81938	0	1.37863	1.60708	3.55905	0.97436	1.08284	0	3.2229	1.77135	0	1.29958	1.37965	2.76697	1.27394	5.34691	4.87844	0	3.29466	3.27385	1.59923	1.37921	2.32163
ECDH10B_0465	glxR	0	0.228188	0.314638	1.59285	0	0.344468	0	0.272255	0.792242	2.04962	0.512188	0.441308	0	0.427952	0.246499	0	0.952744	0.784311	0	1.47065	0.989745	0	1.03134	0.83018	0	0.53867	0	0	1.19929	0.701868	0.813009	0	0	1.00895
ECDH10B_2718	glyA	394.576	470.573	749.95	356.727	500.06	688.637	212.77	563.356	831.788	221.576	571.562	785.099	268.894	560.175	760.686	208.014	598.23	985.185	89.9889	553.133	999.489	241.736	663.281	1009.34	205.211	208.49	218.02	197.493	400.989	390.809	259.297	374.319	535.12	724.767
ECDH10B_3739	glyS	162.829	392.046	395.824	281.46	362.929	387.87	254.268	461.109	337.761	219.636	450.213	361.323	231.184	423.055	350.287	244.416	407.853	359.559	205.233	395.484	299.452	218.688	414.108	276.556	237.615	262.002	182.834	233.592	220.511	265.386	138.957	191.559	425.812	364.6
ECDH10B_4166	glyT	24.7438	61.5104	33.9255	18.6682	69.6245	29.6059	157.976	35.0991	35.5928	95.3113	27.0128	23.2746	39.2656	49.1529	34.6676	111.236	42.1833	7.3537	0	14.7738	21.2663	0	26.7646	24.3243	86.1847	88.9111	43.2534	145.913	39.3558	19.7421	42.8781	13.6843	37.4654	23.6497
ECDH10B_3039	glyU	6.26954	13.5525	5.23234	0	0	6.81954	76.9766	0	6.2737	24.3462	9.12594	7.20777	0	8.13341	11.712	17.5373	0	0	0	4.99114	3.91885	0	13.1256	13.1483	26.3696	85.3138	0	24.1117	0	18.675	67.6006	0.990658	7.11969	15.9795
ECDH10B_4358	glyV	0	31.6701	40.0294	2.30282	44.8098	29.2163	29.9803	23.6163	27.4887	10.7057	17.7716	19.1403	19.3745	30.6876	19.9567	17.0758	14.6923	27.2135	0	21.8691	19.0786	0	17.8923	16.0028	33.6993	82.0303	71.1404	0	0	26.9506	68.1724	26.0439	39.2832	37.3416
ECDH10B_2052	glyW	6.10455	5.27835	5.82245	0	8.96197	5.31206	14.9902	6.29768	6.1086	30.5877	11.8477	5.74208	0	8.90929	8.55285	70.7424	7.34616	3.62847	0	7.28969	7.63145	0	3.40806	11.202	6.41892	5.71097	61.655	9.39086	16.6448	32.1459	49.3662	43.4065	16.1754	4.6677
ECDH10B_4359	glyX	30.5228	34.3093	56.7689	32.2395	50.7845	27.8883	77.9489	23.6163	38.1788	58.8814	20.7335	27.4344	0	40.5868	28.5095	82.9394	34.2821	36.2847	87.3422	19.4392	22.8944	0	28.9685	46.4081	77.027	114.219	33.1989	40.6937	69.3535	17.5341	96.3817	24.1147	16.1754	44.3432
ECDH10B_4360	glyY	54.941	55.4227	69.8694	6.90845	32.8605	53.1206	143.906	20.4674	47.3417	108.586	14.8096	26.7964	140.465	40.5868	19.9567	395.182	25.7116	34.4705	0	34.0186	30.5258	0	35.7847	52.8093	208.615	556.041	75.8831	9.39086	91.5466	27.9247	108.136	75.2379	18.4862	60.6802
ECDH10B_2203	gmd	0	0.536303	1.57756	0	1.6188	2.06896	146.62	8.10503	8.37891	244.95	15.4485	12.0141	2.9528	3.08446	1.83457	12.0622	8.29335	5.28424	94.6596	4.60858	4.91079	57.6375	10.2151	9.86412	0.978284	0.140669	62.8048	99.3378	0	0.879775	0.63693	2.87485	1.09566	1.1066
ECDH10B_0204	gmhA	228.367	214.088	283.923	267.811	203.117	277.512	177.48	224.226	248.765	131.289	186.228	282.306	71.8429	166.58	260.456	115.911	146.246	246.711	0	158.837	220.376	0	148.742	194.09	89.9425	114.488	154.387	159.012	133.274	90.3996	111.7	88.249	179.562	311.143
ECDH10B_0181	gmhB	165.12	108.298	112.451	195.676	100.905	111.968	132.517	109.685	103.369	138.834	132.875	117.181	114.397	124.476	124.699	114.584	129.076	125.434	0	109.649	131.404	84.2047	119.614	139.78	147.368	141.732	162.075	121.016	132.504	124.845	137.716	188.363	105.493	133.235
ECDH10B_3830	gmk	225.281	306.652	218.683	194.086	309.992	184.228	158.473	223.971	157.541	203.874	239.536	179.19	316.202	337.95	159.9	190.445	231.584	157.99	132.973	183.784	159.637	84.2047	248.532	180.288	272.845	266.845	207.949	229.133	222.998	210.393	184.385	189.968	214.176	157.759
ECDH10B_1402	gmr	10.9796	4.5448	4.81833	8.72427	6.40183	5.08203	10.3256	6.08522	6.07784	6.29158	6.00737	6.44562	17.0527	4.12916	3.43664	1.86701	4.5448	3.67963	0	3.90545	3.50447	0	3.48872	2.38833	8.04466	8.44385	14.6102	8.20558	4.5649	6.61054	3.14857	6.05369	5.39414	3.89994
ECDH10B_2177	gnd	414.155	741.153	763.615	509.618	596.878	794.952	271.413	443.671	435.63	296.986	393.256	461.28	180.526	428.465	445.356	325.724	386.887	427.169	228.815	288.23	396.45	97.6703	351.471	398.749	388.675	473.099	236.838	317.879	197.199	170.832	139.168	134.165	756.397	930.776
ECDH10B_1063	gnsA	102.655	4.61097	8.90099	33.1923	1.30481	9.28085	58.9269	0.687677	9.33844	73.8148	10.3497	3.62272	93.0866	8.21521	11.2072	232.275	6.95211	12.6788	152.598	8.49068	11.6665	0	6.6986	13.2805	210.275	249.671	64.2172	47.8538	92.0887	60.4178	75.9813	45.502	7.06513	6.79589
ECDH10B_1682	gnsB	149.316	147.551	138.601	300.743	120.042	120.651	103.449	171.232	106.725	322.314	194.057	128.188	382.925	165.601	92.7706	234.406	235.302	141.052	0	94.4588	126.665	0	192.027	103.448	266.348	228.355	230.975	446.408	288.383	242.522	555.485	292.392	126.163	112.812
ECDH10B_3610	gntK	8.78686	4.17869	8.3808	12.5957	7.30989	10.5135	5.17842	4.98566	8.57287	4.18264	2.98437	9.8263	0	4.55964	6.97619	8.427	5.63947	9.92332	0	2.79806	8.2385	0	4.66027	13.5903	10.1633	15.0208	12.9706	8.56086	12.7779	9.25413	15.565	2.22148	8.98052	7.27855
ECDH10B_3611	gntR	129.728	70.2826	71.9739	101.564	70.664	61.5101	95.1665	52.2593	56.8664	84.6076	49.4963	62.4608	70.2228	58.8427	59.6066	78.1782	52.0377	51.9134	123.296	55.8096	57.6496	0	63.778	67.2825	110.694	111.044	71.1118	62.4612	78.7455	74.2808	71.5711	61.9738	88.1622	71.6496
ECDH10B_3590	gntT	17.2615	14.9253	15.2458	17.0097	10.6881	11.6486	5.01721	13.6282	14.8054	8.86974	13.8448	12.4075	41.088	15.481	18.8375	13.9362	14.8373	14.9712	15.1207	13.0406	19.4871	27.6207	14.0618	21.794	9.63081	5.96208	6.979	18.7865	23.3727	14.9528	16.2787	19.9275	14.8016	14.6801
ECDH10B_3609	gntU	1.2109	6.88036	5.03223	15.7917	4.4019	4.44058	7.81591	3.83684	3.20235	2.77365	3.35729	3.07348	8.78426	5.21757	2.66599	5.94477	3.9552	1.95358	37.1253	1.79026	2.91941	0	2.89723	1.99528	10.277	5.47287	4.435	2.9272	3.14444	3.018	2.66456	1.53068	4.97653	3.92398
ECDH10B_3588	gntX	57.315	43.3998	49.2483	53.4766	48.7929	49.2841	22.3187	35.337	52.4322	28.5485	37.8468	44.3062	35.5199	39.3769	40.0717	45.2643	40.5399	49.9923	82.4898	38.6084	35.8254	0	38.3407	39.118	41.0098	42.9765	32.6719	43.9979	48.3933	43.1138	56.6797	42.7634	48.7831	45.2076
ECDH10B_3589	gntY	118.403	280.321	284.249	174.71	242.803	244.788	203.325	315.551	267.591	293.308	400.189	240.76	212.178	322.096	317.485	184.107	352.981	252.544	126.767	254.565	289.492	273.665	339.729	317.989	77.0716	96.5204	294.739	199.697	162.152	300.802	174.937	219.799	274.1	259.079
ECDH10B_3676	gor	90.0117	114.298	133.112	102.318	111.924	129.649	71.2349	112.581	140.683	71.8619	101.822	143.352	60.1282	124.778	148.131	72.0748	119.117	144.404	105.482	122.842	140.282	0	104.285	158.117	94.8273	66.9292	79.5216	58.2886	96.3014	93.2572	64.1745	85.6623	117.988	138.787
ECDH10B_3560	gph	28.7292	26.1623	39.6448	31.129	34.1003	39.0951	8.40556	28.2192	40.217	21.1333	29.0651	38.2671	9.21501	28.5473	28.1189	22.7163	27.9522	25.2511	0	30.1704	26.3632	0	27.6417	31.0864	24.2633	34.5709	36.3294	17.2393	25.2779	32.8385	32.0126	21.925	35.8642	48.5302
ECDH10B_0822	gpmA	286.501	417.936	488.785	335.386	435.982	439.236	421.206	691.398	633.802	336.891	746.17	708.913	327.54	378.368	555.636	356.754	493.926	621.842	458.401	391.171	643.15	209.338	472.363	645.094	198.245	246.754	385.815	647.042	388.35	396.285	331.93	236.671	450.592	512.096
ECDH10B_3794	gpmI	518.899	312.485	692.544	589.724	315.647	708.53	113.262	377.71	509.928	180.594	387.999	562.092	169.643	366.723	534.809	196.314	355.522	495.304	180.451	311.731	522.554	94.1785	375.778	535.449	342.039	336.501	167.858	190.783	203.329	278.578	134.832	202.607	593.24	1069.52
ECDH10B_3968	gpp	183.391	199.092	136.812	242.191	179.795	110.648	181.206	153.901	95.3518	218.456	137.944	99.5569	183.934	122.553	76.5284	271.287	111.286	64.1592	147.511	89.0406	62.1976	144.254	86.4248	50.696	303.051	272.988	214.568	235.258	138.853	126.38	125.242	96.0171	131.271	89.0646
ECDH10B_3790	gpsA	173.752	241.873	226.785	219.797	253.969	192.656	116.383	224.179	184.108	160.903	254.9	179.313	123.788	214.343	154.963	127.958	180.72	145.181	29.2853	192.095	120.547	0	187.276	133.068	204.82	207.385	136.58	142.858	118.026	135.05	79.871	93.0733	252.754	194.357
ECDH10B_0220	gpt	82.3782	246.898	237.522	66.7265	220.112	178.11	129.066	241.137	158.038	126.236	209.413	155.29	213.33	240.126	165.927	36.3518	190.968	153.803	144.619	197.949	195.226	114.474	166.186	130.895	50.75	98.4291	80.4915	126.207	73.4936	88.2267	37.7558	48.7128	208.141	109.361
ECDH10B_3355	greA	104.558	262.811	239.227	142.36	235.604	211.38	194.413	225.013	180.543	205.54	222.275	178.605	142.77	214.977	178.743	177.232	208.146	184.71	41.7485	157.571	159.893	135.575	159.915	125.956	153.408	165.606	109.947	328.175	89.7263	108.799	114.611	119.261	163.469	183.322
ECDH10B_3581	greB	20.9116	13.8764	41.9778	23.8489	22.3705	37.2401	13.3749	28.0953	36.7412	14.255	23.5961	41.5762	21.6084	30.9138	41.1087	7.38467	31.2122	41.6247	0	25.9393	47.7246	0	32.3087	48.1896	18.6647	20.0183	9.82344	16.708	31.8241	24.8329	8.24003	27.971	26.5085	42.1431
ECDH10B_4336	groEL	846.061	420.518	1188.55	772.209	353.581	1189.95	134.054	541.03	985.658	166.305	461.42	984.67	402.759	582.047	1202.35	387.222	607.743	1428.46	471.552	779.615	1629.57	262.584	814.821	1607.74	325.299	367.84	201.67	234.58	170.255	308.254	216.517	268.086	451.15	1119.88
ECDH10B_4335	groES	1505.46	261.979	990.748	1321.54	205.414	881.586	145.7	282.453	773.756	162.687	306.267	797.589	602.257	320.128	1005.24	445.198	403.539	1073.51	327.385	474.243	1227.55	563.656	414.949	1234.83	423.125	347.871	201.064	362.112	400.156	338.521	225.45	230.399	323.163	743.478
ECDH10B_2780	grpE	742.782	338.348	746.264	872.419	376.101	720.947	179.519	283.024	588.524	111.244	317.574	578.844	338.369	331.714	643.086	279.964	318.787	569.169	307.315	483.754	720.594	401.461	429.617	822.889	181.297	245.913	141.083	169.014	75.6023	122.059	52.6352	88.3654	334.386	685.503
ECDH10B_0919	grxA	4.4956	5.44202	7.50374	27.134	0.879986	7.43277	0	7.8843	10.3467	0	6.10754	10.3367	0	17.7879	12.5972	7.90439	19.1152	8.55081	0	15.7472	23.6043	0	20.0785	17.4418	11.3451	1.83524	0	10.1431	0	20.5647	8.30971	7.10356	8.84902	8.70822
ECDH10B_1135	grxB	57.9932	43.0251	83.3114	38.892	60.6131	93.2972	53.7981	98.0513	106.391	45.8297	83.7201	129.378	60.2164	69.7772	117.197	27.1797	108.56	138.307	163.901	107.44	156.409	0	152.09	173.423	23.7143	38.8487	53.9555	82.4212	177.973	295.142	234.352	335.772	52.3063	123.632
ECDH10B_3792	grxC	144.523	101.085	96.7983	68.7556	109.014	111.343	101.267	122.505	119.287	110.468	74.1422	110.639	128.548	96.1323	79.5325	102.261	103.76	117.637	0	91.6033	87.4589	32.078	93.7893	107.625	145.674	162.528	230.284	105.262	110.437	150.906	97.8369	144.872	126.139	125.053
ECDH10B_1788	grxD	285.967	331.414	362.239	412.39	350.993	323.089	576.174	368.939	294.494	252.34	383.587	350.149	273.971	310.448	319.093	300.999	308.032	234.954	162.135	226.595	314.578	383.277	293.064	317.683	234.807	270.307	314.353	595.096	395.618	416.4	455.888	400.881	253.335	264.19
ECDH10B_2856	gshA	105.334	157.808	166.082	133.2	161.273	155.251	130.389	173.605	155.049	113.471	196.769	162.127	124.124	165.206	157.877	76.0865	169.249	165.511	70.3449	151.818	148.63	179.118	147.93	128.651	110.993	124.683	103.48	166.165	150.848	168.147	117.499	157.964	150.353	141.032
ECDH10B_3122	gshB	81.2271	87.5285	99.2848	74.3488	59.9224	97.7453	48.8765	109.59	103.493	44.1833	101.31	117.474	72.7715	89.8694	93.0711	41.7185	91.975	106.71	27.9201	94.5692	94.683	0	91.7166	104.229	44.7569	49.3739	50.9777	73.1717	56.0896	77.9254	85.1024	66.9877	74.7904	107.928
ECDH10B_0898	gsiA	19.3311	10.5003	12.9714	9.34905	8.61089	12.4005	16.7967	10.1631	9.98195	13.07	12.0249	10.4126	7.27578	8.96217	9.14375	10.9929	10.0905	9.42782	53.1891	10.2596	10.2242	45.341	9.82367	9.03065	5.40739	10.3281	11.8415	16.3303	17.7948	15.7795	23.4776	24.6712	8.16178	11.907
ECDH10B_0899	gsiB	23.8153	6.51648	14.0889	17.0579	5.90088	13.8376	8.58696	10.9626	10.7843	17.0309	9.65369	14.2095	9.08927	9.97254	10.4183	15.6603	11.7297	11.3782	0	13.1994	10.2695	0	12.2438	8.06067	14.6605	11.4091	5.62097	17.4678	8.08268	16.3876	16.8327	22.1022	7.64553	10.7953
ECDH10B_0900	gsiC	2.77058	5.66234	5.46527	5.70079	2.46511	4.0547	16.8228	6.23614	5.41881	9.40215	4.15506	5.21214	1.19907	4.00268	5.17567	22.3439	4.84958	3.4433	32.4332	6.41641	4.56561	74.6049	6.6089	3.30134	10.4612	8.95401	5.47907	7.74924	7.55434	9.43164	13.9668	12.6559	4.19503	5.00727
ECDH10B_0901	gsiD	6.86762	2.19931	2.06212	10.1708	1.99155	1.88136	1.49902	3.41124	2.79978	6.30872	2.96193	2.17986	8.0727	3.13475	1.78184	2.03283	3.67308	0.907118	0	3.44235	1.58989	0	3.83407	3.06721	5.08164	8.9991	2.96418	9.26043	4.85475	5.54707	10.3826	4.42103	2.31078	1.23176
ECDH10B_0433	gsk	40.5286	76.8496	49.5489	34.4664	66.1102	48.6471	48.7129	68.4927	47.4037	70.7197	81.4178	45.8134	59.8011	75.4646	46.5721	30.5438	76.7228	47.4398	55.9525	59.4347	48.8881	30.9719	59.2951	38.4901	23.4573	49.3447	72.089	90.6032	49.114	74.4301	62.291	57.5235	45.7551	32.9374
ECDH10B_3498	gspA	0	1.77381	1.27936	1.6668	2.00781	1.8538	0	0.651188	0.710592	1.22559	0.765668	0.725681	2.25377	1.12595	0.663282	3.15296	1.266	0.937972	18.0626	0.251255	0.789102	0	0.528597	0.248207	1.32745	1.52999	1.7164	0	1.57767	1.19191	0	1.64571	1.31416	1.00551
ECDH10B_3499	gspC	3.12709	1.96644	2.03358	0	2.78231	1.979	0	0.586548	0.568938	0	0.827597	0.178267	0	0.829787	0.26553	0	0.570167	0.675892	0	0.452628	0.533079	0	0.238063	0.596183	3.7365	2.12762	0	2.76969	0	0.332665	0	0	1.50654	0.941931
ECDH10B_3500	gspD	1.90044	2.36215	2.97383	7.34827	4.185	3.2041	2.21667	0.919016	0.713139	1.964	1.03736	1.09242	0.942436	1.15567	1.05396	0.664495	1.5723	0.988401	0	0.189116	1.1879	0	0.994672	1.05866	1.99831	3.05074	0	0.852695	0	0.56861	3.38473	1.16363	1.79845	2.48243
ECDH10B_3501	gspE	1.7218	1.35342	1.269	0.708559	1.83835	1.08965	0	0.322958	0.939785	0.745085	0.759468	0.687086	0	0.812243	0.58481	0	1.13018	0.651264	0	0.37383	0.293517	0	0.655397	0.656526	4.52616	1.4111	0	0	0	0.333032	0	0.494661	1.06651	0.837793
ECDH10B_3502	gspF	2.32554	0.670267	0.970409	1.75453	0.189671	0.590229	0	0.299889	0.387848	1.01959	0.752235	0.52661	0	0.502817	0.362026	2.32323	0.54416	0.460758	0	0.154279	0.121134	0	0.540962	0.914446	0.815101	2.96674	1.65618	0	0	0.432942	0	0.612437	0.586864	0.740906
ECDH10B_3503	gspG	0	0	0.126286	0	0	0	3.12124	0	0	0	0.513942	0.110705	0	0.171767	0.247343	0	0	0	0	0	0.331045	0	0.295677	0.277674	0	0.630601	0	0	0	0	0	0	0.400957	0.944908
ECDH10B_3504	gspH	0	0	0.43383	3.08849	0	0.1979	10.7224	0.234619	0.227575	0	0	0.380303	0	0.147518	0.212424	0	0	0.540713	0	0	0	0	0.126967	0.476946	2.6305	1.9342	8.48105	3.49856	0	0	0	0	0	0
ECDH10B_3505	gspI	0	0	0.146332	0	0	0	0	0	0	0	0	0	0	0	0	0	0	0.364767	0	0	0	0	0	0.32175	0	0	0	0	0	0	0	0	0.464601	0
ECDH10B_3506	gspJ	0	0.341118	0.564422	0	0.386117	0.171648	0	0	0.394774	0	0	0.164927	0	0.511796	0.552735	0	0	0	0	0.314068	0	0	0.660747	0	0	0.536838	2.75851	0	0	1.30103	0	1.99479	0	0.301654
ECDH10B_3507	gspK	0	0.611516	0.843191	0.53358	1.15364	0.717992	0	0.121601	1.41541	0.70874	0.915067	0.640602	0	0.841031	0.770684	0	0.567386	1.26111	0	0.938375	1.47355	0	1.1187	1.48319	0	0.761885	1.09892	0	0	1.37934	0	2.38402	0.713898	0.721028
ECDH10B_3508	gspL	4.58366	1.89549	1.14048	8.26957	0.780194	1.56076	2.34898	1.33636	0.997108	1.54778	1.35373	0.791482	0	1.55122	1.39608	1.75201	0.559587	1.89528	0	1.74518	1.37025	0	1.33512	2.50766	0	1.62712	3.0966	0	2.17355	3.87974	1.68836	3.40092	1.35788	1.42223
ECDH10B_3509	gspM	0	1.30245	0.478903	0	0.491421	0	0	0.258995	0.753659	2.0127	0	1.04954	0	1.13991	1.17247	0	0.604229	0.895337	0	1.19917	0.627695	0	1.6819	0.789749	2.9038	1.11028	0	0	0	3.36514	0	0	0.760255	1.0238
ECDH10B_3510	gspO	8.55358	2.36669	2.36591	11.3579	1.33945	2.97726	0.672126	2.64725	1.88303	1.20005	2.98814	2.93221	0	2.10833	4.15448	7.38295	3.4311	3.05048	0	2.99616	2.35247	0	4.10676	4.48456	12.9514	11.6394	10.101	4.56154	5.90835	10.2278	16.8645	7.67687	5.1805	4.70901
ECDH10B_3165	gss	61.7347	42.0565	67.8331	70.8525	39.7924	71.3016	51.8176	48.5057	72.0716	38.3383	48.8941	75.4963	58.9776	53.3919	83.9896	44.7537	54.5801	78.9485	0	69.5996	78.1896	0	73.1084	86.1812	43.1448	47.6249	60.0741	35.7492	65.8575	60.0225	68.678	60.5388	58.162	73.4285
ECDH10B_1769	gst	40.5761	22.507	56.0435	71.0454	34.8422	62.4562	40.983	43.6369	68.1825	54.2806	51.6333	103.539	41.3067	43.0795	80.8052	33.9583	50.6715	101.25	125.969	72.8328	126.574	0	77.1482	131.857	28.1754	17.0592	49.3679	56.5311	83.151	126.443	107.903	173.231	50.1355	76.9786
ECDH10B_2673	guaA	278.573	870.948	598.211	317.865	855.919	645.486	313.042	721.347	456.31	341.923	668.187	492.108	442.765	711.862	515.112	474.529	722.593	501.46	378.593	794.161	584.309	140.875	883.852	569.339	317.728	402.753	357.59	480.477	597.231	743.599	394.227	356.277	990.945	697.314
ECDH10B_2674	guaB	75.4268	634.41	399.485	103.553	583.454	448.505	204.398	495.752	320.579	252.037	567.753	334.297	303.877	532.125	338.818	268.044	516.762	455.565	266.968	680.656	486.29	402.254	715.286	493.367	111.484	187.256	260.567	321.419	447.682	676.205	256.358	305.428	595.093	439.583
ECDH10B_0085	guaC	90.2117	43.9964	101.673	120.029	43.0586	104.893	41.6853	34.04	124.179	50.7686	37.949	139.567	24.3295	37.9053	95.6762	70.677	35.3845	87.0346	47.6868	36.4391	89.7207	30.9719	37.2145	80.2654	77.3344	91.841	25.3761	48.5374	26.2534	27.9869	24.8137	33.4243	60.2218	126.46
ECDH10B_3058	guaD	3.86622	1.67148	2.13711	2.65173	1.54798	2.37031	0.345228	1.54102	2.37402	1.76111	1.87589	2.20403	0	1.53888	2.95462	1.9663	2.1148	2.50694	0	1.25913	1.31816	0	1.766	1.65847	2.12505	0.657627	1.77492	0.6308	0	2.01908	4.60182	1.33289	1.46349	2.28435
ECDH10B_2955	gudD	4.6706	2.69231	4.28977	2.74071	4.74051	3.31162	2.20884	4.99681	8.65499	1.38683	3.69302	7.01477	5.76467	3.14176	6.54379	0	2.42863	4.72973	0	3.58052	4.54131	0	3.81469	6.71139	4.36544	0.235392	0.940758	5.14478	2.20111	3.84611	4.66298	0.765341	4.58364	6.48118
ECDH10B_2957	gudP	10.8014	3.40967	2.69821	1.68158	3.85945	2.38709	0.336808	6.10218	9.09292	2.10474	4.32577	7.66931	3.53695	2.55784	4.32384	5.48098	3.85135	5.50305	0	1.91087	4.17953	29.8731	2.96726	4.13495	5.58868	1.95392	4.26247	0	0	1.87864	1.84865	2.87166	5.06219	4.80685
ECDH10B_2956	gudX	2.76776	2.99146	1.69116	1.82714	2.87817	1.80634	5.77697	4.19375	5.27954	1.1268	5.2038	3.29043	0	1.68309	2.01969	0	2.6368	3.49589	0	1.92797	2.27066	24.1123	1.8832	1.7232	5.2749	1.4712	0	1.68536	5.65999	1.80344	8.39336	1.25735	1.83346	2.77765
ECDH10B_2874	gutM	0	1.11432	2.30472	10.2092	1.89197	2.24287	0	1.66189	2.57919	3.06727	1.87589	3.23258	0	3.13475	4.81494	0	1.29238	3.06404	0	2.56489	4.02771	0	3.23766	0.337837	0	2.5209	0	0	9.37043	3.9073	0	0	1.46349	2.79198
ECDH10B_2876	gutQ	23.7736	7.89021	36.0739	16.1245	9.87115	36.4641	1.17935	13.3777	29.917	9.44546	14.2148	31.7736	15.2429	18.3801	44.0746	21.1111	19.8432	48.5299	0	26.9553	54.7869	0	27.6173	63.5805	11.3627	15.3174	10.2611	6.40315	7.20243	11.6746	9.0624	7.43711	25.0884	41.9256
ECDH10B_2390	gyrA	217.585	395.965	424.342	214.839	387.552	397.764	290.969	404.453	394.96	303.631	395.307	382.208	256.476	360.969	344.59	348.284	341.224	330.854	135.134	323.387	335.238	110.735	329.63	282.534	270.232	391.453	309.972	439.457	282.236	307.992	312.449	258.868	309.405	341.067
ECDH10B_2708	hcaB	0	0.98685	2.24519	0	1.9548	3.35189	0	2.06049	3.42623	4.43202	2.49195	2.26638	0	2.31347	2.39859	4.3327	1.94572	1.18717	0	3.40724	1.24844	0	3.10624	2.24394	0	1.94133	0	0.731555	0	1.76052	0	2.97563	2.80818	2.03626
ECDH10B_2707	hcaC	0	0	0	3.27129	2.12184	0.314421	0	0.37276	0	0	0	0.151055	0	0	0.674991	0	0.869639	0	0	1.15061	0.903412	0	0	1.51553	0	4.30223	0	0	0	0	6.12226	4.33914	0.5471	0.184188
ECDH10B_2709	hcaD	3.08526	2.83443	2.06908	2.3277	0.943626	2.51694	0	1.59143	2.60491	3.04352	3.18106	2.53931	3.97797	2.00124	3.15192	1.38699	1.46964	1.60461	0	3.2237	1.92848	0	2.31454	2.02197	4.86621	4.26391	0	0.69215	0.876287	3.73345	2.97022	7.37353	2.18976	2.65396
ECDH10B_2705	hcaE	5.10954	3.38714	4.42669	11.4363	3.33387	4.14981	5.35332	4.65621	4.09034	4.86439	3.14025	3.84492	5.13524	4.52951	5.48839	5.717	4.5091	4.25186	0	4.06767	4.68421	0	3.47062	4.10762	4.11904	5.59128	2.91108	6.98684	3.25076	8.96876	4.98461	6.83569	5.41556	4.25417
ECDH10B_2706	hcaF	3.57569	2.70528	2.23811	4.721	1.7498	2.91703	0	1.61386	2.45992	5.59891	0.867462	1.68169	0	2.02943	2.0874	0	2.15148	1.85968	0	2.49076	1.67627	132.391	2.37054	0.937351	0	1.90066	3.81974	0	4.87479	5.61072	3.09813	2.11875	2.36866	1.82271
ECDH10B_2704	hcaR	10.4141	9.67994	9.74657	6.28558	8.66357	11.5542	43.2175	11.9522	19.0182	20.4811	11.369	18.3941	0.413149	10.0481	12.5237	2.91304	10.8612	9.59447	0	9.53414	12.6934	0	8.43027	12.012	0.684396	6.95269	11.1248	20.8264	30.5249	23.2651	24.2623	71.7454	6.1102	9.35636
ECDH10B_2703	hcaT	6.91849	25.1601	16.497	13.0493	23.102	14.7852	32.7785	16.8988	14.3552	27.1721	18.1665	13.8235	10.0102	20.7223	13.4945	6.99293	21.059	12.2158	26.2026	17.6573	13.2278	0	19.5964	13.229	33.4854	16.5445	21.3421	13.5646	17.1997	23.6819	29.3063	36.6543	20.797	10.8913
ECDH10B_2110	hchA	4.62857	6.35632	5.71311	5.13539	8.26072	6.87077	3.20916	8.28603	7.21991	5.32054	5.28419	8.13836	0	5.38647	4.83189	0	7.97271	4.3695	0	13.6553	5.6161	0	8.05615	5.99542	1.2883	1.34304	2.53834	4.0488	7.42376	10.6299	5.66172	17.1226	9.27565	11.6583
ECDH10B_0943	hcp	4.35037	0.728048	1.13772	0	0.686741	0.915873	0	0.723871	0.982993	0.175791	0.817083	0.70401	2.67234	0.682704	0.983086	0	0.450339	1.08437	0	0.558597	0.438589	0	0.587597	0.441457	0	0.596758	0	0	0	1.89599	0	0.886978	0.531213	1.82416
ECDH10B_0942	hcr	8.85759	0	4.73788	6.8633	0.702899	2.91643	0	0.740903	1.19776	0.959615	0.232308	1.7514	0	0.543486	1.56523	6.31373	0.576169	0.996051	0	0.571741	1.34673	0	0.601423	1.38063	0	1.18088	0	2.45513	0	1.22242	0	0.907848	3.26227	9.57947
ECDH10B_2662	hda	138.811	56.9242	49.3895	108.945	41.6386	40.5338	83.5757	51.8989	52.0499	92.2709	47.3115	55.4342	126.647	61.9396	64.6826	126.822	50.9478	50.7597	17.7724	59.8269	69.8784	189.376	71.4279	76.0337	104.653	150.911	111.704	132.327	105.276	119.688	134.173	86.0666	58.3046	52.3966
ECDH10B_3686	hdeA	194.356	26.5027	49.6657	774.162	112.496	213.073	6.15813	44.9159	62.3884	47.1216	73.6835	94.3563	9.94906	15.589	17.2427	32.8476	16.4866	23.6014	0	7.764	12.192	0	13.8062	10.5916	36.6245	92.4232	53.0384	30.3628	0	12.0795	18.2414	4.40292	53.2658	101.026
ECDH10B_3685	hdeB	43.2733	25.1488	16.7462	373.042	64.57	90.1264	23.6909	13.905	19.1664	22.749	33.7315	39.2951	0	7.36235	3.64433	15.3078	7.11402	6.32486	0	1.12949	5.32101	0	5.94066	2.60352	15.6645	45.3702	6.06253	43.6517	0	5.28268	0	0	17.186	21.1546
ECDH10B_3687	hdeD	15.3839	10.1514	15.3487	275.808	48.7356	54.4278	5.96468	8.14412	14.5839	13.1853	23.1785	29.7871	0	4.33285	5.10484	14.8833	7.63248	7.45958	0	4.51206	3.28965	0	4.74631	2.12254	7.44953	26.3739	0	0.207593	0	4.69436	0	2.17495	14.0986	24.5577
ECDH10B_3951	hdfR	19.3311	21.7292	32.5953	28.1273	22.7037	32.0811	5.42502	27.065	32.4701	13.4222	21.9747	35.847	20.5969	15.4051	20.7644	36.6374	23.8167	26.9198	0	21.7649	28.1364	0	22.7407	28.3783	26.1342	18.1787	18.0222	24.6398	9.53776	27.5274	35.9444	28.9744	20.0707	33.0814
ECDH10B_1752	hdhA	10.8737	9.14089	17.5015	14.5845	8.57299	20.3698	5.04357	13.7106	22.5175	14.0751	13.1898	24.6231	14.8588	9.69813	17.7739	18.5877	16.9625	25.3142	0	22.3626	22.6559	31.5768	18.3805	27.7132	18.5798	13.9232	4.45863	17.5019	18.1186	21.4966	6.97886	25.4862	16.9216	22.8645
ECDH10B_1032	helD	23.8182	20.5946	26.4858	18.6511	21.6541	28.8299	29.7148	20.7869	25.8107	23.1335	25.8516	33.7887	19.7045	21.6733	24.9885	17.4117	23.7722	27.5093	27.4565	19.8601	25.401	0	22.4352	30.4201	16.6173	17.8759	18.9431	32.9358	22.6737	29.2169	27.2987	32.9622	24.6123	28.3106
ECDH10B_1263	hemA	45.7671	46.4344	34.2353	91.336	55.269	34.7672	75.9502	49.4044	34.6251	92.0065	48.3522	34.2931	86.9771	61.7074	42.0589	154.569	55.5199	39.9276	105.617	62.5858	38.1815	9.64637	59.6533	47.3133	109.055	109.96	84.4479	92.6435	96.4439	129.906	131.187	144.051	39.6784	29.3975
ECDH10B_0325	hemB	108.968	128.781	159.756	105.188	113.868	145.338	71.2764	151.073	189.154	92.5694	126.29	206.139	122.328	143.369	200.561	71.6857	164.82	193.6	23.8287	153.799	186.638	0	170.749	195.966	79.9303	92.1487	92.6066	125.661	78.0629	145.662	104.63	136.166	122.483	153.662
ECDH10B_3996	hemC	160.559	201.642	207.043	203.997	184.618	185.465	125.777	199.299	194.548	115.801	218.654	196.22	154.749	210.288	187.806	127.532	214.453	229.071	119.794	216.039	242.278	180.209	207.733	261.964	187.729	132.028	140.619	168.956	213.52	235.302	246.367	231.989	201.72	218.17
ECDH10B_3995	hemD	120.213	124.244	119.734	146.199	127.153	122.45	81.7925	142.909	116.22	110.351	129.11	127.929	79.9819	143.564	117.693	123.846	135.496	139.184	94.0608	121.869	115.646	27.2728	146.721	151.165	173.64	143.719	80.5042	113.493	163.034	194.124	206.868	161.358	142.676	122.956
ECDH10B_4186	hemE	93.6605	87.576	109.692	87.2606	77.5975	114.955	118.525	95.0506	107.563	81.7453	89.8312	105.719	76.0426	104.056	135.293	80.7726	102.225	116.908	0	126.93	112.867	83.4932	126.953	132.128	64.4725	82.8795	81.7347	35.8528	123.333	113.17	88.7422	131.68	97.786	128.963
ECDH10B_2601	hemF	25.0015	14.9319	15.5492	19.6405	16.3971	12.3358	47.3423	17.9484	15.6041	28.4772	25.5121	14.3311	50.3091	19.3937	14.2041	43.2586	20.1611	18.231	40.5656	17.8516	15.7886	0	23.7428	21.8918	37.6719	35.8626	33.4413	12.1594	21.7863	23.8002	25.8063	27.3686	13.0739	10.7738
ECDH10B_4039	hemG	33.5639	52.5322	63.3165	51.9273	52.393	56.5647	17.9443	46.8981	52.7174	47.3661	49.4739	43.9595	31.0134	57.4589	43.0567	48.5556	56.9215	41.9201	0	42.2784	30.8053	0	42.22	32.076	66.5639	70.0987	15.1836	30.9359	34.753	69.6037	25.5227	31.1495	44.3872	47.8625
ECDH10B_0431	hemH	41.6732	35.2	31.0742	39.9825	34.1851	27.7739	41.1693	26.4659	23.984	28.6661	29.9207	30.5131	31.7275	25.6249	26.6622	30.6102	25.5094	22.4792	0	29.3404	28.3069	58.7597	19.6344	24.88	20.8965	26.0592	29.9435	27.7923	16.2012	18.63	16.5116	29.9934	39.0264	27.6282
ECDH10B_0134	hemL	126.942	122.288	166.372	135.393	117.683	178.537	52.4715	107.046	168.795	62.6535	117.561	171.698	79.0255	116.228	144.702	78.4415	107.434	166.405	88.0922	94.8589	144.658	0	112.067	158.554	89.3036	84.0592	58.6672	56.2719	58.5926	76.5567	65.4106	55.8542	143.813	187.573
ECDH10B_4057	hemN	89.3113	75.7639	94.242	100.499	88.0717	94.5385	44.94	63.7468	70.0266	55.325	69.629	77.4266	63.228	74.9055	73.4068	55.1864	66.3685	68.5395	55.5583	58.6005	65.5338	0	64.706	70.5475	74.8266	79.547	50.7613	63.8041	76.1092	87.1262	75.1563	71.4413	81.5465	90.3216
ECDH10B_3993	hemY	118.409	151.48	187.243	153.083	161.79	171.504	76.1406	156.242	167.065	93.9965	200.283	166.368	127.011	166.684	147.163	132.269	168.456	133.735	105.365	157.982	118.711	33.7663	139.676	115.83	131.537	118.768	83.5618	121.435	177.721	178.743	137.016	133.328	122.214	144.971
ECDH10B_0061	hepA	2.63997	0.893219	0.985294	1.03917	0.674032	0.699163	0	2.13143	0.574287	0.258808	0.779686	1.00768	0	1.07956	0.804078	1.00907	1.1971	0.75047	0	1.09652	0.286982	0	1.21753	1.32393	0.422423	0.839524	0.713399	0	1.35619	1.05011	3.62445	1.63231	0.60828	1.34573
ECDH10B_3352	hflB	551.94	819.724	788.994	627.157	848.659	720.222	464.297	663.332	638.799	473.013	724.18	644.536	436.792	603.311	665.245	554.17	562.78	634.399	504.282	528.248	602.62	534.733	486.435	534.065	567.631	528.569	329.989	441.932	315.98	290.827	315.677	302.403	744.951	665.767
ECDH10B_4370	hflC	335.842	518.308	349.987	332.614	501.062	343.461	310.149	583.754	353.965	280.984	479.779	336.285	336.249	532.402	346.999	313.971	459.609	317.883	75.9573	444.5	251.906	321.738	450.308	290.56	357.02	367.957	240.297	342.413	299.155	327.685	252.433	285.357	433.718	338.508
ECDH10B_1204	hflD	36.4942	67.7964	64.6184	49.6146	71.0815	54.3949	86.9523	55.7276	57.4894	100.935	64.5165	51.5098	54.4719	79.2184	56.868	63.5306	72.6148	60.3502	0	51.2019	56.4632	0	70.1997	57.4007	72.7577	80.882	75.7945	60.2166	91.6244	90.7923	63.7272	73.3087	66.7462	51.02
ECDH10B_4369	hflK	343.909	583.107	383.945	381.698	540.383	384.733	358.774	563.427	413.683	365.951	554.369	423.583	442.907	569.509	442.459	396.684	528.842	393.729	342.437	541.412	353.978	362.481	502.351	378.957	487.935	439.577	373.032	360.44	351.559	391.455	329.668	351.416	511.107	392.801
ECDH10B_4368	hflX	375.938	289.984	216.849	388.419	284.283	242.908	291.35	277.049	221.979	356.549	263.415	230.217	343.977	294.769	234.094	290.899	278.791	237.23	396.415	353.198	242.568	347.073	283.731	255.395	420.051	459.045	381.97	315.902	306.788	357.181	424.541	326.713	207.288	210.558
ECDH10B_4367	hfq	1144.1	732.854	694.37	934.542	718.582	616.681	586.218	556.071	640.79	580.226	617.039	668.328	669.517	645.941	610.048	892.171	685.087	585.44	440.385	464.37	584.683	327.009	679.804	572.289	957.914	634.897	741.303	666.356	730.075	732.264	740.075	816.36	506.397	642.139
ECDH10B_0416	hha	163.123	66.8591	32.0767	239.745	51.8348	33.6431	253.861	39.3389	42.9276	258.739	41.1153	36.5326	248.772	73.5163	64.3091	207.404	70.1072	53.5158	166.708	57.3411	80.7749	203.014	78.9457	74.4167	158.714	312.958	126.732	205.856	218.536	132.065	260.238	162.016	21.6517	71.5431
ECDH10B_1175	hinT	81.1905	39.0011	60.8446	28.1967	54.2365	69.529	28.4813	52.1832	77.0532	33.0942	55.6513	81.7573	6.13526	52.8728	58.983	42.7436	39.2883	50.5567	92.1945	40.0123	48.3325	0	54.3207	79.0539	42.6858	45.9243	48.0593	39.3199	72.6208	59.0208	34.2429	89.8032	53.1735	72.263
ECDH10B_1638	hipA	8.59159	2.42573	5.30974	1.71972	2.74572	5.26388	6.02779	2.80373	5.08819	4.876	3.06267	7.18351	0	3.01391	6.30528	2.6625	2.60234	6.77424	40.1391	4.46675	7.01424	0	4.45392	11.583	4.70138	4.26488	0	6.56343	5.09955	6.43522	4.86146	6.5939	6.10618	9.92108
ECDH10B_1639	hipB	7.81931	0	5.80065	0	1.70065	2.64608	13.654	3.13704	1.73878	3.91798	0.843095	3.99532	0	1.69065	2.43452	0	1.04552	2.06565	0	6.22491	3.80143	0	1.21261	1.82204	0	1.62559	0	0	0	7.39406	0	3.56934	1.3155	5.53598
ECDH10B_2172	hisA	36.7762	49.7367	28.7809	48.3779	31.379	28.7197	80.8901	43.7765	35.6997	62.1329	37.2127	29.5663	10.9736	22.1217	24.9555	49.4886	29.2519	24.475	40.4756	37.535	28.4887	169.779	32.4643	24.8846	39.8269	36.0358	57.8763	57.2189	69.7069	48.5863	98.0444	71.7193	40.6922	31.4849
ECDH10B_2170	hisB	79.4964	76.2494	78.9302	62.4348	70.7895	75.8859	57.816	76.5215	85.3088	69.4897	80.0941	96.7957	38.2592	65.3014	64.9205	51.209	80.3308	75.267	71.4766	83.8633	97.4796	11.3534	83.4879	93.7213	63.8346	52.1299	70.874	77.1844	105.023	117.473	91.5041	133.095	73.339	85.5862
ECDH10B_2169	hisC	47.0011	53.1876	45.7587	29.9044	41.1252	40.6167	75.5247	70.8327	47.249	79.4967	56.3292	43.9612	44.3388	51.4907	38.3374	34.6207	51.7821	44.287	27.8908	68.9719	59.1633	56.6082	55.9864	53.7133	51.1296	34.5576	65.7955	60.6416	71.4594	82.881	61.8883	103.358	46.4054	55.536
ECDH10B_2168	hisD	63.8148	80.9994	65.1044	92.5362	68.1979	59.6294	86.9499	69.3179	71.8615	70.5861	76.9329	67.8098	42.3121	69.296	56.0359	57.1099	72.302	67.0919	48.3226	81.652	89.6652	89.8184	79.3412	83.97	46.2605	45.5955	87.5563	81.6705	126.986	94.1912	99.2549	154.37	63.3843	71.4022
ECDH10B_2173	hisF	23.884	35.6238	41.4316	32.8855	40.0309	33.1235	79.7624	41.5793	45.1109	71.58	46.6437	34.822	37.9012	39.6988	30.3955	38.6536	45.0287	33.7163	0	47.297	41.4279	0	39.2519	33.4967	64.0405	29.3012	58.9144	63.0731	73.263	69.1102	63.6917	86.8005	35.7115	38.1987
ECDH10B_2167	hisG	120.11	109.203	104.481	134.761	138.492	82.4255	187.85	110.748	114.903	171.638	93.044	82.2152	131.294	102.903	96.058	71.2737	118.175	118.885	114.321	151.636	140.97	49.4001	117.347	133.378	66.6712	79.1344	129.76	136.001	201.933	199.944	180.644	277.188	76.4918	74.6937
ECDH10B_2171	hisH	10.2052	36.6537	32.3831	28.1326	38.7998	28.0074	51.6616	52.8429	39.277	45.1363	37.7082	30.6028	4.36008	29.5335	26.9466	8.78347	40.6214	39.1948	95.4704	31.5599	38.5188	0	35.0609	35.8073	57.9875	28.8421	42.6923	29.3855	55.2951	60.9635	52.6	87.5735	38.6302	28.9119
ECDH10B_2174	hisI	46.622	88.49	90.0197	72.3506	73.453	69.9248	125.467	102.646	72.6345	131.522	97.8404	89.6882	153.983	98.591	56.8234	73.0065	82.4082	54.2966	178.966	120.701	73.6834	0	118.926	83.2669	137.105	81.0428	222.922	78.5231	152.959	148.187	136.038	213.937	111.627	90.6186
ECDH10B_2471	hisJ	17.7757	77.3619	72.974	37.3274	38.5643	41.7638	22.9888	58.6818	58.847	34.8106	38.524	55.0529	103.9	105.212	136.147	43.0929	62.9849	87.3428	59.3436	60.1423	82.5912	165.183	72.2788	82.9448	38.4725	26.0027	56.1613	56.8169	115.515	111.034	129.374	112.257	81.8658	60.1814
ECDH10B_2469	hisM	0	3.63669	2.5458	2.44092	2.53318	2.11149	2.54227	1.83572	3.39935	3.72854	1.25582	2.56983	7.18775	9.54853	8.3103	6.46423	4.80181	3.07686	0	4.37856	4.65125	0	5.23805	5.93689	1.87107	5.0629	5.78119	4.31342	10.2918	10.8072	13.9538	4.49872	4.89872	1.89659
ECDH10B_2468	hisP	2.69736	15.8078	9.57621	6.10515	6.74656	6.51997	2.06066	9.43024	4.79849	8.1093	6.98004	7.14174	15.6948	17.6907	20.8554	5.74865	8.89638	9.79781	0	12.1683	9.92878	0	9.70461	9.11374	9.45422	9.88989	14.2036	16.4441	50.6657	27.866	27.9299	27.6565	11.118	7.25685
ECDH10B_2470	hisQ	0	13.1383	8.53451	15.0303	10.5752	6.46417	20.5629	8.53441	8.95395	11.3357	11.1406	6.42281	13.9316	25.7351	22.708	19.9697	14.2218	9.23226	0	15.3221	11.1861	0	12.4417	17.5262	12.7818	16.5986	5.77131	13.3322	57.0819	32.5444	41.609	47.592	18.9167	7.65947
ECDH10B_3987	hisR	0	2.6049	0.718355	0	2.94853	2.62154	0	4.66192	4.52195	2.26429	2.92346	1.25945	4.78072	0	2.81393	4.81543	0	1.79067	0	2.39834	3.76617	0	1.6819	0	11.0872	7.17411	0	13.9034	0	0.640979	0	0.952061	0	0
ECDH10B_2680	hisS	190.491	361.511	277.651	207.821	248.761	220.619	215.699	291.491	242.959	259.77	315.326	250.049	235.305	272.023	240.294	264.786	254.121	234.453	348.821	263.321	225.4	117.292	219.094	210.906	347.513	283.785	322.987	277.365	197.771	256.241	302.809	256.782	237.602	177.929
ECDH10B_1235	hlyE	6.86762	0.439863	1.09171	7.29226	0.497887	0.885344	0	0.131202	0.763575	0	0	0.372172	0	0.577454	0.475158	3.65909	0.30609	0.151186	0	0.404983	0.317977	0	0.284005	0.266713	0	0.865298	0	0.521714	0	0.405883	0	0.482294	0.385129	1.16693
ECDH10B_2719	hmp	27.6576	7.57849	9.8923	7.05347	7.8157	9.91496	4.40014	10.1471	11.5966	3.80613	8.88329	12.2952	1.23632	14.7183	13.0986	7.31614	17.1102	17.9443	0	18.4517	25.8098	40.7237	24.8465	29.2055	0.512004	4.53878	9.23053	5.29336	7.78902	21.7354	13.9507	9.84836	13.5659	13.056
ECDH10B_1297	hns	1298.26	1647.25	2673.61	1857.09	1485.61	2439.12	1517.35	2061.9	2548.91	1259.33	2435.39	2659.15	1126.58	2278.28	2500.63	1068.03	2220.2	3010.75	1290.72	2459.17	3063.51	624.824	2710.25	3072.55	635.721	934.307	723.502	1677.95	1779.87	1923.07	2096.44	1902.48	1533.06	2195.6
ECDH10B_0087	hofB	7.02948	4.19678	4.98857	7.4501	5.24182	5.17025	6.41138	2.67629	5.35935	4.73823	4.87243	5.80744	16.7325	4.83104	8.44178	9.09581	5.16952	5.57098	0	5.99585	5.75387	0	6.30713	10.0035	19.6226	16.7396	9.49223	13.2168	33.1616	10.2913	21.14	11.3189	5.95533	6.10012
ECDH10B_0086	hofC	0.964144	2.50096	2.75877	0.581926	1.88725	1.84575	3.97744	1.59143	1.64013	4.34788	1.68409	1.41073	0	3.25201	2.16132	3.08219	2.47518	2.86538	0	2.76317	1.92848	0	1.8301	2.32526	8.31311	5.54309	0.599243	1.68094	8.06184	3.07702	1.18809	2.0719	2.33575	1.7693
ECDH10B_3566	hofQ	10.4847	1.78075	1.87503	2.11882	3.84808	0.896062	1.28729	1.35204	1.40513	2.11077	2.36189	1.56541	1.78264	2.73247	2.01108	1.34669	1.65224	1.89184	0	1.78859	1.63839	0	1.98597	1.07977	6.00446	1.46493	0.872748	4.03223	1.87182	2.50959	1.29776	2.24837	1.70091	2.19509
ECDH10B_3736	hokA	0	0	0.361525	0	0	0	0	0.782064	0.758584	0	0	0.633839	0	0	0	0	0	0	0	0	0.947697	0	0	1.58982	0	9.28414	8.24547	0	0	0	0	0	1.14784	0
ECDH10B_1546	hokB	0	4.01155	0	0	0	0	0	0	0	0.387444	0	0.323258	0	0.50156	0.722241	0	0	0.919212	0	0	0.966651	0	0.863376	0.810809	0	3.15661	0	0	1.40556	0	0	8.30832	0	1.57665
ECDH10B_0018	hokC	0	0	0	0	0	0	0	0	0	0	0	0	0	0	0	0	0	0	0	0	0	0	0	0	0	0	0	0	0	0	0	0	0	0
ECDH10B_1694	hokD	63.9413	23.1435	19.5015	111.067	13.0983	15.5276	0	6.90322	20.8319	25.3329	7.21495	13.0546	89.6691	9.64538	12.5003	15.4495	16.7015	22.0965	425.513	11.838	28.8136	0	23.2447	18.711	5.47254	9.35854	10.3974	8.38756	143.259	108.202	130.558	143.328	10.1319	15.9181
ECDH10B_0540	hokE	0	0	0	0	0	0	0	0	0	0	0	0	0	0	0	0	0	0	0	0	0	0	0	0	0	0	0	0	0	0	0	0	0	0
ECDH10B_0648	hokE	0	0	0	0	0	0	0	0	0	0	0	0	0	0	0	0	0	0	0	0	0	0	0	0	0	0	0	0	0	0	0	0	0	0
ECDH10B_0601	holA	0	0	0	0	0	0	0	0	0	0	0	0	0	0	0	0	0	0	0	0	0	0	0	0	0	0	0	0	0	0	0	0	0	0
ECDH10B_0709	holA	0	0	0	0	0	0	0	0	0	0	0	0	0	0	0	0	0	0	0	0	0	0	0	0	0	0	0	0	0	0	0	0	0	0
ECDH10B_1171	holB	20.0812	25.7457	18.2727	14.1056	28.0125	16.7713	17.0038	23.8121	15.0132	33.4821	30.2382	14.4742	37.361	36.1572	18.0021	34.1273	30.0912	14.68	0	24.4392	16.3032	24.1303	34.535	17.9104	24.3919	37.3768	26.8989	27.4593	34.4049	47.8821	29.1543	38.7333	35.1238	14.7075
ECDH10B_4452	holC	82.0265	38.8506	48.9598	7.48935	26.0785	41.5992	23.093	50.1261	43.9159	58.902	49.6857	35.3836	96.1743	44.2254	32.94	65.1384	40.0288	39.4392	0	34.5221	26.1257	54.6193	39.2311	45.745	28.0177	43.901	54.7974	39.3824	94.0209	74.8667	64.3815	45.7354	24.5234	30.3611
ECDH10B_4529	holD	59.9544	70.2505	49.7018	65.9474	61.4205	48.7581	63.2918	32.9487	42.893	54.4668	46.7612	38.8846	74.6901	49.2474	41.6074	58.6633	40.9066	32.3057	192.406	35.2394	30.1203	0	43.3252	28.4958	96.9195	72.7202	48.3205	37.0644	38.704	40.2353	45.312	35.4148	60.6607	39.1306
ECDH10B_1983	holE	12.0505	20.8392	16.7616	10.6069	16.7083	12.6708	25.6455	19.1657	16.5805	35.2222	20.4642	14.0638	71.7108	19.2156	14.0696	28.8926	23.7664	15.5192	0	16.7884	14.437	0	20.7434	7.89749	13.1991	31.0878	38.229	67.457	32.8574	50.4236	40.2176	66.0096	10.6436	10.7499
ECDH10B_3377	hpf	137.734	103.074	103.712	173.191	113.518	91.4671	131.331	131.289	114.854	118.857	94.576	102.533	84.3598	95.6099	93.2894	115.228	90.1435	121.604	0	94.2598	127.88	294.717	94.4317	116.976	89.3522	90.2867	86.9823	152.406	153.734	166.746	189.205	248.69	61.5886	93.2028
ECDH10B_0105	hpt	206.054	241.29	162.129	308.312	235.492	200.167	220.637	137.482	109.579	155.194	111.086	125.24	100.769	90.3649	108.538	174.692	96.5169	91.4077	0	76.001	79.9242	0	89.7139	74.7394	213.486	178.257	154.045	147.969	142.127	71.8732	74.5243	67.029	212.574	155.353
ECDH10B_1539	hrpA	8.49914	15.6227	10.8558	8.29557	7.67841	5.53391	14.7113	10.2089	5.85818	12.5078	6.9787	5.5657	36.7832	34.0991	24.121	10.7826	9.53639	6.25291	0	11.3084	7.43006	0	8.29531	6.82426	20.7172	12.2022	9.05037	7.49729	36.7867	23.2424	24.2606	18.839	27.6725	18.1629
ECDH10B_0128	hrpB	16.9923	25.6706	26.473	18.3657	24.7591	22.8441	22.8788	21.863	19.4872	22.4813	20.9358	23.2865	29.3886	32.9729	32.2779	25.4058	27.6474	28.6545	0	29.5627	31.625	38.256	31.2308	34.3843	31.2678	22.5217	16.5389	16.6923	33.0568	35.5237	31.0263	22.3848	28.4749	27.1777
ECDH10B_2693	hscA	27.4458	84.7388	50.4723	35.173	77.764	46.9476	63.3944	98.1941	37.5591	77.8657	82.4539	40.5513	66.6227	112.506	45.8278	49.8791	82.3436	39.331	66.3442	95.379	35.8773	150.668	95.1532	41.2632	53.1061	57.7262	49.2666	45.0484	57.9767	63.674	54.4374	73.8236	86.4338	45.2935
ECDH10B_2694	hscB	13.4868	73.4673	34.7316	15.9412	63.359	29.3399	83.4569	56.5815	20.4685	103.619	60.6391	18.7001	40.6639	91.2723	26.6641	67.1874	67.9852	22.1787	186.533	75.5152	21.0752	70.497	81.5689	23.3343	36.3987	66.6038	59.0263	45.8745	84.9876	109.663	178.313	124.312	49.3503	22.6872
ECDH10B_0611	hscC	0	0	0	0	0	0	0	0	0	0	0	0	0	0	0	0	0	0	0	0	0	0	0	0	0	0	0	0	0	0	0	0	0	0
ECDH10B_0719	hscC	0	0	0	0	0	0	0	0	0	0	0	0	0	0	0	0	0	0	0	0	0	0	0	0	0	0	0	0	0	0	0	0	0	0
ECDH10B_1504	hslJ	19.194	26.0798	32.0373	24.8247	23.0794	29.8254	68.4091	29.1361	47.468	20.1966	21.8188	51.5837	9.57274	35.3938	64.7968	21.4759	29.9172	81.1645	0	26.6312	73.3558	0	36.1271	62.6796	9.51457	11.9399	7.66904	22.4966	18.9402	22.2274	5.06833	21.49	24.0801	29.7718
ECDH10B_3576	hslO	152.537	151.973	155.683	249.281	165.822	178.205	70.2475	128.368	113.026	49.8521	112.937	117.388	113.073	134.463	124.359	65.1726	127.138	146.352	0	115.972	133.121	170.134	128.917	155.797	74.5076	85.7384	35.0603	70.6398	98.8213	91.327	66.2602	60.3817	96.101	152.754
ECDH10B_3575	hslR	75.5932	71.3497	86.2723	95.3435	48.0052	96.6611	41.9427	44.6477	55.722	53.0568	36.9578	61.9979	44.8698	65.1279	64.9478	117.601	54.8586	67.569	330.249	58.3417	62.3995	0	53.961	72.0047	84.3401	54.4751	39.0034	49.7108	35.1391	58.011	90.6626	62.3671	58.9765	65.4485
ECDH10B_4120	hslU	312.78	156.456	286.99	467.493	161.755	317.942	102.293	174.094	240.492	120.902	175.928	247.176	194.836	212.598	286.131	176.347	214.395	352.572	149.505	211.569	377.843	151.72	219.684	343.863	100.626	147.759	95.5233	104.662	139.132	119.238	69.7467	107.376	145.294	228.774
ECDH10B_4121	hslV	214.935	103.499	257.92	355.961	72.6859	241.394	148.897	106.811	196.499	75.5188	117.428	180.166	137.957	144.801	256.865	95.6647	124.769	241.488	125.009	196.497	308.017	0	157.676	272.56	212.912	133.309	54.9831	75.4924	88.9397	51.2608	64.5998	54.6709	154.452	193.852
ECDH10B_1036	hspQ	115.257	28.3836	120.541	72.097	24.9883	121.242	51.5888	26.3393	118.618	71.6407	38.9335	125.949	104.184	50.156	141.041	41.976	61.449	204.221	20.8742	57.4923	378.909	190.652	81.2469	212.646	18.0255	44.4208	27.7701	22.0695	38.4541	44.932	19.1019	84.3742	34.7924	161.383
ECDH10B_3943	hsrA	50.0334	12.6414	15.2228	43.3859	10.8113	12.5808	17.8706	9.38477	11.2162	14.7734	8.35479	12.0203	15.2092	11.696	9.9384	24.7971	7.49363	10.3315	20.9181	7.37137	11.5754	0	11.1096	13.7122	32.0272	31.7761	23.0957	16.9097	31.448	18.5083	16.1393	23.3068	18.3244	23.7656
ECDH10B_0012	htgA	0	2.88897	2.73152	9.72301	4.20438	0.830693	0	0.492411	1.6717	0.478326	0	1.09748	0	1.39322	0.891655	11.4441	0.574391	1.70225	0	1.89992	1.1934	0	1.86532	1.001	13.3001	6.08914	0	6.85314	7.37488	3.85906	0	0	1.08407	2.31144
ECDH10B_0429	htpG	278.615	86.1145	285.417	379.524	96.3846	297.082	54.5626	93.4911	234.417	57.3418	99.0468	224.987	130.951	142.804	291.034	113.214	140.495	340.55	200.025	215.993	412.18	45.2685	203.688	432.518	88.136	111.049	29.3162	54.4954	59.0337	73.9409	63.1737	47.9341	92.2585	291.617
ECDH10B_1968	htpX	680.402	313.601	336.521	446.465	394.096	389.642	505.56	321.389	379.904	344.022	454.296	466.415	902.342	380.776	530.626	586.871	455.129	610.463	1019.78	494.972	790.253	1695.55	460.687	782.127	291.762	300.987	334.086	426.713	336.332	330.043	567.373	648.225	283.937	311.374
ECDH10B_4177	htrC	12.8874	8.17167	6.45322	5.50971	9.24964	7.47624	6.75113	5.09645	4.72851	6.56503	7.92041	6.01619	0	7.10543	7.42303	5.14983	7.40964	4.8514	0	3.76184	5.37028	0	4.31688	6.98197	20.5524	11.9834	7.34239	14.0979	13.6652	7.03771	0	3.66543	4.87831	9.41609
ECDH10B_0119	htrE	0	0.308818	0.127744	0	0.611723	0.388488	0.613916	0.460569	0.134022	0.782942	0.173292	0.111983	0	0.202709	0.375298	1.0704	0.358165	0.265362	0	0.28433	0.223245	0	0.274167	0.608575	2.48801	0.668258	0	0	1.46075	0.0759898	0.825214	0.53613	0.337989	0.386879
ECDH10B_3230	htrG	44.4522	105.941	60.8357	53.547	87.0124	51.0334	203.635	137.19	70.6473	103.038	104.76	63.4803	137.525	184.39	108.336	53.4388	205.132	127.224	42.7569	236.713	148.733	110.646	242.016	126.322	32.0119	57.1849	41.5005	103.627	50.9263	64.615	22.4402	52.0598	72.9625	58.4578
ECDH10B_3800	htrL	90.5722	58.4433	49.6401	98.522	58.7437	58.1108	32.1328	13.9459	16.909	19.44	12.5934	17.9713	2.57423	9.47001	12.5003	92.0488	9.65218	10.9277	0	6.45707	6.25281	0	7.62246	6.52049	146.835	127.111	36.5486	21.9047	2.45728	7.70818	6.87149	5.63913	60.9959	43.4818
ECDH10B_4189	hupA	2325.68	1542.9	1640.56	1546.92	1243.3	2300.3	1248.59	2106.47	2388.87	1118.69	1740.66	2333.14	1353.8	1639.44	2474.27	1407.77	1349.76	2342.98	1057.7	1883.93	2539.32	843.898	1466.32	1812.74	1385.33	1518.03	1548.72	1141.58	1124.45	1182.99	1011.75	1005.11	1785.14	2008.49
ECDH10B_0396	hupB	1905.07	1876.46	1355.07	1491.15	1654.95	1714.32	888.868	1363.11	1642.32	1230.24	1315.18	1948.07	1481.9	1249.77	1971.48	1000.99	1236.25	1870.24	729.451	1616.73	1445.73	1228.83	1270.63	1306.65	787.152	1586.69	1291.92	3725.39	1454.99	3028.57	1457.41	1131.85	1110.32	1605.02
ECDH10B_1042	hyaA	4.14608	0.179247	0.840327	13.7634	0.608677	2.34509	0	0.213862	0.933486	0.934853	0.80467	0.649982	0	0.336166	0.290445	0	0.332623	0.123219	0	0.4951	0	0	0.520803	0.43475	0	0.846276	4.18747	0	0	0.220533	1.91591	0	0.470828	1.05673
ECDH10B_1043	hyaB	0	0.447218	0.554983	14.5357	1.01243	1.40648	0	0.200093	0.711649	0	0.376432	0.729763	0	0.293555	0.181164	0	0.518681	0.153714	0	0.308816	0.404118	0	0.324849	0	0.543855	0.395896	0	0	0	0.453937	0.0995868	0.204316	0.0978924	0.59322
ECDH10B_1044	hyaC	0	0.849904	0.546883	8.15744	0.641346	1.283	0	0.507016	0.491794	0	0.317947	0.547895	0	0.425051	0.306034	0.523712	0	0	0	0.260836	0.409598	0	0.640215	0.343563	0	2.78655	3.05462	0	0	1.01081	0	2.07087	0.248049	0.250527
ECDH10B_1045	hyaD	0	0.682236	0.752562	7.73872	1.54447	0.343297	0	0.406993	0.394774	0.593027	0.765668	0.329855	8.76465	0.383847	0.73698	3.46825	0.633002	0	0	0.628137	1.47957	0	0.770871	0.413678	0	0.805257	0	0.404595	7.17125	2.09844	0	0	0.298672	0.70386
ECDH10B_1046	hyaE	0	0	0	0	0	0	0	0	0.581771	2.6218	0.564177	0.364576	0	0	0	0	0.233211	0.345569	0	0.462838	0	0	0.162289	0	0	0.395565	0	1.78874	0	0	0	1.65358	0.440148	0.444543
ECDH10B_1047	hyaF	3.78511	0.467546	0.515742	1.63183	0.529223	1.0587	0	0.836754	0.67636	1.69338	0.787085	0.565136	0	0.701483	0.378798	5.618	0.542257	0.642806	0	2.15236	0	0	0.679229	0.850499	2.70073	1.5176	1.2603	0	0	2.07085	0	2.30692	0.614053	0.551275
ECDH10B_3173	hybA	75.9142	5.89336	23.6497	98.4122	5.06059	18.5088	7.38725	3.63696	6.23238	0	3.193	7.46735	3.72964	4.11615	7.90294	43.5779	3.95963	8.10248	0	3.36788	3.67268	0	3.08348	4.80571	44.3601	37.8585	1.64337	2.77191	2.77695	0.975106	0	1.03984	16.1918	34.9834
ECDH10B_3172	hybB	39.7443	6.46475	29.416	81.9405	9.05065	20.7166	4.25167	2.53723	7.18628	4.88003	2.86395	9.29469	1.56113	4.3392	9.09693	40.2552	3.9462	5.02877	0	2.97606	4.67337	0	2.80103	4.43572	57.204	40.2943	0	0.807131	7.33183	1.50703	0	3.85508	9.83109	29.9884
ECDH10B_3171	hybC	57.9932	11.5356	36.4211	63.268	12.2578	35.3608	4.94746	10.4629	14.576	9.82254	7.79418	13.3742	20.3068	8.38877	9.85452	28.9406	8.35496	10.4382	38.9554	9.86219	8.67943	0	9.91818	11.4198	63.0553	52.9806	6.87468	4.1186	8.0424	8.18245	5.34718	11.5728	15.1502	25.8842
ECDH10B_3170	hybD	16.8708	4.86248	10.5039	27.9316	2.2933	8.56369	6.90456	5.55977	7.26862	8.21852	9.54997	6.07333	9.66768	8.66331	4.37722	27.7155	6.76737	7.24228	0	5.22305	7.61603	0	6.01747	6.14249	16.0149	19.9281	5.0972	3.12396	10.6482	6.08217	10.8278	7.99731	7.80529	10.511
ECDH10B_3169	hybE	28.9373	6.56286	5.54264	25.0532	9.28575	7.84317	6.52333	3.42573	3.79758	3.32774	4.14306	4.85878	7.52792	3.23091	6.64639	3.79129	4.37665	2.81967	0	3.77653	4.7443	0	5.16436	3.23329	22.9453	11.8615	0	2.91904	11.21	4.5419	3.65355	10.9438	3.23225	7.73814
ECDH10B_3168	hybF	5.42627	1.17297	2.74949	10.2347	0.663849	2.95115	6.6623	0.349871	2.0362	3.56857	0.658206	1.4178	0	0.87993	1.26709	16.2626	3.53704	1.61265	0	0.539977	1.27191	0	2.0827	2.48933	23.536	10.2682	0	4.17372	0	3.46353	12.5375	0.857412	2.56753	3.1118
ECDH10B_3167	hybG	43.7861	3.22213	10.6628	5.62295	5.47076	8.5121	13.7259	9.13037	7.45789	10.2696	5.42425	9.73668	17.7405	8.76219	6.96136	17.8693	5.6055	7.75239	0	8.15821	11.0641	0	4.94101	12.6994	33.3062	41.0423	0	5.73257	22.0149	15.4607	9.32757	17.0759	6.34768	13.0596
ECDH10B_3174	hybO	149.259	9.32084	48.9861	99.7847	12.7822	37.6117	3.0543	5.88121	14.8321	5.76492	6.63853	15.9029	0	6.58886	13.6509	25.5145	3.99148	12.0754	0	3.9608	9.07045	39.732	4.97656	9.45582	89.6985	61.496	6.28121	5.95286	1.50731	2.46997	0	7.46845	33.2719	72.7561
ECDH10B_2893	hycA	0	0.8683	0.359177	0	0.491421	0	0	0.258995	0	1.76111	0	0.524769	0	0	0	0	0.40282	0.298446	0	0	0	0	0.560634	1.31625	0.527963	1.53731	0	0	0	0	0	0	0.380128	0.511898
ECDH10B_2892	hycB	0	0	0.271144	0	0	0.659668	0	0	0	0	0	0.23769	0	0.368794	0.17702	0	0.304089	0.225297	0	0	0.236924	0	0	0.397455	0	0	0	0	0	0.564522	4.96274	0	0.860878	0.386433
ECDH10B_2891	hycC	3.80908	0.329355	0.484408	0	0.124267	0.607674	2.74369	0.654931	0.508214	0.668008	0.246422	0.318481	0	0.329432	0.889459	1.21769	0.458381	0.377345	0	0.606477	0.158728	0	0.496193	0.532551	2.13613	0.302357	2.26881	0.325536	0	0.634839	1.76018	1.68526	0.768994	1.0032
ECDH10B_2890	hycD	0	0	0.658492	0	0.491421	0.546154	0	0.258995	0.628049	0.503175	0.487243	0.577246	2.78875	0.732799	0.234494	0	0.503525	1.34301	0	0.799447	0.313848	0	0.630713	0.526499	0	0.256218	0	0	0	0.320489	0	0	0.190064	0.70386
ECDH10B_2889	hycE	0.949597	0.586483	1.0998	2.66103	1.3277	1.82971	0	1.25954	0.746607	0.0679727	0.921488	0.822322	2.36799	0.967923	0.823608	0	1.57806	0.886959	0	1.07995	1.10232	0	1.17389	1.56472	0.641892	0.89991	0.737753	2.08686	2.95908	1.11122	1.25375	0.257223	1.23241	1.48675
ECDH10B_2888	hycF	0	0.738775	0.407465	0	0.418115	0.929366	0.419614	0.440721	0.854979	0.535144	0.414561	0.357191	0	0.277105	0.199514	0	0.342731	0	0	0.340096	0	0	0.119251	0.671941	0	0	0	0	5.82416	0.318128	0	0	0	0.762191
ECDH10B_2887	hycG	0	1.56701	1.15236	0	0	1.05135	0	0.467406	0.906745	0.529709	0.879322	0.883908	0	0.881648	1.83381	3.86237	0.848124	1.0772	0	1.68321	1.69919	0	1.1804	3.00886	3.17603	0.667902	0	0	0	0.514118	0	0	1.14335	1.07779
ECDH10B_2886	hycH	0	0.488023	1.07666	6.38738	1.1048	2.4557	0	0	1.12957	0	1.09541	0.943818	0	0.915255	0.790775	0	0.905609	1.34192	0	0.449324	2.82234	0	0.472651	1.18366	0	0	0	0	0	3.24232	0	1.6053	1.70919	1.00698
ECDH10B_2885	hycI	86.6821	13.2015	19.847	54.2507	8.19452	24.2144	0	18.2913	24.6419	17.7682	10.9925	32.5317	26.5731	15.6538	35.652	39.3618	16.0025	37.1783	0	20.3884	42.1755	0	23.2342	45.9631	9.32174	13.9065	22.5756	11.6173	20.5911	19.1763	18.5866	33.4636	22.7447	43.1821
ECDH10B_2881	hydN	0	2.65917	4.7142	4.97199	3.43995	3.82308	0	1.81297	3.07744	7.70486	0.426338	2.75504	0	1.70986	4.10364	13.3427	2.1148	4.43938	0	3.49758	3.2954	0	2.08486	2.30343	13.859	5.15639	5.46128	6.53329	8.78478	10.0954	0	9.16359	1.66306	3.13538
ECDH10B_2647	hyfA	17.2666	0.324559	0.984541	0.849583	1.10212	0.653263	4.79297	0.580854	1.87805	3.94968	0	1.25537	11.9131	1.46085	0.876506	17.0994	0.301137	0.44622	0	0.298822	1.64237	0	0.73345	0.590395	1.38142	5.42702	1.16649	2.69468	7.8466	3.59384	2.02364	2.01658	0.284173	1.81774
ECDH10B_2648	hyfB	0	0.695414	0.410946	0	0.78715	0.449907	0	0.533384	0.459885	1.23775	1.11494	0.696469	0	0.707997	0.804875	3.85664	0.460878	0.546337	0	1.18907	0.718165	0	0.962157	0.662623	1.0269	0.586294	3.21348	0.883736	3.75931	1.03893	1.32733	0.472022	0.869832	0.67353
ECDH10B_2649	hyfC	0	0.211579	0.0583474	0	0.47898	0	0	0	0	0	0.237454	0.0511484	0	0.158722	0.228557	2.93345	0.196311	0.145445	0	0.389604	0	0	0.13661	0	0	0	1.52086	0	0	0.182219	0	0.15466	0.926261	0.249469
ECDH10B_2650	hyfD	0	0.417869	0.19206	0	0.472993	0.350449	0	0.0830943	0.241799	0	0.156324	0.437745	0	0.313475	0.150467	3.0899	0.64619	0	0	0.512978	0.302078	0	0.629545	0.253378	0	0.219209	0	0	0	0.0514118	0	0	0.243915	0.28741
ECDH10B_2651	hyfE	0	0	0.424833	0	0.34875	0.155037	0	0.183803	0.178285	0	0	0.521383	0	0.115567	0.66566	0	0.285872	0.2118	0	0.283675	0	0	0.298402	0.560467	0	0	0	0	0	0	0	0	0	0.0908207
ECDH10B_2652	hyfF	3.22796	1.14181	1.22452	0	2.01044	0.702227	0	1.05957	1.32141	1.47038	1.42382	1.47214	5.12241	1.14207	1.30195	1.99348	1.29483	0.872118	0	1.40169	2.01768	0	1.63828	1.61546	2.15994	3.44412	2.96381	3.00951	10.5351	2.49742	6.2152	3.89496	0.999729	1.49587
ECDH10B_2653	hyfG	2.08609	0.841751	1.75756	7.55457	1.0889	1.81527	0	1.07604	1.32207	0.871053	1.2146	0.813958	2.64831	0.947191	1.16909	0.778032	1.33887	1.5706	0	1.99287	1.56472	0	1.24227	1.09372	1.75481	0.496768	2.48508	0.570508	0.884798	3.07731	4.39149	1.71405	2.21103	2.44579
ECDH10B_2654	hyfH	0	0.367358	0.303919	0	0.415818	0.554556	0	0.65745	0.637711	0.638645	0.824566	0.532842	0	0.275582	0	2.7164	1.02254	0.757593	0	0.676455	0.265563	0	0.592978	0.445499	0	0	0	0	0	1.26552	0	1.07412	0.321647	0.433145
ECDH10B_2655	hyfI	4.89008	1.32133	0.728766	0	0.598252	0.531906	0	0.472948	0.305832	1.5314	0.296583	1.08604	0	0.693858	0.999147	2.44261	1.10338	0.72665	0	0.72993	1.14623	0	0.938452	0.961434	0	1.5076	0	1.25376	0	3.8691	0	2.70441	0.925528	0.467385
ECDH10B_2656	hyfJ	0	0	0.267214	0	0	0.487581	0	1.1561	1.12139	0.982649	1.08747	0.46849	0	0.363449	0.523363	0	0.899047	0.333048	0	0	1.75118	0	0.938452	0.293771	0	1.23901	0	0	5.09263	2.02667	0	3.18733	0	0.714061
ECDH10B_2657	hyfR	0	0.797128	0.961732	1.82578	0.22557	0.451248	0	0.832182	0.74954	0.894991	1.00644	0.457667	6.03468	0.859604	0.645819	0	0.832054	0.890444	0	0.458699	0.648275	0	1.06153	0.845851	1.21172	1.17608	0.537176	0.827279	0	1.12784	1.59754	1.38387	0.785182	0.793023
ECDH10B_0464	hyi	0	1.54886	0.142377	0	0.292196	0.259792	0	1.07798	0.149374	1.34633	0	0.24962	0	0.193653	0.418286	0	0.598786	0.709817	0	0.475347	0.373224	0	0.33335	0.782634	0	0.457038	0	3.52107	0	1.14337	0	1.98132	0.226022	0.380465
ECDH10B_2894	hypA	31.0619	0.571445	1.2607	6.48201	1.29366	0.862643	0	1.3636	0.991995	0	1.92399	0.828866	0	0.214342	0.30865	0	0.795311	0	0	0	0.826197	0	1.66034	0.3465	4.51702	2.36071	7.70181	0	4.20468	0.562454	0	0	0.500339	0.673781
ECDH10B_2895	hypB	83.7016	5.74391	90.288	84.6002	4.16104	82.8937	3.91496	5.34545	21.5375	0.865426	4.38352	21.9949	2.10834	5.2569	19.4831	9.98112	5.86234	18.637	0	3.59614	11.9586	0	8.0107	15.6032	47.6382	30.7344	1.65152	0.272511	3.8641	4.01401	0	4.19867	40.2335	120.213
ECDH10B_2896	hypC	1.69944	0	0.810451	0	0.831636	0.739408	0	0	0.425141	0	0.824566	0.355228	0	0.275582	0.396836	0	0.340847	0	0	0	0.531127	0	0	0	0	5.2032	0	0	0	0	0	0	1.28659	0.86629
ECDH10B_2897	hypD	161.678	10.5473	106.338	121.512	9.10574	90.4945	2.03075	6.18542	19.0336	3.10784	4.81511	24.9358	3.93706	6.57124	20.8562	55.6843	6.63468	20.6454	0	7.40664	15.5078	0	6.23293	16.9099	46.9576	59.9953	1.28501	4.98279	8.45594	5.38862	7.48392	8.55922	32.0873	119.092
ECDH10B_2898	hypE	156.085	14.6966	112.682	118.302	16.6353	92.1799	2.3514	7.28555	22.9971	7.13713	9.75694	26.7713	0	5.74542	18.4473	26.2115	5.66566	21.0594	0	4.95508	14.0658	0	4.67773	12.3002	74.2581	50.4113	13.0192	8.47019	3.2637	7.36001	4.05624	8.01932	23.1984	109.34
ECDH10B_2880	hypF	15.6502	3.6501	10.0904	17.2451	3.62775	9.85549	3.23623	3.98322	6.54241	3.12122	2.79759	6.54263	6.20878	4.04053	6.73194	9.79223	3.30409	7.52751	0	4.7541	6.8219	0	3.90876	6.5858	12.6669	7.75842	7.67925	2.74543	4.30466	5.32328	4.99578	3.96967	6.85951	15.9029
ECDH10B_3048	hyuA	0	1.01302	0.27936	0	0.491421	0.655384	0	0.604323	0.753659	1.04828	0.162414	0.9096	0	0.651377	1.17247	0	0.671366	0.198964	40.7093	0.399723	0.523079	0	0.84095	0.526499	1.31991	1.13875	0	1.20152	1.36906	0.462929	0	0.581815	0.380128	0.895822
ECDH10B_0897	iaaA	24.0138	16.611	17.8079	18.2986	21.3875	20.1649	14.1522	15.3596	17.3014	26.4714	22.3708	23.9432	49.5393	14.0966	14.6915	20.7273	15.3159	20.982	65.2806	23.323	18.3123	33.4727	14.9482	20.8997	12.7515	9.51721	26.3058	14.4071	18.3335	23.7836	14.4259	31.2662	24.7248	27.4199
ECDH10B_2921	iap	4.02265	9.08202	8.686	16.6921	10.2801	8.16768	0	6.80125	10.3987	16.7407	7.15656	8.82886	0.354639	10.1472	12.8375	26.2552	9.23342	9.43123	0	8.71767	8.24167	0	8.23451	16.638	7.40216	18.7025	10.7647	5.50062	2.84363	6.30018	1.72118	5.57937	11.5049	10.8224
ECDH10B_3873	ibpA	881.385	201.062	807.521	707.666	188.649	872.769	68.7955	158.096	639.47	84.2271	200.638	714.798	521.052	291.486	781.381	184.498	333.097	863.593	601.268	595.055	1534.03	1005.58	685.695	2220.03	66.5769	119.04	50.4971	69.2444	73.8431	72.066	104.002	116.161	156.53	1063.67
ECDH10B_3872	ibpB	598.588	106.133	145.697	457.321	84.6756	183.743	18.0581	131.091	159.892	48.6338	93.9255	161.064	358.676	226.403	254.805	177.183	222.976	250.373	827.816	519.579	585.398	1092.9	546.1	823	34.9674	41.1132	15.5437	71.8142	84.039	72.5374	165.749	134.485	72.4582	274.535
ECDH10B_1208	icd	497.694	989.098	967.121	558.199	1014.5	1006.63	994.638	1122.53	1044.29	1007.08	1077.31	1106.09	450.507	703.567	657.118	663.921	897.562	761.161	339.594	653.217	730.899	274.625	755.35	775.032	348.72	513.895	975.16	1138.64	762.443	778.639	533.548	506.012	1039.25	1144.3
ECDH10B_4207	iclR	149.587	83.8778	88.5683	153.376	90.5394	94.5676	183.109	64.9768	68.6533	214.785	61.3927	75.2309	105.749	52.6182	55.9408	276.63	55.2669	55.6541	257.474	52.6036	61.1626	112.681	60.9072	66.3389	320.199	327.522	151.168	217.86	85.8672	123.508	152.455	134.355	98.3466	89.8689
ECDH10B_3063	idi	5.91552	11.3259	14.7099	14.983	9.92509	15.9942	28.2219	23.7568	27.2717	22.548	25.8319	35.1521	4.69364	26.0373	33.744	20.937	19.6611	28.6312	0	26.2376	34.5987	0	24.0613	36.9959	0.666445	16.8899	26.2619	27.0835	18.8177	19.8231	15.9459	25.2374	5.43811	17.0157
ECDH10B_4460	idnD	0	0.388716	1.92953	0	0.439993	1.66259	7.28592	2.78269	3.82379	1.97101	1.96314	2.91308	0	2.69734	3.67419	0	1.89349	3.87459	0	2.86313	3.93404	0	3.3255	5.30326	1.41813	1.07056	0	0	0	1.98474	0.865595	2.77039	1.19121	1.71873
ECDH10B_4461	idnK	2.8791	0.711267	2.9422	0	2.01273	3.04219	0	4.03096	7.61409	4.74001	4.39037	5.93212	0	2.80127	3.64962	4.93069	3.29969	7.57861	0	3.27433	7.45555	0	3.78875	7.97871	0	1.39921	0	1.26544	4.48584	3.23785	0	0	6.22762	4.19321
ECDH10B_4459	idnO	1.21293	1.31096	1.80762	0	1.4839	1.31934	0	2.65902	3.18605	2.96281	2.64831	3.10581	1.44359	3.24539	3.11555	0	2.43271	3.24428	0	2.41402	3.60125	0	4.06294	4.92845	1.75367	0	0	3.5763	1.92921	3.2581	2.33541	7.37878	0.459135	2.08674
ECDH10B_4457	idnR	4.17969	4.21634	3.87581	9.8106	5.90886	3.94018	6.84236	4.9108	5.6928	4.24676	4.9573	5.92154	2.2109	4.8198	4.55467	10.9492	5.12295	3.86456	0	5.54571	5.66057	0	4.92617	5.23495	6.47032	8.57087	5.95329	6.78699	5.69824	4.71815	6.61699	5.21013	2.98851	4.32039
ECDH10B_4458	idnT	8.43538	3.49491	3.51994	5.30346	4.12794	3.82308	6.73195	3.35399	4.13256	4.05056	1.70535	4.11419	2.231	2.96376	4.18571	2.809	3.1722	5.53617	0	1.95864	3.2954	0	3.28671	2.9484	7.94584	4.72296	8.32846	3.154	3.19447	2.93515	9.60968	1.83272	3.8583	4.38953
ECDH10B_1848	ihfA	94.3357	86.9168	74.8573	112.592	43.1369	109.34	107.09	67.4061	81.2444	66.4467	115.555	64.8132	265.043	84.5129	75.1131	105.675	71.3394	83.1887	0	37.55	149.348	0	77.9197	60.4053	86.9977	70.4976	112.939	169.703	170.776	97.6413	147.096	110.696	70.2476	90.8543
ECDH10B_0982	ihfB	354.878	463.087	551.775	548.378	419.818	605.929	330.983	544.119	693.53	309.344	502.343	617.592	759.48	540.365	637.092	310.941	609.894	731.016	465.825	388.136	685.813	397.092	621.403	627.31	91.1486	291.294	183.384	396.503	432.766	608.196	629.38	747.749	258.191	452.249
ECDH10B_0027	ileS	168.565	252.342	252.65	190.298	266.286	241.198	179.401	273.93	237.813	191.04	285.039	250	227.246	292.123	233.055	211.851	278.692	248.941	123.711	277.959	265.34	146.349	299.906	252.741	209.543	233.622	206.453	185.119	239.65	246.505	181.132	210.219	274.806	233.433
ECDH10B_4041	ileT	0	104.196	58.1867	0	2.94853	22.2831	0	18.6477	24.1171	40.0024	11.6938	10.0756	0	39.0826	30.9532	26.4849	20.5438	14.3254	0	16.7884	13.1816	0	17.66	4.73849	11.0872	50.2188	0	0	0	5.44832	0	12.3768	9.12307	3.83924
ECDH10B_3452	ileU	0	70.3323	27.2975	0	17.6912	15.7292	0	12.4318	3.01463	0	11.6938	5.66751	0	13.6789	8.44178	43.3389	6.04229	5.37202	0	0	0	0	8.4095	6.31799	0	43.0447	0	0	30.1192	2.8844	0	0	0	4.60709
ECDH10B_0183	ileV	6.02527	309.983	141.516	0	117.941	34.08	112.446	93.2383	39.1902	75.4762	105.245	37.1537	124.299	184.665	73.1621	65.0083	90.6344	35.8135	0	55.1618	56.4926	0	79.0493	22.113	74.4428	104.025	39.7894	129.765	21.9049	22.4343	0	21.8974	36.4923	14.5891
ECDH10B_3244	ileX	0	7.91753	2.18342	0	2.98732	6.64008	0	0	0	0	0	0.638009	0	3.95968	0	0	1.22436	1.81424	0	0	0	0	0.852015	0	0	0	0	0	0	0	0	0	0	1.5559
ECDH10B_2820	ileY	30.5228	0	0.727807	0	0	0	0	0	0	0	0	0.638009	0	0	0	0	2.44872	0	0	0	0	0	0	0	0	0	0	0	0	0	0	0	0	0
ECDH10B_3961	ilvA	33.332	52.4487	51.8406	46.4439	52.3139	52.4571	16.8123	32.6053	23.5883	29.4157	33.3653	23.193	14.7723	24.2502	15.9875	14.5195	20.3569	19.0982	0	17.4512	11.6373	0	17.98	13.5397	36.1537	31.3873	17.4973	39.1884	4.91265	13.0975	6.59129	14.4719	51.1512	48.2944
ECDH10B_3854	ilvB	41.8897	47.502	65.0398	70.6688	46.1063	57.1275	90.2499	82.1084	90.3632	103.433	76.3683	73.7234	38.359	72.8732	85.0525	35.0152	63.3014	99.3501	29.476	66.587	87.4793	21.5373	70.5806	96.9946	35.4542	33.9209	72.6652	59.5107	76.5196	62.622	71.2943	93.1876	60.9312	50.2329
ECDH10B_3963	ilvC	916.262	1403.36	1110.58	2349.29	1544.8	1224.69	507.261	1617.22	1091.99	664.601	1593.89	1481.57	138.916	818.399	1152.43	350.314	848.116	1380.97	85.4486	483.701	936.099	194.424	643.013	1256.18	603.931	407.06	490.85	789.944	79.4201	59.4538	47.6908	39.833	2024.62	2202.22
ECDH10B_3959	ilvE	107.755	110.21	112.589	112.724	108.88	108.96	22.5401	49.4063	45.1774	33.5577	57.6079	48.2801	22.9577	37.6979	27.7247	58.4091	36.22	35.2859	32.1194	23.0344	30.8705	0	25.762	28.7706	59.0126	64.3201	45.3463	22.8948	13.8289	11.4366	11.9106	13.164	94.9853	118.884
ECDH10B_3954	ilvL	154.649	28.3645	8.93952	134.354	22.933	7.13641	2.30152	21.7556	5.86179	32.8741	13.6428	10.7753	3.71834	6.83945	4.37722	1.87267	6.57939	15.3202	0	1.86538	13.1816	0	5.23258	7.37099	4.92765	18.7324	5.46128	12.0152	0	11.4664	37.8973	5.18344	12.4175	11.3471
ECDH10B_3958	ilvM	60.6293	31.91	37.7136	64.9674	36.9794	27.1438	67.3195	14.0505	21.9817	25.316	22.1696	23.6933	1.39438	20.5184	18.056	67.416	15.861	30.8145	402.303	4.89661	14.8293	0	17.9052	25.3378	30.4899	47.9769	36.8637	35.5952	7.18755	12.3388	16.9184	35.8213	22.6176	31.5777
ECDH10B_3853	ilvN	66.1641	20.6781	21.4791	55.9324	10.9227	23.5848	37.5836	35.3622	33.9017	82.8812	18.5655	28.1601	37.95	23.7853	47.2807	14.016	19.8254	45.9606	0	13.9615	48.8308	0	20.9168	37.6149	15.5069	27.2542	19.1989	42.9204	43.4711	75.7291	57.0971	113.868	20.5191	18.8954
ECDH10B_3962	ilvY	29.5804	17.9488	23.2019	15.4655	24.1258	27.0951	12.2336	20.7457	20.9018	25.0279	23.4171	28.7461	41.1762	18.8506	27.1446	30.6916	19.5678	21.2838	0	24.5816	26.2747	0	28.3929	32.2419	45.0186	21.2736	24.1909	23.9498	30.1866	25.3126	22.9818	26.8963	30.0556	31.8107
ECDH10B_0055	imp	153.861	197.596	218.364	171.001	185.678	212.273	193.407	201.256	180.675	213.045	183.144	188.087	125.831	168.39	181.204	162.958	161.131	155.739	252.272	155.344	136.255	142.451	153.978	138.561	207.719	230.329	204.329	134.356	116.832	140.993	101.581	124.609	182.927	180.335
ECDH10B_2396	inaA	28.1503	5.85402	5.01303	18.8187	2.0925	4.80615	5.60002	20.586	22.8205	30.8884	18.6724	22.196	42.9751	13.7525	15.9758	9.11307	6.71799	8.8956	0	7.09187	10.6911	0	4.97336	14.5721	27.9139	23.7594	34.6049	18.272	8.09657	9.55265	11.5264	12.4996	33.9908	37.1457
ECDH10B_0954	infA	685.327	1419.61	740.289	804.746	994.192	949.38	844.816	1185.08	585.087	1138.18	1574.72	726.002	1349.76	870.859	1156.57	1389.19	782.226	745.444	212.174	503.421	594.556	1088.89	531.627	567.566	1014.66	1002.12	1349.61	1942.86	993.522	785.066	1267.74	879.37	830.782	582.873
ECDH10B_3342	infB	419.426	1158.67	835.452	465.722	1053.47	736.711	711.767	886.295	708.147	838.832	967.04	727.548	628.261	921.159	784.616	932.172	821.553	718.863	553.788	744.492	722.059	604.838	773.695	653.425	989.728	846.087	615.642	966.203	546.766	550.147	503.961	463.74	1043.92	818.804
ECDH10B_0023	insA-1	42.0241	39.9701	23.6484	38.0466	36.1942	25.598	66.8692	23.4109	18.9234	64.0126	24.4681	14.0547	44.0138	26.7135	15.7009	113.52	14.8343	11.4902	0	18.7349	13.6592	0	15.4845	13.6604	83.5157	79.773	58.7682	33.1856	36.6669	30.6683	20.0667	31.6077	24.1794	20.1365
ECDH10B_0251	insA-2	15.1287	4.36038	1.00205	0	1.64519	2.92548	12.3832	1.30061	2.1026	0	2.44681	1.93252	38.6788	0.817761	2.74766	6.71717	0	2.99743	0	4.68371	2.62677	0	3.28458	4.40657	5.74447	5.57553	0	3.01687	0	5.90118	0	3.18733	1.9089	3.21328
ECDH10B_0263	insA-3	0	0	0	0	0	0	0	0	0.42052	0	0	0.175684	0	0	0	0	0	0	0	0	0	0	0	0.440657	0	0	0	3.87883	0	0	0	0	0	0.214218
ECDH10B_1058	insA-4	0	0	0.601232	15.2186	0	0.731371	0	0.867071	0	0	0	1.40547	18.6725	0.272587	0	1.34343	0	0.499572	0	0.669102	0	0	0.234613	0	0	4.28887	0	0	0	0	0	0.796834	1.2726	0.856873
ECDH10B_3618	insA-6	0	0	0	0	0	0	0	0	0	0	0	0	0	0	0	0	0	0	0	0	0	0	0	0	0	0	0	0	0	0	0	0	0	0
ECDH10B_4492	insA-7	120.189	50.8711	64.7326	105.262	45.2428	54.1215	106.495	42.92	53.8265	61.2752	22.0213	55.8674	88.0276	34.6185	58.0933	101.429	34.7257	47.4593	0	24.7568	53.5861	0	38.0073	60.8107	109.587	128.666	87.4993	67.6641	72.5699	63.0354	74.4411	71.9806	57.2671	76.4759
ECDH10B_0022	insB-1	0	3.18377	2.30472	0	2.70282	1.60205	5.8771	0.94965	0.460569	0	3.12648	0.865869	12.4166	1.94056	0.429905	0	2.76938	0.820725	0	1.09924	1.15077	0	2.56957	0.241312	6.77552	2.66182	6.7941	5.66433	13.8047	3.57435	0	3.49089	2.0907	1.1731
ECDH10B_0250	insB-2	0	0	0	0	0	0	0	0	0.230285	0	0	0.0962077	0	0	0.214953	0	0	0	0	0	0.287694	0	0	0.241312	0	0	0	0	0	0.0489636	0	0	0	0.11731
ECDH10B_0262	insB-3	0	0.795942	1.09749	13.5428	0.450469	0.801025	0	0.474825	0.460569	2.0756	1.33992	0.288623	0	1.04492	1.07476	0	1.10775	0.820725	0	0	0	0	0.642393	0.241312	0	1.72236	0	2.83216	5.4382	3.2316	0	2.47271	0.696901	0.35193
ECDH10B_1059	insB-4	4.60264	1.19391	0.109749	0	0.900939	0.400513	2.26042	0.237412	0	0.807176	1.78656	0.577246	0	0.149274	0.644858	0	0.184626	0.54715	0	1.09924	0.287694	0	0.513914	0.241312	1.69388	0.7046	5.00618	1.88811	0	2.59507	4.25378	1.59999	0.34845	1.05579
ECDH10B_3619	insB-6	3.22185	0.795942	0.76824	4.51425	0	0.400513	0	0.237412	0.230285	2.19091	0	0.384831	0	0.447821	0.214953	0	0.738503	0	0	0	0.575387	0	0.513914	0.723937	0	1.01776	0	0	3.76491	0.0489636	0	2.18181	0.34845	0.11731
ECDH10B_0316	insC-1	0	0	0.538329	0	0.5524	0	0	0	0.282393	0	1.09541	0	0	0.366102	0	0	0	0	0	0	0	0	0.15755	0.295916	0	0	0	0	0	0	0	0	0.427297	0
ECDH10B_1529	insC-2	0	0	0	0	0	0	0	0	0	0	0	0	0	0	0.263592	9.47269	0.452805	0	0	0	0.352792	0	0.15755	0	0	0.384016	0	0	0	1.56112	0	0.5351	0	0.143855
ECDH10B_2142	insC-3	0	0	0.134582	0	0	0	0	0	0	0	0	0	0	0.366102	0.263592	0	0	0.335479	0	0.449324	0.352792	0	0.630201	0	0	0	0	0	0	0.480344	0	0	0	0.431564
ECDH10B_3035	insC-4	0	0	0	0	0	0	0	0	0	0	0	0	0	0	0	0	0	0	0	0	0	0	0	0	0	0	0	0	0	0	0	0	0	0
ECDH10B_3218	insC-5	0	1.46407	0	5.1099	1.1048	0	0	0	0	0.565612	0	0.117977	0	1.83051	0.527183	0	0.226402	0.335479	0	0.898648	0.705584	0	0.945302	0.295916	0	0	0	0	6.15576	0	6.52039	0	0.427297	0.287709
ECDH10B_4465	insC-6	4.51529	4.88023	4.5758	22.5687	4.4192	2.21013	14.9683	6.69607	4.51828	8.34278	3.83393	3.77527	58.2178	4.75933	7.90775	0	3.62244	2.68383	0	4.04392	1.76396	0	5.51426	1.18366	10.6826	17.0887	25.8713	11.2873	0	8.70624	27.8203	5.70773	0.854594	3.02095
ECDH10B_0317	insD-1	2.81645	0	0.244209	0	0	0.334203	0	0	0.128105	0.384879	0	0.214078	0	0.332159	0.837034	0	0.410823	0	0	0	0.480124	0	0.357357	0.40272	1.48074	1.95982	0	0	0	0.84438	0	1.69921	1.16304	0.326293
ECDH10B_1528	insD-2	6.65706	0.442776	0.183157	0	1.50355	0.668405	0	0	0.128105	0	0	0.160558	0	0.0830397	0	0	0.308117	0.152187	0	0.203832	0.160041	0	0.0714715	0.13424	2.15381	1.82916	1.59137	2.75714	0.698128	0.463047	0	0	0	0.848361
ECDH10B_2141	insD-3	0	0.885551	1.22104	2.1249	0.250592	1.22541	5.5328	0.528282	0.128105	0.449025	0	0.535195	0	0.747358	0.837034	3.68332	0.205411	0.456562	0	0.203832	0.480124	0	0.214414	0.40272	0	2.9615	0	0.787754	0	0.245142	0	0	0.77536	2.15353
ECDH10B_3034	insD-4	0	0	0	0	0	0	0	0	0	0	0	0	0	0	0	0	0	0	0	0	0	0	0	0	0	0	0	0	0	0	0	0	0	0
ECDH10B_3219	insD-5	0	0	0	0	0	0	0	0	0	0	0	0	0	0	0	0	0	0	0	0	0	0	0	0	0	0	0	0	0	0	0	0	0	0
ECDH10B_4466	insD-6	3.07249	1.10694	0.427366	0	1.50355	0.557004	0	0.528282	0.384316	1.53951	0.248462	0.267597	0	0.415199	0.478305	3.4787	0.410823	0.760937	0	0.611497	0.320083	0	0.571772	0.53696	0	2.70019	0	0	0	0	2.95793	0	0.38768	0.326293
ECDH10B_1710	insD-7	0	0	0	0	0	0.307243	0	0.182125	0.176657	0	0	0.295213	0	0.458046	0.824476	0	0.141631	0	0	0	0.441393	0	0.295677	0.555349	3.52699	1.74166	0	0	0	0.939029	0	0	0.267304	0.179983
ECDH10B_0287	insE-1	0	0	0	0	0	0	0	0	0	0	0	0	0	0	0	0	0	0	0	0	0	0	0	0	0	0	0	0	0	0	0	0	0	0
ECDH10B_0330	insE-2	0	6.49118	11.0985	10.7614	11.7559	11.1055	2.94952	5.80854	12.0195	8.83975	10.9275	9.41527	30.9741	9.25208	10.5181	0	7.82956	16.0639	0	7.76938	11.7312	0	10.897	11.8079	25.2602	6.38473	0	20.0176	2.04694	9.5037	12.72	18.7424	7.95685	10.3324
ECDH10B_0496	insE-3	0	0.649118	0.358015	0	0	0	0	0.774472	0	2.06888	0	0.156921	0	0.243476	0	0	0.301137	0.44622	0	0	0.469248	0	0	0.787193	0	0	0	0	0	0	0	0	0	0
ECDH10B_1101	insE-4	0	0	0	0	0.734746	0.326632	0	0	0.37561	1.31656	0	0.313842	0	0.243476	0	0	0	0	0	0	0	0	0	0	0	0	0	0	0	0	0	0	0	0.382681
ECDH10B_2242	insE-5	0	0	0.179007	0	0	0.326632	0	0.387236	0	3.7616	0	0	0	0.730427	0	0	0.602274	0	0	0.597645	0	0	0	0	0	0	0	0	0	0.958356	0	0	0	0.191341
ECDH10B_0288	insF-1	0	0.231346	0.765582	3.02793	0.523729	0.465648	0	0	0.535471	0	0	0.279635	0	0.260325	0.124955	0	0.321977	0.4771	0	0.213001	0.501722	0	0.522805	0	4.78272	2.04797	0	1.50918	0	0.0284633	0	0	0.202559	0.34097
ECDH10B_0329	insF-2	20.3344	3.23885	3.44512	13.9285	5.49915	5.70419	11.0377	3.72631	5.35471	5.49662	2.59638	7.82977	1.69834	4.07843	6.62262	7.69802	3.64907	6.04327	0	1.27801	6.68962	0	3.95838	7.1542	9.00277	4.46003	0	7.5459	0	3.44406	1.03033	4.14317	4.45631	4.43261
ECDH10B_0497	insF-3	0	0	0	0	0	0	0	0	0	0	0	0	0	0	0	0	0	0	0	0	0	0	0.0746865	0	0	0	0	0	0	0.113853	0	0	0	0
ECDH10B_1100	insF-4	6.95651	0	0.127597	0	0	0.116412	0	0.138011	0.669339	2.68128	0	0.223708	0	0.17355	0.124955	0	0.107326	0.159033	0	0	0	0	0.0746865	0.140278	0	1.82042	0	0	0	0	0	0	0.405119	0.34097
ECDH10B_2243	insF-5	0	0.925386	0.574187	0	0.785593	0.58206	0	0.138011	0.535471	0.402191	0.259638	0.111854	2.9721	0.433875	0.24991	4.27668	0.429303	0.636133	15.3126	0.213001	0.167241	0	0.896238	0	0	0.455105	0	0	0	1.42316	0	0	0.405119	0.477359
ECDH10B_4473	insG	7.50552	14.0359	14.4006	15.2759	11.9583	12.6826	6.85781	11.0742	11.9644	11.4134	11.5179	12.3684	24.0978	12.6239	12.9612	12.1364	12.0428	10.5824	0	14.5904	11.3467	0	13.1065	15.6488	10.278	9.47101	13.4251	6.44429	2.85555	13.7779	10.7545	13.5144	12.5537	12.0117
ECDH10B_3394	insH-10	4.79	3.35282	3.64404	19.446	3.12538	2.87802	0	3.64733	2.28247	3.08584	2.65612	2.71765	18.822	2.58917	2.45008	1.27606	2.74488	1.49135	0	2.90536	3.2792	0	2.48316	4.066	6.11596	4.57817	3.01257	3.85976	0	2.83902	0	5.69458	3.28098	3.66256
ECDH10B_3681	insH-11	0	2.36669	3.53527	0.860443	4.46483	2.67954	4.70488	1.64718	2.51071	1.7715	2.87747	2.52694	0	1.92339	2.45008	2.91672	1.46393	1.89808	0	2.17902	1.85346	0	2.73784	3.1093	2.39842	4.46177	2.83536	0.818738	2.0731	3.66404	0	2.37875	3.97172	4.88342
ECDH10B_0245	insH-1	5.24619	1.38057	2.66505	1.72089	1.78593	3.17575	0	1.29421	2.39659	1.71436	2.65612	3.28979	0	2.5152	3.62186	4.73967	2.2874	1.49135	0	2.72378	2.13861	0	3.43822	5.38148	7.55501	0.504375	2.12652	2.10533	5.59738	3.13021	3.86479	9.44291	4.66245	2.73239
ECDH10B_0510	insH-2	0	0	0	0	0	0	0	0	0	0	0	0	0	0	0	0	0	0	0	0	0	0	0	0	0	0	0	0	0	0	0	0	0	0
ECDH10B_0617	insH-3	0	0	0	0	0	0	0	0	0	0	0	0	0	0	0	0	0	0	0	0	0	0	0	0	0	0	0	0	0	0	0	0	0	0
ECDH10B_1451	insH-4	0.912382	3.94449	0.870219	3.44177	1.33945	1.29015	0	2.00015	1.59773	1.94294	0.664031	1.66873	0	1.03567	1.91745	0	2.37889	1.7625	0	1.45268	2.28118	0	2.29215	4.18559	0	3.37543	2.65815	0	0	3.46992	1.22971	7.49666	2.41757	1.74408
ECDH10B_1492	insH-5	2.83759	3.06693	8.68323	5.70892	3.00864	9.97975	6.50338	4.87893	9.93815	10.4266	3.90093	11.1213	12.0078	8.58941	15.0191	9.63822	10.2442	12.5092	0	9.97719	18.1801	0	13.0694	21.448	4.22693	4.66573	8.81822	11.6405	7.0923	12.0244	7.46688	9.86417	10.2042	12.295
ECDH10B_2138	insH-6	20.5286	2.56392	4.89498	10.8416	5.13455	6.35149	8.73764	2.00015	5.47792	4.45733	1.99209	5.91209	10.4969	3.32894	7.98939	9.11475	2.10441	4.7452	0	2.90536	5.41781	0	4.20227	6.57736	21.1061	11.0574	5.84792	1.28659	7.8778	9.80313	8.43227	9.65916	6.90734	8.66226
ECDH10B_2180	insH-7	32.1614	58.3785	40.9547	19.9623	56.2568	36.7196	35.6227	39.297	30.1286	53.0307	37.1857	34.0422	34.0244	50.304	39.6274	53.5947	46.6629	34.7077	0	34.138	39.0652	0	43.4235	44.2477	45.8097	46.4801	26.0498	51.4635	42.9133	34.3109	20.2023	31.7166	41.2713	42.7881
ECDH10B_2349	insH-8	0	0	0.326332	0	0.446483	0.297726	0	0	0	0	0	0.190713	0	0.295906	0.745676	0	0.274488	0.135577	0	0.181585	0	0	0.636708	0.358765	0	0	0	0	0	0.412508	0	1.73	0	0.29068
ECDH10B_3159	insH-9	1.36857	3.74727	4.56865	5.16266	4.91131	4.06893	4.70488	2.47077	3.4237	6.62884	4.20553	3.67122	9.77297	3.25496	3.08923	0	3.20236	2.30481	0	4.35805	3.56435	43.7169	4.90265	5.85983	7.07533	5.9361	0	4.09369	1.45117	3.7611	1.22971	4.68541	6.56197	5.63919
ECDH10B_0241	insI-1	3.02048	1.56701	2.35274	0	2.36496	2.01508	0	2.38896	2.21649	3.73319	2.93107	2.73591	2.55636	2.61229	1.88084	1.93119	3.23095	1.91503	5.76216	3.52673	1.88799	0	2.75426	2.11148	3.17603	6.54202	1.87732	7.33117	1.0981	4.34858	2.1712	4.45452	2.43915	2.25822
ECDH10B_1530	insI-2	4.63141	1.04467	1.20038	0.303844	0.19708	0.963734	10.2849	2.49283	1.51124	1.71525	1.95405	1.59945	5.43226	1.7633	1.1285	4.5061	2.34244	1.43627	14.4054	2.24428	1.88799	0	2.64184	2.32263	2.01148	0.890536	1.72087	1.44558	2.19619	2.84907	0	1.90908	1.06713	0.769847
ECDH10B_4479	insI-3	6.04096	3.65636	4.22532	8.81148	4.72993	3.24165	0.197787	6.23208	3.42548	7.61772	2.93107	3.61981	0	5.74704	4.70209	8.36848	5.65416	4.18912	0	6.73284	5.28637	0	7.64447	6.1233	5.82272	15.1391	6.25772	8.6735	2.19619	11.4606	3.72206	11.2636	3.35384	3.23336
ECDH10B_3737	insJ	6.66589	24.2076	14.1992	12.4052	21.3119	11.021	24.0073	10.3152	5.55859	19.7062	12.9372	5.48052	5.64161	12.539	5.39605	17.0477	8.19993	3.1697	0	3.184	2.22219	0	7.07075	1.63094	30.6067	32.8813	4.83355	18.0021	7.27016	10.6369	4.79161	10.252	5.38296	6.1163
ECDH10B_3738	insK	1.08908	5.41465	2.0775	1.84874	2.1318	1.42154	2.94173	1.96618	1.49847	0	1.58526	0.910585	5.18472	1.67775	1.52586	3.69918	1.4198	0.970999	0	0.867006	0.510555	0	0.608011	1.42748	0	1.11148	0	0	0	0.318608	3.1454	0.946474	0.412251	1.80426
ECDH10B_0016	insL-1	5.00211	5.58661	11.7783	17.1398	5.09965	9.6123	3.07076	4.19279	7.92526	4.07287	5.86531	10.5865	10.5837	7.97629	11.1938	7.16257	4.76543	12.76	0	5.8073	13.1579	0	7.03965	12.6757	15.1217	6.52309	6.63892	6.1987	5.11459	6.20822	9.31016	5.33513	2.36683	7.54326
ECDH10B_0541	insL-2	0	0	0	0	0	0	0	0	0	0	0	0	0	0	0	0	0	0	0	0	0	0	0	0	0	0	0	0	0	0	0	0	0	0
ECDH10B_0649	insL-2	0	0	0	0	0	0	0	0	0	0	0	0	0	0	0	0	0	0	0	0	0	0	0	0	0	0	0	0	0	0	0	0	0	0
ECDH10B_2558	insL-3	3.75158	1.98235	2.93215	4.40287	2.44783	2.26705	1.02359	1.93514	2.0856	1.98422	1.41576	3.22386	7.60706	1.96027	1.36272	0	1.75569	2.35378	0	1.82515	1.17249	0	2.09444	2.62256	0	2.02074	1.61925	2.67185	0	3.52538	0.64208	1.38318	3.31357	3.29353
ECDH10B_4480	insM	1.25731	2.17428	1.79881	0	0.615275	2.73521	0	0.972812	1.57267	3.93744	1.22009	2.2339	15.9616	2.44663	1.46797	0	2.77389	1.86832	0	1.00093	3.92947	0	1.75483	2.96637	0	0	7.32611	0	20.5692	0.93628	5.32587	4.17204	1.90373	1.28183
ECDH10B_0240	insN-1	7.44605	0.495253	2.45837	5.18561	4.48467	1.49525	6.75113	2.65902	2.00603	0	1.11164	1.67615	0	2.60068	1.87248	0	1.14878	3.74494	0	0.911961	2.50613	0	1.59884	2.4024	4.21588	3.79962	5.78492	4.69929	1.56174	9.01801	0	13.3947	2.16814	3.0657
ECDH10B_4478	insN-2	6.08169	6.76103	6.83648	7.21032	5.95227	5.67018	20.481	6.27409	5.21633	9.79494	4.21548	4.35853	0	3.3813	3.24603	20.1364	2.43955	2.58206	0	5.53325	3.80143	0	4.36538	8.19919	32.4312	21.5761	0	39.2048	9.47572	12.0153	16.7283	22.7888	5.91974	6.2003
ECDH10B_0243	insO-1	37.0286	13.6543	12.8545	18.0766	17.5873	13.9785	14.9761	18.5382	10.6255	20.3272	20.6083	14.6832	10.3694	18.0138	8.64655	16.9727	18.1297	12.9467	0	19.0741	10.2111	0	17.9363	14.2748	11.1653	18.8952	18.6145	16.7536	34.6442	29.5437	30.1958	17.897	16.0778	10.2704
ECDH10B_4481	insO-2	0.777129	1.67988	3.61343	7.03575	2.28177	4.90276	0	0.801714	3.4994	2.0443	3.39356	2.3554	0	2.39438	3.44788	0	1.09105	1.38575	0	4.64	4.37179	0	2.06082	2.03721	9.19292	4.22996	0	2.59022	3.88473	3.55491	3.59113	0	3.23586	3.56528
ECDH10B_1300	insZ	8.27551	6.93188	4.93318	46.0461	7.59319	4.95082	26.9255	7.20336	5.82258	26.24	5.0191	4.9732	22.9816	9.64538	8.45432	15.7079	6.63911	5.22629	48.1015	10.9115	5.98095	76.601	8.80701	7.05051	25.0173	34.8828	11.0504	9.5479	20.9189	20.6885	15.7347	23.2103	7.24404	5.40489
ECDH10B_4464	intB	47.9138	41.7659	35.5287	53.048	35.6472	35.8464	35.775	33.8573	26.9938	53.3346	26.6499	27.6438	55.9436	31.2054	23.5592	56.6611	29.142	36.4675	103.109	25.4293	24.9576	13.5746	25.0096	19.0959	43.5204	62.1184	45.2447	37.5529	31.3331	34.1675	40.052	36.8698	31.7028	30.7287
ECDH10B_0493	intD	27.1034	27.0538	18.8179	64.9537	21.2603	17.5152	42.4773	27.6524	24.4292	52.6245	25.5275	25.619	81.5926	35.2255	27.4563	53.1972	36.2133	26.534	39.9193	32.9998	30.6438	20.8342	32.766	33.9579	43.4821	44.8135	36.3851	86.0452	50.7163	59.5741	72.2923	75.639	18.5577	22.5018
ECDH10B_0269	intF	32.2875	12.0261	11.7259	12.7419	7.6165	11.5265	18.0524	10.0781	9.36129	17.2151	7.55175	11.2483	15.5024	11.2233	10.9032	21.3051	14.0142	12.7942	28.4283	18.3222	12.8335	43.2744	16.0843	15.5391	9.05338	19.5739	8.23286	11.1225	9.48079	20.8378	34.9411	24.8548	6.64369	11.4788
ECDH10B_2078	intG	0	1.43783	0.396511	0	0.813751	1.08526	8.98336	2.14437	0.831996	7.08232	0	0.173794	0	0.269656	0	7.97393	0.667035	0	0	0.661907	2.07882	0	0.928361	0.435919	3.49704	4.24275	0	0	0	3.71492	7.04389	6.30612	1.88838	1.90723
ECDH10B_1466	intR	0.18768	2.59647	0.850286	0.707986	2.38792	1.06155	4.60863	3.48512	1.50244	7.00597	2.54975	1.01999	15.4871	2.13041	0.876506	3.74988	2.03267	1.56177	13.4264	3.28705	1.52506	0	2.25274	1.27919	3.45354	1.30887	1.16649	2.69468	6.31139	5.9498	4.48092	2.07589	1.56295	0.574022
ECDH10B_2512	intS	8.01288	8.83372	10.1742	7.85901	9.99902	8.5415	12.0025	8.78303	10.7243	13.8516	9.71962	9.42137	17.4839	7.60136	8.70057	23.3744	6.91055	7.02507	0	7.65481	9.76668	0	5.92732	8.50719	16.851	24.4992	6.6922	6.06054	15.6578	5.96697	8.6398	3.0387	8.18949	7.45435
ECDH10B_2607	intZ	27.2067	26.6198	18.5658	22.2819	26.9781	18.1455	40.6123	23.0818	19.2543	34.6189	19.1063	19.0812	34.3688	32.0441	15.9662	25.0339	28.217	21.2781	28.1705	29.9237	18.5722	0	27.3802	17.6426	34.8187	32.8204	38.9369	34.6022	45.0627	51.9069	39.9777	58.828	19.2422	12.5913
ECDH10B_1313	int	2.03973	7.05468	6.85337	11.6117	7.07788	8.47128	9.47101	6.02583	9.4632	8.03692	8.2773	7.98454	32.9568	7.03627	9.35276	7.40983	8.4795	7.27434	23.8777	11.2191	10.3156	51.694	8.43706	9.43027	3.50962	10.1246	18.7281	7.70186	31.5157	27.0251	21.4219	24.5534	5.33455	4.6789
ECDH10B_1261	ipk	82.2252	57.4423	49.9897	46.2185	60.4898	43.7123	59.9044	50.5588	49.5858	63.5054	47.8219	50.196	66.9693	58.2799	46.1573	56.5756	45.1059	57.7744	116.866	61.1239	39.8233	208.733	46.5888	50.2473	97.6248	98.042	68.5353	59.7547	63.8443	80.1445	56.6172	83.2897	64.3112	51.7684
ECDH10B_0339	iraP	35.5514	16.1384	30.3058	42.9154	5.21923	27.4558	7.85692	4.58452	16.8981	10.4655	4.31238	15.0482	0	3.17078	11.6223	12.0755	4.63474	12.6788	0	6.36801	9.99983	0	4.46574	13.9795	7.47644	20.7115	31.0728	20.9645	0	4.44387	0	9.54979	22.8776	39.8692
ECDH10B_2695	iscA	82.3361	205.53	138.113	139.363	208.818	146.41	422.649	186.131	142.93	353.184	209.821	147.262	234.049	223.148	158.157	296.401	194.719	120.859	399.509	217.731	91.7423	224.546	196.458	59.3092	109.914	118.738	261.434	120.419	387.832	408.096	704.158	614.073	208.683	165.329
ECDH10B_2698	iscR	68.3111	207.14	82.0085	38.2955	191.286	67.2861	505.092	344.531	99.9237	339.786	266.077	113.239	496.843	293.397	128.94	225.582	323.682	109.685	604.072	358.015	154.486	322.354	378.985	130.326	137.423	160.816	217.078	290.201	516.092	591.86	1081.82	877.456	205.787	89.5932
ECDH10B_2697	iscS	81.5247	329.343	224.44	99.5348	354.102	230.683	330.618	461.389	221.524	380.987	399.819	211.474	359.632	476.977	210.787	220.489	434.316	198.141	366.046	468.596	154.187	958.063	399.924	148.548	80.5033	127.888	203.807	297.916	510.341	499.83	890.647	689.464	301.082	241.704
ECDH10B_2696	iscU	41.9589	83.9626	63.4602	32.1085	109.118	61.5486	76.539	139.444	56.3822	107.824	100.047	61.018	119.852	113.143	71.3843	61.798	112.287	58.0743	300.168	95.4378	46.8338	83.552	132.518	42.7403	49.4771	46.1868	106.643	86.9848	83.898	121.986	221.592	180.904	92.5744	67.9853
ECDH10B_0377	ispA	76.0356	67.9734	68.2812	97.8135	84.2558	66.6133	55.4437	65.9437	48.2308	59.2144	64.7806	56.7856	40.9017	58.7661	53.5662	73.7456	53.1427	43.203	33.19	53.1446	45.1104	0	60.796	49.9999	73.1757	81.1512	50.0618	64.63	40.0586	51.2199	53.0021	53.1081	85.2728	65.0367
ECDH10B_3361	ispB	154.887	142.385	166.566	135.762	141.08	162.712	52.7432	130.243	145.318	113.782	134.786	159.633	91.2714	155.112	152.807	112.533	138.428	130.647	133.17	122.925	118.892	112.273	121.645	130.63	84.6941	118.819	80.0988	95.9439	97.3918	140.703	129.399	159.741	139.664	153.224
ECDH10B_2915	ispD	5.22021	30.7496	29.0181	34.9536	42.1502	29.6684	25.6372	30.4609	21.0579	34.821	29.4443	17.1859	27.4404	33.0141	17.218	27.6396	26.8291	18.423	0	19.9997	17.1305	11.3694	20.3094	18.3031	40.9962	52.0552	21.5456	21.5818	26.6879	18.326	17.5895	17.425	24.4533	26.5269
ECDH10B_2914	ispF	16.9147	23.8186	27.3109	33.1798	22.2307	22.2885	38.4498	27.1719	20.3111	23.3677	21.5727	20.9107	2.30072	17.0844	13.9934	29.7403	16.284	15.2245	0	13.4657	15.7081	0	13.6251	15.7094	25.4082	40.1152	20.6505	24.5336	15.3734	19.7936	14.8882	13.1345	25.6111	22.6643
ECDH10B_2681	ispG	195.073	202.191	159.761	221.466	201.472	157.662	204.027	178.147	171.035	201.98	203.783	167.912	250.016	216.222	185.498	197.654	229.676	180.516	154.234	214.378	187.37	151.704	218.274	184.334	170.896	189.389	123.208	194.425	208.762	184.697	144.811	170.267	168.243	150.056
ECDH10B_0030	ispH	142.94	136.249	100.157	140.784	140.853	94.243	101.826	101.286	85.7966	163.411	119.299	85.0464	210.573	123.175	81.6793	236.86	118.393	73.073	73.2903	126.028	66.6288	208.254	115.208	71.4893	163.382	137.749	162.219	184.743	177.58	149.441	142.589	132.742	99.9052	64.9061
ECDH10B_0154	ispU	107.463	179.783	113.458	132.294	185.622	114.175	282.87	134.26	115.454	215.23	122.597	111.804	167.149	119.367	114.45	217.753	113.444	93.3688	8.71129	108.089	87.7216	0	104.268	94.6476	345.712	288.009	229.89	231.189	108.461	89.2218	105.273	83.6989	139.896	95.3592
ECDH10B_1460	isrA	0	0	3.15076	0	0	2.55517	0	1.51463	1.46916	1.47131	5.6989	1.53445	0	2.38082	2.74269	12.9072	1.7668	3.49068	0	5.84406	1.83541	0	2.45898	0.769755	4.63137	1.99785	9.12518	0	0	7.02845	13.569	5.56775	3.33454	1.87102
ECDH10B_2044	isrB	0	0	1.72854	0	0	0.630808	0	0	1.45079	4.72198	0	0.303054	0	2.35106	2.0313	3.47614	1.74471	2.58529	0	0	0	0	0.809415	1.52027	2.28674	3.94576	0	3.71722	0	1.38812	0	3.20726	1.09762	2.58669
ECDH10B_2145	isrC	0	0	0.271144	0	0	0	0	0	0	0	0	0	0	0	0.531059	0	0	0.675892	0	0	0	0	0	1.19237	0	0	0	0	0	0	0	0	0.860878	0.57965
ECDH10B_3855	ivbL	56.2359	50.6508	43.5802	129.051	64.2123	32.6236	25.3167	42.3026	46.8943	117.407	29.5594	25.9586	115.268	42.5566	22.9804	9.36333	37.5965	45.9606	0	22.3845	43.9387	0	44.4769	67.5674	6.15957	15.9425	129.25	30.0381	125.649	87.9921	106.473	73.3087	44.3482	32.8468
ECDH10B_0202	ivy	99.8365	25.3895	32.9079	78.2764	17.2433	32.5784	33.1681	20.9524	49.4616	61.4271	17.5716	45.2152	7.76615	19.0466	73.3669	50.4553	26.3057	68.3592	0	45.5836	51.6975	0	16.9396	59.0146	20.5839	14.1515	29.2766	75.0344	3.55839	25.4586	28.6457	19.9511	38.9029	47.025
ECDH10B_1870	katE	1.23063	6.82779	4.98847	3.40434	7.52774	5.71129	19.2394	11.3202	8.10699	21.4533	9.25504	6.58091	3.09204	7.15089	4.31046	3.44233	11.1481	5.60793	33.7476	9.96022	6.08964	0	10.3914	5.16165	3.235	2.0758	26.2127	15.1975	5.40602	12.4152	14.4538	20.45	9.86013	9.25287
ECDH10B_4131	katG	304.405	68.4225	212.732	255.741	64.7486	185.615	22.3567	53.2718	97.4379	27.6327	46.136	105.337	20.7603	36.7374	62.3889	126.826	51.2401	80.036	38.0445	49.4491	58.8367	29.6512	46.494	56.6005	245.932	178.78	43.8781	43.6317	31.0307	43.7998	38.1728	40.0324	115.147	206.65
ECDH10B_3310	kbaY	0	0.931834	0.513945	0	0.263689	1.05501	5.82197	0.138973	0	1.14748	0.261448	0.6758	0	0.611659	0.503304	0	0.432294	0.800708	0	1.07243	0.336812	0	0.300828	0.70628	0	1.00821	0	0	0	0.286616	0	0	0.611913	0.824032
ECDH10B_3305	kbaZ	4.16501	2.66184	3.67028	2.73246	1.24064	4.17584	0	1.86816	4.62079	2.54062	1.40582	4.23945	0	1.58573	3.12915	0	1.45279	2.90618	0	1.87411	3.96168	0	1.71866	5.22184	0	0	0	0	0.329172	0.866897	0	1.54515	2.05643	4.3847
ECDH10B_3799	kbl	241.081	169.745	252.029	166.534	195.93	265.94	64.9098	152.144	282.838	75.4012	152.892	284.127	120.245	160.273	284.462	110.586	162.471	295	47.137	214.911	323.307	138.442	174.839	315.992	213.353	134.162	117.589	72.1457	66.9317	126.563	65.2246	105.829	274.506	312.613
ECDH10B_1312	kch	18.1287	5.1184	5.5578	4.46607	7.60409	7.64615	15.4444	4.58013	5.27561	7.4152	4.84679	6.99876	6.75172	2.39981	3.4557	3.99174	3.41337	4.39815	0	2.94533	3.46884	0	3.92443	4.84934	3.69574	5.66377	1.86833	9.296	5.04389	3.36514	5.27143	0.876898	3.64122	4.10192
ECDH10B_1365	kch	0	0.854733	0.70713	3.4804	0.64499	0.286731	4.85477	0.849829	0.494588	1.98125	0	0.826511	0	0.320599	0.307773	0	0.132175	0.587565	0	0	0.205962	0	0.735832	0.518273	5.71685	0.896764	0	0	2.09637	0.385589	0	0	1.49675	0.75585
ECDH10B_3703	kdgK	17.4603	31.7042	61.261	38.7666	31.248	64.1389	7.10502	34.0955	66.7677	15.4353	33.4029	64.7037	17.0204	36.7271	75.3693	17.5427	40.2222	93.5521	0	50.8345	79.6707	0	42.0548	86.835	17.4415	19.0075	24.611	7.54635	24.7107	39.2455	23.0527	23.8844	57.2178	75.9079
ECDH10B_1966	kdgR	34.5616	32.1633	55.1038	43.0906	28.0929	50.4646	9.78147	37.1658	71.5138	14.309	38.9389	74.6309	6.0423	35.9071	68.9412	15.6836	32.7794	56.4062	0	40.8051	62.7957	0	38.9991	84.4593	25.5622	24.1628	23.438	27.4849	28.484	26.3602	17.144	25.8247	48.3396	60.692
ECDH10B_4099	kdgT	5.89362	7.94971	3.87868	1.42288	6.46039	4.92338	0	5.47207	4.71802	9.68611	2.7452	3.40012	0	3.66995	3.74332	3.01454	4.06627	3.64322	37.1027	2.62745	2.35768	0	2.10579	3.33717	4.9577	6.05498	1.64838	5.07717	3.64247	3.31042	4.53909	4.17204	4.46187	4.26608
ECDH10B_0764	kdpA	0	0	0.165213	1.35913	0.406875	0.180877	0	0.357395	0.485331	0.38189	0.134472	0.40552	0.219902	0.359541	0.388302	1.32899	0.222345	0.164733	0	0.330954	0.433087	0	0.618907	0.217959	1.60281	0.188567	0	0	0	0.884504	0	0.613095	0.419639	0.105957
ECDH10B_0763	kdpB	0	0.881013	0.728872	1.53746	0.886429	0.837382	0	0.992752	0.906303	1.41817	0.329585	1.04124	0	0.697631	0.898836	0	0.862848	0.942092	0	1.44205	0.919946	0	0.979672	0.593564	1.36899	1.69462	0.351825	0	3.29268	1.93905	1.2207	0.930223	1.54277	0.865655
ECDH10B_0762	kdpC	14.1694	2.80038	2.22026	3.66522	1.18867	1.76142	0	1.46176	1.01277	4.05701	3.14285	1.5232	10.9214	2.62597	1.89068	0	1.46154	0.962526	0	3.2229	0.75915	0	0.904058	2.12254	3.4055	3.51193	1.88715	0.415186	12.1423	6.93387	6.8595	0	2.14543	2.16686
ECDH10B_0761	kdpD	3.80142	4.25807	4.8412	2.28138	5.158	4.73634	2.8004	3.29778	5.61946	2.33765	5.11415	6.30262	10.0083	5.46392	6.133	6.21432	5.12909	5.95691	0	6.87792	7.34438	19.5694	6.80089	8.83284	4.54225	3.90902	8.65873	3.36695	5.02548	7.56414	11.844	6.68925	5.49423	6.87031
ECDH10B_0760	kdpE	0.342143	3.2542	5.38448	7.48586	5.02293	5.80566	3.36063	4.41209	6.8474	10.1147	7.63635	7.65234	5.42943	8.54427	8.30897	9.29704	7.68566	6.5077	0	5.71993	8.12671	0	6.58993	10.2248	10.9728	1.51312	7.177	0.526331	4.97545	20.6011	4.74315	8.86624	4.66245	2.87773
ECDH10B_0765	kdpF	0	0	0	0	0	0	0	0	0	0	0	0	0	0	0	0	0	0	0	0	0	0	0	0	0	0	0	0	0	0	0	0	0	0
ECDH10B_1268	kdsA	88.9908	142.164	156.624	121.384	129.849	149.682	82.346	135.33	159.774	130.847	134.011	173.255	79.6507	153.46	135.452	111.02	124.939	158.524	27.1731	122.683	123.799	122.909	128.9	145.234	96.997	112.373	154.717	96.2737	57.7021	93.3134	66.4485	60.7905	148.506	157.596
ECDH10B_0988	kdsB	203.714	132.644	164.459	223.981	162.299	171.998	128.414	123.34	176.037	156.534	136.209	156.566	70.962	133.649	132.556	101.508	123.321	154.31	79.976	102.843	129.469	0	119.884	122.11	121.796	129.835	135.589	150.639	90.0352	126.461	126.281	129.443	141.059	190.432
ECDH10B_3372	kdsC	123.555	78.8867	63.5079	87.6614	72.4755	50.0196	134.219	60.5665	72.4629	70.929	73.8444	65.2502	95.4373	58.5153	70.1223	123.269	65.1523	73.6829	0	56.3462	69.3022	64.156	58.9288	44.8304	139.812	82.1164	124.28	98.1817	132.376	71.8133	107.762	76.541	71.8582	49.7395
ECDH10B_3371	kdsD	55.9368	44.0986	60.189	43.7979	53.8263	56.4467	34.8586	49.8263	53.2692	53.7594	56.5617	62.883	32.4479	48.9364	65.7481	42.8266	54.115	57.2762	26.9017	44.5309	47.8918	45.0457	51.0415	56.0666	94.6514	65.9626	64.4564	71.1054	77.3274	68.2324	61.544	51.6206	57.4721	60.9813
ECDH10B_3815	kdtA	32.4907	39.3935	38.1307	22.048	38.9053	32.4585	31.2002	31.2716	29.7878	46.4751	37.6939	29.0249	39.7495	40.5016	35.4339	48.1618	39.6087	31.072	57.1346	30.9232	30.2929	0	30.9579	31.1191	64.8923	87.2205	28.0628	37.6957	18.9718	36.9972	23.905	30.0577	41.6374	28.9607
ECDH10B_3014	kduD	4.87082	7.89675	6.60566	4.13419	4.76717	4.37095	0	4.86789	5.02637	5.72014	1.18166	4.70887	3.38164	5.52901	8.81475	7.05568	5.73939	7.59979	0	7.99761	7.23085	0	8.49779	8.29962	6.24202	5.38529	2.60164	6.08804	1.9368	4.82542	7.97165	4.71408	8.29696	6.828
ECDH10B_3015	kduI	3.04863	6.94951	5.94767	9.82756	4.34	4.82338	10.8889	2.7162	3.60532	2.84681	1.88261	3.64968	3.07862	2.33702	2.84754	3.98697	3.66869	6.4246	0	3.75081	6.06322	0	3.09454	4.79511	0	4.61989	0	4.12136	0	2.74196	8.3246	1.13861	4.19639	7.20511
ECDH10B_0421	kefA	27.4532	37.8729	36.6124	42.3094	37.6706	35.5938	57.2506	34.5483	34.9605	58.324	36.0117	30.6965	52.9788	41.4984	36.4664	44.0469	40.0373	32.8407	28.6206	33.7715	30.7845	69.7074	33.7148	27.0149	44.0621	51.5542	36.9769	38.4123	36.4243	37.8347	40.0561	33.2647	31.1237	24.1736
ECDH10B_3526	kefB	10.5326	16.6592	11.9754	6.29896	12.0684	11.3448	16.4012	10.5345	9.70408	19.8227	9.84685	10.0951	24.2557	7.9983	8.09822	20.8389	8.39832	6.79484	3.67553	6.85107	4.97777	0	6.63308	6.39758	39.235	25.5841	24.7481	22.4597	12.4913	12.5575	19.0925	12.7052	12.6415	9.26477
ECDH10B_0048	kefC	8.59159	5.70617	5.55211	6.20018	6.33704	6.4469	3.30218	4.4317	5.54463	5.55275	4.10822	5.23147	3.75426	2.22108	3.838	3.18444	3.2965	4.1446	0	2.08165	3.58019	0	2.64157	4.70034	9.62321	6.14209	2.61192	5.04408	1.24486	2.06641	4.31543	1.49529	6.03307	5.17298
ECDH10B_0047	kefF	6.98977	4.53282	3.95839	6.59187	3.42051	2.47096	2.14549	2.70409	2.84148	0.875581	4.23929	2.55684	0	0.991785	2.04023	0	2.27809	2.59665	0	2.08669	2.73065	0	0.243891	0.687126	2.52647	2.7494	0	4.48026	0	0.418266	0	1.24252	1.32293	3.56304
ECDH10B_3527	kefG	13.375	20.9612	22.6236	15.767	15.5448	18.5492	15.19	27.8119	19.8667	9.42432	23.9302	20.0944	20.5614	17.0802	11.3216	36.0767	15.4247	20.1233	0	14.9734	15.4142	0	12.1339	17.3119	48.564	24.9543	18.8341	32.5775	16.7148	14.0952	6.76006	27.6063	15.8215	21.4126
ECDH10B_2755	kgtP	234.116	537.807	312.846	218.397	462.987	245.136	936.31	454.029	249.282	816.899	347.971	214.224	412.323	293.812	161.462	593.575	280.157	148.602	344.931	228.032	100.237	771.65	186.533	109.918	574.214	603.285	819.533	692.919	587.546	490.514	754.383	674.508	258.494	151.611
ECDH10B_1323	kil	0	0	0	0	0	0	0	0	0	0	0	0	0	0	0	0	0	0	0	0	0	0	0	0	0	0	0	0	0	0	0	0	0	0
ECDH10B_1474	kil	0	0	0.498318	0	0	0.454636	0	0.53899	0	0	0	0.436835	4.97453	0	0.488001	0	0	1.24218	0	0	0	0	0.291681	1.09569	6.04304	2.66605	0	0	10.4468	0	0	2.31154	0	0
ECDH10B_0052	ksgA	82.404	157.875	85.3252	104.753	155.501	70.4785	145.802	132.611	67.3507	139.918	153.083	71.1403	138.827	150.01	80.1318	122.017	135.389	77.8311	157.471	137.942	83.4353	0	126.592	82.1166	115.134	117.701	124.095	93.048	103.622	107.687	74.5498	94.4451	109.174	74.3729
ECDH10B_1355	lacA	0	1.31096	0.361525	151.279	47.4848	99.4449	5.95688	0.391032	0.379292	47.5759	46.3454	78.596	0	0.86052	1.41616	35.443	24.3271	51.5931	0	0.603504	0.236924	0	18.7276	51.6692	0.996401	49.9667	0	40.6221	0	14.7985	0	29.2277	0.573918	0.483041
ECDH10B_1357	lacI	2.99873	7.40821	9.90839	10.8273	7.33728	11.7425	7.36359	9.9437	10.3953	26.402	12.2634	15.2674	33.6504	13.9631	14.1047	15.0643	15.8093	16.9329	3.06464	14.4941	15.3968	0	16.9207	20.4387	13.4009	11.2944	17.4731	12.3015	13.4327	17.386	10.5579	30.1222	8.27015	9.17163
ECDH10B_1356	lacY	2.40482	0.15995	0.132328	95.6018	50.5129	141.333	0	0.0954193	0.925546	39.9958	41.826	102.816	1.46776	0.0599952	0.259177	38.2911	24.413	77.9571	0	0.147266	0.346884	0	11.7733	74.1948	0	23.3159	0	15.5566	1.6813	11.2958	1.9946	21.864	0.140047	0.188594
ECDH10B_0212	lafU	0	0.265314	1.97548	0	0.600626	1.46855	0	0.158275	0.307046	1.84497	0.89328	0.513108	0	0.597095	0.429905	3.92368	0.738503	0.182383	0	0.244275	1.34257	5.34633	0.685219	0.643499	0	2.1399	2.86067	1.25874	0	0.94663	1.41793	1.06666	1.3938	1.95517
ECDH10B_4225	lamB	96.5257	83.1626	55.5608	77.001	70.2611	52.6849	65.7556	110.644	72.7019	72.1583	90.479	62.4097	48.5879	54.5881	52.5119	13.8251	84.3776	78.349	24.7502	63.4854	93.8538	0	52.7297	84.7994	30.3762	34.9852	72.1696	45.9482	99.9932	139.214	410.076	579.91	80.934	105.33
ECDH10B_1469	lar	0	0	0	0	0	0	0	0	0	0	0	0.24866	0	0	0	0	0	0	0	0	0	0	0.332068	0	0	0	0	0	0	2.40449	0	0	0	0
ECDH10B_1245	ldcA	23.5776	17.3176	22.488	17.5971	14.3914	16.4355	18.4273	14.2541	18.3926	10.099	9.10267	14.8911	13.2763	21.7069	22.1408	14.3858	18.8137	23.6584	0	16.5499	21.8685	0	16.9137	21.533	19.0603	14.1875	18.9086	18.4601	25.5767	18.1779	29.0931	21.9525	21.3046	23.262
ECDH10B_0166	ldcC	15.0533	12.6414	11.4913	22.9594	15.4749	12.4866	15.3177	15.4737	11.2704	16.0621	14.3976	12.1108	5.49939	11.3448	8.29464	9.60725	12.0767	10.1706	0	11.3804	7.3785	0	10.5201	8.17623	24.2552	16.1736	15.3972	15.3825	7.28374	9.26277	8.67437	8.86412	15.1678	10.5993
ECDH10B_1505	ldhA	19.9169	19.6525	54.3635	24.3959	21.3277	66.5725	26.2373	31.183	62.9556	11.7407	27.2856	64.8475	8.55217	31.9175	50.5569	4.30713	32.051	52.5065	0	32.0845	65.6151	0	38.3941	66.2161	8.74659	12.5148	6.91763	22.5887	16.1853	22.9079	7.21854	21.104	34.4142	84.8045
ECDH10B_1269	ldrA	0	0	1.02432	0	4.20438	4.67265	0	3.32377	1.07466	4.84306	4.16864	4.48969	0	2.08983	3.00934	0	0	5.10674	0	5.12978	8.05542	0	1.7987	1.12612	0	2.19209	18.356	16.521	19.5217	9.13988	0	23.0787	0	2.73723
ECDH10B_1271	ldrB	0	0	2.5608	0	0	0	25.3167	0	0	10.2242	0	1.34691	0	3.48306	1.00311	17.1661	2.58476	0	0	1.70993	1.34257	0	0.599566	0	13.551	12.4218	0	0	0	5.48393	0	0.678784	0	2.18979
ECDH10B_1273	ldrC	6.44369	9.28599	7.6824	12.964	8.40876	8.41077	0	9.97132	6.44797	23.6772	4.16864	6.28557	0	6.96611	4.01245	49.7817	4.30793	6.38342	0	5.12978	9.39799	0	6.59523	5.63062	15.8096	41.2844	13.3498	19.8251	25.3783	26.9626	34.7392	12.8969	3.2522	3.83213
ECDH10B_3716	ldrD	60.1411	1.8572	14.3405	6.48201	14.7153	9.3453	82.2794	4.4317	18.2692	3.76682	25.0118	17.5098	0	9.05594	9.02801	18.8827	11.2006	11.4902	0	10.2596	8.05542	0	7.79436	10.1351	11.2925	19.7288	0	105.734	0	19.1937	23.1595	40.7271	11.3827	6.02192
ECDH10B_2737	lepA	86.3455	192.889	167.692	88.7711	213.414	155.543	170.888	215.115	168.163	189.299	234.611	161.44	151.132	223.069	172.194	139.045	210.554	163.926	90.3506	173.387	154.181	119.009	183.539	139.392	128.057	149.785	124.153	184.308	140.088	148.354	105.905	117.253	148.008	115.621
ECDH10B_2736	lepB	90.1721	183.503	115.846	111.65	171.383	115.318	180.411	195.377	111.421	196.881	155.15	115.776	138.185	201.087	123.003	204.409	173.314	102.528	173.609	203.992	106.48	103.637	176.062	97.4218	145.476	153.5	122.921	168.727	149.855	160.671	132.849	132.332	183.004	92.5977
ECDH10B_4526	leuP	5.33271	4.61097	10.1726	0	10.4385	5.80053	2.61897	4.12606	2.66812	12.6921	0	3.90139	55.0057	3.45903	3.73573	6.3929	2.13911	3.1697	0	2.12267	1.66664	0	2.97716	2.79589	36.4476	37.6435	0	1.36725	0	0.850954	10.2677	3.37051	0	5.43671
ECDH10B_4527	leuQ	15.9981	4.61097	7.62942	0	5.21923	4.64042	0	4.12606	1.33406	31.3964	0	4.45873	0	7.78283	3.73573	8.52386	2.13911	0	0	0	1.66664	0	3.72145	6.98973	32.2421	21.3162	0	9.57076	0	3.68747	0	0	4.03722	4.75712
ECDH10B_0603	leuS	0	0	0	0	0	0	0	0	0	0	0	0	0	0	0	0	0	0	0	0	0	0	0	0	0	0	0	0	0	0	0	0	0	0
ECDH10B_0711	leuS	0	0.0776529	0	0	0	0	0	0	0	0	0	0	0	0	0	0	0	0	0	0	0	0	0	0	0	0	0	0	0	0	0	0	0	0
ECDH10B_3988	leuT	23.9972	4.61097	0.635785	8.04663	2.60961	2.32021	0	2.75071	0	10.0201	0	1.11468	0	2.59428	0	12.7858	1.06956	1.58485	0	0	0	0	1.48858	0	19.6257	6.80304	0	0	0	2.55286	0	0.842629	2.01861	0
ECDH10B_3348	leuU	15.9981	6.91646	5.72207	4.02331	0	4.64042	65.4743	2.75071	2.66812	7.34808	2.58743	7.80277	55.0057	2.59428	13.6977	23.4406	3.20867	4.75455	0	2.12267	1.66664	0	6.6986	2.79589	0	6.80304	6.21457	0	26.6573	4.82207	4.1071	0.842629	4.03722	6.79589
ECDH10B_4525	leuV	50.6608	62.2481	58.4922	30.1749	39.1442	44.084	65.4743	19.255	21.345	116.233	15.5246	19.5069	0	32.8608	27.3953	270.633	14.9738	28.5273	0	12.736	11.6665	0	14.8858	12.5815	135.978	333.349	43.502	0	41.1976	16.1681	0	3.37051	46.428	55.7263
ECDH10B_0737	leuW	0	4.71947	2.60298	8.23596	8.01305	0	0	2.81543	0	4.78608	0	1.71136	17.3231	3.54042	0	0	3.28416	0	0	0	0	0	2.28541	1.43084	10.0437	5.10628	0	0	12.402	0	0	0	2.06611	0.69558
ECDH10B_4463	leuX	0	21.2376	9.76117	0	10.6841	14.2488	42.8895	7.03858	5.46181	17.7769	2.64831	3.42273	0	5.31064	5.09817	21.8111	8.75777	6.48856	0	2.17261	5.11756	0	5.33261	4.29252	5.73927	3.71366	0	0	0	0.870977	18.9168	8.62455	4.13221	11.1293
ECDH10B_2050	leuZ	7.99907	32.2768	5.72207	106.618	26.0961	15.0814	201.661	27.5071	10.6725	66.8008	20.6994	6.13075	84.6242	9.51235	4.98097	59.667	17.1129	11.0939	0	10.6133	8.33319	0	12.6529	22.3671	49.0641	8.16364	6.21457	83.4024	33.9274	36.0237	53.3923	37.9183	6.05583	6.79589
ECDH10B_4232	lexA	428.902	165.666	194.914	331.923	242.694	188.434	352.065	164.257	211.735	341.161	178.533	272.38	253.268	160.351	235.351	648.727	171.129	250.859	310.646	154.348	249.758	179.194	186.179	318.532	950.843	801.138	749.003	593.778	569.15	403.028	751.599	559.746	285.489	291.35
ECDH10B_0211	lfhA	0	0.585456	0.290613	0	0.265075	0.883793	1.59615	0.768368	1.01632	0.74639	0.657053	0.99072	0	0.527033	0.695679	0	0.108641	1.12688	0	0.646838	1.01574	0	0.793822	0.993987	2.63427	1.33598	2.84063	0	0.615396	0.633869	0	0.38516	0.410085	0.897391
ECDH10B_2998	lgt	27.805	56.5555	47.4836	38.5591	56.5	52.5385	21.3285	43.5733	42.0001	51.5487	37.5177	42.3446	31.9369	57.7138	37.9671	62.6445	53.3239	33.5261	75.7763	51.0167	33.7666	0	45.0168	30.5442	51.791	55.2226	44.2327	47.9334	51.2646	42.2281	33.2436	34.8969	41.6995	32.4643
ECDH10B_1787	lhr	7.88819	7.0378	5.81047	7.16432	6.63849	5.35578	6.9584	6.11626	4.97738	9.61688	6.38704	5.33512	6.05951	5.16551	3.8482	10.119	4.93775	3.10585	7.18865	6.07974	3.643	0	4.99288	3.26642	11.2793	10.8707	11.6713	7.34265	4.74915	8.71228	9.3257	7.89136	5.7817	4.50763
ECDH10B_2576	ligA	34.0595	60.5911	43.872	29.7767	60.7007	46.5095	38.8793	50.2127	42.0269	41.4831	47.4555	37.1843	26.1114	47.693	41.4859	43.8655	39.5099	35.7699	32.9266	43.0535	29.4886	0	37.6442	28.4145	49.8485	38.9683	58.1074	41.0074	18.3016	29.3047	31.0171	23.9635	61.3273	31.8203
ECDH10B_3829	ligB	2.20533	5.0055	4.3383	6.44734	3.3725	4.01798	4.73843	3.19935	3.86188	3.69488	3.87884	4.43687	4.81197	3.30797	4.37722	6.27894	3.70436	3.93246	0	3.95021	4.91079	0	3.57816	4.98626	2.68122	4.59518	8.67381	3.39254	9.01967	4.88275	11.5709	6.05461	4.90439	3.75894
ECDH10B_0127	ligT	20.9693	16.2426	19.8961	26.6971	13.682	14.2555	24.0294	13.7458	13.7702	9.63139	13.5657	12.4189	38.1287	20.5441	16.1178	16.7588	26.2857	16.0992	0	23.3014	22.1183	0	21.3405	20.8428	10.5652	17.1652	9.84265	3.13618	10.7204	25.1889	7.40206	28.9921	19.1825	13.5841
ECDH10B_0589	lipA	0	0	0	0	0	0	0	0	0	0	0	0	0	0	0	0	0	0	0	0	0	0	0	0	0	0	0	0	0	0	0	0	0	0
ECDH10B_0697	lipA	0	0	0	0	0	0	0	0	0	0	0	0.0501953	0	0	0	0	0	0	0	0	0	0	0	0	0	0	0	0	0	0	0	0	0	0
ECDH10B_0591	lipB	0	0	0	0	0	0	0	0	0	0	0	0	0	0	0	0	0	0	0	0	0	0	0	0	0	0	0	0	0	0	0	0	0	0
ECDH10B_0699	lipB	0	0	0	0	0	0	0	0	0	0	0	0	0	0	0	0	0	0	0	0	0	0	0	0	0	0	0	0	0	0	0	0	0	0
ECDH10B_3628	livF	67.9025	48.0374	27.8891	22.0606	15.5809	9.47095	4.14854	8.21168	5.68938	4.47677	5.35968	4.00677	41.761	31.0841	19.4216	22.59	19.288	11.0074	37.1877	24.8299	9.34158	0	11.3363	9.02792	34.5039	19.4525	8.83443	3.16536	16.8313	25.5072	30.2769	24.7443	40.5842	26.0014
ECDH10B_3629	livG	16.9147	28.2062	21.3187	14.8124	7.98175	6.30808	0	4.51826	2.87136	1.81615	3.51729	2.65172	51.7662	24.7841	16.6454	21.0017	14.2969	8.25855	0	14.1871	9.43995	0	11.2981	6.01772	11.4337	15.7214	0	1.39396	11.8045	11.3427	10.4683	8.68632	33.6146	20.8629
ECDH10B_3631	livH	32.0308	28.9939	17.4831	2.45435	9.30678	7.40365	4.17849	4.38867	2.62927	2.31965	2.1855	2.51074	18.6639	21.8317	18.8157	6.1998	13.4508	9.37061	3.58037	17.3317	8.60288	0	9.43007	5.37915	19.603	7.32115	1.94415	0.769909	26.1553	6.9747	4.04729	14.4719	35.9953	20.5372
ECDH10B_3634	livJ	86.1494	179.321	141.289	123.334	159.995	125.887	161.807	145.993	94.6169	199.039	90.7358	97.3726	82.3591	87.9093	83.6072	77.2475	101.817	105.784	36.0761	71.7612	71.9734	65.8994	79.4165	75.6829	110.691	93.1042	170.754	110.87	44.4968	66.4777	29.1291	73.9063	164.007	129.816
ECDH10B_3632	livK	32.1836	59.9925	48.6857	22.0739	20.2492	16.0032	1.84744	11.211	8.46949	4.60745	5.88116	4.45572	36.4799	46.8349	40.992	6.68086	30.1788	25.092	0	33.607	25.2113	0	21.176	15.7779	34.8299	18.4136	5.35796	5.67964	15.5752	14.2063	6.92101	22.1247	72.1462	53.638
ECDH10B_3630	livM	5.98991	31.3893	18.7407	5.34081	10.8366	7.10769	1.60458	6.74118	3.54184	2.45563	4.22735	2.92146	17.5705	26.0199	19.0733	3.19145	17.1832	9.06266	0	15.4616	11.3457	0	9.17083	6.75674	20.8037	9.87984	2.9614	0	13.8577	11.3734	6.4306	10.7267	32.9801	21.5123
ECDH10B_3787	lldD	18.6981	43.1132	27.6334	6.02484	38.5066	21.3553	17.6006	46.918	27.481	33.3768	45.1725	32.7329	3.09081	30.3842	19.1021	6.07084	26.1731	15.3974	0	29.9259	16.8007	47.511	20.5514	18.6874	15.7697	10.8666	19.9743	12.6841	18.9415	24.1597	34.9517	20.8047	44.0891	36.0405
ECDH10B_3785	lldP	12.3271	38.2744	25.2183	8.03205	30.0248	19.0156	30.6828	41.4027	32.8005	24.7768	31.9445	27.758	19.3394	27.713	23.3551	14.33	21.5209	18.9005	0	22.7495	17.4242	0	18.2998	15.7168	29.1642	12.1756	14.8009	15.3717	7.25699	13.2926	11.5438	25.9856	32.7695	14.4597
ECDH10B_3786	lldR	4.17969	18.3282	7.68834	0	19.8693	6.88449	12.023	19.4037	5.6762	15.4828	14.1959	7.05176	20.3719	15.3954	7.52915	12.4073	13.4128	7.27562	0	11.1706	6.90465	0	11.0839	4.85233	10.2025	10.0548	11.1334	13.1657	4.34151	9.14694	15.4056	11.8879	12.6572	7.00056
ECDH10B_0726	lnt	78.9824	69.4657	54.5945	61.9771	62.9919	43.4146	65.7347	57.6898	47.0588	66.9909	42.8565	39.8243	49.0342	55.3378	35.6193	50.9562	47.221	31.3572	19.4094	49.7979	34.106	18.3839	49.9849	35.7989	65.3779	79.6075	65.1096	50.9348	71.3742	46.5813	55.4899	38.2501	53.8611	35.0366
ECDH10B_0961	lolA	45.1059	69.1533	54.3191	41.4658	70.8562	58.7105	80.4179	82.1168	60.6868	68.9423	70.9895	61.5616	30.6763	65.8912	58.0625	34.2312	75.5662	70.9686	32.5392	73.9292	70.8403	0	71.8422	72.1382	92.8645	71.2429	90.4057	42.7601	48.5747	89.5977	96.3356	112.958	55.0962	62.7954
ECDH10B_1262	lolB	63.1978	56.2517	62.0502	77.6906	59.306	66.4774	53.3112	62.3208	63.4257	43.8669	58.8018	57.8911	35.9856	64.9858	50.1749	41.8919	58.7536	50.1589	0	54.7506	54.1417	0	67.555	58.4718	29.1217	58.6173	41.0121	58.1411	55.4117	51.6491	27.1996	44.1732	47.282	47.6595
ECDH10B_1188	lolC	66.8855	63.8505	37.3365	93.4867	81.9223	32.2973	68.9248	63.5173	38.7845	72.0162	63.5926	37.1746	102.152	55.9866	35.0287	96.8684	53.6596	31.3681	19.3608	48.4764	31.8995	114.518	49.2664	28.7837	82.3226	106.174	106.481	50.0585	51.6545	60.0696	64.6149	62.4346	46.1	31.6808
ECDH10B_1189	lolD	36.6795	30.2866	28.4446	36.1497	31.3711	24.5853	49.6598	41.0784	31.5785	35.019	33.0284	29.4938	91.7666	33.223	29.3217	30.3708	32.3426	27.105	0	29.7264	21.2746	0	32.2843	25.641	59.0687	35.6917	39.0225	50.4948	45.9512	29.564	25.1955	27.4647	25.5173	23.5823
ECDH10B_1190	lolE	46.3946	71.8534	38.8304	62.6958	54.8899	40.2906	91.6893	60.6449	49.0356	86.6382	53.1577	40.4656	78.0582	52.8149	39.1576	71.3283	48.6558	30.4558	90.6394	54.1408	30.8629	81.1612	51.8546	28.1341	83.1675	67.7276	79.7611	67.1666	67.0607	67.6109	100.307	59.7657	53.8847	29.8233
ECDH10B_1490	lomR	0	0.630746	0.452247	3.41223	0.14279	0.25391	3.29595	0.451532	0.218988	2.15653	0.849458	0.365952	5.78798	0.709755	0.476952	3.3814	0.292614	0.346873	0	0.232292	0.547161	0	0.366527	0.53544	1.53408	0.521138	0.680085	2.01992	4.11061	1.62966	3.37092	1.5215	0.110452	0.297481
ECDH10B_0395	lon	158.983	123.668	227.994	322.829	170.35	325.202	71.5964	85.7661	113.402	67.4943	90.7117	128.871	73.3104	93.3796	105.714	119.187	87.7962	103.807	54.9644	103.511	104.361	46.3394	90.517	98.7431	132.369	145.499	56.7834	73.1889	38.6754	50.2565	45.2147	53.2305	167.64	281.838
ECDH10B_0096	lpd	679.477	1959.04	1585.34	768.957	2189.91	1449.56	657.329	1512.7	1084.32	845.078	1394.71	1016.49	570.643	1134.63	962.481	1026.76	1108.32	910.117	428.559	953.297	849.737	408.437	1030.42	831.037	1092.67	1180.46	1044.78	1196.94	459.25	544.502	217.776	181.497	1902.11	1587.56
ECDH10B_4544	lplA	7.07096	18.1447	28.7716	32.5248	21.4312	30.6658	6.27317	20.0015	31.2698	16.4578	25.8972	26.5567	17.7361	29.4426	24.3943	16.042	26.5338	35.25	0	29.4168	32.0791	0	33.4908	37.5507	15.11	19.787	15.9489	17.4274	23.6334	30.016	24.0671	28.6171	21.4127	30.9865
ECDH10B_1811	lpp	16726.5	6785.78	7843.29	20213.8	7148.3	9016.77	9691.82	6216.55	9831.11	4377.14	11149.9	11045.2	12531.5	5211.46	8508.27	10988.3	6096.24	10949.1	1064.32	4594.21	10313.8	545.732	7655.9	8288.21	5665.71	3661.07	8310.76	25839.4	6724.47	5444.08	5407.25	3715.85	6972.15	8882.11
ECDH10B_0161	lpxA	229.621	256.759	186.06	146.622	257.538	166.424	215.144	199.578	167.549	210.222	211.126	162.981	194.089	221.316	132.228	162.602	203.911	166.716	50.4791	172.735	142.057	128.068	180.308	122.546	163.385	150.979	233.672	172.924	204.956	158.388	105.972	178.58	206.113	149.347
ECDH10B_0162	lpxB	69.4506	116.436	54.9763	83.4706	63.0328	36.8053	139.804	47.904	33.7382	119.723	66.807	30.9754	134.88	68.4898	31.0205	126.984	49.8055	29.8804	43.329	41.4669	26.6271	63.3185	53.9328	28.3677	156.881	116.759	117.482	122.367	96.1509	95.9186	110.243	97.4259	55.7885	29.4335
ECDH10B_0078	lpxC	950.887	825.47	949.364	723.888	815.155	931.671	755.779	827.555	1098.43	877.258	832.011	1154.33	907.055	986.155	1201.85	884.358	918.046	1222.91	893.021	957.358	1179.57	730.875	1116.18	1481.05	844.151	994.65	715.785	692.973	1237.91	1026.41	1054.24	1339.28	836.199	1361.85
ECDH10B_0159	lpxD	207.781	514.932	238.451	234.887	364.896	208.843	436.159	400.019	229.638	478.528	392.291	210.968	368.474	388.636	217.623	381.991	382.182	206.285	158.51	349.185	183.72	275.758	342.258	187.411	348.761	341.158	353.419	280.103	323.855	390.826	316.397	330.461	333.436	197.138
ECDH10B_0480	lpxH	28.8763	41.0587	26.1648	54.2229	43.0207	25.9652	22.0602	50.9737	21.0295	52.9722	36.7394	21.7294	59.0614	40.0624	24.4243	51.2846	33.9773	14.6845	64.2684	43.4222	15.6429	83.8554	35.4665	18.5039	56.3409	49.4448	39.8832	31.4241	44.6165	45.3277	21.9926	32.3451	28.1768	20.7712
ECDH10B_0985	lpxK	30.0836	58.1207	30.5428	47.8762	46.4654	29.1437	59.5597	52.8571	27.9869	54.9959	49.0353	23.7776	62.6579	43.372	24.3674	50.1522	34.4111	20.3959	60.5289	39.8533	19.9794	16.3803	33.3935	16.7584	55.2339	65.8426	59.1612	73.0337	71.1327	56.4311	61.001	60.1622	36.4761	22.1641
ECDH10B_1125	lpxL	17.631	37.6763	32.5514	22.8031	31.7999	33.4239	40.078	44.4325	37.9317	33.507	44.728	36.8008	46.3641	39.0465	43.7579	24.3569	40.1101	34.8822	18.0185	32.2825	43.9243	0	37.052	45.5585	25.6896	37.2298	33.0701	54.7613	47.8441	47.319	57.2251	37.0921	37.1832	36.9125
ECDH10B_1996	lpxM	51.7882	33.0168	34.2578	62.1192	39.9416	32.8124	49.227	41.8549	36.0609	40.2392	39.6021	39.4095	15.5275	40.7131	44.5828	39.4821	39.0586	41.4213	27.3169	39.8983	39.9788	8.31652	32.5764	37.2872	36.889	33.3685	49.1347	51.888	28.1981	40.2662	52.3845	39.7466	35.5936	27.3723
ECDH10B_2543	lpxP	133.24	88.4195	33.6925	161.902	86.5253	23.3419	356.249	97.4396	37.3016	413.127	75.7687	28.5351	336.939	136.745	42.5816	306.172	131.242	32.6365	75.6776	131.536	43.2946	166.764	137.029	55.3305	270.138	322.987	271.997	272.903	375.886	284.637	431.419	452.11	53.2005	43.7815
ECDH10B_2451	lrhA	56.8198	22.856	51.1898	64.1159	31.1903	50.4109	24.0226	27.1424	40.4182	14.8541	31.6444	44.4609	7.84058	30.8467	49.9569	57.4544	33.1972	48.8974	7.06923	30.877	48.6414	0	43.6515	57.5079	46.368	50.1729	12.8593	23.5622	11.4511	19.2113	20.5486	26.2319	42.8293	67.4986
ECDH10B_0959	lrp	560.484	581.472	587.103	536.003	421.508	481.81	546.381	649.768	535.533	572.009	573.453	577.848	651.453	500.8	457.419	537.455	555.676	573.533	301.727	493.205	566.516	579.737	474.987	513.021	474.287	431.642	1123.2	886.965	753.042	830.915	1410.14	1115.33	350.528	473.352
ECDH10B_0028	lspA	97.0069	71.3164	83.0258	124.455	89.4386	78.2966	106.791	116.513	76.6722	104.727	100.047	74.3493	118.243	136.333	83.386	97.7532	116.361	86.9074	13.4101	82.4496	79.0896	89.8184	126.89	60.9335	91.6544	108.568	63.3509	137.695	150.779	166.711	119.467	142.323	79.472	86.2378
ECDH10B_1644	lsrA	0	0	0.972304	0.113942	0.739051	0.854219	0	0.233703	1.36012	0.454036	0.732768	1.389	0	0.293883	2.32753	0	0.605803	1.79534	0	1.20229	2.17119	0	1.64412	3.00886	0	0.282574	0.234665	0	0	0.433787	0	5.20224	0.914682	1.57819
ECDH10B_1647	lsrB	0	0.588203	1.83837	2.56619	0.221932	1.67722	0	1.16966	1.36145	0	0.220045	1.46935	2.15903	1.0296	1.059	0	1.00055	1.21304	0	1.26364	1.55911	0	0.316487	2.25885	2.14591	0.617128	6.87065	0	2.26704	1.73685	3.66748	5.23122	0.343341	0.751335
ECDH10B_1645	lsrC	0	0	0.215018	0	0.441276	0.0980847	0	0.348851	1.24072	0.112958	0	0.282733	0	0.511796	0.631698	0	1.266	0.66998	0	0.897338	1.69093	0	0.37757	1.53652	0	0	0	0	0	0.21584	2.43073	3.56213	0.853348	0.459664
ECDH10B_1646	lsrD	0	0.403983	0.389923	0.704992	0.228637	0.508203	0	0	0.350645	1.69726	0	0.781288	0	0.984937	0.981898	0	0.281122	1.66625	0	1.11584	1.60622	0	0.456468	0.97983	0	1.39075	0	0	0	0.29822	0	1.18121	0.353714	0.952657
ECDH10B_1648	lsrF	0	0	0.63143	0.599364	0.259174	1.15216	0	0.956154	1.58991	0.464403	0.256971	0.996342	0	0.601185	0.8657	0	0.212446	1.73139	0	0.632439	0.827612	0	0.960949	0.555349	0	2.5224	0.411467	3.66629	0	2.76074	9.17768	3.01269	0.801913	1.0799
ECDH10B_1649	lsrG	0	0.689269	0.950401	0	0	0.693671	0	0.411189	0.398843	0	0	0.833139	0	0	0.744578	0	0.319764	0	0	0	1.49482	0	0.445039	0	0	0	0	0	0	3.98574	0	22.4209	0	1.01588
ECDH10B_1642	lsrK	5.97043	1.00729	2.98615	2.63675	1.28269	3.29461	6.57949	1.95295	3.64292	2.99157	2.11965	4.53535	0	1.98357	4.01245	3.37503	2.39492	5.19329	0	3.01411	4.91517	0	2.31697	6.41318	3.29206	3.0714	0	3.28552	1.45586	5.11214	2.24305	9.66405	3.08684	3.93419
ECDH10B_1643	lsrR	8.51054	2.52299	9.74071	6.78776	5.71161	7.72309	0	5.14244	9.61112	0.913784	4.24729	9.65707	7.7173	3.62764	10.2204	0	6.1449	11.1288	0	7.54949	13.831	0	9.29894	11.4737	1.2784	2.15073	0	1.49624	0	7.55333	8.98912	16.5982	5.33852	10.3498
ECDH10B_0940	ltaE	46.9965	44.4393	62.4897	44.8889	56.8724	61.3432	72.9941	68.5454	65.6766	35.0904	70.767	72.0555	51.0659	62.9953	66.8181	33.4893	67.2347	61.7854	33.1238	69.2981	69.7493	32.2701	72.5727	68.943	36.6365	37.4493	44.4261	58.8819	105.417	98.9077	85.4067	93.5015	54.3332	60.1274
ECDH10B_2854	luxS	448.211	316.026	400.271	616.281	319.435	380.832	330.295	282.443	372.708	282.587	338.096	414.879	570.008	281.69	315.56	297.852	337.041	353.79	160.804	259.829	463.936	501.312	330.668	366.043	280.79	224.893	261.951	695.033	650.074	592.408	700.093	563.454	290.316	334.465
ECDH10B_3010	lysA	0.551005	33.1913	28.2917	5.1271	42.9626	37.4789	11.7263	28.9903	30.2335	17.6697	37.4286	30.7901	40.2216	28.5329	24.2748	16.7339	30.0593	19.6506	0	30.2669	20.5499	0	24.1991	15.5036	12.3601	16.3079	20.5479	25.1464	47.9094	24.2087	26.3108	16.7165	27.2536	20.1762
ECDH10B_4213	lysC	59.1102	45.3156	47.7743	111.62	46.7527	49.4179	42.8697	37.8467	42.1267	52.305	39.8522	45.3638	25.3591	37.5055	42.3715	40.7867	43.9754	41.7731	59.0045	37.3448	31.4698	65.8668	34.4871	38.108	40.4725	37.4117	32.5735	56.744	64.3436	33.8724	44.4662	26.9885	41.1079	62.19
ECDH10B_2313	lysP	27.3002	75.1824	42.595	45.0036	67.9565	37.8313	51.3051	55.5952	32.0556	45.505	50.2278	30.3796	24.2906	58.2936	37.8071	55.366	57.4766	31.3283	20.3204	53.8941	25.9417	0	53.5205	21.9249	37.0856	41.3097	31.0179	27.1079	35.426	31.3759	19.0812	18.7012	52.9246	25.6205
ECDH10B_0816	lysQ	18.3137	55.4227	14.5561	27.6338	41.8225	23.9043	20.9862	36.2116	24.4344	64.9989	20.7335	12.1222	0	43.5565	21.3821	41.4697	26.9359	18.1424	0	7.28969	26.7101	0	32.3766	16.0028	54.5608	91.8947	64.0264	14.0863	58.257	24.0283	0	41.4773	30.0401	12.4472
ECDH10B_3011	lysR	8.42637	6.00018	7.6824	7.66622	9.21729	9.27341	2.92116	5.1135	5.70397	7.94758	3.60748	8.54768	0	5.78723	9.60673	8.12089	7.15779	7.36548	0	8.87847	7.59069	0	8.09415	9.22555	9.3815	11.4242	1.54036	4.8292	9.01003	8.1468	5.34449	8.14541	6.9422	11.4964
ECDH10B_3064	lysS	174.973	436.698	408.364	236.004	411.298	383.438	247.964	410.992	366.922	322.551	391.638	349.994	180.663	467.016	373.039	189.546	417.689	426.453	207.711	401.948	344.345	119.817	460.225	368.069	231.546	268.197	180.935	314.852	228.335	240.225	152.413	201.044	447.03	386.956
ECDH10B_0810	lysT	119.039	126.68	46.5796	20.7254	116.506	31.8724	308.798	80.2954	61.086	250.055	91.8197	42.7466	169.527	71.2743	48.4662	158.561	64.8911	29.0278	0	58.3175	20.9865	0	75.8294	38.4067	149.24	101.759	222.907	128.342	11.0966	109.751	117.539	54.9815	71.6341	31.896
ECDH10B_4322	lysU	38.3565	29.9941	34.2155	36.3172	36.0447	44.0152	18.162	44.4571	45.722	23.5453	45.5255	50.6608	32.7375	51.4942	55.3099	28.4564	57.069	54.8621	10.9322	53.8931	53.395	7.9878	63.3028	47.0301	30.8514	23.7058	37.8728	35.4188	51.5281	70.7167	17.1833	44.0432	44.8881	43.35
ECDH10B_2568	lysV	0	0	0	0	0	0	0	0	0	0	5.92385	0	0	0	1.42548	0	0	1.81424	0	0	0	0	0.852015	0	0	0	0	0	0	0	0	0	0	0
ECDH10B_0812	lysW	64.0978	182.103	61.1358	36.8451	101.569	47.8086	74.9509	56.6791	51.9231	113.175	74.0482	54.2307	87.1852	89.0929	34.2114	195.152	59.9936	47.1701	0	38.8784	61.0516	0	80.0895	28.8051	125.169	98.1248	40.3129	142.428	72.1277	53.5765	63.4709	46.3002	57.7694	31.896
ECDH10B_0814	lysY	6.10455	108.206	53.8577	43.7535	80.6577	43.8245	0	50.3814	58.0317	60.4107	53.3147	31.9004	58.1235	75.234	41.3388	124.409	46.5257	16.3281	0	34.0186	32.4337	0	65.6052	28.8051	12.8378	60.744	101.968	65.736	44.3863	16.2353	0	0	41.594	33.4519
ECDH10B_0815	lysZ	3.05228	71.2577	30.5679	36.8451	77.6704	34.5284	128.915	53.5303	32.0702	159.821	32.5812	30.6244	24.2181	53.4557	17.1057	109.773	37.9551	14.5139	0	29.1588	19.0786	0	39.1927	16.0028	121.959	125.122	125.681	56.3452	83.2242	63.3177	0	27.9731	36.9724	21.0047
ECDH10B_3761	lyxK	2.01446	0.535945	0.960685	0.935279	1.21329	0.606789	2.73969	1.11903	1.08543	0	0.90223	1.29562	0	0.804104	1.1579	1.48612	1.11885	1.01316	0	1.48034	1.45288	0	1.55719	1.05616	1.0591	2.24041	0	0	0	0.65939	0	3.28102	0.821198	1.06637
ECDH10B_0415	maa	74.3826	29.0692	23.9491	121.115	32.4925	18.1014	199.369	17.9917	33.221	215.305	26.9149	27.0553	331.437	41.7058	45.3363	198.492	41.6371	41.4645	180.381	39.1425	39.9269	270.92	46.1014	40.0998	200.393	196.216	110.68	139.423	137.883	95.4472	166.036	100.401	24.4976	20.8863
ECDH10B_0948	macA	20.7861	13.4797	16.703	20.387	11.596	13.1136	16.5375	16.6189	19.2399	20.8303	16.7418	21.1595	40.9017	19.213	17.7648	17.9414	19.4274	19.5209	2.97402	17.2096	19.4889	0	17.6969	16.6739	14.7532	15.2739	9.85087	30.0575	22.1036	25.0094	39.7019	32.713	17.1528	16.9002
ECDH10B_0949	macB	7.02948	5.66603	12.1593	13.8429	7.57954	10.3677	5.7343	7.80498	11.7434	11.4024	8.55566	12.2529	17.5833	9.58296	13.6324	12.4739	8.79376	12.3223	22.1608	10.3386	13.554	0	9.54502	13.4302	7.39148	9.54522	12.4036	9.34745	13.211	13.5619	9.08434	12.2746	7.75718	9.92996
ECDH10B_1610	maeA	160.113	123.914	87.3351	81.6321	103.49	80.1846	63.3366	120.22	76.8288	69.5141	106.322	68.9921	28.1832	95.4825	60.2293	62.1255	98.5314	69.5906	0	76.2398	49.955	0	86.7189	52.502	70.748	64.0431	60.711	56.0428	46.3141	50.4744	36.1947	52.6286	114.494	91.0193
ECDH10B_2628	maeB	101.03	89.0282	114.751	83.5923	94.499	102.346	82.8457	103.859	114.231	77.3614	108.11	113.204	36.8115	76.6199	99.7358	75.3773	84.7257	106.133	8.73422	86.3423	99.5269	8.86366	74.0969	98.7373	41.723	49.8066	89.4788	87.1785	65.0074	72.4853	80.6315	84.6587	104.601	115.603
ECDH10B_0351	mak	51.5496	17.8732	33.7722	20.0236	22.7286	31.2003	0	7.37154	12.3852	6.45741	4.95284	18.3499	2.83477	4.46935	9.89208	15.7044	5.42544	15.3202	0	4.87583	14.9942	0	5.62761	16.1894	24.0162	12.0239	6.54273	3.53319	3.47912	1.60174	9.43413	3.3872	40.3788	44.2944
ECDH10B_4223	malE	121.537	79.3215	69.8499	87.7275	65.9569	68.4725	96.803	106.595	93.4549	63.6795	114.538	89.9341	53.7801	72.9599	81.8661	25.0617	117.662	131.515	0	93.344	149.38	0	108.248	152.154	26.6242	27.2327	88.371	49.0385	114.711	133.914	340.517	605.12	89.3578	117.107
ECDH10B_4222	malF	10.0597	15.9683	8.62816	5.89044	14.9888	7.51253	10.3233	20.2912	16.3015	14.1436	27.9744	13.9346	20.014	21.9615	13.393	9.95968	28.8489	22.7572	0	21.9933	30.9704	0	18.0219	29.2836	10.262	3.77976	11.8982	11.3177	20.06	25.3805	98.4069	136.511	14.095	18.1391
ECDH10B_4221	malG	4.42597	15.758	12.4781	11.1962	17.8368	11.5542	36.5686	22.0242	18.3669	13.0453	14.4007	10.9929	9.50242	8.9504	13.618	12.6925	10.6523	14.0822	0	6.21792	16.2736	0	7.34015	13.7865	6.15957	9.96404	10.1135	8.94468	23.1895	24.7331	73.589	125.966	10.6436	17.4519
ECDH10B_1753	malI	34.717	9.16145	12.1485	21.9406	9.48743	11.574	25.9072	9.65154	15.227	20.5583	10.9381	15.833	5.36611	11.1133	16.6347	14.5937	11.5749	17.4195	41.931	18.3057	21.4185	39.2792	20.8922	26.0026	19.0821	16.5653	29.5992	19.4206	13.9327	17.6269	36.2873	24.2225	14.5069	16.5479
ECDH10B_4224	malK	24.1119	26.5999	13.6796	6.42973	27.6675	15.1032	25.7251	42.7802	40.2478	21.8198	40.7451	34.1941	8.24631	39.572	35.4325	9.63517	59.783	58.6863	0	73.8027	80.4243	18.1085	79.5489	90.8891	8.1962	5.76307	10.1738	16.8407	39.6732	37.3482	118.305	196.41	53.9761	32.1051
ECDH10B_4226	malM	40.5512	45.7342	24.4436	29.8341	38.9487	21.1502	20.7812	43.2632	41.2082	33.8856	41.795	28.1139	9.99227	26.5484	20.585	38.8502	26.9758	37.8763	0	13.6349	34.6357	0	16.1004	34.2019	16.5526	18.9791	15.8502	21.5687	30.2174	63.4492	117.36	346.405	33.5602	52.9615
ECDH10B_3592	malP	88.4676	25.5539	39.9716	61.1161	28.261	44.6045	28.3624	34.6372	30.2521	27.8445	38.6461	31.3333	31.9833	23.7267	29.3241	21.2189	34.2821	36.5727	1.38638	46.438	36.4614	0	31.1324	32.8693	35.2531	22.3	18.6697	29.0173	31.7045	32.1305	73.8814	95.5708	46.8758	71.9913
ECDH10B_3591	malQ	72.2065	30.0145	32.5248	59.3453	24.6092	35.773	26.2274	32.023	21.32	25.17	31.5257	24.2327	15.0071	28.3977	19.1732	30.8545	29.7229	23.8069	0	30.9116	22.9493	5.81558	27.7957	23.1576	33.1075	29.4655	26.7957	15.6319	40.1445	32.4656	61.0096	69.4763	32.0915	49.3128
ECDH10B_3752	malS	3.08384	2.96274	4.79328	3.27451	2.45928	3.97555	7.74086	4.88992	5.20028	4.40668	4.21174	4.44062	5.79995	3.92654	4.96074	5.38565	5.68113	5.90631	11.4392	7.45599	7.42479	0	5.99389	6.64696	4.92401	4.77921	5.85656	2.40127	9.55037	5.16396	15.482	22.4149	5.27462	5.29819
ECDH10B_3593	malT	110.843	73.2337	123.566	108.656	70.8126	129.052	52.9631	74.9065	124.256	50.9863	78.1966	126.096	35.7777	84.2421	134.319	37.2706	105.809	150.62	41.7022	127.892	208.655	14.9365	141.304	213.399	52.5516	46.8359	51.083	45.0132	50.0986	83.0979	67.9379	118.497	122.401	164.897
ECDH10B_1754	malX	5.97043	5.91785	13.0557	8.45957	8.6938	11.0243	8.72498	6.38465	13.1145	9.37601	6.64156	11.4145	0	10.2012	16.4578	4.88798	10.047	21.4656	0	12.4042	24.3028	0	15.3652	28.6303	3.5983	5.32541	7.12744	1.7921	3.70582	2.55607	5.94408	2.16291	8.81954	11.7284
ECDH10B_1755	malY	22.7425	11.2857	17.4004	15.3678	13.5486	15.4879	6.02163	12.8531	15.5345	10.6027	8.06008	14.8401	17.2603	11.5449	19.0258	11.2216	13.4857	19.0425	0	13.2246	18.5419	0	11.427	22.2921	17.3634	18.131	15.2106	8.31541	6.65037	11.9707	5.02621	6.87464	16.6187	20.3633
ECDH10B_0359	malZ	13.9082	9.70891	6.84571	8.08646	8.86666	7.21716	30.8313	14.2165	11.1084	39.8313	14.8585	13.4957	6.07451	10.5526	10.6668	10.2997	13.1541	11.7556	43.8152	15.1354	11.5647	0	16.2773	12.8445	14.6244	9.37607	35.4893	39.7157	13.1047	11.2122	12.8737	19.9603	10.4328	9.62639
ECDH10B_1746	manA	62.3329	45.8804	61.0046	52.0876	39.77	61.7934	44.7564	66.8486	66.1246	77.8348	72.5471	75.1657	61.9786	64.2944	65.407	42.5649	76.1185	82.0725	0	68.1528	80.7597	41.2431	77.4726	82.0117	18.5636	36.0688	66.5106	76.3673	50.0195	78.3138	43.7532	72.997	51.5209	81.8489
ECDH10B_1955	manX	567.761	204.704	506.925	233.532	91.3285	277.036	22.2694	91.4653	222.813	29.1181	60.2137	189.016	87.1055	224.851	600.196	59.5092	203.909	663.876	0	203.101	633.842	203.755	198.057	672.421	213.178	58.0092	28.3683	24.965	116.913	97.2636	85.6533	110.793	393.697	674.272
ECDH10B_1956	manY	332.755	139.978	310.127	158.19	59.8061	151.331	20.481	53.6285	128.38	32.2145	46.3702	97.7643	69.8546	145.678	324.738	38.8841	122.674	354.947	0	125.881	377.971	0	118.835	319.009	86.9399	57.0436	13.2748	21.5329	69.4886	75.4502	62.8986	75.3222	170.357	328.911
ECDH10B_1957	manZ	413.833	198.481	264.874	142.898	73.3056	149.929	25.6696	46.695	105.953	17.8872	37.6485	102.158	101.755	111.934	256.811	44.1414	89.7011	257.027	26.9838	107.886	284.269	37.5547	62.3466	194.933	147.881	76.853	32.6535	19.4798	114.6	67.0396	73.663	87.8683	162.565	342.385
ECDH10B_1512	maoC	0	0.392136	0.324418	0	0	0.29598	0	0.233931	0.397089	1.1078	0.330068	0.545083	0	0.257399	0.317701	0	0.136439	0.606518	0	0.451301	0.637819	0	0.696271	0.356661	0	0	0	0.872074	0	1.09759	1.48446	1.21823	0.600847	0.549052
ECDH10B_0147	map	169.822	292.162	284.15	229.39	290.435	323.862	180.847	330.672	345.416	227.057	306.371	383.701	181.048	316.929	363.573	136.189	342.71	407.922	54.273	242.048	337.963	55.9247	323.196	377.715	166.755	157.036	208.333	299.248	276.87	288.123	202.03	223.522	294.245	316.147
ECDH10B_1662	marA	0	5.22337	9.21888	0	3.54745	7.62226	27.888	16.2034	11.4854	22.0964	9.37944	11.4908	15.3381	23.5106	14.9526	29.4506	21.3243	19.0306	0	31.2596	16.2367	105.256	25.1256	20.9037	1.58801	13.2553	26.2824	13.6298	56.003	47.7487	49.3173	49.0634	10.0615	7.69847
ECDH10B_1663	marB	8.4739	1.83176	3.78858	0	2.07339	4.60864	46.8186	10.9275	5.82967	14.5955	3.08365	5.31383	94.1299	6.18362	4.94686	3.38619	6.37338	8.81437	0	7.58927	5.9588	0	7.39192	11.107	0	3.42326	0	0	40.4341	21.5225	13.8685	35.148	2.40574	1.88982
ECDH10B_1660	marC	13.9323	12.0467	16.4445	26.2784	18.7493	16.8215	26.6852	16.529	18.4726	30.8908	16.8999	16.8181	18.2399	17.7353	18.3814	32.2908	21.5164	18.8397	0	19.6873	25.0371	42.4817	15.848	16.4353	21.2422	21.2692	29.7665	14.467	21.2101	22.3804	22.2653	31.2608	13.9757	15.0918
ECDH10B_1661	marR	3.7329	3.22768	5.3406	0	1.56577	1.85617	25.6659	6.6017	7.73756	4.80966	7.76229	4.79313	19.4636	8.12873	11.4562	28.1287	9.19818	7.29031	0	8.06614	5.66657	102.207	14.2904	6.43055	11.495	6.53091	7.87178	0	15.9944	19.9123	26.6961	28.8179	7.26699	4.48529
ECDH10B_0282	matA	2.74757	0	0.187185	3.55359	0	0	0	0.202463	0	0	0	0.246135	0	0.127299	0.18331	0	0	0	0	0	0	0	0.219131	0	2.47633	0.934698	0	0	0	0.709849	0	0	0.891467	0.500205
ECDH10B_0281	matB	0	8.52795	6.20864	8.63165	8.10845	8.92571	0.387501	7.93636	7.69808	3.06397	6.89101	6.43217	10.0167	6.5254	6.26433	11.3507	6.17177	6.33131	0	8.47985	8.13762	0	5.61635	6.61885	4.35569	8.05257	4.90401	0	6.45412	3.48341	10.0268	5.85971	7.76547	8.44632
ECDH10B_0280	matC	3.46746	1.7989	0.661445	0	0.678734	0.603463	0	0.894289	1.04093	0.95558	1.00945	0.362397	0	0.44983	0.161937	0	0.27818	1.23661	0	0.276042	0.433476	0	0.774328	0.181796	0.546903	0	0	0	0	1.51238	0	1.53411	0.787529	0.530262
ECDH10B_2948	mazG	41.2982	22.2864	23.6059	34.6935	21.213	25.9969	21.0014	14.8059	23.3006	46.8162	17.3377	28.1626	45.0848	21.1833	22.2965	19.1948	20.5606	31.5109	0	24.7162	21.0539	0	22.6473	28.409	38.1893	30.0914	45.7383	41.3024	21.0302	30.4732	38.3485	32.0263	20.1784	22.3209
ECDH10B_3202	mdaB	29.0963	37.5652	43.0531	19.847	40.9602	41.9671	0.391496	50.3706	49.4566	16.0769	39.0649	48.9885	32.2575	52.8706	38.7181	27.7135	51.0024	53.3048	0	52.6728	43.5989	0	60.414	57.4671	16.9737	20.2034	13.6251	15.7375	19.1997	42.8679	27.9346	34.1351	50.6941	39.1114
ECDH10B_3413	mdh	740.634	520.348	654.57	416.381	433.763	601.491	487.731	795.794	887.965	587.542	673.162	858.957	828.358	545.306	756.507	418.173	723.303	846.674	190.869	897.204	1001.7	852.27	846.825	1014.16	185.991	231.031	493.644	675.322	1177.22	1282.69	1469.23	1319.71	559.961	625.496
ECDH10B_0404	mdlA	19.4946	14.933	11.8863	24.579	11.0125	10.702	21.7184	13.7	13.4851	15.6354	15.8704	13.1819	15.1565	17.1854	18.0255	11.6067	17.4242	12.4428	0	15.2071	14.2299	38.7541	15.3026	11.7986	21.4616	8.05621	14.4341	14.4915	21.2856	12.7494	10.8828	13.1898	12.3815	10.1375
ECDH10B_0405	mdlB	24.9937	10.4678	10.3053	19.8389	11.0843	9.57185	12.1469	14.5037	13.0262	19.8288	12.5059	12.1358	26.0284	15.1988	14.0436	17.9984	12.8455	10.9098	44.7004	11.0886	10.4151	0	10.2471	8.59949	28.5393	17.3596	18.2043	13.8843	16.209	17.9474	10.527	12.1358	8.17979	9.19047
ECDH10B_4515	mdoB	14.3179	17.9711	23.5956	27.5284	18.7596	22.6073	5.21709	17.2724	24.033	13.9144	16.6953	23.8702	17.2239	17.2263	20.7613	15.7802	15.0068	18.1189	0	11.3065	14.507	0	11.8612	17.1929	12.3841	17.4211	10.6752	16.8154	6.5066	12.3081	4.00181	7.51697	17.3084	17.393
ECDH10B_1119	mdoC	0.200322	13.3372	7.16494	0.906809	8.6266	6.97266	10.4284	8.26638	6.11388	16.5116	5.0542	5.02473	17.166	11.8243	6.08104	15.0493	9.48191	5.83438	25.7954	6.21953	4.00684	0	6.20691	4.30611	6.42446	16.0147	6.6922	2.87619	1.45654	4.79489	5.55416	7.59676	3.63977	2.80815
ECDH10B_1552	mdoD	33.199	36.2154	37.6772	47.7696	49.9042	49.9161	25.5919	25.0728	29.7868	39.7271	29.7695	34.6389	19.784	31.2112	34.2149	23.734	28.0952	31.5563	32.0677	24.9798	26.793	31.7293	24.7908	27.4676	26.9548	34.5016	30.0371	36.2024	17.8242	19.9687	19.851	24.3477	46.556	48.1277
ECDH10B_1120	mdoG	85.4796	102.9	117.217	83.861	102.876	108.223	46.5788	103.063	108.658	80.932	106.838	110.173	101.855	144.443	158.907	63.1257	139.819	115.709	43.2162	125.76	152.55	186.829	151.639	145.059	47.4022	59.2378	71.69	67.8392	41.865	95.0315	85.9563	69.6814	105.989	115.208
ECDH10B_1121	mdoH	65.6527	107.148	93.863	56.8246	111.198	77.9583	88.31	112.083	77.0106	74.9531	104.767	77.0024	74.5202	122.137	89.9394	64.2757	115.839	79.4555	39.1392	111.573	77.2864	119.158	100.668	68.0296	61.4591	62.6452	77.2179	67.6112	63.0681	78.5146	68.4016	72.5018	90.6398	60.2398
ECDH10B_2226	mdtA	14.6842	6.91092	8.06652	0.701179	6.91297	9.46211	2.73859	7.19086	8.46296	5.96068	8.11682	8.97507	16.518	9.88652	10.9378	6.83343	7.5306	9.05955	34.5729	8.43455	11.386	0	8.71677	9.7453	5.57026	4.90058	8.95336	3.52659	6.25071	3.63838	2.57681	4.75802	9.70971	6.39565
ECDH10B_2227	mdtB	2.52548	4.17468	4.03824	2.46578	3.41682	4.00744	2.26173	4.40616	4.05088	3.51715	3.82025	3.54	6.36511	4.74579	2.94863	4.92722	4.11178	3.31128	11.6904	2.72012	3.38931	12.9421	4.27126	2.80395	1.91355	4.23256	4.44352	3.77078	0.337552	2.52861	1.43019	0.845057	3.14911	2.97231
ECDH10B_2228	mdtC	2.11022	4.04022	1.49155	2.78613	2.13907	1.54115	5.55192	2.48797	1.84766	5.53222	3.8761	1.71711	2.6311	3.51972	2.18221	5.54134	2.63011	2.2398	1.0783	2.93988	1.64877	13.1313	3.28184	1.93614	4.79438	4.49955	4.68414	5.52631	3.97284	2.18876	1.62523	2.3817	2.68164	2.09374
ECDH10B_2229	mdtD	3.11263	0.991555	0.742198	2.59555	1.92404	1.14044	3.70096	1.26754	1.14752	2.70883	1.11281	0.513651	3.11962	1.54081	0.841594	3.92784	1.38	0.292123	0	1.04335	0.614397	25.6896	1.82919	0.773017	1.98098	4.15197	2.16369	0.336019	0.893367	1.63821	0.378514	0.93189	1.73635	0.918597
ECDH10B_3689	mdtE	7.61224	4.15704	4.29896	49.8745	6.66601	15.1655	1.5741	2.0666	3.60819	2.65992	3.11028	6.74152	5.08622	1.0395	0.841991	5.44335	1.44639	0.952552	0	1.9137	2.00342	0	1.67754	1.89049	3.37021	5.79257	1.40069	2.4653	0	3.8146	3.39421	6.71047	3.48812	6.12687
ECDH10B_3690	mdtF	5.51252	3.41381	4.76043	30.6303	6.9992	9.52896	1.53656	2.76661	3.54079	3.86325	2.38552	4.21979	0	2.22271	2.74841	5.12007	2.00207	2.96663	10.6583	2.01633	2.42128	0	2.47451	2.22621	2.58488	6.57627	4.05124	0.114596	1.55722	2.37743	2.63915	2.26	3.89137	4.80361
ECDH10B_1124	mdtG	3.21397	3.43286	6.1309	5.27753	4.07074	3.6193	0	2.92557	7.09434	6.25216	4.40306	5.49301	3.60015	3.74024	5.56249	6.79929	3.79182	5.05679	0	4.2142	5.90862	55.9992	5.54123	5.55077	5.96379	7.65355	5.72834	8.24028	14.9492	8.7287	1.45606	6.75133	5.72515	7.08335
ECDH10B_1136	mdtH	14.7741	2.65446	5.1699	8.68557	5.25808	3.00534	8.10387	2.67222	5.08797	5.52805	3.35146	4.57213	5.17615	3.36033	7.70629	2.14683	2.30897	3.30734	0	2.90221	5.75673	0	4.23118	4.52685	12.5087	6.95159	2.68321	1.08227	12.3815	2.53104	2.80771	2.00098	6.97247	7.33552
ECDH10B_1732	mdtI	11.9501	4.86248	2.17901	16.9711	4.12794	4.58769	27.6183	6.52668	1.05512	14.6172	6.13927	2.93871	168.441	8.89129	5.58095	76.4048	10.1511	4.17824	40.2303	7.27496	6.15141	404.183	8.24131	4.79114	81.6759	41.2511	43.6903	33.5225	44.0836	21.6864	54.6804	27.5463	1.59654	1.97081
ECDH10B_1733	mdtJ	35.4931	9.31643	7.40533	20.5618	13.0267	4.96373	54.7838	13.4041	11.4161	90.0332	10.4558	9.67124	89.5144	18.089	20.424	142.845	15.7628	15.8225	145.093	11.1005	20.9969	0	26.0074	29.2423	165.278	215.831	128.519	95.5507	137.1	138.896	288.002	248.569	7.67733	13.8926
ECDH10B_1797	mdtK	27.857	30.218	23.8322	26.4941	30.4037	22.2573	28.5228	22.4681	16.134	20.1759	19.9876	13.0574	25.9878	15.3863	14.1137	29.9545	15.9826	13.5473	26.5713	12.0964	12.4525	0	13.0543	13.8085	53.6124	38.8833	13.5101	21.9895	15.1911	13.4344	30.1665	17.1267	22.879	19.2347
ECDH10B_3897	mdtL	2.16982	11.2569	7.00823	12.3522	12.7418	6.52264	7.94377	6.71538	3.75035	3.9041	7.27385	4.28811	6.57349	6.97322	2.94792	3.78355	6.40915	3.63464	0	6.59544	3.69892	0	4.90054	3.10259	19.7043	6.3414	7.20277	9.30568	8.78478	3.9031	8.96332	2.55583	4.33074	4.07233
ECDH10B_4311	melA	3.42143	1.6271	3.22253	1.1616	4.01835	5.73123	2.01638	2.02956	2.05422	4.15731	4.3162	6.07896	5.7009	2.94056	3.83491	1.36721	3.77421	5.69424	39.1623	1.77046	4.49108	20.8649	4.91857	6.99592	2.78816	2.29878	2.25943	1.92988	4.19804	12.812	11.4626	21.7872	2.46074	2.65972
ECDH10B_4312	melB	9.04859	2.70282	2.15761	6.57855	1.77121	2.93482	1.77756	2.29128	2.30481	2.39061	3.193	2.68235	6.00472	2.1343	2.45869	4.07604	2.83774	2.73808	0	2.35752	2.67371	0	2.11252	3.01897	1.47043	4.02971	1.78944	5.1461	6.28018	6.21317	7.85592	8.47469	2.24194	3.5223
ECDH10B_4310	melR	37.769	10.8122	50.0801	10.2043	19.7314	37.6403	0	29.2229	54.0097	5.75413	35.1651	54.3564	6.07451	34.265	64.8348	11.6254	31.4266	62.0393	0	23.5665	92.5177	0	49.7937	120.952	5.90343	2.8215	4.36182	8.11326	10.4374	8.36163	11.0065	10.3229	45.4021	73.8891
ECDH10B_4119	menA	14.0135	33.9705	23.987	26.6203	30.8593	20.6867	31.9532	24.9122	21.535	22.8204	25.4975	19.6152	21.4436	27.9997	26.8795	31.199	25.3959	22.7572	0	27.2924	22.6803	0	24.6579	19.155	29.0756	18.4731	23.913	16.4247	24.3358	13.9494	9.82912	14.7883	25.3861	17.7947
ECDH10B_2423	menB	0	0	0	0	0.793834	0	0	0	0	0	0	0	0	0	0.126266	0	0.108451	0	0	0	0	0	0	0	0	0	0	0	0	0	0	0	0	0
ECDH10B_2422	menC	0	0	0.0574385	0	0	0	0	0	0	0.0603496	0	0.151055	0	0	0	0	0	0	0	0	0	0	0.0672411	0	0	0	0	0	0	0	0	0.0761253	0	0.0613959
ECDH10B_2425	menD	0	0	0.0331019	0	0	0	0	0.358037	0	0	0	0	0	0	0	0	0	0.165029	0	0.110516	0	0	0	0	0	0	0	0	0	0	0	0	0	0
ECDH10B_2421	menE	0	0	0	0	0	0	0	0	0	0	0	0	0	0	0	0	0	0	0	0	0	0	0	0	0	0	0	0	0	0	0	0	0	0
ECDH10B_2426	menF	0	0	0	0	0	0	0	0	0	0	0	0	0	0	0.0835927	0	0	0.425561	0	0	0	0	0.0499639	0	0	0	0	0	0	0	0	0	0	0
ECDH10B_2490	mepA	28.6803	39.143	37.4119	37.3364	33.5739	34.9888	41.9798	46.1219	37.703	62.0616	45.8399	30.5626	40.6042	52.983	38.2131	30.1125	47.5972	26.2393	92.5298	44.0975	32.8661	0	53.2153	39.0663	37.5487	56.3885	28.8356	56.0871	50.0892	54.5302	66.0496	52.4268	29.5891	25.0114
ECDH10B_4202	metA	11.4739	9.92103	19.7463	4.89287	8.30026	17.1471	25.4801	13.5095	31.5742	20.0596	11.6184	31.0745	26.916	20.2242	43.5674	29.1049	23.4129	43.5885	0	27.2044	62.2086	47.8066	30.2181	57.8028	21.9002	28.4264	17.6347	26.0925	21.9903	30.6746	28.0475	24.9092	10.7637	20.9796
ECDH10B_4128	metB	27.9726	38.0078	35.351	27.8877	24.4441	32.2521	16.6816	40.4006	44.386	26.13	31.9919	41.2634	43.4382	58.1265	63.7326	29.0626	53.218	74.7009	25.7287	69.8287	88.6721	27.8507	59.0643	78.043	29.6232	26.543	21.8875	12.4996	77.5421	59.3667	68.3243	40.8533	32.8246	38.2449
ECDH10B_3183	metC	9.56791	22.2864	23.9784	12.8167	18.3464	28.6306	40.852	36.3601	40.6417	34.5863	34.486	37.7542	22.6199	38.4403	39.8509	22.0038	47.7006	48.6301	61.463	57.0494	52.3602	81.6531	55.7052	59.2751	22.6877	21.2898	59.619	40.6516	56.613	76.2557	85.4193	76.7643	25.8698	31.0054
ECDH10B_4020	metE	14.3573	24.4736	29.5885	2.708	18.6688	19.9449	59.0276	132.457	184.306	86.6355	106.184	182.443	16.7621	81.6864	130.99	18.8508	134.106	207.067	23.4766	177.814	252.56	0	142.045	237.543	10.352	12.0536	272.086	169.013	70.9307	92.5795	37.1218	32.5708	27.4841	31.5748
ECDH10B_4130	metF	25.5144	24.7626	44.8839	9.42837	14.0146	36.5883	32.477	33.4392	62.9165	36.4615	24.5065	66.393	51.2304	51.0004	86.8148	31.4192	57.5435	81.7078	81.9507	81.2475	109.521	0	71.948	115.206	20.395	25.5522	22.4519	36.7132	53.951	63.7022	64.5658	103.833	24.4408	53.2185
ECDH10B_2267	metG	74.0169	111.925	125.937	64.017	106.933	129.213	77.8546	104.125	99.6297	74.2602	98.0552	90.9222	41.2637	79.4507	67.1109	62.5272	68.3932	62.3654	0	50.5715	59.7384	31.7941	59.8505	53.8746	69.4341	93.6585	52.0997	72.9261	33.9989	27.7594	17.2159	19.4264	88.7593	96.7382
ECDH10B_4208	metH	52.5151	62.7213	90.6123	43.4685	67.8521	92.628	46.5721	101.077	125.924	76.1638	101.86	127.434	40.1689	105.417	120.099	67.9375	121.189	130.696	70.272	144.971	146.139	6.58278	120.454	132.879	50.684	44.1274	85.6595	79.3329	87.5044	109.837	85.0617	86.3427	71.1724	85.2519
ECDH10B_0179	metI	38.6622	36.1898	43.7263	32.1127	35.7565	38.7358	41.4591	38.7875	44.3667	52.9626	34.4199	40.4072	74.2985	50.6161	82.9914	42.5216	60.0423	86.2289	71.049	62.4045	88.4618	80.3421	68.2186	106	46.0611	22.1421	63.6565	47.835	98.6474	94.56	97.5247	65.4622	48.8726	45.5637
ECDH10B_4127	metJ	164.132	148.856	292.743	115.575	133.509	285.331	72.3677	139.599	255.485	142.185	156.442	316.549	65.9829	148.575	258.576	202.301	119.387	241.944	146.12	164.927	213.849	50.8406	134.393	218.001	141.902	134.131	129.216	158.975	85.5273	143.255	75.2839	118.723	245.756	340.057
ECDH10B_3117	metK	27.3146	99.6809	209.233	56.8228	97.8911	184.993	71.4129	152.6	265.489	88.8606	117.523	236.482	152.346	177.109	259.444	90.209	197.543	279.584	143.68	167.084	313.22	157.474	219.488	316.321	46.3551	55.514	80.5149	95.6757	149.866	212.762	143.855	164.326	145.209	194.829
ECDH10B_4129	metL	46.9095	61.0059	70.6364	37.6931	44.978	53.6381	46.6377	56.0164	72.0328	46.6032	47.9265	58.9517	77.92	120.783	127.839	58.75	111.371	135.048	21.8266	106.34	119.967	36.5476	105.287	131.769	59.1501	49.2207	50	66.7357	126.518	104.837	84.1525	86.9882	49.7335	53.778
ECDH10B_0180	metN	9.44076	38.0941	67.6945	30.6953	27.0596	64.3521	26.715	48.0015	99.4187	35.8724	47.7697	88.0032	28.5361	61.0912	136.05	35.5698	54.7308	110.092	28.9448	81.5993	130.104	74.4135	82.1336	143.424	19.3812	24.2404	30.7356	28.9309	72.1169	88.1414	56.0905	62.2982	54.6257	88.2854
ECDH10B_0178	metQ	185.067	180.913	248.3	173.942	166.382	238.47	268.618	241.658	337.38	131.617	227.865	306.56	581.045	504.879	591.999	201.298	606.658	791.638	402.673	473.449	975.713	128.784	607.934	712.141	90.2739	101.69	187.29	193.587	576.437	610.712	331.482	519.18	155.819	263.378
ECDH10B_4019	metR	10.4558	18.2916	25.8013	4.03597	12.6131	21.8997	4.77674	17.5596	26.6435	11.0263	23.832	30.8518	15.8205	18.0593	35.2036	15.9353	21.9461	35.4099	34.7904	23.6164	39.9731	0	28.6434	41.3054	13.1675	9.30604	12.6571	18.8277	26.2991	26.8506	45.6947	32.1206	17.6724	26.8972
ECDH10B_0738	metT	0	18.2343	7.9019	40.9124	20.6397	13.1077	53.2638	57.497	36.1756	80.0048	61.3927	28.3375	19.1229	36.1514	8.44178	33.708	59.2145	28.6508	0	50.3651	30.1294	0	28.5923	25.272	36.4294	81.4774	25.7461	47.8893	32.8574	113.453	199.541	58.0757	15.9654	4.60709
ECDH10B_0734	metU	0	5.2098	2.15506	0	2.94853	1.31077	8.8773	1.55397	1.50732	15.85	0	0	0	1.95413	2.81393	0	0	0	0	0	0	0	1.6819	1.5795	0	2.04975	0	0	0	2.24343	2.32024	0	0	0
ECDH10B_2986	metV	90.3791	70.3323	15.8038	43.1853	20.6397	60.2954	85.8139	51.2811	34.6683	64.1548	29.2346	20.7809	109.957	41.0367	28.1393	125.201	61.6314	10.744	0	11.9917	22.597	0	39.5247	26.8515	25.3422	25.1094	14.0433	72.6064	43.8098	38.1382	81.2085	31.418	13.6846	36.0888
ECDH10B_2985	metW	6.02527	13.0245	3.59177	0	17.6912	2.62154	0	3.10794	4.52195	33.9643	2.92346	8.81612	23.9036	9.77065	4.22089	0	2.41692	1.79067	215.52	0	0	0	3.3638	3.159	9.50333	14.8607	7.02165	4.63445	0	6.73028	2.32024	0	2.28077	5.37493
ECDH10B_3345	metY	1069.49	606.942	454	486.403	315.492	238.56	1506.18	113.44	339.146	1566.89	222.183	215.995	2758.47	279.441	399.577	2706.27	163.142	168.323	1120.7	143.9	323.891	0	248.08	326.956	4449.14	2544.25	1448.8	1524.73	1924.89	863.719	2387.53	1187.22	264.569	229.586
ECDH10B_2984	metZ	0	5.2098	4.31013	15.9104	5.89705	7.86461	0	6.21589	9.0439	10.5667	5.84692	2.51889	4.78072	3.90826	8.44178	21.6694	10.8761	5.37202	0	2.39834	7.53234	0	10.0914	6.31799	6.33556	10.7612	23.4055	0	0	9.29419	2.32024	11.4247	11.4038	6.14278
ECDH10B_1186	mfd	39.9745	33.4587	52.4891	57.3734	37.4113	51.182	38.537	34.2271	46.5331	38.9299	36.9626	47.3352	33.1058	35.6854	45.7608	30.8183	39.0076	46.2006	27.9231	39.0024	46.9865	55.1105	38.4349	43.1514	29.4726	38.2557	38.7946	42.6525	36.2095	38.6452	45.0923	35.2188	27.614	42.4521
ECDH10B_2307	mglB	120.05	114.042	290.519	35.5634	88.6329	219.539	46.0719	109.834	288.59	71.9041	107.033	306.076	74.0652	217.87	963.422	66.8086	189.549	679.058	0	208.149	908.448	0	193.417	722.789	12.4523	16.9838	24.3544	82.3964	81.2526	123.24	233.741	285.31	106.004	141.626
ECDH10B_2305	mglC	10.0958	15.078	22.7053	3.98153	8.30895	15.7733	11.0432	6.86453	16.3017	12.5316	8.68363	13.525	34.5905	23.3664	97.1918	5.68468	11.873	67.6453	0	14.613	77.0165	0	6.08462	56.1792	0.603162	3.00518	0.713046	8.47128	7.29893	12.3999	27.921	23.3486	5.55866	5.43873
ECDH10B_1033	mgsA	351.75	122.794	225.471	277.964	102.884	228.465	158.85	139.207	235.92	118.386	144.676	247.514	122.705	144.731	234.61	62.2019	190.563	313.013	65.0785	195.133	310.213	0	167.738	344.196	72.538	67.31	100.909	112.731	149.284	160.647	110.543	181.914	150.367	317.519
ECDH10B_4437	mgtA	35.1787	43.0605	50.4526	47.1766	38.6391	49.3981	11.6587	21.074	37.5259	12.4551	16.86	37.6834	6.55155	20.2521	39.0042	37.2575	19.4935	32.9751	19.69	18.4878	22.7953	86.921	16.0863	25.2081	34.7745	40.1891	17.8418	22.1848	22.1232	21.7039	15.3685	23.4577	42.8466	73.6149
ECDH10B_1359	mhpA	0	0	0.166106	1.36648	0.409075	0.181854	2.6001	0.431192	0.418247	0.663193	0.675995	0.436835	0	0.542227	0.3904	0	0.50298	0.496872	0	0.665485	0.0870856	0	0.50558	0.657413	0.952236	0.14219	0	1.85749	1.13965	0.548393	0	1.89326	0.316431	0.17755
ECDH10B_1360	mhpB	0	0.212251	0.23413	0	0.961001	0.32041	0	0.50648	0.491274	0.553492	0.476416	0.410486	0	0.238838	0.343924	0	0.492335	0	0	0.19542	0.306873	0	0.479653	0.2574	0	0	0	0	0	1.59295	0	0	0.37168	0.0625654
ECDH10B_1361	mhpC	0	0.909648	0.752562	0	1.02964	0.572161	0	1.08531	0.526365	2.76746	1.78656	1.09952	0	0.511796	1.59679	0	1.89901	1.25063	0	1.25627	1.15077	0	2.05566	0.551571	0	0.89473	6.94735	5.3946	0	1.90259	1.82305	2.49349	0.995573	0.804412
ECDH10B_1358	mhpR	0	2.75053	2.91737	0	5.50827	1.49052	11.056	13.1268	13.4673	15.5713	10.2105	15.4468	6.98953	9.36457	13.4849	0	10.5026	12.3628	0	14.8049	15.1422	29.8447	12.6364	15.9083	3.08758	3.62111	8.55486	13.3004	13.1216	10.4386	15.2651	12.0635	5.92807	2.93127
ECDH10B_0308	mhpT	0	0.496479	0.593295	0.722006	0.187324	1.3324	0	0.691082	0.574571	0	0.557194	0.960172	0	0.496594	0.804476	0	0.3071	1.2514	0	0.914219	0.95708	0	0.908254	0.602086	0	0.293002	0	0	0.86978	1.05878	0	0.483886	1.0143	0.731736
ECDH10B_4366	miaA	471.02	373.525	369.919	422.905	319.427	375.486	284.634	300.083	312.065	276.956	237.652	389.592	230.701	349.984	379.689	499.842	299.506	350.142	373.431	358.082	345.951	242.255	314.71	434.819	514.256	331.552	356.086	262.417	350.948	276.307	545.182	354.749	286.05	378.992
ECDH10B_0730	miaB	98.6496	148.779	146.803	62.2682	152.314	152.704	90.6606	133.847	124.778	99.512	128.429	133.556	80.5979	138.008	147.945	87.1677	131.839	119.885	135.089	108.6	109.384	62.4002	113.92	94.822	75.7432	95.8889	105.478	87.7315	106.231	102.295	84.1263	86.993	152.943	112.979
ECDH10B_1501	micC	0	0	0	0	0	0	0	0	1.0648	0	0	0.44485	0	0	0	0	0	1.26497	0	0	0	0	0	0	0	0	0	0	0	0	0	0	0	0
ECDH10B_2373	micF	0	0	3.5686	0	0	1.08526	0	1.28662	2.49599	0	4.841	3.1283	0	1.61794	2.32981	0	3.00166	0	0	0	1.55911	0	0.696271	0	0	0	0	0	0	4.24562	0	0	3.77675	6.99319
ECDH10B_1229	minC	147.316	100.865	87.4205	137.044	112.213	86.7179	72.0218	91.2892	108.393	103.124	104.144	104.083	58.1791	97.1773	100.398	68.1909	105.619	80.0349	162.135	86.2334	103.54	0	109.224	136.3	77.9769	62.021	55.4132	59.8173	52.4058	82.7908	62.3765	63.1972	97.1456	76.3688
ECDH10B_1228	minD	125.545	91.0369	150.156	110.003	125.945	174.174	54.6505	113.769	172.739	98.7912	122.659	168.07	57.9567	125.76	131.389	75.0241	132.881	178.924	4.08241	135.835	168.718	79.544	115.329	142.565	94.5073	78.6726	54.9756	70.2293	68.2036	82.9571	49.6641	97.3842	113.623	134.102
ECDH10B_1227	minE	76.4555	46.576	71.6794	122.575	33.1626	58.9699	53.7625	42.5742	60.4225	70.5236	95.2698	61.0194	90.9948	58.891	46.2559	82.6288	67.9588	65.5843	0	35.2745	67.3397	0	48.7468	46.0066	40.6531	38.8665	37.1245	93.1114	123.974	83.5529	90.3331	109.551	27.6255	43.6235
ECDH10B_3930	mioC	251.827	440.005	351.439	229.41	359.986	319.609	436.201	458.681	388.446	527.108	415.737	403.854	321.686	476.99	432.125	321.517	460.646	372.033	112.128	483.309	432.054	163.858	516.859	405.952	382.085	422.036	469.634	464.551	482.925	590.374	451.073	580.361	403.449	306.94
ECDH10B_1920	mipA	177.939	279.519	347.874	131.202	264.116	325.622	156.171	247.321	339.023	156.145	317.62	315.988	152.273	205.559	223.489	178.197	222.974	264.32	333.233	163.411	222.446	151.501	189.839	199.446	166.204	139.501	184.565	167.519	94.8333	91.6411	99.7332	64.8689	322.086	278.129
ECDH10B_2282	mlrA	11.0916	0.822038	6.80082	7.65089	6.20318	5.9289	8.7156	5.55779	9.83051	21.9922	6.76549	9.73748	9.55491	5.75561	7.54801	8.86447	5.84749	8.09962	0	7.31625	10.3004	0	8.93452	10.4674	5.99801	14.6079	8.8634	11.0501	15.5534	19.3848	42.224	36.3539	8.15717	9.77327
ECDH10B_2983	mltA	48.1693	90.7896	71.4841	46.5429	74.0247	60.9436	58.934	67.5652	70.082	67.8028	76.6756	78.6947	49.6185	74.2062	75.9734	79.8646	80.0852	78.987	78.592	68.4532	71.8385	0	67.5839	66.1275	54.3153	50.2384	68.7734	57.3088	92.5522	72.9767	74.0344	67.6336	76.1336	50.401
ECDH10B_2869	mltB	26.0596	33.0602	37.8433	24.6567	32.4039	36.2453	11.959	27.9858	36.3366	35.0519	33.3721	37.3264	41.6926	37.9634	36.3116	27.314	37.1006	39.2316	0	33.3294	31.7766	55.8264	33.748	36.8448	21.1127	20.8188	10.4549	24.7541	23.1025	39.1298	38.331	33.4142	33.7978	30.9776
ECDH10B_3138	mltC	20.6198	33.801	39.6412	40.8366	30.2715	40.1848	42.8275	32.2406	41.6969	27.6592	32.3069	37.5787	39.1975	45.1404	35.8111	22.3159	45.5779	36.6408	0	37.9604	26.0459	138.47	40.8305	26.1261	21.23	43.8053	13.1829	22.9091	33.9678	44.0999	19.3547	33.5319	33.3351	26.7154
ECDH10B_0192	mltD	95.2472	200.43	133.297	143.205	86.3708	65.7265	237.743	111.379	89.0759	200.351	86.6304	63.26	162.794	77.0055	61.0636	135.874	63.2667	59.8604	151.419	66.3135	60.0689	145.732	56.939	49.6688	293.367	171.912	175.846	243.153	164.138	151.861	262.664	207.519	59.315	53.599
ECDH10B_0247	mmuM	30.0844	9.24419	20.9278	28.1373	8.03023	21.7436	15.3854	19.622	24.382	13.3301	19.0605	35.3401	10.6529	19.0303	29.029	19.4733	23.2379	45.5173	0	28.3045	40.562	0	29.4964	48.2314	21.9605	18.1006	19.7028	15.6816	53.3301	36.1569	35.9998	51.544	29.5522	39.7964
ECDH10B_0246	mmuP	0	2.42864	3.26995	3.49031	1.77878	3.45057	5.19318	3.409	3.80265	5.33978	3.36698	4.10979	2.88409	3.80457	6.173	1.45252	3.91028	5.69597	0	3.94599	6.71285	20.1516	5.44222	5.80387	4.43015	0.730696	6.93163	1.18612	12.4639	4.04264	3.43575	7.98877	4.1278	2.86357
ECDH10B_0797	mngA	0	0.202911	0.447655	1.32788	0.114839	0.357362	0	0.060524	0.645775	0	0.341588	0.343369	0	0.266382	0.219193	1.68796	0.141201	0.418458	0	0.186821	0.220027	0	0.327533	0.246073	0	1.15758	0	0	0	0.399436	0	0.222485	0.177662	0.478497
ECDH10B_0798	mngB	1.05682	2.43678	4.22095	4.25243	1.37911	3.56356	0	2.13509	3.65728	3.04484	1.96562	3.62653	3.77339	2.42782	3.24926	2.53386	2.01364	2.98378	0	1.893	2.91757	0	2.23711	3.3245	1.43536	3.14582	3.62634	0.361278	2.24122	2.83878	0.542623	1.61424	2.8003	4.37708
ECDH10B_0796	mngR	13.1548	14.9809	16.9077	13.0716	13.8169	19.9625	14.4967	14.5639	23.4374	29.5004	20.8605	22.7353	0	18.1061	25.9228	28.7194	22.008	23.8385	55.0872	21.4557	26.6731	0	23.6443	28.9334	36.2673	28.3789	21.188	31.7531	13.1225	52.8027	63.0124	56.5785	21.6184	17.8272
ECDH10B_1205	mnmA	59.722	120.129	86.0429	72.0926	134.13	82.968	151.283	133.924	96.9816	114.973	121.602	92.3781	156.291	125.866	100.801	128.118	125.497	79.7149	134.919	107.1	93.7834	120.488	118.158	85.8051	104.442	131.846	111.845	109.065	91.7998	100.137	107.002	76.4874	95.821	60.0322
ECDH10B_2486	mnmC	19.071	15.2906	16.481	27.4686	20.8145	22.1773	16.348	18.9589	21.0499	25.598	21.0862	25.9959	25.128	20.2048	18.137	13.4866	24.4335	25.007	0	28.8924	22.035	34.2357	24.4559	27.5118	21.6938	15.5511	34.3922	21.5143	22.0604	30.4813	26.6163	30.2439	18.4632	18.4413
ECDH10B_2556	mntH	26.0244	18.2932	13.4823	13.7017	16.8582	11.5673	35.6764	19.3149	16.1121	27.8153	20.8937	16.7891	30.0078	18.7022	20.8978	41.1488	20.1273	25.5955	0	27.127	31.1294	0	25.1905	42.7982	36.4205	32.2285	30.1098	31.2018	39.3082	24.1399	35.328	14.7919	18.143	15.3179
ECDH10B_0886	mntR	61.4629	60.0018	39.9485	37.7702	61.1252	39.0346	51.1203	47.5555	56.2957	109.279	54.3526	64.6516	58.9928	46.6194	51.1587	144.988	55.8706	57.1562	56.7351	69.844	37.1789	0	49.3951	57.9521	75.052	73.5193	263.402	87.6882	94.1548	91.9085	224.087	129.073	64.919	39.2898
ECDH10B_0849	moaA	95.1324	49.4352	110.347	77.4305	47.2419	100.419	64.9029	37.8306	56.9766	58.8211	46.8403	64.1128	56.8906	33.3613	47.1645	51.1238	37.5025	47.7712	50.2879	37.6806	40.863	57.1572	39.833	49.877	89.9297	127.978	41.1417	45.5378	31.5187	36.9417	32.4834	44.0593	68.1189	129.834
ECDH10B_0850	moaB	48.8364	17.5945	37.8459	28.6573	13.277	49.776	5.77399	11.8956	41.8552	9.74275	14.9193	46.2202	22.9624	13.3456	24.9194	9.03479	16.3248	32.5218	0	16.5593	33.3523	0	13.3798	27.9753	7.60761	24.6129	20.376	14.608	18.9053	20.4926	0	22.4356	28.414	48.2906
ECDH10B_0851	moaC	17.1832	11.9686	22.7627	34.9308	11.2117	18.0676	12.6584	8.8634	23.4037	3.70703	10.6532	22.2489	0	6.81131	14.7123	16.4032	5.55245	14.1854	0	4.93979	13.4257	0	7.59451	9.00899	12.5473	7.63172	12.6082	17.8671	3.90435	11.3233	9.92549	8.74877	10.118	22.2628
ECDH10B_0852	moaD	7.54384	0.815355	0.899403	0	0.922913	2.05141	4.63111	0	0.943605	0	0	0.197108	0	0	0.440391	0	0	0	0	0	0	0	0.789673	1.48319	4.46193	0.962381	0	0	0	2.20695	0	0	1.4278	0.721028
ECDH10B_0853	moaE	30.7249	22.5816	53.4817	45.975	14.0332	72.6334	25.1491	20.603	54.8291	26.0435	22.3616	49.8802	11.3766	20.5939	33.2422	42.9721	18.487	37.7425	0	13.0453	30.0878	53.5341	19.7261	27.1165	18.8458	31.9668	25.8597	15.2299	56.7811	51.371	11.8317	16.3448	17.8333	49.0744
ECDH10B_4046	mobA	53.9288	14.7433	21.9362	35.6012	20.5691	22.0837	19.4744	20.2495	26.5855	19.3722	16.1615	25.7777	26.4288	19.1622	28.8896	24.0854	22.7459	26.6336	0	27.7797	29.2474	0	24.0196	36.1746	18.346	9.5103	24.3377	25.2135	28.8321	36.9954	43.6721	33.0829	26.1177	29.7137
ECDH10B_4045	mobB	11.7569	5.86483	5.49898	16.0344	5.75336	6.88601	23.5401	4.19845	7.46607	6.00426	4.38804	8.88486	12.9163	5.57289	9.71435	14.4557	5.4416	9.13837	0	11.5195	7.63145	0	8.07837	12.3281	11.6491	13.1525	25.6457	15.7674	0	13.9503	11.8409	17.1482	6.50441	7.72188
ECDH10B_0831	modA	44.3566	25.3961	27.0135	15.1498	19.3597	24.6455	10.5977	26.7448	28.9409	27.857	23.8485	34.9569	35.1945	26.2444	31.633	23.9527	24.2847	39.3694	38.593	37.2208	32.2217	36.554	26.9387	35.8264	17.3327	24.5718	23.9831	18.7494	32.4152	26.1762	42.4718	27.5618	27.4547	35.2148
ECDH10B_0832	modB	19.8354	8.13937	10.261	14.965	10.2002	9.6541	14.1994	7.97706	8.74681	5.3063	15.3333	11.8059	7.46901	10.9035	8.94951	8.06061	9.57485	11.1904	0	10.9733	10.7172	0	10.9799	13.5722	26.3362	18.8138	14.6267	4.99939	12.5279	11.0155	16.0534	19.8677	7.89013	10.5395
ECDH10B_0833	modC	21.9049	10.4171	8.2526	19.0053	8.14673	7.91041	19.3641	9.94307	9.97334	16.4088	9.99056	10.2563	10.4282	11.8641	10.8438	18.0317	12.3014	8.5932	0	10.1142	12.0489	0	12.2291	13.4369	17.0444	18.4061	20.4218	11.457	31.456	19.621	13.6651	21.1827	8.78924	7.81624
ECDH10B_0829	modE	40.5732	25.9302	26.0793	41.0363	31.9405	31.2126	19.9261	27.9045	33.6863	18.2673	26.8188	29.1915	42.9235	25.9362	23.4797	30.5465	25.2383	19.9221	96.7516	22.4696	26.831	0	22.7334	30.0585	15.4575	25.1549	40.2017	29.8508	28.5923	28.3684	26.7196	25.3654	34.5006	31.3231
ECDH10B_0828	modF	25.9848	33.6338	27.9007	51.8032	38.0706	35.6301	77.033	51.0954	45.3065	56.8541	51.9594	40.7858	39.7355	38.2044	34.6411	36.1222	42.5143	37.2553	29.2919	38.1129	34.0592	10.9758	35.4758	35.5864	29.3928	35.5467	44.0462	33.5937	31.9186	39.1861	47.9092	41.0588	29.9256	38.1317
ECDH10B_0896	moeA	41.4774	28.0743	38.1286	16.1421	30.492	45.4018	16.4067	27.2033	35.4951	20.6418	27.5009	41.3095	27.1023	29.1562	42.8611	30.899	26.2742	38.7096	0	30.1811	35.3109	58.8616	33.5292	37.8837	13.4195	21.6123	25.2253	15.8794	12.7934	19.3269	23.8501	24.8514	42.0576	52.6665
ECDH10B_0895	moeB	47.3225	40.3829	38.8668	39.6699	32.0878	45.2163	13.9748	28.2388	38.8426	27.4311	29.4139	40.6012	53.0086	27.1846	33.8009	10.6293	26.0544	40.4453	53.104	36.1957	36.9261	123.949	27.4553	36.1621	23.7414	31.8817	39.8892	22.9972	31.4846	28.5932	35.4935	30.3987	36.7629	42.4906
ECDH10B_0009	mogA	169.246	88.0084	94.3525	88.1024	81.4706	86.3391	113.538	70.8167	94.3509	111.094	89.2003	94.421	84.5163	94.8102	95.8075	122.02	94.9503	109.508	95.9575	94.5346	96.4185	0	99.5525	112.52	125.9	109.314	109.114	88.2017	163.504	153.816	164.682	139.137	121.261	108.797
ECDH10B_1547	mokB	0	0	0.658492	0	0	0.600769	0	0.712237	0.690854	0	0	0.577246	0	1.34346	0.644858	0	0	0	0	0	1.72616	0	0	0.723937	0	0	0	0	0	0	0	0	1.04535	1.40772
ECDH10B_0017	mokC	0	4.77565	8.69209	7.50061	3.24338	15.3797	0	7.97706	16.0278	5.25817	7.50355	21.9353	0	12.1807	25.7943	7.94546	11.0775	38.0817	0	21.9848	26.2377	0	20.6593	39.3822	0	8.4552	0	0	19.0755	6.4632	10.2091	33.5125	10.8717	15.4849
ECDH10B_2031	motA	7.57569	3.38813	2.55388	1.5767	4.09075	1.47757	3.33565	2.15596	2.35264	5.30118	3.54898	1.2559	16.9963	3.55836	3.172	3.54921	1.04788	0.931634	0	1.87168	1.63286	0	1.75009	1.64353	8.65253	8.93128	3.85611	1.47349	7.83507	3.30703	2.41431	5.03585	2.571	1.13188
ECDH10B_2030	motB	0	1.08186	0.835368	1.88796	1.46949	0.762141	0	0.774472	1.00163	2.57042	1.69983	0.941527	0	1.05506	0.818072	12.3996	0.803032	0.892439	0	0.39843	0.469248	0	0.908081	0.918392	3.28909	3.66058	0	0	4.09388	2.20954	1.54182	2.60969	1.32614	0.446462
ECDH10B_1445	mpaA	17.3465	15.7615	15.5634	37.709	14.6754	18.0368	34.3653	23.0516	23.3892	17.3098	24.251	18.9899	47.5891	19.9289	14.9666	9.63391	21.2284	20.9706	42.0659	25.9805	22.6042	56.3499	27.9038	32.2166	14.2209	15.9531	28.7808	23.5188	42.7548	26.179	17.2092	54.5402	14.468	20.9071
ECDH10B_4428	mpl	174.402	135.47	119.765	148.902	125.911	122.158	74.2919	102.935	118.682	96.9034	103.051	130.856	94.574	94.8365	125.288	113.206	100.162	111.088	132.857	92.3361	107.746	29.4165	98.4965	111.176	146.369	123.657	126.444	89.7759	99.8933	83.588	93.2302	75.3895	171.912	149.317
ECDH10B_1449	mppA	30.4698	25.1032	37.6638	35.6751	25.3201	32.0797	28.5166	21.3512	23.9462	22.5769	21.4786	28.7808	30.7903	22.7007	23.6272	17.2299	20.0631	26.9955	43.184	21.1675	26.8614	70.1185	21.1431	21.8527	25.616	26.3784	24.9006	18.2775	19.8556	25.1822	39.0747	19.8488	32.5341	28.4632
ECDH10B_2367	mqo	25.6339	137.981	75.9676	8.07594	131.645	64.9575	206.269	143.413	83.436	187.547	133.533	76.0451	85.603	97.5256	62.5547	100.295	104.351	50.3976	82.6224	87.0101	46.8359	63.8054	92.5888	44.4542	68.2736	95.5416	151.991	146.901	76.6788	69.4181	73.6547	52.8784	183.19	59.1243
ECDH10B_3196	mqsR	17.9642	8.10414	13.223	11.1962	12.9954	19.0304	29.9198	4.4317	7.03415	0.782716	11.369	9.14264	27.2678	11.9057	12.4021	53.6831	6.57939	15.7845	22.3502	11.814	15.1344	0	10.2471	6.14249	4.51702	9.03407	2.42724	11.2142	19.1668	14.4576	3.60927	11.1074	12.4175	14.1341
ECDH10B_0064	mraW	87.6671	44.9276	51.4379	61.6823	46.0339	55.0718	41.1195	52.9687	60.0031	56.9445	54.2454	63.0044	87.9256	56.4654	71.6491	63.3725	65.8867	72.7466	52.8503	72.1437	75.8851	124.43	79.2573	74.7545	56.5778	62.663	57.587	80.0582	71.3973	110.499	164.814	130.041	60.404	58.4966
ECDH10B_0069	mraY	48.1938	51.8575	28.959	41.6931	49.8935	21.1551	88.1527	52.0387	30.0072	78.9914	41.3631	26.5053	112.168	52.7958	32.0107	106.135	64.0963	26.0995	144.038	62.9215	27.5803	70.9093	66.6067	28.7489	93.5811	72.9401	111.329	54.6976	102.984	78.0662	114.652	73.0379	52.2154	22.0556
ECDH10B_0063	mraZ	236.016	83.0277	76.5228	104.093	112.282	91.474	119.634	86.5485	82.4328	125.856	88.7675	91.9066	105.863	104.246	121.082	168.834	109.675	119.858	0	130.357	151.316	193.726	108.345	143.084	181.478	144.334	225.769	166.376	225.074	190.325	226.924	221.364	110.192	93.388
ECDH10B_3571	mrcA	15.4467	46.7464	39.4755	27.4209	47.9329	33.3268	36.681	39.979	36.1874	47.8728	39.8543	31.4521	27.396	31.7969	23.8484	31.371	24.4565	21.9812	29.9009	20.5432	18.3448	34.8297	16.3849	13.4341	48.7742	53.8466	38.4729	36.2956	14.0391	10.2171	9.23735	6.97768	35.908	25.6599
ECDH10B_0129	mrcB	51.6106	80.7848	66.6814	72.9744	79.3508	60.6371	59.5917	64.7605	64.6933	57.8874	60.7388	61.5911	100.052	80.2793	82.7799	62.2368	73.7436	70.1647	34.041	71.9748	65.6064	162.63	65.5961	58.6757	43.4435	47.8317	44.9312	61.1412	46.9908	59.3919	61.4558	56.16	65.0518	55.0194
ECDH10B_0596	mrdA	0	0	0	0	0	0	0	0	0	0	0	0	0	0	0	0	0	0	0	0	0	0	0	0	0	0	0	0	0	0	0	0	0	0
ECDH10B_0704	mrdA	0	0	0	0	0	0	0	0	0	0	0	0	0	0	0	0	0	0	0	0	0	0	0	0	0	0	0	0	0	0	0	0	0	0
ECDH10B_0595	mrdB	0	0	0	0	0	0	0	0	0	0	0	0	0	0	0	0	0	0	0	0	0	0	0	0	0	0	0	0	0	0	0	0	0	0
ECDH10B_0703	mrdB	0	0	0	0	0	0	0	0	0	0	0	0	0	0	0	0	0	0	0	0	0	0	0	0	0	0	0	0	0	0	0	0	0	0
ECDH10B_3427	mreB	313.075	630.551	499.727	454.467	740.478	454.085	557.841	647.677	484.82	598.034	637.37	482.75	522.555	624.644	479.937	462.242	605.101	436.626	460.972	532.79	443.604	379.405	575.522	410.996	392.163	403.533	405.328	527.531	362.902	399.641	298.962	359.451	504.989	381.193
ECDH10B_3425	mreD	68.3111	142.332	106.668	82.3175	148.572	81.9405	142.581	130.667	80.2238	203.349	114.625	71.3944	184.434	131.544	86.8461	91.7492	107.894	58.6491	115.385	116.695	57.2281	231.434	107.922	56.4582	187.304	212.619	142.261	116.032	162.545	123.187	116.548	94.7466	99.8407	59.8497
ECDH10B_2266	mrp	121.211	100.108	151.389	152.783	110.859	158.122	94.4246	72.3325	96.8241	73.8239	81.9306	117.771	56.7097	65.745	69.2961	91.3608	57.6751	74.5307	0	43.4229	50.8145	40.0542	54.9527	58.948	94.3812	124.985	64.4579	67.727	54.5131	33.7484	31.0641	39.6263	130.528	189.624
ECDH10B_0984	msbA	60.3475	114.796	81.278	67.9443	95.7993	67.113	123.11	102.621	74.7876	106.63	101.678	62.0733	64.1939	93.1714	71.295	68.476	77.2502	56.6033	62.6227	80.4575	60.1048	46.2187	73.1204	50.4843	81.5155	82.8407	86.3501	90.0463	94.6285	98.626	89.6869	91.332	77.3165	42.0529
ECDH10B_3465	mscL	99.3364	108.341	120.855	78.3518	71.812	98.9646	163.542	143.238	136.113	156.25	130.354	135.674	194.358	121.912	133.377	130.362	116.371	149.959	72.6789	113.679	136.883	0	128.088	139.08	73.5911	61.5385	147.774	299.258	288.808	273.976	245.601	309.288	91.4415	102.137
ECDH10B_3099	mscS	37.1803	72.4501	84.6082	70.1276	75.9425	95.6542	49.4867	71.5712	73.3316	74.9239	57.7799	75.0138	13.2539	57.4959	51.5886	56.6302	60.5212	57.3307	142.628	48.0448	51.5322	42.2491	54.4498	50.9934	59.9174	76.1197	38.9331	90.7674	48.4846	46.8045	40.6703	66.7526	62.2111	94.695
ECDH10B_4414	msrA	87.126	61.5229	104.308	76.1408	72.8364	120.515	35.6574	86.1372	135.498	57.48	103.218	152.523	38.5974	79.5903	99.3505	43.5197	97.5656	123.425	67.5227	97.1046	140.005	0	99.9165	145.984	39.3171	35.0117	62.0484	62.5469	78.1969	122.616	79.6835	167.268	68.4337	133.145
ECDH10B_1916	msrB	151.287	162.787	207.893	57.0698	143.132	187.719	213.541	263.301	215.586	182.632	158.771	214.334	88.9167	145.38	181.345	152.256	174.64	176.848	0	182.888	187.726	48.8143	178.462	185.957	131.975	122.09	212.871	278.701	246.992	296.072	312.869	426.572	135.744	224.929
ECDH10B_1123	msyB	65.571	15.5113	23.4528	39.2032	38.1421	39.5642	16.4052	29.0365	43.0208	42.4639	28.2133	50.6868	5.88985	21.4668	22.8228	70.2025	31.5134	39.3423	150.461	34.4721	34.7994	0	26.592	43.4594	31.2216	27.3573	95.638	68.5157	41.0425	49.6844	114.818	96.963	37.9337	40.5198
ECDH10B_3382	mtgA	33.0935	16.2333	17.6031	35.7711	20.2433	15.2294	20.941	11.1613	17.0354	23.5177	11.1164	17.2936	5.55455	11.0426	16.347	21.3623	14.8065	11.3483	0	11.1462	10.5417	0	14.7449	12.012	38.1437	49.5791	23.9802	43.5664	26.6074	21.2587	21.0763	30.3693	18.3087	20.5191
ECDH10B_3780	mtlA	58.9022	42.8611	63.5785	55.5034	38.7884	51.3083	12.7377	30.9455	47.6624	25.9005	30.1083	47.374	22.5023	34.4331	46.4136	22.7626	34.5175	47.4014	10.4044	30.4892	43.7871	6.33515	31.0572	44.4166	30.0757	24.7589	18.1729	25.7913	29.0806	34.0769	37.3373	45.6935	48.0796	62.0897
ECDH10B_3781	mtlD	51.2804	40.3249	36.7311	25.8942	29.6392	36.981	11.8982	29.6797	32.021	24.4302	29.1913	34.6046	21.4654	31.7567	34.5092	26.4618	26.7249	38.4005	75.1036	21.0549	32.8106	35.1769	26.3747	31.014	29.2957	30.3916	27.6059	22.1545	23.3037	28.7584	38.7172	25.4571	26.9007	51.7144
ECDH10B_3782	mtlR	25.6433	22.5138	26.2456	18.7515	29.731	24.7174	26.7376	16.8902	24.2786	36.4712	12.2507	19.214	25.0419	19.1923	27.4525	23.0166	19.7813	18.5249	107.247	13.819	14.3025	116.856	15.968	17.1676	36.2975	53.6167	36.7801	25.8941	24.0237	27.4476	26.738	25.683	22.1017	21.1158
ECDH10B_3334	mtr	23.8494	19.9772	17.3271	12.7922	14.0416	13.8626	12.0788	12.2059	10.5343	7.46881	10.8485	9.58089	20.1059	10.3333	10.181	15.04	9.7162	9.52437	0	7.26822	8.03601	0	8.58175	8.79191	33.6001	32.7387	15.0547	15.0002	16.5958	11.1793	8.75356	8.4202	13.2596	11.8723
ECDH10B_3243	mug	30.1977	31.6493	35.4572	25.1993	25.5248	48.1753	24.2681	41.0653	69.8212	24.6451	52.3916	93.3431	45.0161	36.0589	65.6	19.0148	42.0291	81.5869	65.4635	63.7429	83.2235	0	57.4732	84.4393	16.3575	20.4681	85.3124	43.4042	50.3176	95.2549	124.039	86.7559	35.3316	55.3926
ECDH10B_0994	mukB	49.4002	90.7791	82.4182	71.677	80.361	72.603	90.3026	76.0154	64.8352	82.5436	74.985	61.5538	57.6805	81.8113	62.9229	80.2086	72.5471	53.8422	33.4802	70.7889	53.208	12.6845	64.9274	46.1294	86.0633	90.2722	81.4859	95.0861	56.5251	73.1313	67.7229	66.226	79.4045	62.6762
[truncated: 2,783 more rows]

## Sheet: Library Sizes
Sample	Factor	Library Size	Effective Library Size
Tube 1 (replicate 1)	1.01042	4266411	4.31085e+06
Tube 2 (replicate 1)	1.04542	5465574	5.71382e+06
[truncated: 32 more rows]
