# Supplementary material for: Genetic circuit characterization and debugging using RNA‐seq
Source: Mol Syst Biol. 2017 Nov 9;13(11):952. doi: 10.15252/msb.20167461 (PMC5731345; doi:10.15252/msb.20167461)
Supplement: Supplementary file 3 — Dataset EV2 [file MSB-13-952-s003.xlsx]

## Sheet: Dataset EV2 Description
Filename:	MSB-16-7461_DatasetEV2
Description:	Differential gene expression analyses with GO functional enrichment. Includes: 1. comparison between baseline (E. coli DH10B cells containing pAN1201 backbone with no circuit) and culture tube data for states where 4 repressors are expressed: +/-/+, -/+/+, and +/+/+ ('Baseline vs 4 Repressors' sheet); 2. comparison of all states between Erlenmeyer flask and culture tube replicate 1 data for all s…

## Sheet: Baseline vs 4 Repressors
Locus ID	Gene Name	log(fold change)	log(count per million)	P-value	FDR		Up Regulated Functional Enrichment (P < 0.01)						Down Regulated Functional Enrichment (P < 0.01)
ECDH10B_1578	yncA	-4.97661	0.528332	1.2e-20	1.75e-17		GO ID	Description	Study Ratio	Background Ratio	P-value		GO ID	Description	Study Ratio	Background Ratio	P-value
ECDH10B_2146	flu	-3.57967	5.16624	8.6e-11	5.36e-08		.....GO:0009263	deoxyribonucleotide biosynthetic process	2/19	11/3770	0.00129		.....GO:0009061	anaerobic respiration	8/106	35/3770	3.76e-06
ECDH10B_3235	ygiP	-3.63196	1.32958	4.8e-09	2.33e-06		....GO:0009262	deoxyribonucleotide metabolic process	2/19	14/3770	0.00211		....GO:0045333	cellular respiration	10/106	60/3770	4.7e-06
ECDH10B_3051	yqeC	-3.79486	1.32502	1.44e-08	6.26e-06		....GO:0031163	metallo-sulfur cluster assembly	2/19	17/3770	0.00313		GO:0008150	biological_process	77/106	3343/3770	5.58e-06
ECDH10B_1577	ydcZ	-3.26382	-0.162277	1.84e-08	7.31e-06		...GO:0016226	iron-sulfur cluster assembly	2/19	17/3770	0.00313		...GO:2001057	reactive nitrogen species metabolic process	6/106	20/3770	1.21e-05
ECDH10B_2365	napF	-4.19318	2.23137	2.71e-08	9.85e-06		.......GO:0043103	hypoxanthine salvage	1/19	1/3770	0.00504		....GO:0042126	nitrate metabolic process	6/106	20/3770	1.21e-05
ECDH10B_2684	ndk	-2.44876	5.91607	4.38e-08	1.47e-05		........GO:0006154	adenosine catabolic process	1/19	1/3770	0.00504		....GO:0042128	nitrate assimilation	6/106	20/3770	1.21e-05
ECDH10B_3650	nikA	-3.4041	3.67201	5.92e-08	1.85e-05		........GO:0046103	inosine biosynthetic process	1/19	1/3770	0.00504		...GO:0015980	energy derivation by oxidation of organic compounds	10/106	70/3770	1.95e-05
ECDH10B_0964	dmsA	-3.75425	4.68926	1.03e-07	2.81e-05		....GO:0015949	nucleobase-containing small molecule interconversion	2/19	23/3770	0.00572		...GO:0055114	oxidation-reduction process	29/106	472/3770	3.28e-05
ECDH10B_1443	tpx	-2.03513	6.92097	1.98e-07	5.08e-05		...GO:0042592	homeostatic process	3/19	88/3770	0.00909		...GO:0071941	nitrogen cycle metabolic process	6/106	24/3770	3.82e-05
ECDH10B_4118	rraA	-2.82528	4.81713	3.77e-07	9.14e-05		...GO:0005971	ribonucleoside-diphosphate reductase complex	2/19	4/3770	0.000144		..GO:0044238	primary metabolic process	30/106	1804/3770	4.33e-05
ECDH10B_3132	ansB	-2.74801	5.77217	4.76e-07	0.000108159		.....GO:0004748	ribonucleoside-diphosphate reductase activity, thioredoxin disulfide as acceptor	2/19	6/3770	0.000357		...GO:0044260	cellular macromolecule metabolic process	13/106	1083/3770	7.13e-05
ECDH10B_2842	nrdE	3.58006	6.98118	4.96e-07	0.000108159		....GO:0016728	oxidoreductase activity, acting on CH or CH2 groups, disulfide as acceptor	2/19	6/3770	0.000357		.GO:0009987	cellular process	52/106	2552/3770	7.88e-05
ECDH10B_4538	yjjI	-3.76456	4.3605	5.28e-07	0.000109661		...GO:0016725	oxidoreductase activity, acting on CH or CH2 groups	2/19	14/3770	0.00211		...GO:0006091	generation of precursor metabolites and energy	12/106	120/3770	0.000109
ECDH10B_2070	yedE	-3.30581	4.04969	1.1e-06	0.000218282		.....GO:0004066	asparagine synthase (glutamine-hydrolyzing) activity	1/19	1/3770	0.00504		..GO:0071704	organic substance metabolic process	38/106	2041/3770	0.000151
ECDH10B_2895	hypB	-3.13394	3.79204	1.63e-06	0.000308589								...GO:1901576	organic substance biosynthetic process	15/106	1114/3770	0.00022
ECDH10B_1064	yccM	-3.03412	0.116078	2e-06	0.000363083								...GO:0006725	cellular aromatic compound metabolic process	14/106	1052/3770	0.000386
ECDH10B_2843	nrdF	3.6611	5.90406	5.37e-06	0.000937617								...GO:0044249	cellular biosynthetic process	16/106	1103/3770	0.000738
ECDH10B_2363	napA	-3.59915	5.23931	7.95e-06	0.00133416								..GO:0009058	biosynthetic process	17/106	1149/3770	0.000818
ECDH10B_3331	yhbU	-3.54124	2.46917	9.15e-06	0.00147807								...GO:0044711	single-organism biosynthetic process	6/106	614/3770	0.00124
ECDH10B_4537	yjjW	-3.16114	2.6103	1.45e-05	0.00225692								....GO:0015707	nitrite transport	2/106	3/3770	0.00231
ECDH10B_3726	yhjX	-2.45795	3.11532	2.25e-05	0.00339082								...GO:1901360	organic cyclic compound metabolic process	17/106	1085/3770	0.00308
ECDH10B_1790	sodB	-1.56129	6.62346	2.59e-05	0.00377282								..GO:0044237	cellular metabolic process	42/106	2028/3770	0.00396
ECDH10B_2702	csiE	-2.44261	3.08267	3.13e-05	0.00440418								...GO:0043170	macromolecule metabolic process	20/106	1194/3770	0.00401
ECDH10B_1199	pepT	-2.37946	4.80759	3.41e-05	0.00465182								...GO:0034641	cellular nitrogen compound metabolic process	18/106	1091/3770	0.00469
ECDH10B_3766	yiaU	-2.39061	1.39243	4.64e-05	0.0059787								...GO:0006979	response to oxidative stress	7/106	76/3770	0.00505
ECDH10B_3541	nirB	-3.64707	7.00062	4.73e-05	0.0059787								...GO:0006139	nucleobase-containing compound metabolic process	14/106	917/3770	0.00563
ECDH10B_2841	nrdI	4.13414	2.97146	4.8e-05	0.0059787								...GO:0071702	organic substance transport	3/106	401/3770	0.00574
ECDH10B_2364	napD	-4.5354	-1.87427	5.45e-05	0.00660689								...GO:0046483	heterocycle metabolic process	17/106	1039/3770	0.00576
ECDH10B_4349	frdA	-2.92525	8.54872	5.69e-05	0.0067083								....GO:0009059	macromolecule biosynthetic process	9/106	669/3770	0.00947
ECDH10B_0882	ompX	-1.63351	7.54746	6.53e-05	0.00749767								....GO:0034645	cellular macromolecule biosynthetic process	9/106	662/3770	0.00955
ECDH10B_3050	yqeB	-2.37648	2.76267	7.36e-05	0.00822671								..GO:0009344	nitrite reductase complex [NAD(P)H]	2/106	2/3770	0.000783
ECDH10B_4524	yjjZ	4.28714	4.42074	0.000103152	0.0112487								...GO:0009279	cell outer membrane	8/106	105/3770	0.00873
ECDH10B_0905	bssR	-2.94216	4.77772	0.00015868	0.016882								....GO:0051539	4 iron, 4 sulfur cluster binding	17/106	108/3770	2.01e-07
ECDH10B_2897	hypD	-2.63134	4.33157	0.000170459	0.0177034								...GO:0051536	iron-sulfur cluster binding	21/106	144/3770	3.24e-07
ECDH10B_2093	rcsA	5.79653	5.5894	0.000180315	0.0179608								..GO:0051540	metal cluster binding	21/106	144/3770	3.24e-07
ECDH10B_1282	narK	-2.67488	1.92626	0.000181173	0.0179608								.GO:0009055	electron carrier activity	12/106	75/3770	7.77e-07
ECDH10B_0974	focA	-2.33274	6.14109	0.000219275	0.0208853								......GO:0030151	molybdenum ion binding	6/106	19/3770	8.64e-06
ECDH10B_1720	ynfE	-2.14685	2.33748	0.000220248	0.0208853								...GO:0016661	oxidoreductase activity, acting on other nitrogenous compounds as donors	5/106	19/3770	0.000136
ECDH10B_3332	yhbV	-2.5974	1.79849	0.000243671	0.0222138								....GO:0046857	oxidoreductase activity, acting on other nitrogenous compounds as donors, with NAD or NADP as acceptor	3/106	5/3770	0.000207
ECDH10B_2898	hypE	-2.63221	3.93942	0.000244443	0.0222138								....GO:0015513	nitrite uptake transmembrane transporter activity	2/106	2/3770	0.000783
ECDH10B_1174	fhuE	2.9752	6.69523	0.000274395	0.0244268								.....GO:0008942	nitrite reductase [NAD(P)H] activity	2/106	2/3770	0.000783
ECDH10B_3174	hybO	-2.50489	3.90019	0.000303612	0.0264871								...GO:0003676	nucleic acid binding	7/106	678/3770	0.00116
ECDH10B_0942	hcr	-2.53429	0.835752	0.000313562	0.0264942								..GO:0016491	oxidoreductase activity	23/106	414/3770	0.00127
ECDH10B_4433	nrdD	-1.80026	5.78409	0.000315841	0.0264942								.......GO:0015113	nitrite transmembrane transporter activity	2/106	3/3770	0.00231
ECDH10B_3651	nikB	-2.83212	1.75248	0.000345193	0.0279971								....GO:0009389	dimethyl sulfoxide reductase activity	2/106	3/3770	0.00231
ECDH10B_0395	lon	-1.32712	7.84516	0.000346594	0.0279971								..GO:0016740	transferase activity	7/106	619/3770	0.00331
ECDH10B_1807	ydhV	-2.32814	-0.0572596	0.000375641	0.0297917								...GO:0043169	cation binding	33/106	737/3770	0.00396
ECDH10B_0782	abrB	-2.20742	2.64788	0.000394417	0.0307223								....GO:0046872	metal ion binding	32/106	726/3770	0.00573
ECDH10B_2303	yeiT	-2.37004	2.27466	0.000406752	0.0311272								GO:0003674	molecular_function	78/106	3160/3770	0.00686
ECDH10B_0351	mak	-2.35405	3.38217	0.00043519	0.0327293
ECDH10B_0989	ycbJ	-1.93322	3.733	0.000485631	0.0359038
ECDH10B_4105	pfkA	-1.46988	8.72353	0.00050815	0.0369425
ECDH10B_0963	serS	-1.38181	8.18401	0.000542511	0.038794
ECDH10B_2362	napG	-3.19936	1.48267	0.00058095	0.0408727
ECDH10B_1283	narG	-2.96501	4.53041	0.000765786	0.0530215
ECDH10B_2071	yedF	-2.50383	-1.39089	0.000791927	0.0539748
ECDH10B_4204	aceA	-1.30827	5.82703	0.000983457	0.0659975
ECDH10B_2101	yedA	3.40112	3.71008	0.00102991	0.0671952
ECDH10B_3147	yqgA	-2.15767	2.93075	0.0010357	0.0671952
ECDH10B_3959	ilvE	-1.65527	5.19314	0.0010571	0.0671952
ECDH10B_4131	katG	-1.54859	7.08476	0.00107766	0.0671952
ECDH10B_1903	ydjA	-1.79723	3.55738	0.00107833	0.0671952
ECDH10B_3584	feoB	-2.42831	6.252	0.00120798	0.0742145
ECDH10B_0339	iraP	-1.92396	1.52448	0.00138827	0.0831721
ECDH10B_3386	yhcC	-1.90231	1.03736	0.00139515	0.0831721
ECDH10B_2177	gnd	-1.30229	9.0318	0.00141099	0.0831721
ECDH10B_1726	ynfK	-2.1763	4.13529	0.00158435	0.092146
ECDH10B_1076	wrbA	-2.09148	3.66091	0.00180607	0.103659
ECDH10B_4347	frdC	-2.55116	5.76787	0.00186522	0.105663
ECDH10B_1371	ompW	-2.95975	4.71948	0.00211647	0.118177
ECDH10B_1895	ynjE	-2.08574	4.44844	0.0021403	0.118177
ECDH10B_3730	bisC	-1.69824	4.57273	0.00238121	0.129835
ECDH10B_0035	caiF	-1.85064	1.01972	0.00258311	0.138012
ECDH10B_4111	yiiS	-1.5746	2.5147	0.00259446	0.138012
ECDH10B_1815	sufD	2.04751	6.20186	0.00267583	0.140626
ECDH10B_2840	nrdH	3.08348	3.14867	0.00278556	0.14465
ECDH10B_3682	slp	-1.93975	1.89704	0.00290929	0.149298
ECDH10B_3542	nirD	-2.96394	2.46782	0.00295016	0.149635
ECDH10B_3329	yhbS	-1.74116	5.40809	0.00299483	0.150155
ECDH10B_2361	napH	-2.55409	1.82698	0.00329536	0.163345
ECDH10B_3052	ygfJ	-2.2031	2.23345	0.0034448	0.168834
ECDH10B_3572	nudE	-1.29327	5.24952	0.00355806	0.172447
ECDH10B_1538	azoR	-2.01502	2.47851	0.00366715	0.175782
ECDH10B_0037	caiD	-2.10351	-1.05341	0.00381796	0.181021
ECDH10B_1037	yccW	-2.14142	3.79771	0.0039212	0.182255
ECDH10B_2427	elaB	-3.23959	-2.05958	0.00392754	0.182255
ECDH10B_1814	sufS	1.95154	5.80072	0.00416418	0.191202
ECDH10B_0849	moaA	-1.07061	5.62917	0.00438734	0.195725
ECDH10B_4215	yjbE	5.9287	4.96638	0.00441962	0.195725
ECDH10B_2315	yeiH	-1.4372	2.60359	0.00442832	0.195725
ECDH10B_0367	tsx	-1.71149	6.94814	0.00444218	0.195725
ECDH10B_0350	rdgC	-1.31004	5.00335	0.00449517	0.196079
ECDH10B_3698	yhjC	-1.73409	1.70558	0.00480762	0.207442
ECDH10B_1756	add	1.77266	7.34076	0.00485077	0.207442
ECDH10B_0999	ompF	-1.60843	9.45237	0.00493765	0.209107
ECDH10B_3330	yhbT	-1.76771	4.97882	0.00524892	0.219445
ECDH10B_2314	yeiE	-1.77307	3.98077	0.00528238	0.219445
ECDH10B_2506	yfcZ	-1.92987	4.40372	0.00631452	0.256018
ECDH10B_3747	xylF	4.782	5.68812	0.00636421	0.256018
ECDH10B_4270	fdhF	-1.44004	3.79942	0.00644042	0.256018
ECDH10B_3173	hybA	-2.02678	3.00668	0.00648367	0.256018
ECDH10B_4520	yjjP	-1.66339	2.47392	0.00654732	0.256018
ECDH10B_0282	matA	-2.69285	-1.7597	0.00656084	0.256018
ECDH10B_2410	yfaZ	-1.72422	1.15302	0.00657359	0.256018
ECDH10B_3071	ygfY	-1.55036	2.80256	0.00675028	0.259808
ECDH10B_3543	nirC	-2.58547	3.32157	0.00679003	0.259808
ECDH10B_3070	ygfX	-1.6312	4.19076	0.00711192	0.269758
ECDH10B_3919	atpD	-1.17532	10.7082	0.00728526	0.273951
ECDH10B_4523	fhuF	1.50383	8.54272	0.00751434	0.279559
ECDH10B_0352	araJ	4.63672	7.27659	0.00761257	0.279559
ECDH10B_1454	fnr	-1.23973	7.14925	0.00762668	0.279559
ECDH10B_1027	ompA	-1.07094	11.802	0.00802154	0.291583
ECDH10B_4408	cpdB	-1.54092	4.09734	0.00820217	0.291975
ECDH10B_4306	eptA	2.54472	4.74044	0.00820492	0.291975
ECDH10B_3843	nlpA	-1.43993	2.91775	0.00828657	0.291975
ECDH10B_2147	yeeR	-1.58225	1.60991	0.00830007	0.291975
ECDH10B_2635	acrD	2.05876	4.88388	0.00844934	0.294848
ECDH10B_3631	livH	-1.72211	3.25782	0.00872484	0.301498
ECDH10B_0257	yagG	1.59857	6.19736	0.00883948	0.301498
ECDH10B_0739	asnB	1.72034	8.72269	0.00884727	0.301498
ECDH10B_2440	nuoL	-1.07037	8.03213	0.00927588	0.313654
ECDH10B_1889	ydjY	-2.14567	1.39546	0.00949979	0.318755
ECDH10B_3044	ygeV	-1.52443	4.54431	0.00966451	0.321806
ECDH10B_3800	htrL	-1.80917	3.95845	0.00988047	0.326505
ECDH10B_2439	nuoM	-1.12615	7.4056	0.0101281	0.332172
ECDH10B_3016	yqeF	-1.52016	3.70609	0.0104714	0.339678
ECDH10B_1890	ydjZ	-1.7672	0.795398	0.0105127	0.339678
ECDH10B_2111	yedV	2.21253	3.73866	0.010796	0.346265
ECDH10B_3794	gpmI	-1.26717	9.17271	0.0108864	0.346616
ECDH10B_0042	fixA	-2.3965	-1.41546	0.0117004	0.369833
ECDH10B_4210	pepE	-2.19639	4.41053	0.011975	0.375792
ECDH10B_2312	cirA	2.02007	8.38788	0.0121253	0.37779
ECDH10B_3688	gadE	-1.84607	3.08984	0.012383	0.38246
ECDH10B_4108	tpiA	-1.53502	8.78335	0.0124506	0.38246
ECDH10B_1816	sufC	1.98825	5.20415	0.0126692	0.385543
ECDH10B_2636	yffB	-1.72126	1.22256	0.0128024	0.385543
ECDH10B_1902	selD	-1.51733	5.72583	0.0128161	0.385543
ECDH10B_1666	ydeH	2.10892	5.53989	0.0132819	0.393927
ECDH10B_3632	livK	-1.81354	4.58599	0.0132932	0.393927
ECDH10B_2203	gmd	4.8875	4.97264	0.0133657	0.393927
ECDH10B_2359	napC	-2.11229	1.90953	0.0136636	0.400005
ECDH10B_3172	hybB	-1.71366	3.11511	0.0138275	0.400062
ECDH10B_0386	cyoC	-1.0648	6.61253	0.0138859	0.400062
ECDH10B_3288	tdcE	-1.57066	2.854	0.0139806	0.400062
ECDH10B_2836	stpA	-1.39446	2.75124	0.0140324	0.400062
ECDH10B_0381	panE	-1.38225	3.45798	0.0144226	0.407217
ECDH10B_0973	pflB	-1.43241	10.4323	0.0144829	0.407217
ECDH10B_3961	ilvA	-1.44234	4.98552	0.0145635	0.407217
ECDH10B_1813	sufE	2.10019	4.1726	0.015005	0.416892
ECDH10B_2266	mrp	-1.29164	6.30285	0.0152593	0.418714
ECDH10B_2047	yecH	-1.85679	2.37539	0.015289	0.418714
ECDH10B_1212	ycgF	2.53326	5.89125	0.0153586	0.418714
ECDH10B_3652	nikC	-2.1281	1.23815	0.0156373	0.423665
ECDH10B_4554	rob	-0.961982	7.20289	0.015968	0.429954
ECDH10B_0382	yajQ	-1.30612	6.07626	0.0167926	0.449383
ECDH10B_1528	insD-2	-2.2011	-1.56764	0.0169866	0.451802
ECDH10B_0295	ykgF	-1.47505	4.25263	0.0174695	0.46183
ECDH10B_0873	fiu	2.17339	8.03115	0.0180827	0.475161
ECDH10B_1809	ydhZ	-1.55375	2.19434	0.0184069	0.480783
ECDH10B_2373	micF	-1.92526	-1.3973	0.0188223	0.488708
ECDH10B_2460	yfcC	-1.73248	2.35686	0.0189633	0.489454
ECDH10B_3292	tdcA	-2.21168	4.48952	0.0192158	0.493056
ECDH10B_2400	glpA	-2.00577	7.99815	0.0198798	0.507108
ECDH10B_3748	xylG	3.94034	4.48526	0.0202178	0.510688
ECDH10B_1608	yddM	-1.47527	3.39142	0.0203005	0.510688
ECDH10B_0872	ybiX	2.62425	3.94686	0.0203713	0.510688
ECDH10B_0435	fsr	1.33793	4.33866	0.0211169	0.526353
ECDH10B_1566	yncJ	3.25301	4.319	0.0212981	0.526359
ECDH10B_0096	lpd	-0.937004	10.3946	0.0214763	0.526359
ECDH10B_3630	livM	-1.61428	3.74069	0.0214791	0.526359
ECDH10B_1937	yeaT	-1.54574	2.24455	0.0220396	0.536455
ECDH10B_2046	ftn	-1.67924	3.89782	0.0221405	0.536455
ECDH10B_0966	dmsC	-1.73652	3.31013	0.0222601	0.536455
ECDH10B_0918	ybjM	-1.48153	1.12279	0.0227934	0.546291
ECDH10B_4437	mgtA	-1.18531	6.2177	0.0232917	0.552257
ECDH10B_2932	cysJ	3.13784	5.56001	0.0233152	0.552257
ECDH10B_3013	araE	5.89475	10.4599	0.0235655	0.552257
ECDH10B_3290	tdcC	-1.81928	4.4475	0.0235985	0.552257
ECDH10B_1967	yebQ	2.06548	2.2288	0.0236754	0.552257
ECDH10B_3944	yieP	-1.19952	6.25477	0.0240223	0.555516
ECDH10B_2596	yfeX	-0.848495	6.05517	0.0240718	0.555516
ECDH10B_0093	pdhR	0.991083	7.89913	0.0241972	0.555516
ECDH10B_4346	frdD	-1.79243	4.64418	0.0244548	0.557109
ECDH10B_3921	atpA	-1.00909	11.0413	0.02472	0.557109
ECDH10B_0945	aqpZ	-1.45302	1.34366	0.0249056	0.557109
ECDH10B_1093	phoH	1.94876	5.21121	0.0249709	0.557109
ECDH10B_4212	yjbD	-1.30657	4.12319	0.0251034	0.557109
ECDH10B_3963	ilvC	-1.33474	10.4018	0.0251138	0.557109
ECDH10B_1987	yebE	1.7252	6.59305	0.0251606	0.557109
ECDH10B_1395	pgpB	-1.40841	2.97351	0.0252999	0.557365
ECDH10B_2304	yeiA	-1.43299	1.91576	0.0256562	0.560864
ECDH10B_3654	nikE	-1.81465	1.72173	0.0257159	0.560864
ECDH10B_2919	cysN	1.9854	4.42364	0.0264024	0.572972
ECDH10B_3868	glvG	-1.51839	0.732997	0.0278439	0.599956
ECDH10B_1284	narH	-1.67846	2.69069	0.0279209	0.599956
ECDH10B_2176	ugd	2.71576	6.47976	0.0281968	0.602913
ECDH10B_2202	fcl	5.64638	4.19814	0.0296111	0.630067
ECDH10B_3078	gcvH	-1.41283	5.9917	0.0299476	0.633766
ECDH10B_0965	dmsB	-2.19877	2.19944	0.0301906	0.633766
ECDH10B_2445	nuoG	-0.970632	8.65421	0.0302208	0.633766
ECDH10B_1356	lacY	6.98716	4.63451	0.0303973	0.634417
ECDH10B_3499	gspC	-1.56159	-0.75822	0.0307733	0.634682
ECDH10B_0817	nadA	1.39319	5.97145	0.0308727	0.634682
ECDH10B_2920	cysD	3.67848	4.49932	0.0309744	0.634682
ECDH10B_2880	hypF	-1.22406	3.58897	0.0312988	0.634682
ECDH10B_0378	xseB	-1.2335	3.27672	0.0314913	0.634682
ECDH10B_3693	gadX	-1.48579	3.27641	0.0315944	0.634682
ECDH10B_3012	ygeA	2.92633	7.48525	0.0316396	0.634682
ECDH10B_2160	yeeE	4.64391	4.33696	0.0317006	0.634682
ECDH10B_0294	ykgE	-1.7456	3.45617	0.0317726	0.634682
ECDH10B_3184	yghB	-0.995437	5.15251	0.031865	0.634682
ECDH10B_2896	hypC	-2.13552	-1.7743	0.0321183	0.636819
ECDH10B_4321	yjdO	-2.73275	-1.95583	0.0328856	0.647847
ECDH10B_2794	yfjL	-1.17445	3.98459	0.0329716	0.647847
ECDH10B_1971	yebR	-1.27509	4.58308	0.0333088	0.648961
ECDH10B_3884	yidB	-1.30246	1.79169	0.0334295	0.648961
ECDH10B_1818	sufA	2.33747	3.85409	0.0334746	0.648961
ECDH10B_1768	tppB	-1.25564	6.39075	0.0340283	0.653922
ECDH10B_2892	hycB	-1.91293	-1.6314	0.0341215	0.653922
ECDH10B_3429	yhdH	-1.28924	5.09089	0.0342387	0.653922
ECDH10B_3784	yibL	-1.27725	5.34998	0.0345388	0.653922
ECDH10B_1605	fdnG	-1.56053	2.9529	0.0346247	0.653922
ECDH10B_0878	glnP	1.28143	5.25549	0.03463	0.653922
ECDH10B_0007	yaaJ	-1.27539	3.59142	0.0349981	0.658024
ECDH10B_2816	pinH	-1.63827	-1.46051	0.0355285	0.664186
ECDH10B_2929	ygcB	-1.32438	2.45733	0.0359319	0.664186
ECDH10B_2588	cysW	3.4963	3.47452	0.0359407	0.664186
ECDH10B_3638	ftsY	-0.761608	7.08811	0.0362666	0.664186
ECDH10B_3933	yieM	-1.08184	5.03246	0.0362939	0.664186
ECDH10B_3300	garP	-1.84896	2.3551	0.0363792	0.664186
ECDH10B_2396	inaA	-1.30988	3.38469	0.0363917	0.664186
ECDH10B_1843	ydiV	-1.2555	2.57722	0.0368309	0.66825
ECDH10B_1732	mdtI	4.37419	3.22846	0.0369207	0.66825
ECDH10B_3686	hdeA	-1.47586	3.41444	0.0372232	0.670941
ECDH10B_0387	cyoB	-0.917478	9.68362	0.0375121	0.673365
ECDH10B_2563	yfeD	-1.23725	2.8371	0.0388414	0.694369
ECDH10B_1881	spy	2.42728	6.03738	0.0390094	0.694526
ECDH10B_3643	zntA	-1.13544	5.97533	0.0399886	0.709065
ECDH10B_2360	napB	-1.8876	0.564963	0.0406521	0.717912
ECDH10B_3771	selB	-1.10287	6.62252	0.0411649	0.719194
ECDH10B_3077	gcvP	-1.37134	7.08375	0.041218	0.719194
ECDH10B_1627	yddA	3.4245	0.966379	0.0412193	0.719194
ECDH10B_0299	betB	-1.12682	3.56597	0.0419909	0.729738
ECDH10B_1355	lacA	5.18651	3.45398	0.0430437	0.745067
ECDH10B_0460	allS	-1.561	-0.682087	0.0435125	0.750204
ECDH10B_2199	cpsB	4.46806	3.75372	0.0438135	0.752419
ECDH10B_2394	nrdB	-0.776502	6.95831	0.0443215	0.758159
ECDH10B_2412	ais	2.94608	2.18607	0.0446563	0.760901
ECDH10B_3076	ygfF	-1.23847	2.77582	0.0449687	0.761684
ECDH10B_0799	cydA	-1.25375	8.87211	0.0450514	0.761684
ECDH10B_4126	yiiX	-1.12483	3.49908	0.0454985	0.765704
ECDH10B_1552	mdoD	-0.751312	5.57085	0.0456403	0.765704
ECDH10B_1415	puuD	4.53925	4.38704	0.0459678	0.768244
ECDH10B_4244	aphA	-1.24543	4.79305	0.046251	0.770025
ECDH10B_2587	cysA	2.76519	5.42931	0.0470523	0.780076
ECDH10B_0418	acrB	-1.11463	7.72732	0.0472518	0.780076
ECDH10B_2579	cysK	1.20683	8.29426	0.0474582	0.780076
ECDH10B_3346	argG	-1.02206	4.95561	0.04757	0.780076
ECDH10B_3836	yicE	-1.08772	2.8075	0.0481985	0.78612
ECDH10B_1680	ynfO	-2.10659	-1.75551	0.048299	0.78612
ECDH10B_0879	glnH	1.08235	6.77878	0.048811	0.7915
ECDH10B_2589	cysU	3.91638	4.13839	0.049361	0.797454
ECDH10B_4171	rplK	-0.917284	8.8026	0.0495759	0.797972
ECDH10B_2930	cysH	2.05846	3.64308	0.0503234	0.805934
ECDH10B_1364	tnpA	-1.02724	3.20624	0.0506244	0.805934
ECDH10B_1957	manZ	-1.25321	6.62493	0.0506249	0.805934
ECDH10B_2300	cdd	-1.4175	5.42596	0.0512345	0.812672
ECDH10B_0385	cyoD	-1.14014	3.97537	0.0520038	0.819379
ECDH10B_0184	alaV	4.68424	1.50812	0.052033	0.819379
ECDH10B_3893	trmE	-0.840492	5.71141	0.0524824	0.823482
ECDH10B_1108	ycdZ	-1.15208	4.00783	0.0532385	0.830304
ECDH10B_4194	purD	-1.04875	5.44463	0.0534101	0.830304
ECDH10B_1521	paaI	-2.16616	-1.8955	0.0534882	0.830304
ECDH10B_1734	tqsA	-1.12514	2.42637	0.0537465	0.831355
ECDH10B_3658	yrhC	3.45054	0.348508	0.0543567	0.835364
ECDH10B_4358	glyV	-0.934198	0.839008	0.0547296	0.835364
ECDH10B_0114	panB	-1.14265	6.20142	0.054807	0.835364
ECDH10B_3500	gspD	-1.02481	1.24731	0.0548618	0.835364
ECDH10B_4103	cpxP	1.08724	9.70483	0.0550712	0.835364
ECDH10B_2371	yojL	1.91015	3.65284	0.0551547	0.835364
ECDH10B_1404	yciW	3.34958	4.34516	0.0559176	0.841705
ECDH10B_0234	yafY	-1.48204	-1.19626	0.0559593	0.841705
ECDH10B_1625	pqqL	2.22419	3.37658	0.05619	0.841969
ECDH10B_4217	yjbG	7.35881	1.14699	0.0564901	0.841969
ECDH10B_2209	wcaA	4.54845	2.88218	0.0565559	0.841969
ECDH10B_1613	osmC	-1.11074	3.93594	0.0572801	0.848427
ECDH10B_0804	tolQ	1.12899	5.70229	0.0574166	0.848427
ECDH10B_3924	atpE	-0.756523	8.61038	0.057686	0.848427
ECDH10B_4211	rluF	-1.13046	4.36317	0.0577677	0.848427
ECDH10B_4245	yjbQ	-0.973559	3.7596	0.0582572	0.852745
ECDH10B_1509	feaR	1.80572	2.91184	0.0589698	0.857522
ECDH10B_2357	ccmB	-1.4077	0.650439	0.0590046	0.857522
ECDH10B_4332	aspA	-1.66749	9.40446	0.0591734	0.857522
ECDH10B_4315	dcuB	-1.18444	3.37367	0.059507	0.857547
ECDH10B_0415	maa	2.04894	5.50501	0.0595682	0.857547
ECDH10B_1353	cynS	-2.68097	-1.94724	0.0597861	0.857852
ECDH10B_1817	sufB	1.87565	6.31092	0.0606121	0.863472
ECDH10B_3923	atpF	-1.02921	8.70631	0.060709	0.863472
ECDH10B_3749	xylH	2.26445	3.34854	0.0608971	0.863472
ECDH10B_2728	yfhB	-1.02216	3.76922	0.0609911	0.863472
ECDH10B_3054	ssnA	-1.35541	-0.66112	0.0611675	0.863472
ECDH10B_3579	envZ	-0.981769	4.23069	0.0614045	0.864021
ECDH10B_p1	ECDH10B_p1	-0.715648	11.4084	0.0620252	0.866672
ECDH10B_2431	elaD	4.26085	1.51309	0.062037	0.866672
ECDH10B_2446	nuoF	-0.917114	7.45577	0.0622827	0.866672
ECDH10B_1763	rsxC	1.08041	6.02954	0.0625036	0.866672
ECDH10B_3272	yqjB	1.55046	4.3376	0.0625864	0.866672
ECDH10B_3291	tdcB	-1.87535	4.33231	0.0629087	0.86838
ECDH10B_3289	tdcD	-1.78152	2.45436	0.063292	0.869459
ECDH10B_4372	purA	-0.801964	9.15207	0.0633856	0.869459
ECDH10B_3286	tdcG	-1.17482	1.82344	0.0643843	0.872188
ECDH10B_4227	yjbI	3.86327	2.53014	0.0644324	0.872188
ECDH10B_3681	insH-11	-1.02546	1.34508	0.0645982	0.872188
ECDH10B_1499	uspF	-1.31072	4.24499	0.0648013	0.872188
ECDH10B_2323	yeiC	1.81222	2.11746	0.0648368	0.872188
ECDH10B_2903	ygbI	-1.04341	3.85447	0.064949	0.872188
ECDH10B_3268	uxaC	-1.24428	3.19538	0.0653906	0.872188
ECDH10B_1899	gdhA	1.04015	8.36825	0.0655639	0.872188
ECDH10B_4203	aceB	-1.14192	5.46794	0.0656643	0.872188
ECDH10B_1275	chaA	0.929967	5.74746	0.0658993	0.872188
ECDH10B_3759	yiaN	-1.52203	-1.1195	0.0662105	0.872188
ECDH10B_0738	metT	1.95318	1.44817	0.0663566	0.872188
ECDH10B_2585	yfeS	1.82417	2.80735	0.0664959	0.872188
ECDH10B_3918	atpC	-0.745515	7.65294	0.0665412	0.872188
ECDH10B_1839	ydiA	-1.05102	3.537	0.0665838	0.872188
ECDH10B_1414	puuA	3.09019	6.33811	0.0671792	0.873864
ECDH10B_1553	ydcH	-1.40079	3.92201	0.0672727	0.873864
ECDH10B_2699	yfhQ	-0.730763	6.43959	0.0673127	0.873864
ECDH10B_3754	ysaA	-1.22324	3.45505	0.0675208	0.873964
ECDH10B_1730	asr	2.21057	2.42624	0.0684845	0.876277
ECDH10B_1689	cspB	3.02	7.65176	0.068518	0.876277
ECDH10B_1489	ynaA	2.11327	0.882116	0.0690133	0.876277
ECDH10B_0317	insD-1	-1.47616	-1.10666	0.0690864	0.876277
ECDH10B_3725	eptB	0.898436	6.86108	0.0692051	0.876277
ECDH10B_1413	puuP	2.11612	4.24679	0.069427	0.876277
ECDH10B_2159	yeeD	3.64023	3.09888	0.0695274	0.876277
ECDH10B_2358	ccmA	-1.20851	2.28432	0.0699335	0.876277
ECDH10B_3045	ygeW	-1.33773	-0.793855	0.0700887	0.876277
ECDH10B_2200	wcaI	4.51558	3.70574	0.0701359	0.876277
ECDH10B_3694	gadA	-1.33212	1.0513	0.0701834	0.876277
ECDH10B_2401	glpB	-1.43162	6.73502	0.0702031	0.876277
ECDH10B_4073	yihV	-1.06644	1.14624	0.0703111	0.876277
ECDH10B_3488	rplP	-0.657364	9.18159	0.0710862	0.87984
ECDH10B_2442	nuoJ	-1.04077	5.05241	0.0714075	0.87984
ECDH10B_3585	yhgG	-1.4641	0.132706	0.0717448	0.87984
ECDH10B_2039	araH	4.0103	6.71438	0.0720669	0.87984
ECDH10B_0491	fimZ	3.36117	2.1708	0.0721479	0.87984
ECDH10B_0044	fixC	-1.17411	-0.605923	0.0723111	0.87984
ECDH10B_0380	yajL	-0.966735	3.35622	0.0724184	0.87984
ECDH10B_2205	wcaE	3.96928	2.27373	0.0725906	0.87984
ECDH10B_3622	yhhA	-1.04714	3.29227	0.0727337	0.87984
ECDH10B_1180	ycfP	-0.941966	5.45396	0.072747	0.87984
ECDH10B_3592	malP	-1.0592	6.1697	0.0728157	0.87984
ECDH10B_1663	marB	2.59944	1.42746	0.0739424	0.889498
ECDH10B_3628	livF	-1.2092	3.49814	0.0740229	0.889498
ECDH10B_2356	ccmC	-1.07628	2.26537	0.0752593	0.901872
ECDH10B_0893	ybiY	-1.48015	-1.22483	0.0757961	0.905815
ECDH10B_2961	csrB	-0.984929	9.22476	0.0766222	0.913186
ECDH10B_1424	pspD	6.82102	1.08739	0.0770039	0.914947
ECDH10B_3776	yibJ	-0.971051	1.5791	0.0771895	0.914947
ECDH10B_4307	adiC	-1.18485	0.72447	0.0774687	0.915768
ECDH10B_3495	rplC	-0.661309	10.4834	0.0781385	0.916132
ECDH10B_4436	treR	-1.09991	3.19307	0.078746	0.916132
ECDH10B_2739	rseB	1.00088	6.6379	0.0788002	0.916132
ECDH10B_0034	carB	1.17359	6.64479	0.0790144	0.916132
ECDH10B_3980	rffA	-0.932093	4.54949	0.0791653	0.916132
ECDH10B_4020	metE	2.02403	7.90012	0.0794617	0.916132
ECDH10B_1450	ynaI	-1.13101	2.47122	0.0800352	0.916132
ECDH10B_3439	envR	-1.60569	-1.3338	0.0804758	0.916132
ECDH10B_1867	ydjN	2.64003	6.88434	0.0806252	0.916132
ECDH10B_4022	udp	-1.25287	7.60483	0.080735	0.916132
ECDH10B_3297	garK	-0.996411	2.53842	0.0807589	0.916132
ECDH10B_0800	cydB	-1.00176	7.61338	0.0807803	0.916132
ECDH10B_4320	yjdK	-1.68383	0.331068	0.0808415	0.916132
ECDH10B_2201	nudD	4.1745	2.68086	0.0810623	0.916132
ECDH10B_3225	yqiK	1.626	3.18215	0.081072	0.916132
ECDH10B_4539	deoC	-1.21531	5.91533	0.0811299	0.916132
ECDH10B_4428	mpl	-0.681812	7.11414	0.0812784	0.916132
ECDH10B_2125	shiA	0.993093	5.52768	0.0815171	0.916132
ECDH10B_3985	yifK	-0.98697	6.45184	0.0815182	0.916132
ECDH10B_3493	rplW	-0.823992	7.43922	0.0817486	0.916132
ECDH10B_4112	yiiT	-0.974152	2.62801	0.08191	0.916132
ECDH10B_4012	pldA	-1.12219	4.44173	0.0827203	0.922828
ECDH10B_1420	pspF	-1.05882	2.50659	0.0832495	0.926364
ECDH10B_4519	yjjB	-1.13092	0.499708	0.0838701	0.930839
ECDH10B_1832	ydiP	-1.06294	1.37169	0.0840785	0.930839
ECDH10B_2444	nuoH	-1.00345	6.02162	0.0855098	0.940231
ECDH10B_1968	htpX	1.00743	8.89724	0.0855589	0.940231
ECDH10B_1963	yebO	1.17597	5.58133	0.0855736	0.940231
ECDH10B_3262	ygjR	-1.09642	5.92928	0.086356	0.944758
ECDH10B_4209	yjbB	-0.84007	4.04562	0.0864348	0.944758
ECDH10B_2210	wzc	3.7959	4.41879	0.0866353	0.944758
ECDH10B_2653	hyfG	-1.00283	1.17098	0.0875981	0.952567
ECDH10B_0947	ybjX	-0.952105	4.75216	0.0877881	0.952567
ECDH10B_1721	ynfF	-1.12308	3.09492	0.088593	0.958915
ECDH10B_4331	dcuA	-0.900946	7.69127	0.0889844	0.960767
ECDH10B_0868	ybiB	-1.01568	3.99954	0.0894968	0.963914
ECDH10B_0206	yafK	0.926217	6.94247	0.0898218	0.965031
ECDH10B_1426	ycjM	4.0051	1.64603	0.0900893	0.965527
ECDH10B_4065	ompL	1.86271	0.564105	0.090854	0.971336
ECDH10B_0414	ylaC	0.982664	4.82482	0.0912234	0.972901
ECDH10B_2263	yehC	-1.9491	-1.85629	0.0922246	0.98118
ECDH10B_3917	glmU	-0.73411	8.47304	0.0926702	0.981985
ECDH10B_3629	livG	-1.34706	3.2257	0.0931217	0.981985
ECDH10B_3350	glmM	-0.690357	7.79669	0.0932071	0.981985
ECDH10B_4216	yjbF	4.44317	0.906477	0.0932758	0.981985
ECDH10B_3492	rplB	-0.682239	10.5981	0.0934259	0.981985
ECDH10B_3709	bcsB	-0.921751	2.90269	0.0938469	0.982302
ECDH10B_4127	metJ	-0.802425	5.76867	0.0939064	0.982302
ECDH10B_0384	cyoE	-0.770424	8.1774	0.0945796	0.984895
ECDH10B_1225	ymgJ	-1.73068	-1.62849	0.0948743	0.984895
ECDH10B_0808	pal	-0.598008	8.60033	0.094934	0.984895
ECDH10B_0223	phoE	-1.51758	-0.794239	0.0950575	0.984895
ECDH10B_1623	gadC	-0.914516	1.47828	0.095348	0.985564
ECDH10B_2040	araG	4.38346	7.78806	0.0956705	0.98656
ECDH10B_3920	atpG	-0.805229	9.36367	0.096924	0.995106
ECDH10B_2797	yfjO	2.47287	4.04129	0.0969555	0.995106
ECDH10B_3110	tktA	1.29483	11.4348	0.0975287	0.998639
ECDH10B_1305	oppA	-0.748339	11.1577	0.0981758	1
ECDH10B_2411	yfaO	-0.997958	1.88047	0.0984316	1
ECDH10B_3580	ompR	-1.0337	5.94441	0.0990767	1
ECDH10B_3687	hdeD	-1.1734	2.47041	0.099463	1
ECDH10B_3689	mdtE	-0.987064	1.66464	0.0999337	1
ECDH10B_0790	sdhA	-0.827601	8.69649	0.100235	1
ECDH10B_3780	mtlA	-0.801323	5.94613	0.100403	1
ECDH10B_3943	hsrA	-0.843013	4.12119	0.100676	1
ECDH10B_1530	insI-2	1.64069	1.6266	0.10094	1
ECDH10B_1761	rsxA	1.50636	4.57685	0.101715	1
ECDH10B_2208	wcaB	4.92041	0.653271	0.102454	1
ECDH10B_3991	aslA	-0.863989	1.64287	0.102717	1
ECDH10B_0806	tolA	0.811572	7.318	0.102746	1
ECDH10B_4540	deoA	-1.25358	5.81109	0.102859	1
ECDH10B_1667	ydeI	2.40254	1.2707	0.103307	1
ECDH10B_2443	nuoI	-0.99529	4.80777	0.103397	1
ECDH10B_3783	yibT	-1.04606	4.45979	0.103404	1
ECDH10B_1210	ycgX	2.89436	2.91931	0.10349	1
ECDH10B_4559	arcA	-0.77338	7.98802	0.103684	1
ECDH10B_2591	ucpA	-1.1421	7.28188	0.104029	1
ECDH10B_2305	mglC	2.22835	4.53915	0.104034	1
ECDH10B_0972	pflA	-1.14142	5.68534	0.104271	1
ECDH10B_2212	wza	3.80876	3.29843	0.104477	1
ECDH10B_3301	garD	-1.29288	3.40878	0.10461	1
ECDH10B_3671	uspA	-0.812061	8.35629	0.104998	1
ECDH10B_3131	yggM	-0.893176	0.89058	0.105018	1
ECDH10B_3478	rpsE	-0.572626	9.7823	0.105044	1
ECDH10B_0066	ftsI	0.854311	5.75358	0.105162	1
ECDH10B_1119	mdoC	1.40436	3.16669	0.105586	1
ECDH10B_2393	nrdA	-0.758181	8.11147	0.106077	1
ECDH10B_0333	ampH	-0.893698	3.78114	0.106736	1
ECDH10B_2329	yeiP	-0.842844	5.75541	0.106754	1
ECDH10B_4419	chpS	-1.15471	-0.569497	0.107337	1
ECDH10B_2037	otsA	1.31814	4.51405	0.107418	1
ECDH10B_4410	ytfI	1.85106	1.59609	0.10814	1
ECDH10B_1279	ychO	1.5357	4.10089	0.108386	1
ECDH10B_2206	wcaD	3.8251	3.71309	0.109148	1
ECDH10B_2590	cysP	2.8055	4.93869	0.109296	1
ECDH10B_2522	yfdP	-1.02984	-0.624306	0.109542	1
ECDH10B_2028	cheW	-1.12884	0.403222	0.110648	1
ECDH10B_3250	ebgR	-0.806171	4.52798	0.110831	1
ECDH10B_1606	fdnH	-1.16017	0.171205	0.111301	1
ECDH10B_2497	yfcR	-1.75697	-1.6257	0.11156	1
ECDH10B_2543	lpxP	1.48657	6.79973	0.112224	1
ECDH10B_3472	rpsK	-0.594918	8.30762	0.112378	1
ECDH10B_3634	livJ	-0.652439	6.69297	0.113579	1
ECDH10B_0222	crl	0.794373	7.36715	0.11363	1
ECDH10B_0843	bioB	-0.982024	7.79722	0.113873	1
ECDH10B_2198	cpsG	3.34409	3.11687	0.114119	1
ECDH10B_1476	ydaF	1.61581	1.14045	0.114472	1
ECDH10B_1938	yeaU	-1.20777	0.920835	0.1145	1
ECDH10B_2207	wcaC	3.49053	2.74009	0.114505	1
ECDH10B_3657	yhhH	2.66503	0.619256	0.114912	1
ECDH10B_0786	ybgD	3.13067	1.5274	0.115837	1
ECDH10B_2987	amiC	1.1811	6.56807	0.116052	1
ECDH10B_1782	ydhL	-0.942635	-0.00314603	0.116113	1
ECDH10B_0141	degP	0.902227	8.27914	0.116635	1
ECDH10B_2204	wcaF	4.73787	1.57211	0.11714	1
ECDH10B_2195	wcaK	2.69749	3.16329	0.117238	1
ECDH10B_1747	ydgA	-0.642082	6.60895	0.117489	1
ECDH10B_0792	sucA	-0.655539	10.3171	0.117761	1
ECDH10B_2348	yejO	0.793376	5.06022	0.117785	1
ECDH10B_1936	yeaS	-0.831845	2.40015	0.11782	1
ECDH10B_1969	prc	-0.661994	7.36253	0.118055	1
ECDH10B_4048	yihE	0.84257	7.19107	0.118081	1
ECDH10B_1986	ptrB	1.09789	5.21946	0.118238	1
ECDH10B_2211	wzb	6.24055	1.6681	0.118363	1
ECDH10B_0362	tgt	-0.677146	7.80765	0.118502	1
ECDH10B_2738	rseC	1.4313	4.40565	0.118593	1
ECDH10B_1714	rspA	1.72569	0.226178	0.118731	1
ECDH10B_0883	ybiP	1.73584	4.42554	0.11882	1
ECDH10B_2848	ygaY	1.34832	2.03583	0.11901	1
ECDH10B_1423	pspC	4.38817	2.59683	0.119865	1
ECDH10B_1185	ycfS	0.842184	6.09445	0.120083	1
ECDH10B_0850	moaB	-0.972077	3.41983	0.12116	1
ECDH10B_1888	ydjX	-1.32779	1.04096	0.122037	1
ECDH10B_3230	htrG	1.00364	6.20592	0.122176	1
ECDH10B_1794	ydhC	-0.783019	5.80082	0.12224	1
ECDH10B_1286	narI	-1.17518	0.496193	0.12263	1
ECDH10B_0880	dps	-0.715766	5.7387	0.122738	1
ECDH10B_1984	yobB	1.03019	4.74651	0.12284	1
ECDH10B_2580	ptsH	-0.841255	7.85519	0.122849	1
ECDH10B_2055	uvrY	-0.915672	5.07759	0.123017	1
ECDH10B_4052	polA	-0.650964	7.65587	0.123345	1
ECDH10B_2725	purL	-0.961749	6.20079	0.124146	1
ECDH10B_4032	ubiD	-0.560433	7.69941	0.1249	1
ECDH10B_3551	yhfS	-0.883596	1.19109	0.124999	1
ECDH10B_1313	int	1.20633	3.72564	0.125503	1
ECDH10B_2750	trxC	-0.933078	3.47685	0.12592	1
ECDH10B_4403	cycA	-0.994196	6.87474	0.126068	1
ECDH10B_1745	fumA	-0.776855	7.7496	0.126712	1
ECDH10B_4014	rhtC	0.79417	5.34042	0.127083	1
ECDH10B_3053	ygfK	-0.991412	1.02197	0.127119	1
ECDH10B_1533	ydbD	1.46299	1.85842	0.127324	1
ECDH10B_3496	rpsJ	-0.63663	10.1422	0.127901	1
ECDH10B_1195	potD	-0.65174	6.62051	0.127901	1
ECDH10B_4344	blc	-0.969277	2.55377	0.128295	1
ECDH10B_3124	yqgF	1.00649	4.84392	0.128313	1
ECDH10B_3695	yhjA	-0.933037	1.86611	0.128656	1
ECDH10B_3845	nepI	1.27681	5.07307	0.128727	1
ECDH10B_1136	mdtH	-0.800558	2.39694	0.1291	1
ECDH10B_3591	malQ	-0.818222	5.62208	0.129608	1
ECDH10B_2673	guaA	-0.667216	9.72086	0.13075	1
ECDH10B_0058	yabP	1.27754	4.56373	0.13083	1
ECDH10B_1122	yceK	2.23941	1.9733	0.130954	1
ECDH10B_2018	yecT	2.81648	0.671076	0.1314	1
ECDH10B_4490	fecR	1.10352	4.49794	0.132387	1
ECDH10B_1390	cysB	0.957133	6.89195	0.132642	1
ECDH10B_0183	ileV	1.51869	2.35411	0.132888	1
ECDH10B_0876	ybiO	1.30516	2.75879	0.132895	1
ECDH10B_0794	sucC	-0.665476	9.4373	0.133279	1
ECDH10B_0298	betA	-1.0167	3.65894	0.133993	1
ECDH10B_4563	yifN	-0.849055	1.57028	0.134159	1
ECDH10B_0145	dapD	-0.563244	7.13875	0.134434	1
ECDH10B_0877	glnQ	1.14772	5.59222	0.134534	1
ECDH10B_3624	ugpC	-0.770945	2.73914	0.134579	1
ECDH10B_0178	metQ	1.08433	8.34806	0.134611	1
ECDH10B_2438	nuoN	-0.732377	7.7825	0.135015	1
ECDH10B_0419	acrA	-0.913356	6.77847	0.135978	1
ECDH10B_4338	yjeJ	1.45037	2.56597	0.136053	1
ECDH10B_2747	yfiD	-1.45394	7.50185	0.137479	1
ECDH10B_3596	rtcR	-0.822354	1.08345	0.137641	1
ECDH10B_2194	wcaL	3.07035	2.94274	0.137642	1
ECDH10B_1453	uspE	-0.902695	6.80951	0.137659	1
ECDH10B_3287	tdcF	-1.05008	-0.181735	0.138611	1
ECDH10B_3946	gltU	2.32617	4.88358	0.139364	1
ECDH10B_1733	mdtJ	1.76513	3.57932	0.13954	1
ECDH10B_3797	yibD	1.27284	4.16009	0.14022	1
ECDH10B_3699	yhjD	-0.978713	3.11926	0.140414	1
ECDH10B_1074	agp	-1.09014	5.77955	0.140479	1
ECDH10B_2950	chpR	-0.900207	0.562048	0.141027	1
ECDH10B_2939	ygcS	-1.06939	-0.587574	0.141049	1
ECDH10B_4278	alsA	3.17755	5.1269	0.141547	1
ECDH10B_4475	yjhC	1.67279	4.99808	0.141756	1
ECDH10B_1472	racC	2.11187	0.0796365	0.142246	1
ECDH10B_3710	bcsA	-0.84638	2.85066	0.143037	1
ECDH10B_4192	zraS	-0.960943	3.57625	0.143393	1
ECDH10B_0950	cspD	-1.17775	4.34373	0.143865	1
ECDH10B_1416	puuR	1.74424	5.39583	0.144116	1
ECDH10B_0389	ampG	0.843572	6.07097	0.144245	1
ECDH10B_3559	trpS	-0.549085	6.96068	0.144786	1
ECDH10B_1970	proQ	-0.869913	7.30888	0.145102	1
ECDH10B_0424	ybaN	1.15967	4.40825	0.145143	1
ECDH10B_3672	yhiP	-0.780069	3.68288	0.145332	1
ECDH10B_3298	garR	-1.28155	2.60737	0.145658	1
ECDH10B_3105	yggF	3.55644	0.456491	0.145659	1
ECDH10B_1955	manX	-1.14659	7.96413	0.145969	1
ECDH10B_3669	pitA	-0.639022	8.13706	0.146582	1
ECDH10B_2126	amn	0.737515	6.40149	0.146885	1
ECDH10B_0844	bioF	-0.8446	7.31309	0.147533	1
ECDH10B_0891	ybiV	1.25658	3.77492	0.148246	1
ECDH10B_2090	fliP	-1.2664	-1.5778	0.148538	1
ECDH10B_2322	yeiN	1.13415	2.31168	0.148992	1
ECDH10B_1086	putA	0.659184	6.8445	0.14982	1
ECDH10B_1049	appB	-1.00229	2.10294	0.150421	1
ECDH10B_1539	hrpA	-0.995691	5.56183	0.150424	1
ECDH10B_0441	copA	-0.920725	7.05541	0.150914	1
ECDH10B_4191	zraP	2.61615	2.69885	0.150939	1
ECDH10B_3621	ggt	-0.871057	3.75691	0.15098	1
ECDH10B_4172	rplA	-0.627029	10.6038	0.151076	1
ECDH10B_1130	solA	-0.769189	4.76137	0.151417	1
ECDH10B_3821	dfp	-0.899148	5.68107	0.152229	1
ECDH10B_1309	oppF	-0.798324	7.53673	0.152251	1
ECDH10B_1729	ynfM	-0.909295	1.5127	0.152423	1
ECDH10B_1662	marA	1.2287	2.87756	0.152514	1
ECDH10B_1023	rmf	1.33774	5.1106	0.152785	1
ECDH10B_0885	rybA	1.70685	4.51563	0.152874	1
ECDH10B_2850	ygaH	-0.873642	2.36649	0.153278	1
ECDH10B_4134	gldA	-1.13418	4.95874	0.155588	1
ECDH10B_1285	narJ	-1.2202	0.440403	0.155808	1
ECDH10B_0105	hpt	-0.882289	5.79386	0.155899	1
ECDH10B_0031	rihC	-0.979456	5.27111	0.15593	1
ECDH10B_1358	mhpR	1.42384	3.34456	0.155974	1
ECDH10B_1683	ynfN	4.48895	2.7459	0.156158	1
ECDH10B_1466	intR	1.68273	1.93194	0.156618	1
ECDH10B_1490	lomR	2.26946	0.751937	0.157196	1
ECDH10B_0980	cmk	0.614737	6.42117	0.157847	1
ECDH10B_2377	atoS	-1.16374	3.09454	0.157875	1
ECDH10B_2775	rimM	-0.482669	8.76098	0.15791	1
ECDH10B_3910	bglG	2.24019	0.39056	0.158024	1
ECDH10B_3648	yhhT	-0.940521	1.969	0.1588	1
ECDH10B_3315	yraH	-0.907853	-0.107413	0.158876	1
ECDH10B_2639	ypfH	-0.774432	3.7619	0.159939	1
ECDH10B_3403	nanR	-0.740422	5.20841	0.159957	1
ECDH10B_4400	ytfA	-1.08786	-0.259318	0.159991	1
ECDH10B_0474	fdrA	3.05062	0.686765	0.160094	1
ECDH10B_1436	ycjV	-1.40355	-0.938083	0.160394	1
ECDH10B_2164	yoeB	-0.810899	0.830332	0.160586	1
ECDH10B_1421	pspA	2.46721	7.25402	0.160857	1
ECDH10B_4195	purH	-0.680588	6.14239	0.160897	1
ECDH10B_3539	ppiA	-0.769573	5.40483	0.161176	1
ECDH10B_4395	rpsF	-0.548032	11.4213	0.161498	1
ECDH10B_0754	ybfP	1.51841	1.7898	0.161516	1
ECDH10B_2050	leuZ	2.2392	1.36172	0.161807	1
ECDH10B_4219	yjbA	1.74649	4.00658	0.161836	1
ECDH10B_2332	yeiU	1.16442	4.35548	0.162544	1
ECDH10B_1405	fabI	-0.725528	8.66253	0.162995	1
ECDH10B_3871	yidE	-0.652876	6.33448	0.163711	1
ECDH10B_3510	gspO	-0.822492	1.10715	0.1641	1
ECDH10B_3279	yhaH	-0.862632	3.2397	0.164756	1
ECDH10B_4439	pyrI	-0.917746	2.51465	0.165105	1
ECDH10B_3560	gph	-0.817423	4.23215	0.165545	1
ECDH10B_1933	yeaQ	-1.02876	2.23586	0.165975	1
ECDH10B_0493	intD	0.763029	5.21259	0.166268	1
ECDH10B_2447	nuoE	-0.877164	5.93281	0.166305	1
ECDH10B_4343	sugE	-0.852482	4.56259	0.166447	1
ECDH10B_4042	alaT	2.67357	0.0378054	0.166824	1
ECDH10B_0924	potF	1.09124	4.53685	0.16741	1
ECDH10B_2966	sdaB	-0.738247	6.36065	0.167549	1
ECDH10B_0791	sdhB	-0.654526	7.8687	0.167697	1
ECDH10B_1211	ycgE	1.10704	5.96813	0.167854	1
ECDH10B_4510	yjhX	-0.870316	2.77271	0.168077	1
ECDH10B_3791	secB	-0.569788	7.22541	0.168136	1
ECDH10B_4530	rimI	-0.835773	1.94448	0.168278	1
ECDH10B_4561	yjtD	-0.786879	4.00918	0.168401	1
ECDH10B_2264	yehD	-1.41105	-0.154236	0.168568	1
ECDH10B_2354	ccmE	-0.899952	0.7459	0.169349	1
ECDH10B_1042	hyaA	-0.992651	-0.561928	0.169683	1
ECDH10B_3727	yhjY	-0.792846	1.66934	0.169955	1
ECDH10B_1923	yeaI	-1.11445	-0.121276	0.169985	1
ECDH10B_0036	caiE	-0.928513	-0.662976	0.170121	1
ECDH10B_1098	ycdT	-0.917144	3.15575	0.170204	1
ECDH10B_0416	hha	1.16784	4.38121	0.170355	1
ECDH10B_3320	yraM	-0.572707	6.09076	0.170727	1
ECDH10B_3306	agaV	-1.09868	-0.279899	0.170783	1
ECDH10B_2402	glpC	-1.13246	6.64031	0.172082	1
ECDH10B_2453	yfbR	0.766541	5.05685	0.172327	1
ECDH10B_3470	rpoA	-0.554084	11.7065	0.172344	1
ECDH10B_2979	ygdI	1.25773	4.37083	0.172863	1
ECDH10B_1063	gnsA	2.33689	2.41778	0.173122	1
ECDH10B_1209	elbA	1.85033	1.56374	0.173606	1
ECDH10B_0305	yahD	-0.915261	-0.123066	0.17373	1
ECDH10B_0793	sucB	-0.675473	9.94849	0.174148	1
ECDH10B_2597	yfeY	0.715902	5.23638	0.174479	1
ECDH10B_4264	nrfD	-0.992125	-0.39654	0.174759	1
ECDH10B_3714	bcsF	-0.798371	2.10536	0.176161	1
ECDH10B_1762	rsxB	1.28892	3.76463	0.176475	1
ECDH10B_2883	ascF	-0.766192	1.85902	0.176904	1
ECDH10B_4277	alsC	2.93043	2.66128	0.176926	1
ECDH10B_2683	yfgB	-0.573694	6.07695	0.177146	1
ECDH10B_3857	yidF	-0.820213	3.04089	0.177275	1
ECDH10B_1062	ymcE	3.62473	1.83043	0.177567	1
ECDH10B_2110	hchA	-0.931524	2.35665	0.177706	1
ECDH10B_3900	yieF	-0.774044	3.88538	0.17786	1
ECDH10B_2436	yfbO	1.57416	-0.152349	0.177877	1
ECDH10B_2701	yfhR	2.2917	1.44884	0.178198	1
ECDH10B_3974	wzzE	-0.548246	5.36605	0.17936	1
ECDH10B_0300	betI	-0.834282	2.4594	0.179867	1
ECDH10B_1547	mokB	-1.39625	-1.73802	0.179976	1
ECDH10B_2819	ypjC	-0.949604	-0.624615	0.180396	1
ECDH10B_2934	ygcN	-0.717936	3.88107	0.180571	1
ECDH10B_4098	sodA	-0.733045	9.13242	0.181554	1
ECDH10B_0192	mltD	0.809259	6.93798	0.182335	1
ECDH10B_3402	nanA	1.9671	5.72693	0.182435	1
ECDH10B_4422	ytfQ	-1.01761	3.84208	0.182534	1
ECDH10B_3733	yiaF	-0.733409	6.6005	0.183001	1
ECDH10B_0490	sfmF	-2.0072	-1.91916	0.183211	1
ECDH10B_0423	priC	-0.732588	3.20685	0.184232	1
ECDH10B_3171	hybC	-0.77943	4.3931	0.18424	1
ECDH10B_3799	kbl	-0.668268	7.79629	0.184412	1
ECDH10B_4050	yihF	1.38633	3.37839	0.185038	1
ECDH10B_3701	yhjG	-0.733028	3.66609	0.185318	1
ECDH10B_2741	rpoE	0.705667	6.88609	0.185347	1
ECDH10B_0363	yajC	-0.698072	5.70225	0.185755	1
ECDH10B_3020	yqeJ	-0.817314	-0.461674	0.186571	1
ECDH10B_3223	glgS	-0.909992	2.79927	0.186943	1
ECDH10B_1718	ynfC	0.98454	3.95875	0.187338	1
ECDH10B_1863	yniA	-0.91482	4.56936	0.187653	1
ECDH10B_2145	isrC	-1.85574	-1.95899	0.188255	1
ECDH10B_2698	iscR	0.907561	6.94404	0.188368	1
ECDH10B_3570	yrfD	-0.909198	1.19859	0.188982	1
ECDH10B_3156	glcD	-0.751168	1.36061	0.189068	1
ECDH10B_1471	recE	1.4614	2.69198	0.189141	1
ECDH10B_3583	feoA	-1.23789	3.14131	0.189305	1
ECDH10B_3922	atpH	-0.665493	8.10024	0.189567	1
ECDH10B_0914	ybjJ	0.831518	3.99778	0.189684	1
ECDH10B_4489	fecA	0.780963	5.27811	0.18971	1
ECDH10B_3704	yhjJ	0.726577	6.7382	0.189994	1
ECDH10B_3653	nikD	-1.40189	2.02485	0.190359	1
ECDH10B_1709	ydfE	3.43269	-0.624362	0.190894	1
ECDH10B_0320	yaiS	-1.21058	-1.34468	0.191024	1
ECDH10B_3899	yieE	-0.793366	4.58315	0.19136	1
ECDH10B_2041	araF	4.15129	8.3106	0.191772	1
ECDH10B_3213	ygiD	-0.665508	2.35457	0.191964	1
ECDH10B_1749	uidB	1.45625	3.07948	0.192122	1
ECDH10B_2606	eutB	-0.722093	2.70978	0.192301	1
ECDH10B_4297	phnD	-0.892154	-0.573009	0.192966	1
ECDH10B_3623	ugpQ	-0.733515	3.58633	0.193373	1
ECDH10B_3490	rplV	-0.534676	7.40593	0.193699	1
ECDH10B_0212	lafU	-1.09817	-0.234537	0.193779	1
ECDH10B_1138	yceH	-0.746767	3.67769	0.194035	1
ECDH10B_1222	ymgD	-0.7908	0.970623	0.194605	1
ECDH10B_1486	trkG	1.11659	3.49409	0.194965	1
ECDH10B_1572	ydcU	1.62026	1.90145	0.195362	1
ECDH10B_1833	ydiQ	-1.05625	-1.17026	0.196058	1
ECDH10B_0826	galT	1.80896	7.51528	0.196248	1
ECDH10B_0856	ybhN	1.69627	1.12574	0.196262	1
ECDH10B_1142	flgM	-0.78587	1.26606	0.196372	1
ECDH10B_2223	yegL	2.40056	0.100162	0.197249	1
ECDH10B_3283	yhaL	-0.699937	2.12482	0.197262	1
ECDH10B_1038	yccX	-0.724135	1.45743	0.197509	1
ECDH10B_3456	aroE	0.669347	5.94187	0.197767	1
ECDH10B_3416	yhcO	-0.737388	1.10808	0.19787	1
ECDH10B_4197	gltV	2.10734	3.61984	0.198929	1
ECDH10B_1849	pheT	-0.462014	9.00097	0.198958	1
ECDH10B_4106	sbp	1.73229	5.9562	0.199065	1
ECDH10B_0136	yadR	0.62175	6.44448	0.199134	1
ECDH10B_0048	kefC	-0.648606	2.77655	0.199416	1
ECDH10B_2965	sdaC	-0.619491	7.82786	0.199757	1
ECDH10B_4180	thiS	-2.37098	-2.15983	0.2	1
ECDH10B_4160	rrfB	-2.37087	-2.15983	0.2	1
ECDH10B_2557	nupC	-0.758467	6.54123	0.200679	1
ECDH10B_1131	bssS	-0.779163	4.31835	0.20207	1
ECDH10B_1223	ymgG	-0.966088	-0.175327	0.202401	1
ECDH10B_1934	yoaG	-1.89037	-1.96922	0.20381	1
ECDH10B_4391	ulaD	-0.737071	0.98072	0.204197	1
ECDH10B_0436	ushA	-0.780509	5.37198	0.204377	1
ECDH10B_2918	cysC	1.68308	1.34926	0.204448	1
ECDH10B_3431	accC	-0.518411	8.7228	0.204543	1
ECDH10B_0149	rpsB	-0.492402	10.4895	0.205005	1
ECDH10B_3480	rplF	-0.511873	9.63972	0.205391	1
ECDH10B_2502	yfcV	-0.872854	-0.601142	0.207587	1
ECDH10B_1676	pinQ	2.05947	2.95192	0.20776	1
ECDH10B_1061	cspG	2.11455	7.16835	0.208691	1
ECDH10B_2451	lrhA	-0.725995	4.99366	0.209489	1
ECDH10B_2009	yecE	1.38073	2.06203	0.209768	1
ECDH10B_0205	yafJ	-0.66917	5.05183	0.209783	1
ECDH10B_2072	yedK	-0.88563	0.29696	0.209909	1
ECDH10B_0936	ybjQ	-0.730652	2.47657	0.210626	1
ECDH10B_3245	yqjH	0.969829	5.13058	0.211187	1
ECDH10B_1208	icd	-0.520799	9.88041	0.211423	1
ECDH10B_0103	cueO	-0.919384	5.81208	0.21147	1
ECDH10B_2340	bcr	1.02461	5.47539	0.211662	1
ECDH10B_2299	yohK	-0.706467	2.51276	0.211918	1
ECDH10B_1820	ydiH	1.39592	3.446	0.2121	1
ECDH10B_0960	ftsK	0.546737	8.00918	0.212614	1
ECDH10B_0113	panC	-0.820466	6.53322	0.21366	1
ECDH10B_3479	rplR	-0.438502	7.60326	0.21376	1
ECDH10B_3380	npr	1.6505	2.92213	0.214411	1
ECDH10B_2369	alkB	1.36188	0.956821	0.214419	1
ECDH10B_0085	guaC	-0.629871	5.97973	0.214434	1
ECDH10B_4353	yjeO	-0.760394	0.545643	0.214785	1
ECDH10B_1327	40	-0.665783	5.57501	0.215359	1
ECDH10B_0221	frsA	-0.67251	5.55876	0.215478	1
ECDH10B_1954	yoaE	0.852666	7.01596	0.216156	1
ECDH10B_1626	yddB	1.70983	1.63827	0.216678	1
ECDH10B_1932	yeaP	0.97177	5.40432	0.217098	1
ECDH10B_0151	pyrH	-0.439762	6.71748	0.217436	1
ECDH10B_0825	galK	1.42857	6.09559	0.218473	1
ECDH10B_3978	rffH	-0.62557	4.0795	0.218808	1
ECDH10B_1417	puuC	1.04558	3.60103	0.219193	1
ECDH10B_2138	insH-6	-0.67887	2.37847	0.219264	1
ECDH10B_2726	yfhD	0.999671	3.32769	0.2195	1
ECDH10B_1442	tyrR	-0.639083	5.97266	0.219638	1
ECDH10B_3636	ftsX	-0.448517	6.32909	0.219804	1
ECDH10B_1980	yebY	1.01025	5.02289	0.219898	1
ECDH10B_3779	yibI	-0.967941	-0.736176	0.219964	1
ECDH10B_2036	yecG	-0.752135	1.92003	0.220082	1
ECDH10B_1795	cfa	-0.762013	5.54168	0.22013	1
ECDH10B_2601	hemF	0.966187	4.25624	0.220413	1
ECDH10B_3501	gspE	-0.773475	0.0626706	0.220747	1
ECDH10B_1944	yeaY	0.634166	5.65228	0.221029	1
ECDH10B_3578	pck	-0.666127	9.37256	0.221239	1
ECDH10B_2555	ypeC	1.51932	4.9272	0.221356	1
ECDH10B_1631	ydeP	1.1896	3.00325	0.221619	1
ECDH10B_1935	yeaR	-1.17061	-1.6936	0.221734	1
ECDH10B_4133	yijF	-0.826379	0.460383	0.222044	1
ECDH10B_4420	chpB	-0.732184	1.00736	0.222294	1
ECDH10B_3820	radC	-0.747503	4.84143	0.222297	1
ECDH10B_4226	malM	-0.728394	4.61841	0.223246	1
ECDH10B_4096	rhaR	-1.03977	1.87676	0.22343	1
ECDH10B_0261	argF	0.739655	3.97207	0.224726	1
ECDH10B_0896	moeA	-0.640997	5.24237	0.225093	1
ECDH10B_3787	lldD	-0.751068	4.85877	0.225311	1
ECDH10B_3248	ygjG	1.21071	4.54871	0.225326	1
ECDH10B_0292	ykgC	-0.881142	0.0950667	0.225645	1
ECDH10B_2675	xseA	0.723766	6.86173	0.225945	1
ECDH10B_0937	ybjR	-0.652421	3.94697	0.226203	1
ECDH10B_3544	cysG	-0.497182	5.41045	0.226262	1
ECDH10B_4465	insC-6	1.82896	1.48107	0.226539	1
ECDH10B_2586	cysM	0.906909	4.7546	0.226547	1
ECDH10B_1071	cbpM	-0.711212	1.81304	0.226827	1
ECDH10B_2038	otsB	1.42827	3.17529	0.226947	1
ECDH10B_3633	yhhK	-0.639603	3.72529	0.227026	1
ECDH10B_0943	hcp	-0.864646	0.427511	0.227468	1
ECDH10B_3977	rffG	-0.728998	5.06613	0.227798	1
ECDH10B_3454	yrdA	0.55803	6.58591	0.228044	1
ECDH10B_2558	insL-3	-0.72299	1.30778	0.228466	1
ECDH10B_1300	insZ	1.17278	3.51342	0.228478	1
ECDH10B_1034	yccT	-0.764657	0.577761	0.228772	1
ECDH10B_3266	ygjV	-0.7249	0.981661	0.229256	1
ECDH10B_2331	yeiR	0.881494	4.40614	0.229484	1
ECDH10B_0953	serW	1.5201	2.30416	0.229544	1
ECDH10B_4279	alsB	2.33213	5.64508	0.229631	1
ECDH10B_2094	dsrB	1.18561	3.58507	0.229987	1
ECDH10B_3970	trxA	-0.426841	7.55962	0.230116	1
ECDH10B_1992	edd	-0.640042	3.82373	0.230189	1
ECDH10B_0846	bioD	-0.576824	5.86324	0.232134	1
ECDH10B_3533	crp	-0.58776	8.28499	0.23237	1
ECDH10B_1181	ndh	-0.678826	7.08321	0.232401	1
ECDH10B_3137	yggX	1.01203	5.35695	0.232648	1
ECDH10B_1684	cspI	2.22815	6.05961	0.232665	1
ECDH10B_3264	alx	0.900034	5.82999	0.233507	1
ECDH10B_1205	mnmA	0.526296	6.84169	0.234035	1
ECDH10B_3443	yhdW	-0.672407	0.742036	0.234487	1
ECDH10B_2193	wcaM	2.22111	2.87312	0.234593	1
ECDH10B_2909	rpoS	0.507307	8.82277	0.234716	1
ECDH10B_2167	hisG	0.597347	6.55956	0.234897	1
ECDH10B_1072	cbpA	-0.638206	3.70792	0.235204	1
ECDH10B_4168	tufB	-0.544425	10.5594	0.235452	1
ECDH10B_1157	rluC	0.697098	5.66207	0.235949	1
ECDH10B_3376	rpoN	0.510494	7.41917	0.23597	1
ECDH10B_0401	ybaE	-0.899007	3.58509	0.236502	1
ECDH10B_0827	galE	1.70672	8.66143	0.236893	1
ECDH10B_0326	ykiB	5.488	-0.522891	0.23711	1
ECDH10B_1182	ycfJ	1.15257	4.60211	0.237204	1
ECDH10B_1462	ydaM	-0.611027	2.64189	0.237324	1
ECDH10B_3616	yhhZ	1.99223	-0.387154	0.237525	1
ECDH10B_4384	yjfO	-0.75686	4.49033	0.238287	1
ECDH10B_1336	rap	-0.912407	-0.557024	0.23882	1
ECDH10B_2311	yeiG	-0.479114	5.5449	0.238827	1
ECDH10B_1607	fdnI	-0.802316	0.410584	0.239	1
ECDH10B_2758	gltW	1.57608	6.18534	0.239167	1
ECDH10B_4314	fumB	-0.902302	4.13115	0.239803	1
ECDH10B_0334	sbmA	-0.709075	3.11799	0.23985	1
ECDH10B_0946	ybjD	-0.769456	4.39798	0.239899	1
ECDH10B_1748	uidC	1.6875	1.11902	0.239992	1
ECDH10B_0925	potG	1.1684	3.7541	0.240123	1
ECDH10B_0871	ybiI	1.19589	2.35725	0.240265	1
ECDH10B_0269	intF	0.708835	4.28633	0.241016	1
ECDH10B_1956	manY	-0.918192	6.7783	0.241789	1
ECDH10B_4499	yjhH	-0.748819	0.877072	0.241955	1
ECDH10B_1505	ldhA	-0.810051	5.11683	0.242186	1
ECDH10B_1213	ycgZ	1.69745	-0.106397	0.242212	1
ECDH10B_2904	ygbJ	1.69177	1.47538	0.242403	1
ECDH10B_3494	rplD	-0.469651	9.92181	0.242429	1
ECDH10B_1716	ynfB	-0.68219	4.26819	0.242845	1
ECDH10B_2938	ygcR	-0.775667	-0.365559	0.243858	1
ECDH10B_3735	cspA	1.06156	11.5602	0.244289	1
ECDH10B_3000	nudH	-0.611645	5.91796	0.244724	1
ECDH10B_0377	ispA	-0.577248	5.49932	0.244808	1
ECDH10B_3741	ysaB	-0.974285	1.01938	0.245131	1
ECDH10B_0039	caiB	-0.658894	1.7823	0.245171	1
ECDH10B_4430	pmbA	-0.527282	6.80728	0.245228	1
ECDH10B_3503	gspG	-1.37136	-1.53179	0.245624	1
ECDH10B_3877	dgoT	-0.726309	0.592289	0.246007	1
ECDH10B_1510	feaB	0.951062	3.41338	0.246537	1
ECDH10B_2196	wzxC	2.57328	2.67121	0.246718	1
ECDH10B_1310	yciU	1.04746	2.85554	0.246985	1
ECDH10B_4382	aidB	-0.590974	2.69639	0.247121	1
ECDH10B_2434	yfbM	-0.825517	0.469118	0.24819	1
ECDH10B_4059	glnL	0.75138	4.67385	0.248433	1
ECDH10B_1067	torR	-0.676422	2.44604	0.248834	1
ECDH10B_3242	rpoD	-0.49122	9.58103	0.249072	1
ECDH10B_0101	speE	-0.673521	6.23348	0.249467	1
ECDH10B_4040	rrsA	-0.751467	0.480632	0.24979	1
ECDH10B_2511	argW	3.82573	-0.341835	0.250151	1
ECDH10B_2283	yohO	1.08587	3.69177	0.250154	1
ECDH10B_1866	ydjM	1.70653	1.76399	0.25024	1
ECDH10B_1263	hemA	0.762594	6.07134	0.25052	1
ECDH10B_4164	thrU	-0.86078	-0.927571	0.251071	1
ECDH10B_1265	prmC	0.936636	4.40566	0.25117	1
ECDH10B_3660	yhhJ	-0.649571	2.77975	0.251659	1
ECDH10B_3033	ygeO	-0.86691	-0.393309	0.251724	1
ECDH10B_3515	fusA	-0.434346	12.6381	0.251933	1
ECDH10B_0958	trxB	-0.471752	6.83124	0.252399	1
ECDH10B_0982	ihfB	0.588396	7.12494	0.252458	1
ECDH10B_0150	tsf	-0.504139	10.0654	0.252752	1
ECDH10B_3201	ygiZ	1.99037	0.418566	0.253886	1
ECDH10B_1097	pgaA	-0.776956	1.40211	0.253966	1
ECDH10B_3446	yhdZ	-0.642689	0.613556	0.255188	1
ECDH10B_3157	glcC	0.615513	4.37671	0.255579	1
ECDH10B_4135	fsaB	1.96442	3.39341	0.255607	1
ECDH10B_2838	ygaC	1.27466	2.75984	0.255919	1
ECDH10B_1464	dbpA	0.918115	5.07431	0.256172	1
ECDH10B_2507	fadL	-0.493934	6.78314	0.256208	1
ECDH10B_2131	cbl	1.59018	1.73488	0.256522	1
ECDH10B_2613	yffQ	-1.00449	-1.09072	0.256662	1
ECDH10B_3063	idi	1.07148	3.57987	0.257318	1
ECDH10B_4317	dcuS	-0.594946	5.19558	0.257402	1
ECDH10B_4136	ptsA	2.37925	5.5497	0.257441	1
ECDH10B_1920	mipA	-0.448204	7.3399	0.257723	1
ECDH10B_3691	gadW	-0.656248	3.15437	0.257951	1
ECDH10B_4157	rrsB	-0.690801	4.80324	0.258104	1
ECDH10B_1665	ydeE	0.882128	3.87135	0.258173	1
ECDH10B_3390	yhcA	1.88314	0.751916	0.258544	1
ECDH10B_3751	bax	0.813297	5.98477	0.258609	1
ECDH10B_1048	appC	-0.813644	2.41539	0.258885	1
ECDH10B_3659	yhhI	1.38633	2.23524	0.258894	1
ECDH10B_1939	yeaV	1.20298	0.521959	0.259118	1
ECDH10B_2899	fhlA	-0.621839	3.38621	0.25952	1
ECDH10B_2968	fucO	-0.886949	3.82638	0.259728	1
ECDH10B_3072	ygfZ	-0.708059	7.08288	0.25982	1
ECDH10B_4340	efp	-0.512557	8.06633	0.259983	1
ECDH10B_2466	yfcH	-0.644952	5.15975	0.260496	1
ECDH10B_0268	yagN	-0.636707	3.70703	0.260766	1
ECDH10B_0297	ykgH	-1.10121	-0.913196	0.260942	1
ECDH10B_1276	chaB	-0.800032	0.456054	0.261018	1
ECDH10B_1258	ychH	-0.881135	6.6935	0.261399	1
ECDH10B_3642	yhhN	-0.612267	5.2898	0.261833	1
ECDH10B_0744	nagE	-0.648624	6.93696	0.261966	1
ECDH10B_2649	hyfC	-1.1759	-1.11682	0.26222	1
ECDH10B_1842	ydiU	0.592606	7.01093	0.26227	1
ECDH10B_1483	ydaW	1.64368	1.03257	0.26238	1
ECDH10B_2366	eco	-0.673092	4.72072	0.262461	1
ECDH10B_2814	ypjF	-0.747459	0.406446	0.263288	1
ECDH10B_2855	sraD	1.39789	0.555853	0.263863	1
ECDH10B_0388	cyoA	-0.529973	8.69925	0.264141	1
ECDH10B_3154	glcF	-0.596812	2.48823	0.264199	1
ECDH10B_3183	metC	0.60939	5.57789	0.264394	1
ECDH10B_3697	yhjB	-0.694825	0.317157	0.265453	1
ECDH10B_2991	ptrA	0.640175	6.32508	0.266074	1
ECDH10B_3083	ygfB	-0.721868	5.89971	0.266165	1
ECDH10B_0748	fur	0.524085	7.64022	0.266372	1
ECDH10B_4401	ytfB	-0.509913	5.95831	0.267281	1
ECDH10B_3015	kduI	-0.585713	1.7659	0.267333	1
ECDH10B_2970	fucP	-0.915189	2.12684	0.268611	1
ECDH10B_3728	tag	-0.61105	3.27603	0.270078	1
ECDH10B_2835	ygaP	1.25785	2.70007	0.270169	1
ECDH10B_3382	mtgA	-0.570175	3.27333	0.270376	1
ECDH10B_3905	yieK	-0.683635	0.374633	0.270631	1
ECDH10B_2503	sixA	0.84611	5.2014	0.270996	1
ECDH10B_1977	pphA	1.80331	1.55873	0.271	1
ECDH10B_1688	essQ	5.70164	-0.356034	0.271238	1
ECDH10B_0033	carA	1.00074	5.14885	0.271631	1
ECDH10B_3891	yidD	1.74471	0.887386	0.271645	1
ECDH10B_1244	cvrA	0.854065	5.15662	0.272132	1
ECDH10B_2584	yfeK	1.50632	1.85201	0.272254	1
ECDH10B_2859	argQ	1.14482	5.43659	0.272908	1
ECDH10B_2399	glpT	-0.853216	9.25318	0.2731	1
ECDH10B_0874	ybiM	-0.760965	-0.405282	0.273945	1
ECDH10B_3655	nikR	1.04146	2.87708	0.274225	1
ECDH10B_1737	ydgH	-0.689181	6.31758	0.274334	1
ECDH10B_3637	ftsE	-0.583686	4.67209	0.274611	1
ECDH10B_4200	yjaA	1.66688	3.80598	0.275021	1
ECDH10B_2161	yeeF	-0.469445	6.46181	0.275512	1
ECDH10B_4311	melA	1.09444	2.73103	0.275592	1
ECDH10B_3880	dgoK	-0.692257	1.40246	0.276063	1
ECDH10B_3538	yhfG	-1.17662	-1.3526	0.276281	1
ECDH10B_0763	kdpB	-0.690334	0.810602	0.276295	1
ECDH10B_2971	fucI	-0.734607	3.49499	0.276509	1
ECDH10B_4246	yjbR	-0.517507	3.64427	0.276824	1
ECDH10B_4481	insO-2	-0.722464	0.556478	0.277487	1
ECDH10B_0148	tff	-0.611313	0.525338	0.27774	1
ECDH10B_4142	yijO	-0.547403	3.54379	0.278097	1
ECDH10B_1995	pykA	-0.694195	7.89541	0.278153	1
ECDH10B_4060	glnA	0.568845	9.17881	0.278222	1
ECDH10B_3471	rpsD	-0.434866	10.7864	0.278237	1
ECDH10B_4531	yjjG	-0.602972	4.15172	0.278452	1
ECDH10B_3381	yrbL	-0.61863	6.56845	0.278476	1
ECDH10B_1346	Nu1	2.88764	-0.0219285	0.278863	1
ECDH10B_4202	metA	0.900986	4.65393	0.279181	1
ECDH10B_1783	ydhM	1.23852	3.7281	0.279355	1
ECDH10B_4005	uvrD	-0.590639	6.49564	0.279582	1
ECDH10B_0785	ybgQ	1.75776	0.082295	0.279695	1
ECDH10B_0043	fixB	-0.817748	-0.896794	0.279877	1
ECDH10B_0851	moaC	-0.682547	2.37999	0.279878	1
ECDH10B_0836	ybhD	-0.700571	-0.495787	0.280165	1
ECDH10B_3892	yidC	-0.405013	9.43171	0.281406	1
ECDH10B_3043	xdhC	1.23058	0.448439	0.282217	1
ECDH10B_4251	soxS	-0.772634	6.43487	0.282249	1
ECDH10B_2831	csiR	-0.541127	1.87917	0.282279	1
ECDH10B_0952	clpA	-0.419706	8.84071	0.282357	1
ECDH10B_0134	hemL	-0.611058	7.11888	0.28241	1
ECDH10B_0021	nhaR	0.659252	5.01854	0.282435	1
ECDH10B_0731	ubiF	-0.554634	5.63222	0.282559	1
ECDH10B_1775	slyB	-0.584266	6.68741	0.283339	1
ECDH10B_4432	nrdG	-0.764868	2.42651	0.283854	1
ECDH10B_1345	ECDH10B_1345	1.40895	0.0864215	0.283979	1
ECDH10B_0795	sucD	-0.584645	8.7334	0.284037	1
ECDH10B_2875	srlR	-0.756683	3.96302	0.284233	1
ECDH10B_3649	acpT	-0.629247	3.80033	0.284845	1
ECDH10B_0483	ybcI	1.64467	1.82782	0.286149	1
ECDH10B_3282	yhaK	-0.711902	0.897243	0.286329	1
ECDH10B_2577	zipA	-0.385669	6.84437	0.286342	1
ECDH10B_3450	rrlD	-0.627208	4.89309	0.286534	1
ECDH10B_2542	yfdY	-0.59073	3.60526	0.286718	1
ECDH10B_2940	ygcU	-0.623402	1.08872	0.286915	1
ECDH10B_3082	pepP	-0.579754	7.12999	0.287274	1
ECDH10B_1592	pptA	-0.614697	2.36593	0.287316	1
ECDH10B_0099	yacL	-0.640639	5.96978	0.287858	1
ECDH10B_3856	emrD	-0.521456	4.18173	0.288012	1
ECDH10B_2849	ygaZ	-0.623563	4.25907	0.288824	1
ECDH10B_3973	rfe	-0.568314	6.10769	0.289511	1
ECDH10B_3683	yhiF	1.56546	0.30313	0.289813	1
ECDH10B_2294	yohG	1.82101	-0.736666	0.290129	1
ECDH10B_3475	secY	-0.408295	11.6589	0.290221	1
ECDH10B_0887	ybiR	0.752086	4.30232	0.290528	1
ECDH10B_2942	yqcE	-0.833658	-0.86964	0.291059	1
ECDH10B_0906	yliI	-0.674952	2.54584	0.291179	1
ECDH10B_2751	yfiP	0.687035	3.85371	0.291684	1
ECDH10B_3401	nanT	1.45015	4.61021	0.291771	1
ECDH10B_3345	metY	1.39616	5.4858	0.292571	1
ECDH10B_3981	wzxE	-0.6103	4.36884	0.294338	1
ECDH10B_0998	aspC	-0.431045	8.49582	0.294677	1
ECDH10B_0253	yagB	0.97324	2.80354	0.294997	1
ECDH10B_0968	ycaD	0.965462	4.59252	0.295077	1
ECDH10B_2913	truD	-0.533552	5.48813	0.295144	1
ECDH10B_2687	sseA	-0.676617	6.05257	0.295338	1
ECDH10B_4354	yjeP	0.514147	6.49478	0.295364	1
ECDH10B_4178	thiH	0.956424	2.55341	0.296663	1
ECDH10B_2886	hycH	-0.76385	-0.899913	0.296713	1
ECDH10B_2129	yeeO	1.0679	2.95494	0.296848	1
ECDH10B_0109	yadI	-0.727282	3.87775	0.297332	1
ECDH10B_1985	exoX	0.580841	4.92065	0.298086	1
ECDH10B_4434	treC	0.990325	3.80195	0.298176	1
ECDH10B_0805	tolR	0.939725	4.50156	0.298679	1
ECDH10B_4440	pyrB	-0.561945	3.69214	0.298725	1
ECDH10B_1169	yceG	0.684388	4.57588	0.298807	1
ECDH10B_3398	yhcH	1.22201	3.87214	0.298968	1
ECDH10B_2435	yfbN	1.30595	0.480204	0.299659	1
ECDH10B_2459	pta	-0.530758	9.50439	0.299671	1
ECDH10B_3778	yibH	-0.564581	1.65096	0.299777	1
ECDH10B_0446	qmcA	-0.587557	4.67505	0.300226	1
ECDH10B_2598	yfeZ	0.980478	1.6311	0.300522	1
ECDH10B_0421	kefA	0.478796	6.90744	0.301033	1
ECDH10B_1633	ydeR	4.80615	-0.906294	0.301802	1
ECDH10B_1554	rimL	-0.682136	3.62363	0.301969	1
ECDH10B_1891	ynjA	-0.731839	1.07828	0.302445	1
ECDH10B_1334	ECDH10B_1334	1.2058	1.8879	0.302729	1
ECDH10B_1901	topB	-0.563089	6.09001	0.302853	1
ECDH10B_2539	frc	-0.57817	1.00671	0.302987	1
ECDH10B_3195	ygiT	-0.537428	2.26186	0.303129	1
ECDH10B_1159	sraB	2.63761	0.248089	0.303397	1
ECDH10B_2755	kgtP	0.766375	8.691	0.303749	1
ECDH10B_3241	dnaG	0.47632	7.82639	0.304037	1
ECDH10B_1202	phoP	-0.458393	4.76547	0.304239	1
ECDH10B_2760	clpB	-0.594547	8.49798	0.304412	1
ECDH10B_4225	lamB	-0.585045	6.37742	0.305076	1
ECDH10B_2105	yedR	1.56783	1.05833	0.305718	1
ECDH10B_2564	gltX	-0.523725	8.23689	0.306531	1
ECDH10B_1328	cI	-0.620339	5.48631	0.30703	1
ECDH10B_0485	folD	-0.585688	6.36706	0.307157	1
ECDH10B_1760	ydgK	1.01979	4.83695	0.307195	1
ECDH10B_3764	sgbE	1.34308	1.11258	0.307458	1
ECDH10B_3729	yiaC	-0.612327	1.74771	0.307938	1
ECDH10B_1594	nhoA	0.848755	2.6219	0.308206	1
ECDH10B_1685	ydfP	2.75203	-0.488085	0.308252	1
ECDH10B_3597	glpR	-0.451745	5.40131	0.308298	1
ECDH10B_4509	yjhQ	-0.698561	1.81114	0.308601	1
ECDH10B_1661	marR	1.09016	2.309	0.308807	1
ECDH10B_0432	aes	-0.663499	2.54234	0.309046	1
ECDH10B_0068	murF	0.553511	6.09698	0.309267	1
ECDH10B_3473	rpsM	-0.382835	10.0394	0.31071	1
ECDH10B_4438	yjgF	-0.488819	7.2778	0.310869	1
ECDH10B_1277	chaC	0.812763	3.96617	0.311247	1
ECDH10B_1350	C	-0.765	-0.390213	0.311363	1
ECDH10B_2141	insD-3	-0.891287	-0.0473357	0.311374	1
ECDH10B_4144	ppc	0.507835	9.40187	0.3115	1
ECDH10B_2104	yedJ	0.720853	3.533	0.311568	1
ECDH10B_1392	yciX	-0.585625	1.72671	0.31169	1
ECDH10B_2679	yfgM	0.471798	6.04212	0.312309	1
ECDH10B_3198	ygiW	-0.50426	5.02029	0.312481	1
ECDH10B_2583	pdxK	-0.537882	4.48011	0.312872	1
ECDH10B_3661	rbbA	-0.592018	4.65729	0.312955	1
ECDH10B_4057	hemN	-0.512234	6.35795	0.313657	1
ECDH10B_0379	thiI	0.608942	7.1769	0.31384	1
ECDH10B_0245	insH-1	-0.632816	1.40425	0.314006	1
ECDH10B_0760	kdpE	0.877629	2.12981	0.314237	1
ECDH10B_3069	fldB	-0.525761	5.84242	0.314295	1
ECDH10B_1610	maeA	-0.660143	6.79891	0.314437	1
ECDH10B_4300	phnA	-0.557718	3.65521	0.314539	1
ECDH10B_3011	lysR	-0.585699	2.58033	0.315111	1
ECDH10B_4357	orn	-0.5352	5.30606	0.315264	1
ECDH10B_2574	yfeH	-0.715921	5.87576	0.315459	1
ECDH10B_1274	rdlC	1.82756	2.03778	0.315573	1
ECDH10B_2865	alaS	-0.384747	9.42508	0.315619	1
ECDH10B_0456	ylbH	1.7786	0.774531	0.315831	1
ECDH10B_3227	rfaE	-0.395258	6.55581	0.31592	1
ECDH10B_2644	dapA	-0.37312	7.94978	0.315966	1
ECDH10B_1650	tam	-0.619541	1.9803	0.316015	1
ECDH10B_3790	gpsA	-0.578524	7.2519	0.31645	1
ECDH10B_0499	emrE	-0.533758	2.82462	0.316849	1
ECDH10B_3522	fkpA	0.522688	8.67291	0.317105	1
ECDH10B_3418	aaeA	-0.471226	1.66984	0.31726	1
ECDH10B_4368	hflX	0.420276	8.37541	0.317664	1
ECDH10B_1025	ycbZ	0.460282	6.9079	0.317879	1
ECDH10B_2532	emrY	1.15641	1.42928	0.318056	1
ECDH10B_1615	ddpD	1.68472	1.09619	0.318162	1
ECDH10B_4041	ileT	1.501	0.503318	0.318242	1
ECDH10B_3134	yggL	-0.535221	5.77222	0.318913	1
ECDH10B_0912	ybjH	1.30322	1.51439	0.318968	1
ECDH10B_1139	mviM	-0.628324	3.65295	0.31948	1
ECDH10B_4491	fecI	1.10605	4.33827	0.319929	1
ECDH10B_1546	hokB	-1.21006	-1.84064	0.319984	1
ECDH10B_3975	rffE	-0.583265	5.33768	0.320036	1
ECDH10B_3318	yraK	-0.542104	1.70272	0.320328	1
ECDH10B_3352	hflB	-0.340972	10.0372	0.320416	1
ECDH10B_1983	holE	0.940327	2.16786	0.320923	1
ECDH10B_0482	cysS	-0.455398	6.34327	0.321292	1
ECDH10B_4562	yghX	0.998351	1.14258	0.321321	1
ECDH10B_1755	malY	-0.536203	3.91046	0.321505	1
ECDH10B_0803	ybgC	0.74059	4.89169	0.321706	1
ECDH10B_4129	metL	0.652885	7.50013	0.321928	1
ECDH10B_4149	oxyS	-0.84778	-1.06327	0.322419	1
ECDH10B_0798	mngB	-0.577588	2.71294	0.323164	1
ECDH10B_0746	ybfM	-0.603963	1.26045	0.323311	1
ECDH10B_1217	ycgG	1.55244	0.0804378	0.323334	1
ECDH10B_3081	ubiH	-0.50584	5.82353	0.323369	1
ECDH10B_4397	rpsR	-0.399023	9.31213	0.324408	1
ECDH10B_0910	ybjG	-0.480397	2.89035	0.324441	1
ECDH10B_2964	ygdH	-0.372033	6.72523	0.324601	1
ECDH10B_3690	mdtF	-0.64447	3.15604	0.324638	1
ECDH10B_3030	ygeM	1.73793	-0.0410927	0.324741	1
ECDH10B_4183	thiC	0.758577	4.79171	0.324843	1
ECDH10B_0759	speF	-0.588803	-0.144804	0.32493	1
ECDH10B_3685	hdeB	-0.692209	2.06717	0.325025	1
ECDH10B_1831	ydiO	1.31951	0.592419	0.325231	1
ECDH10B_3019	yqeI	-1.0774	0.679712	0.325671	1
ECDH10B_2319	rihB	-0.672997	-0.48837	0.326009	1
ECDH10B_0900	gsiC	1.07025	2.96561	0.326101	1
ECDH10B_3180	yghA	1.07327	3.02076	0.326136	1
ECDH10B_3514	tufA	-0.466556	11.7533	0.326246	1
ECDH10B_0503	ybcN	-1.65339	-1.866	0.326568	1
ECDH10B_1377	trpC	0.745652	4.60691	0.327371	1
ECDH10B_2328	yeiW	1.34678	2.58761	0.3276	1
ECDH10B_3359	rpmA	0.579195	6.76278	0.327922	1
ECDH10B_1497	ynaE	2.83431	1.9557	0.328045	1
ECDH10B_2774	trmD	-0.370886	9.18399	0.328478	1
ECDH10B_1750	uidA	1.10514	5.08921	0.328641	1
ECDH10B_1924	yeaJ	1.00721	3.33523	0.329587	1
ECDH10B_1918	yeaD	-0.63134	6.05673	0.329596	1
ECDH10B_1738	ydgI	0.794014	3.81389	0.329952	1
ECDH10B_3466	yhdL	1.42381	2.1618	0.330015	1
ECDH10B_0447	ybbL	-0.577699	2.63672	0.330501	1
ECDH10B_3869	glvC	-0.623795	0.112013	0.330702	1
ECDH10B_3593	malT	-0.528974	8.06082	0.330747	1
ECDH10B_3568	yrfB	-0.901898	-1.36798	0.330878	1
ECDH10B_3379	yhbJ	0.452665	6.27046	0.331409	1
ECDH10B_3971	rhoL	1.24313	3.9482	0.331916	1
ECDH10B_4474	yjhB	1.37448	3.6324	0.33201	1
ECDH10B_3342	infB	-0.329655	10.9145	0.332219	1
ECDH10B_4291	phnH	-1.15977	-1.84499	0.332938	1
ECDH10B_3383	elbB	-0.548268	4.31677	0.33333	1
ECDH10B_4304	basS	0.673404	4.89173	0.333865	1
ECDH10B_3090	yqfE	-0.853101	-1.1497	0.333968	1
ECDH10B_2670	yfgG	0.85043	4.70501	0.334234	1
ECDH10B_0323	tauC	1.75545	0.0642836	0.334512	1
ECDH10B_0892	ybiW	-0.521602	1.50132	0.334849	1
ECDH10B_2334	rtn	0.866716	4.47976	0.334866	1
ECDH10B_3236	ttdA	-0.878458	-1.01211	0.334955	1
ECDH10B_0813	valZ	1.12737	1.98977	0.335045	1
ECDH10B_3089	rpiA	-0.552719	6.81834	0.335139	1
ECDH10B_1991	eda	-0.468255	5.84216	0.335293	1
ECDH10B_0455	ybbC	1.23826	0.716652	0.335396	1
ECDH10B_1218	ymgF	-0.659118	0.244763	0.335465	1
ECDH10B_1245	ldcA	-0.50632	3.84613	0.335862	1
ECDH10B_1972	yebS	-0.545983	2.80667	0.335962	1
ECDH10B_1235	hlyE	-0.823801	-0.642884	0.335996	1
ECDH10B_2061	fliY	0.575105	6.54707	0.337727	1
ECDH10B_4378	yjfK	1.36694	0.340893	0.337976	1
ECDH10B_0988	kdsB	-0.493363	6.44192	0.33934	1
ECDH10B_2449	nuoB	-0.613503	6.70562	0.339402	1
ECDH10B_3703	kdgK	-0.643718	5.32571	0.339959	1
ECDH10B_2787	ssrA	0.473897	13.262	0.340943	1
ECDH10B_2514	yfdH	-0.594313	4.57494	0.340975	1
ECDH10B_2267	metG	-0.524321	7.02362	0.341619	1
ECDH10B_1114	csgA	1.14778	0.657816	0.341768	1
ECDH10B_1771	tyrS	-0.426757	7.692	0.342115	1
ECDH10B_0069	mraY	0.653504	5.86539	0.342688	1
ECDH10B_0858	ybhP	1.06166	1.75874	0.342698	1
ECDH10B_2891	hycC	-0.592381	0.375362	0.342983	1
ECDH10B_1075	yccJ	-0.507343	1.343	0.343031	1
ECDH10B_1373	yciF	-0.762908	-0.428054	0.343274	1
ECDH10B_2184	wbbI	-0.509607	6.01652	0.343383	1
ECDH10B_0296	ykgG	-0.576917	3.08854	0.343848	1
ECDH10B_1193	ycfZ	2.08301	0.798267	0.343876	1
ECDH10B_4193	zraR	-0.49571	4.21657	0.344532	1
ECDH10B_4176	rpoC	-0.391611	11.9093	0.344807	1
ECDH10B_1068	torC	1.96835	0.328527	0.345383	1
ECDH10B_0394	clpX	0.417766	9.22176	0.34542	1
ECDH10B_0338	ddl	-0.488739	6.02048	0.345701	1
ECDH10B_2852	emrA	0.738883	4.72493	0.346151	1
ECDH10B_4427	fbp	-0.534204	6.18289	0.346488	1
ECDH10B_0978	aroA	0.631692	6.43982	0.346647	1
ECDH10B_1184	ycfR	1.115	3.09802	0.346928	1
ECDH10B_0247	mmuM	-0.549047	4.47321	0.347495	1
ECDH10B_0189	yafC	-0.565896	3.08653	0.347658	1
ECDH10B_2562	yfeC	-0.528513	4.00499	0.347969	1
ECDH10B_1965	yobH	0.783022	4.83029	0.347976	1
ECDH10B_2350	narP	-0.52985	3.92543	0.348169	1
ECDH10B_3801	rfaD	-0.509455	7.11382	0.348363	1
ECDH10B_0277	yagV	0.822707	1.75211	0.348646	1
ECDH10B_3025	ygeI	2.51771	-0.668495	0.348846	1
ECDH10B_0013	yaaI	-0.820242	-1.34694	0.35005	1
ECDH10B_3872	ibpB	1.01745	7.08027	0.350613	1
ECDH10B_1166	acpP	0.470519	10.1843	0.350629	1
ECDH10B_3874	yidQ	-0.483867	5.02951	0.351151	1
ECDH10B_4276	alsE	2.05562	1.6839	0.351262	1
ECDH10B_2622	cchA	1.18452	-0.198336	0.35228	1
ECDH10B_2917	ygbE	-0.778586	-0.572104	0.352354	1
ECDH10B_2945	ygcG	2.59628	-1.06452	0.35243	1
ECDH10B_0845	bioC	-0.583546	5.75479	0.352833	1
ECDH10B_1162	plsX	0.639509	6.46084	0.352951	1
ECDH10B_1668	ydeJ	1.27724	0.896833	0.353408	1
ECDH10B_4341	ecnA	-0.594387	0.116808	0.353541	1
ECDH10B_1264	prfA	0.720587	5.98323	0.353609	1
ECDH10B_2671	yfgH	1.37755	1.53886	0.353941	1
ECDH10B_2631	ypfG	0.80575	3.69583	0.354906	1
ECDH10B_0445	ybbJ	-0.429298	2.90146	0.355082	1
ECDH10B_2148	yeeS	-0.617963	-1.16876	0.355186	1
ECDH10B_3099	mscS	-0.425522	5.63834	0.35581	1
ECDH10B_2448	nuoC	-0.530358	8.74772	0.355831	1
ECDH10B_1616	ddpC	1.10219	0.327872	0.356026	1
ECDH10B_3777	yibG	1.3536	1.62954	0.356272	1
ECDH10B_0979	ycaL	0.830272	1.36683	0.356607	1
ECDH10B_1690	cspF	1.77731	3.94919	0.357228	1
ECDH10B_3271	yqjA	0.572568	6.26487	0.357429	1
ECDH10B_4365	mutL	0.443004	6.25228	0.357562	1
ECDH10B_4213	lysC	-0.357728	5.74773	0.358245	1
ECDH10B_3057	ygfO	-0.609276	-0.180779	0.358316	1
ECDH10B_1272	rdlB	1.69197	0.337321	0.358472	1
ECDH10B_1203	purB	-0.483465	6.85506	0.35904	1
ECDH10B_0308	mhpT	-0.589399	-0.138902	0.359792	1
ECDH10B_0098	acnB	-0.375623	10.3727	0.359925	1
ECDH10B_4023	rmuC	-0.470015	4.84321	0.360232	1
ECDH10B_4092	rhaD	-0.529488	-0.264965	0.360848	1
ECDH10B_4398	rplI	-0.371235	9.8191	0.361269	1
ECDH10B_3998	cyaY	-0.521332	4.03467	0.36136	1
ECDH10B_4084	fdoG	-0.322843	8.94041	0.361422	1
ECDH10B_2219	yegD	-0.50625	4.48767	0.361803	1
ECDH10B_0100	speD	-0.359593	6.68803	0.361807	1
ECDH10B_3357	obgE	-0.376854	8.17425	0.361929	1
ECDH10B_0970	ycaN	0.911148	2.16473	0.36225	1
ECDH10B_3337	pnp	-0.331593	10.5416	0.362505	1
ECDH10B_3419	aaeX	-0.772504	-0.215586	0.362623	1
ECDH10B_3604	glgC	-0.461309	5.75829	0.362729	1
ECDH10B_1354	cynX	1.71943	-0.416328	0.362744	1
ECDH10B_3341	rbfA	-0.509534	4.72244	0.362767	1
ECDH10B_0060	rluA	-0.57735	0.791478	0.362868	1
ECDH10B_2095	yodD	0.929691	2.46058	0.363086	1
ECDH10B_4114	glpX	-0.476908	6.80331	0.363228	1
ECDH10B_1960	rrmA	0.551344	5.00671	0.363475	1
ECDH10B_2628	maeB	-0.46447	7.4859	0.364478	1
ECDH10B_3732	tiaE	-0.41437	6.56696	0.364522	1
ECDH10B_1694	hokD	1.34095	2.05341	0.365622	1
ECDH10B_3276	yqjK	-0.477568	3.13215	0.365722	1
ECDH10B_2182	wbbK	-0.485359	6.70003	0.365828	1
ECDH10B_0204	gmhA	-0.579622	6.56914	0.366121	1
ECDH10B_2757	rrlG	1.18987	0.442036	0.366255	1
ECDH10B_3646	dcrB	-0.453765	7.66449	0.366597	1
ECDH10B_3925	atpB	-0.434348	8.54366	0.366666	1
ECDH10B_3179	yqhA	-0.50361	4.84	0.367724	1
ECDH10B_3822	dut	-0.430317	4.76397	0.367728	1
ECDH10B_3792	grxC	-0.426562	4.53607	0.367788	1
ECDH10B_0347	aroM	0.950374	3.19447	0.368318	1
ECDH10B_1357	lacI	0.74251	3.86313	0.368443	1
ECDH10B_4549	yjjK	-0.366261	8.67202	0.36862	1
ECDH10B_2914	ispF	-0.47795	3.0733	0.368839	1
ECDH10B_4179	thiG	0.9463	1.56974	0.368987	1
ECDH10B_3548	frlC	-0.518226	0.472853	0.369137	1
ECDH10B_3563	damX	-0.363065	7.57013	0.369337	1
ECDH10B_4417	ytfP	0.807912	3.87889	0.36934	1
ECDH10B_3711	yhjQ	-0.588082	1.68064	0.369822	1
ECDH10B_1904	sppA	-0.357926	5.64603	0.369917	1
ECDH10B_0727	corC	0.425009	6.24771	0.369989	1
ECDH10B_3849	uhpT	0.979094	2.26264	0.370116	1
ECDH10B_2912	surE	-0.47403	4.52558	0.370323	1
ECDH10B_2592	yfeT	-0.533287	2.53217	0.370436	1
ECDH10B_4158	gltT	1.04398	6.56881	0.370439	1
ECDH10B_1548	sokB	1.15079	2.47875	0.370627	1
ECDH10B_3229	ygiF	-0.473933	5.02601	0.37081	1
ECDH10B_2752	yfiQ	-0.596302	7.09982	0.370883	1
ECDH10B_4448	rraB	-0.420309	7.33574	0.370995	1
ECDH10B_4174	rplL	-0.336205	10.6869	0.371115	1
ECDH10B_2132	nac	1.09605	1.28724	0.371268	1
ECDH10B_3476	rplO	-0.336436	9.37165	0.372288	1
ECDH10B_0405	mdlB	0.70086	4.53736	0.372455	1
ECDH10B_1622	yddW	-0.480824	3.74995	0.372612	1
ECDH10B_4205	aceK	-0.607628	3.88401	0.372756	1
ECDH10B_2936	ygcP	-0.561188	2.15634	0.373146	1
ECDH10B_3948	rrfC	-1.37789	-2.08623	0.3736	1
ECDH10B_0506	rusA	-2.44269	-2.09422	0.373669	1
ECDH10B_3835	gltS	-0.408812	6.0986	0.373715	1
ECDH10B_2273	yehK	-1.73969	-2.08405	0.37386	1
ECDH10B_0412	ybaA	1.28236	3.09837	0.374619	1
ECDH10B_4286	phnM	-0.640572	-0.416599	0.375268	1
ECDH10B_3540	tsgA	-0.507667	3.41016	0.376084	1
ECDH10B_2740	rseA	0.434206	7.05013	0.376309	1
ECDH10B_0830	ybhT	1.13886	3.60132	0.376552	1
ECDH10B_1241	ycgB	0.815018	4.79732	0.37691	1
ECDH10B_0818	pnuC	0.828032	5.10903	0.37739	1
ECDH10B_3385	arcB	-0.481102	6.61305	0.377507	1
ECDH10B_3148	speC	0.465917	6.34772	0.378058	1
ECDH10B_2581	ptsI	-0.332421	9.81907	0.378234	1
ECDH10B_2234	ryeE	-0.582486	0.151353	0.379151	1
ECDH10B_3483	rplE	-0.328755	10.2304	0.379753	1
ECDH10B_0265	yagK	0.932304	1.74491	0.379838	1
ECDH10B_1686	ydfQ	4.0162	-0.729148	0.379904	1
ECDH10B_2782	recN	0.797076	3.77905	0.379917	1
ECDH10B_1512	maoC	-0.573639	-4.3e-05	0.380106	1
ECDH10B_2559	yfeA	0.861883	4.7793	0.380192	1
ECDH10B_1455	ogt	-0.514113	2.45077	0.380194	1
ECDH10B_2837	ygaW	-0.596547	3.03299	0.380558	1
ECDH10B_1925	yeaK	-0.410838	3.65967	0.381097	1
ECDH10B_3014	kduD	-0.486084	2.10042	0.381371	1
ECDH10B_0433	gsk	0.462952	6.03043	0.381695	1
ECDH10B_1372	yciE	1.03767	2.14938	0.381736	1
ECDH10B_1821	ydiI	-0.513783	1.81385	0.381826	1
ECDH10B_1089	efeU	0.92427	3.55661	0.381857	1
ECDH10B_3455	yrdB	0.949137	4.06394	0.382343	1
ECDH10B_2197	wcaJ	2.02892	2.40145	0.382475	1
ECDH10B_4152	fabR	-0.390362	5.94954	0.382558	1
ECDH10B_1326	N	-0.963712	-1.54944	0.383348	1
ECDH10B_2996	ppdA	1.50931	1.33375	0.383946	1
ECDH10B_4173	rplJ	-0.388329	10.6144	0.384238	1
ECDH10B_4043	rrlA	-0.626172	7.48173	0.384449	1
ECDH10B_3770	yiaY	-0.743797	-0.361409	0.384522	1
ECDH10B_3641	yhhM	-0.562249	3.57079	0.384556	1
ECDH10B_4214	pgi	-0.514413	8.34929	0.38463	1
ECDH10B_3453	rrsD	-0.542383	5.43873	0.384694	1
ECDH10B_3962	ilvY	-0.46395	4.31776	0.384772	1
ECDH10B_2889	hycE	-0.575886	0.832747	0.385152	1
ECDH10B_0030	ispH	0.478436	6.66005	0.385626	1
ECDH10B_1481	ydaU	0.873906	1.41934	0.385652	1
ECDH10B_3340	truB	-0.460765	6.79037	0.385798	1
ECDH10B_4034	fadA	-0.44884	3.49084	0.386257	1
ECDH10B_1540	ydcF	0.544646	4.54314	0.386795	1
ECDH10B_3166	yghU	0.583293	6.16347	0.386942	1
ECDH10B_4514	yjhA	1.36058	-0.820968	0.387062	1
ECDH10B_1479	ydaS	-0.612007	-0.521946	0.388091	1
ECDH10B_2995	ppdB	1.07118	2.04532	0.388337	1
ECDH10B_1798	ydhQ	-0.439118	5.73167	0.388836	1
ECDH10B_1344	ECDH10B_1344	1.36125	0.112391	0.389013	1
ECDH10B_4143	yijP	0.456158	6.6038	0.389027	1
ECDH10B_1728	ynfL	-0.489414	0.897294	0.389084	1
ECDH10B_0040	caiA	-0.596977	2.57491	0.389476	1
ECDH10B_1092	efeB	0.734387	4.34014	0.390088	1
ECDH10B_0073	murC	0.46326	6.51094	0.390141	1
ECDH10B_0306	yahE	-1.02611	-1.5096	0.390191	1
ECDH10B_2482	pdxB	-0.337987	6.38125	0.390631	1
ECDH10B_3169	hybE	-0.415765	1.15525	0.391665	1
ECDH10B_0010	yaaH	-0.442317	2.70166	0.391872	1
ECDH10B_4446	yjgL	0.881905	2.72835	0.392561	1
ECDH10B_1621	yddV	0.988864	2.02735	0.392713	1
ECDH10B_2694	hscB	0.70128	4.79789	0.392785	1
ECDH10B_0902	yliE	0.749085	2.60245	0.392822	1
ECDH10B_4177	htrC	-0.432994	1.60513	0.392871	1
ECDH10B_3100	fbaA	-0.401325	11.3941	0.392898	1
ECDH10B_0071	ftsW	0.591212	5.56185	0.392921	1
ECDH10B_3781	mtlD	-0.39668	5.09341	0.393421	1
ECDH10B_1781	ydhF	-0.54334	5.47641	0.395158	1
ECDH10B_4310	melR	-0.657141	5.13002	0.395334	1
ECDH10B_0135	clcA	-0.456522	4.08206	0.395597	1
ECDH10B_3707	bcsC	-0.431354	4.43308	0.395836	1
ECDH10B_1308	oppD	-0.442894	7.51755	0.396054	1
ECDH10B_3521	yheO	-0.473958	5.02309	0.396818	1
ECDH10B_4492	insA-7	-0.451213	3.75496	0.397333	1
ECDH10B_0175	proS	-0.399654	8.88455	0.397395	1
ECDH10B_0185	rrlH	-0.496822	7.5489	0.397518	1
ECDH10B_3414	argR	-0.516628	5.1656	0.397782	1
ECDH10B_3674	prlC	-0.416426	7.47519	0.39788	1
ECDH10B_3469	rplQ	-0.367512	8.95777	0.397997	1
ECDH10B_4352	yjeN	2.15809	-0.0515632	0.398057	1
ECDH10B_3909	bglF	-0.592486	-0.378062	0.398752	1
ECDH10B_0097	yacH	0.993217	1.65425	0.398927	1
ECDH10B_1804	ydhU	-0.51545	0.0203014	0.399603	1
ECDH10B_3879	dgoA	-0.514573	-0.388805	0.399636	1
ECDH10B_2224	ryeC	1.17911	-0.606176	0.399692	1
ECDH10B_3715	bcsG	-0.426258	4.82028	0.399916	1
ECDH10B_2376	rcsC	0.425982	6.2178	0.400698	1
ECDH10B_3096	ygfI	0.694513	2.09317	0.400847	1
ECDH10B_3305	kbaZ	-0.573343	1.60444	0.40088	1
ECDH10B_1273	ldrC	1.24601	0.0749837	0.40189	1
ECDH10B_1050	appA	-0.394945	2.33542	0.402088	1
ECDH10B_3712	yhjR	-0.4344	2.78718	0.402164	1
ECDH10B_3103	frcK	-0.40403	3.53286	0.402279	1
ECDH10B_0342	adrA	-0.442755	0.658338	0.402305	1
ECDH10B_2661	yfgD	0.783419	4.63187	0.402845	1
ECDH10B_3356	dacB	0.46158	5.38151	0.403071	1
ECDH10B_2338	yejF	0.709963	3.6029	0.403451	1
ECDH10B_0346	yaiA	0.76407	3.57233	0.403613	1
ECDH10B_0854	ybhL	-0.402997	6.23182	0.403669	1
ECDH10B_3565	aroK	-0.293185	6.96867	0.403786	1
ECDH10B_3670	uspB	-0.502843	3.49071	0.403966	1
ECDH10B_2367	mqo	-0.372144	7.23949	0.404727	1
ECDH10B_4377	yjfJ	1.04937	0.560847	0.405311	1
ECDH10B_2341	rsuA	0.430198	6.27337	0.405701	1
ECDH10B_2885	hycI	-0.523599	3.46059	0.40596	1
ECDH10B_3610	gntK	-0.443239	1.73068	0.406349	1
ECDH10B_2537	yfdV	-0.658864	-0.354839	0.40647	1
ECDH10B_0935	ybjP	-0.498386	3.75014	0.406566	1
ECDH10B_2130	asnU	1.15279	2.56737	0.406804	1
ECDH10B_2461	yfcD	-0.410845	5.41683	0.407764	1
ECDH10B_1224	ymgI	3.79972	-1.44585	0.407827	1
ECDH10B_2516	tfaS	-0.464562	1.75054	0.408594	1
ECDH10B_3267	uxaA	-0.403437	2.75826	0.408863	1
ECDH10B_0736	glnU	2.08095	-1.32722	0.409114	1
ECDH10B_3927	gidB	0.654524	5.26468	0.409141	1
ECDH10B_3668	yhiN	-0.398476	5.06843	0.409319	1
ECDH10B_4141	frwD	1.45274	-0.448951	0.409681	1
ECDH10B_2056	yecF	-0.455635	1.41565	0.410816	1
ECDH10B_4100	yiiM	-0.428619	4.03997	0.411158	1
ECDH10B_3599	glpE	-0.459912	3.67316	0.411434	1
ECDH10B_2288	bglX	-0.490178	6.02097	0.412004	1
ECDH10B_0991	smtA	-0.378738	4.97216	0.412558	1
ECDH10B_3904	cbrC	-0.490897	1.83826	0.412628	1
ECDH10B_2068	amyA	-0.429744	4.31768	0.41305	1
ECDH10B_4555	creA	-0.402728	3.85952	0.413336	1
ECDH10B_4426	yjfF	-0.418539	4.18302	0.413618	1
ECDH10B_3133	yggN	0.48675	5.93288	0.414165	1
ECDH10B_1179	nagZ	-0.458814	5.10341	0.414796	1
ECDH10B_0847	uvrB	-0.311204	6.65044	0.414812	1
ECDH10B_3212	ygiC	0.382341	8.05369	0.415005	1
ECDH10B_1943	fadD	0.697333	5.5568	0.415493	1
ECDH10B_4452	holC	0.622645	4.11832	0.416157	1
ECDH10B_2213	yegH	-0.326445	5.07168	0.41626	1
ECDH10B_2272	yehI	0.726935	1.95328	0.416398	1
ECDH10B_0480	lpxH	0.545605	4.59358	0.41663	1
ECDH10B_1470	recT	0.912488	1.07264	0.416651	1
ECDH10B_3915	pstS	0.784002	5.87358	0.41682	1
ECDH10B_3064	lysS	-0.332728	8.9352	0.416864	1
ECDH10B_0090	ampD	-0.44373	4.36679	0.417083	1
ECDH10B_1053	gfcE	-0.524491	0.258611	0.418372	1
ECDH10B_3986	argX	2.14861	1.31256	0.418761	1
ECDH10B_3987	hisR	3.60363	-1.49834	0.418915	1
ECDH10B_1409	sapC	0.759499	2.59387	0.419354	1
ECDH10B_3275	yqjE	-0.404425	3.99907	0.41962	1
ECDH10B_2256	thiD	0.870838	1.67845	0.420034	1
ECDH10B_0492	argU	0.990672	2.98514	0.420497	1
ECDH10B_2972	fucK	-0.461262	2.48249	0.420669	1
ECDH10B_4351	yjeM	0.970505	2.34052	0.420732	1
ECDH10B_1953	yoaD	0.867969	2.13879	0.421264	1
ECDH10B_1678	stfQ	1.91742	-0.341828	0.421465	1
ECDH10B_0402	cof	-0.383031	3.06894	0.421864	1
ECDH10B_2290	pbpG	-0.400172	4.67545	0.421889	1
ECDH10B_3814	rfaQ	-0.393368	5.62995	0.422179	1
ECDH10B_1317	ECDH10B_1317	-0.524783	-0.477277	0.422312	1
ECDH10B_1095	pgaC	-0.516954	-0.640925	0.423113	1
ECDH10B_4074	yihW	-0.481773	4.36854	0.423559	1
ECDH10B_0773	ybfD	1.15576	0.301529	0.423979	1
ECDH10B_1719	ynfD	0.747805	3.79554	0.424179	1
ECDH10B_0959	lrp	0.343887	7.90865	0.424278	1
ECDH10B_2578	cysZ	0.573582	4.93077	0.42494	1
ECDH10B_4435	treB	0.924792	4.84927	0.425027	1
ECDH10B_3458	yrdD	0.387414	5.41889	0.425322	1
ECDH10B_4274	yjcS	-0.619151	-0.503433	0.425737	1
ECDH10B_3334	mtr	-0.387873	3.56956	0.426116	1
ECDH10B_4534	ytjA	0.702378	3.10144	0.426788	1
ECDH10B_4175	rpoB	-0.330814	11.7262	0.427177	1
ECDH10B_3788	yibK	-0.415491	3.95985	0.427363	1
ECDH10B_2308	galS	0.756674	5.37879	0.428288	1
ECDH10B_3679	arsC	1.08654	2.13883	0.428425	1
ECDH10B_1445	mpaA	0.495531	4.21651	0.428493	1
ECDH10B_1674	ydfJ	1.77855	0.205546	0.428805	1
ECDH10B_3485	rplN	-0.304525	10.0314	0.428909	1
ECDH10B_2330	yeiQ	-0.437804	4.43579	0.429022	1
ECDH10B_1855	thrS	-0.306344	10.3218	0.429056	1
ECDH10B_2573	yfeR	0.852785	2.16651	0.429236	1
ECDH10B_2490	mepA	0.596747	4.97476	0.429459	1
ECDH10B_2955	gudD	-0.458722	2.47952	0.430094	1
ECDH10B_2916	ftsB	-0.378766	2.61708	0.430137	1
ECDH10B_4447	argI	1.43683	1.83197	0.430467	1
ECDH10B_4167	thrT	0.83451	3.16114	0.430604	1
ECDH10B_0740	nagD	0.460482	5.75994	0.430697	1
ECDH10B_3425	mreD	0.466044	5.65051	0.431348	1
ECDH10B_1005	ssuD	1.31816	0.537292	0.431474	1
ECDH10B_3841	setC	-0.502651	0.497667	0.431852	1
ECDH10B_2005	yebC	-0.480304	6.59783	0.431926	1
ECDH10B_2980	csdA	-0.426228	5.00933	0.432394	1
ECDH10B_2043	yecJ	0.646937	4.08546	0.432431	1
ECDH10B_1268	kdsA	-0.314906	6.67517	0.432651	1
ECDH10B_4496	yjhU	-0.317993	5.95201	0.432719	1
ECDH10B_3947	rrlC	-0.517516	7.91256	0.432807	1
ECDH10B_1664	eamA	0.732611	3.44454	0.432905	1
ECDH10B_0753	pgm	-0.341946	7.60834	0.433401	1
ECDH10B_2155	yeeA	0.579651	3.11192	0.43354	1
ECDH10B_3040	ygeR	-0.382901	4.59311	0.433561	1
ECDH10B_2690	pepB	-0.303853	6.92509	0.433584	1
ECDH10B_3577	yhgE	-0.3686	3.98764	0.43361	1
ECDH10B_0348	yaiE	0.402128	5.99349	0.434014	1
ECDH10B_4182	thiE	0.90343	1.31663	0.434217	1
ECDH10B_4284	phnO	-0.501379	-0.348462	0.434498	1
ECDH10B_3407	rpsI	-0.312447	8.42792	0.434566	1
ECDH10B_2513	yfdG	-0.469814	2.49726	0.434703	1
ECDH10B_3819	rpmB	-0.31974	8.43263	0.434739	1
ECDH10B_2669	yfgF	-0.381002	1.38697	0.43495	1
ECDH10B_1535	ynbB	4.0857	-1.30875	0.434958	1
ECDH10B_1161	rpmF	-0.328966	5.51737	0.435146	1
ECDH10B_0957	cydD	-0.409181	5.73313	0.435726	1
ECDH10B_2069	yedD	0.63482	5.76249	0.436055	1
ECDH10B_0921	nfsA	-0.485103	3.63888	0.436335	1
ECDH10B_3718	yhjV	0.587595	4.57393	0.436604	1
ECDH10B_1384	rluB	0.415858	6.57642	0.436928	1
ECDH10B_2183	wbbJ	-0.411476	4.73534	0.437171	1
ECDH10B_1452	ynaJ	0.450015	5.95898	0.437428	1
ECDH10B_1557	tehB	0.573758	4.31795	0.437523	1
ECDH10B_0852	moaD	-1.07743	-1.56447	0.437541	1
ECDH10B_1772	pdxH	-0.47576	4.89568	0.437797	1
ECDH10B_4543	yjjJ	0.47163	4.67924	0.437853	1
ECDH10B_0990	ycbC	0.765508	3.08269	0.438318	1
ECDH10B_1129	yceO	2.86589	-1.10399	0.438774	1
ECDH10B_3678	arsB	-0.392906	1.74038	0.438787	1
ECDH10B_0426	dnaX	0.388104	7.1794	0.439118	1
ECDH10B_2063	fliA	-0.902236	-1.57122	0.43964	1
ECDH10B_2175	cld	-0.323124	7.34037	0.439674	1
ECDH10B_1019	uup	-0.462272	6.13753	0.43975	1
ECDH10B_1496	pinR	1.18337	2.94603	0.439765	1
ECDH10B_2102	vsr	0.84171	3.39179	0.439962	1
ECDH10B_1158	yceF	-0.362749	4.34089	0.440258	1
ECDH10B_1966	kdgR	-0.4944	4.93802	0.440871	1
ECDH10B_1056	gfcB	2.08102	-0.651436	0.440969	1
ECDH10B_4146	argC	0.686792	3.53899	0.440987	1
ECDH10B_3188	yqhG	-0.397235	0.636406	0.441017	1
ECDH10B_3434	prmA	-0.378318	5.21368	0.441375	1
ECDH10B_2949	chpA	-0.465761	0.709936	0.44167	1
ECDH10B_0279	yagX	-0.448777	1.21605	0.44173	1
ECDH10B_3739	glyS	-0.290997	9.34222	0.44181	1
ECDH10B_3744	yiaB	1.92898	0.285033	0.442138	1
ECDH10B_2011	yecO	0.655936	3.81439	0.442197	1
ECDH10B_2137	cobU	-0.420326	2.55862	0.442246	1
ECDH10B_0107	yadG	-0.372259	5.272	0.442298	1
ECDH10B_2057	sdiA	0.498526	3.95389	0.442609	1
ECDH10B_1511	tynA	0.920746	1.86732	0.442636	1
ECDH10B_2080	fliF	1.34463	-1.01012	0.442979	1
ECDH10B_1696	relB	-0.487116	0.774284	0.443579	1
ECDH10B_4383	yjfN	0.788018	5.09853	0.443745	1
ECDH10B_2100	yedI	-0.373011	4.48666	0.443797	1
ECDH10B_1628	ydeM	0.939192	1.00139	0.443838	1
ECDH10B_1917	gapA	-0.338106	11.7058	0.443864	1
ECDH10B_2607	intZ	0.574182	4.82326	0.443872	1
ECDH10B_3371	kdsD	-0.288062	5.53749	0.443924	1
ECDH10B_2762	rluD	0.383518	6.42254	0.44432	1
ECDH10B_3086	ygfA	0.69704	5.22764	0.444334	1
ECDH10B_4004	yigB	0.79444	3.66518	0.44469	1
ECDH10B_3519	yheM	-0.436917	1.48352	0.444977	1
ECDH10B_2504	fadJ	-0.359741	4.82271	0.445365	1
ECDH10B_0784	ybgP	-0.5906	-0.900733	0.445386	1
ECDH10B_4000	yifL	-0.403614	3.53435	0.445794	1
ECDH10B_3611	gntR	-0.380035	5.90819	0.445873	1
ECDH10B_3257	ygjM	-0.404458	1.58131	0.446085	1
ECDH10B_0047	kefF	-0.505535	0.198237	0.446289	1
ECDH10B_3907	bglH	-0.569894	-0.462934	0.447212	1
ECDH10B_1695	relE	0.660116	1.77981	0.447217	1
ECDH10B_2515	yfdI	-0.447525	5.66334	0.447939	1
ECDH10B_1482	ydaV	1.15289	0.275397	0.447999	1
ECDH10B_1365	kch	-0.677693	-0.503093	0.448537	1
ECDH10B_4275	alsK	1.0821	1.72057	0.448724	1
ECDH10B_2307	mglB	1.20544	7.99969	0.449595	1
ECDH10B_3812	rfaP	-0.390032	4.59578	0.449805	1
ECDH10B_1165	fabG	-0.326369	8.71468	0.450366	1
ECDH10B_0434	ybaL	-0.3932	6.03183	0.450627	1
ECDH10B_1406	ycjD	0.992948	1.82542	0.450674	1
ECDH10B_0443	ybaT	-0.406706	1.55009	0.450828	1
ECDH10B_1975	yebV	1.01919	2.02709	0.45114	1
ECDH10B_4293	phnF	-0.850965	-1.49515	0.451255	1
ECDH10B_4533	osmY	0.460735	5.81918	0.451695	1
ECDH10B_1850	pheS	-0.29046	7.74209	0.451739	1
ECDH10B_2612	yffP	-0.501758	0.0459793	0.451832	1
ECDH10B_0152	frr	-0.316255	8.29913	0.452825	1
ECDH10B_0032	dapB	-0.434495	5.88884	0.4529	1
ECDH10B_0904	rimO	0.390121	5.77111	0.452913	1
ECDH10B_2746	yfiK	0.731462	1.22626	0.453085	1
ECDH10B_1653	yneF	0.688778	4.09434	0.453144	1
ECDH10B_4381	yjfC	-0.417176	0.0578551	0.45327	1
ECDH10B_3445	yhdY	-0.555166	-0.0742207	0.453509	1
ECDH10B_0122	folK	0.846209	3.29564	0.45353	1
ECDH10B_4488	fecB	0.508779	3.75435	0.454156	1
ECDH10B_3798	tdh	-0.348893	7.35554	0.454576	1
ECDH10B_1949	yoaH	0.70508	3.68493	0.454739	1
ECDH10B_2674	guaB	-0.307795	9.22031	0.455005	1
ECDH10B_1715	ynfA	-0.454941	1.06884	0.455481	1
ECDH10B_3224	yqiJ	0.898812	2.74704	0.45591	1
ECDH10B_0240	insN-1	-0.503025	-0.0501533	0.455996	1
ECDH10B_0281	matB	-0.360306	1.94073	0.456309	1
ECDH10B_1922	yeaH	0.792199	3.52329	0.456598	1
ECDH10B_4159	rrlB	1.00826	1.18183	0.456607	1
ECDH10B_0479	purE	0.724615	3.11439	0.456731	1
ECDH10B_3600	glpD	-0.285122	10.8143	0.45686	1
ECDH10B_3161	yghR	1.0188	-0.46098	0.456962	1
ECDH10B_2116	yodA	0.938423	0.780571	0.456972	1
ECDH10B_0360	acpH	0.444491	4.07089	0.456995	1
ECDH10B_4001	dapF	-0.393072	6.90184	0.457713	1
ECDH10B_1188	lolC	0.462103	5.8992	0.457907	1
ECDH10B_1612	bdm	-0.568359	-0.069499	0.457967	1
ECDH10B_3504	gspH	4.69024	-1.02569	0.458678	1
ECDH10B_3247	aer	0.678826	3.58013	0.458771	1
ECDH10B_2700	suhB	-0.442278	6.41519	0.459091	1
ECDH10B_0929	rumB	-0.353332	3.04373	0.459859	1
ECDH10B_0890	ybiU	-0.399261	3.27385	0.459953	1
ECDH10B_0971	ycaK	0.9216	1.09813	0.460387	1
ECDH10B_3708	bcsZ	-0.371443	1.79338	0.460789	1
ECDH10B_3719	dppF	-0.380027	7.03604	0.460948	1
ECDH10B_1381	trpH	0.437239	4.13762	0.461474	1
ECDH10B_0233	ykfB	-0.33395	2.43916	0.461559	1
ECDH10B_3530	yheU	1.53113	-0.390008	0.461727	1
ECDH10B_1367	tonB	0.638987	5.7069	0.462165	1
ECDH10B_4458	idnT	-0.319784	2.1489	0.462324	1
ECDH10B_1724	dmsD	0.453539	4.53469	0.462585	1
ECDH10B_1636	yneL	1.94626	-0.979985	0.462778	1
ECDH10B_3720	dppD	-0.389162	6.60067	0.462921	1
ECDH10B_3881	dgoR	-0.488042	2.69588	0.463313	1
ECDH10B_3613	yhhX	-0.287292	5.87215	0.463363	1
ECDH10B_0286	eaeH	-0.999454	-1.75192	0.463464	1
ECDH10B_2576	ligA	-0.360378	6.16166	0.463498	1
ECDH10B_3842	yicL	-0.354931	3.72267	0.463522	1
ECDH10B_3228	glnE	-0.355458	5.73698	0.464032	1
ECDH10B_3862	yidK	-0.486291	0.640342	0.464063	1
ECDH10B_3251	ebgA	-0.316259	2.31023	0.464073	1
ECDH10B_1349	B	-0.351629	0.781728	0.464206	1
ECDH10B_3547	frlB	-0.355653	1.26306	0.464415	1
ECDH10B_1033	mgsA	-0.404605	6.31463	0.464713	1
ECDH10B_3546	frlA	-0.52346	-1.0653	0.465231	1
ECDH10B_4528	rsmC	-0.363418	5.89044	0.465254	1
ECDH10B_3160	yghQ	1.14474	0.327993	0.465412	1
ECDH10B_3204	parE	0.388328	7.70641	0.465586	1
ECDH10B_3263	sraF	2.54566	-1.07647	0.465878	1
ECDH10B_2217	yegE	0.552073	4.82417	0.466095	1
ECDH10B_2495	yfcP	-0.792725	-1.77506	0.466326	1
ECDH10B_1759	ydgT	0.45541	5.75324	0.466423	1
ECDH10B_4459	idnO	0.956254	1.01343	0.467074	1
ECDH10B_1910	ydjH	0.859138	0.588532	0.467112	1
ECDH10B_0848	ybhK	0.413412	4.8236	0.467212	1
ECDH10B_1140	yceN	0.644396	4.88138	0.46727	1
ECDH10B_2048	tyrP	-0.38571	2.72383	0.467369	1
ECDH10B_1314	xis	1.26889	-0.254312	0.467406	1
ECDH10B_0393	clpP	-0.408271	7.5587	0.467411	1
ECDH10B_2594	murP	-0.522482	3.35766	0.467766	1
ECDH10B_4535	yjjU	0.43801	4.39781	0.467899	1
ECDH10B_3265	sstT	-0.319514	8.21397	0.468602	1
ECDH10B_2274	yehL	-0.569024	-1.23967	0.46903	1
ECDH10B_2978	gcvB	0.948798	5.60553	0.469416	1
ECDH10B_1518	paaF	-0.533708	-0.726368	0.469531	1
ECDH10B_3238	ygjE	-0.573413	-0.44975	0.469553	1
ECDH10B_3756	yiaK	-0.375084	0.46276	0.469603	1
ECDH10B_2158	sbcB	-0.39614	5.31235	0.469616	1
ECDH10B_3826	yicC	-0.326231	7.16625	0.469621	1
ECDH10B_3808	rfaJ	-0.335124	4.88438	0.469753	1
ECDH10B_0376	dxs	-0.260346	6.31169	0.469822	1
ECDH10B_2347	proL	2.8506	-0.524988	0.470131	1
ECDH10B_1873	chbR	0.665888	1.89578	0.47056	1
ECDH10B_3119	sprT	0.742737	2.7501	0.470768	1
ECDH10B_1291	tyrT	0.719567	2.83543	0.471248	1
ECDH10B_0143	yaeH	-0.454238	6.01358	0.471268	1
ECDH10B_3151	glcA	0.763928	2.41091	0.471449	1
ECDH10B_4267	nrfG	-0.435062	-0.0379199	0.4716	1
ECDH10B_0188	dkgB	-0.406699	3.39865	0.471698	1
ECDH10B_3299	garL	-0.701334	2.40663	0.472914	1
ECDH10B_2722	yfhG	0.579862	3.22742	0.473469	1
ECDH10B_1196	potC	-0.447904	3.76012	0.473649	1
ECDH10B_1126	yceA	0.554452	5.29888	0.474232	1
ECDH10B_2227	mdtB	0.463015	3.65774	0.474298	1
ECDH10B_1648	lsrF	-0.476036	-0.310275	0.474741	1
ECDH10B_0370	ribD	-0.362026	6.16729	0.474781	1
ECDH10B_3468	yhdN	-0.3156	3.23246	0.474799	1
ECDH10B_4392	ulaE	-0.396824	0.900543	0.475002	1
ECDH10B_4460	idnD	0.947309	1.5242	0.475115	1
ECDH10B_2766	pheA	0.377017	7.54947	0.475889	1
ECDH10B_2600	amiA	0.519193	4.89119	0.476097	1
ECDH10B_4485	fecE	0.681461	2.53212	0.476359	1
ECDH10B_0166	ldcC	-0.365334	4.40044	0.476375	1
ECDH10B_2465	folX	-0.377449	4.51612	0.476394	1
ECDH10B_1879	cho	0.594718	3.55552	0.476489	1
ECDH10B_0995	ycbB	0.351457	5.8747	0.477041	1
ECDH10B_2737	lepA	0.337158	8.12131	0.477796	1
ECDH10B_2498	yfcS	1.29924	-0.85216	0.478613	1
ECDH10B_0051	apaG	0.682297	4.17679	0.478775	1
ECDH10B_1319	bet	-0.380653	0.608705	0.478985	1
ECDH10B_4454	yjgP	-0.3677	5.94979	0.479163	1
ECDH10B_2659	yfgO	-0.362969	4.48887	0.479191	1
ECDH10B_1190	lolE	0.390763	5.99682	0.479223	1
ECDH10B_0009	mogA	-0.331003	5.71312	0.479353	1
ECDH10B_3073	yqfA	0.382195	7.07784	0.479471	1
ECDH10B_4109	yiiQ	-0.463376	3.12288	0.479784	1
ECDH10B_2706	hcaF	1.37843	0.817733	0.480053	1
ECDH10B_0730	miaB	-0.256112	7.26353	0.480064	1
ECDH10B_0132	fhuD	0.813137	1.77488	0.480133	1
ECDH10B_0857	ybhO	0.864092	1.99197	0.480451	1
ECDH10B_1172	ycfH	0.430075	5.56296	0.480529	1
ECDH10B_4429	yjgA	-0.254235	6.35822	0.480699	1
ECDH10B_0095	aceF	-0.310886	11.2521	0.480714	1
ECDH10B_0933	artI	-0.400414	5.25233	0.480821	1
ECDH10B_2374	rcsD	0.314958	6.79019	0.481304	1
ECDH10B_1246	emtA	0.510267	4.65369	0.481311	1
ECDH10B_0450	ybbO	0.409178	4.66618	0.481386	1
ECDH10B_4326	cadC	-0.374065	3.03162	0.481614	1
ECDH10B_3743	yiaA	1.6868	-0.0339349	0.481929	1
ECDH10B_3194	ygiS	-0.367639	4.49745	0.482033	1
ECDH10B_2144	yeeP	1.12859	1.43545	0.482044	1
ECDH10B_2833	yqaE	1.03494	2.63148	0.482208	1
ECDH10B_1227	minE	0.643061	3.78647	0.482418	1
ECDH10B_4525	leuV	-0.455481	1.79191	0.483021	1
ECDH10B_1128	yceJ	1.12941	1.4188	0.483425	1
ECDH10B_0835	pgl	-0.341473	5.96466	0.484017	1
ECDH10B_4350	poxA	-0.320005	4.24602	0.484225	1
ECDH10B_3048	hyuA	1.45887	0.626032	0.48439	1
ECDH10B_1167	fabF	-0.232549	9.27881	0.484539	1
ECDH10B_2876	gutQ	-0.440664	4.57353	0.484549	1
ECDH10B_1786	rnt	-0.345641	4.0195	0.484773	1
ECDH10B_3084	zapA	0.366852	5.90589	0.484784	1
ECDH10B_2487	yfcL	0.439775	4.95385	0.484807	1
ECDH10B_1713	rspB	0.886013	0.521728	0.484905	1
ECDH10B_0355	phoB	0.895949	4.61292	0.48497	1
ECDH10B_1077	ymdF	-0.32135	1.60637	0.485405	1
ECDH10B_3233	folB	-0.383713	2.34795	0.485581	1
ECDH10B_0139	pfs	-0.366791	6.762	0.48562	1
ECDH10B_3281	yhaJ	0.540681	5.369	0.485905	1
ECDH10B_1329	30	1.92063	-0.816294	0.486246	1
ECDH10B_3834	recG	-0.36566	5.70801	0.486367	1
ECDH10B_2672	yfgI	0.743704	1.6918	0.486613	1
ECDH10B_4508	yjhP	-0.414372	3.02093	0.486753	1
ECDH10B_1444	ycjG	0.393803	4.97363	0.48677	1
ECDH10B_1619	ddpX	1.25357	0.159581	0.487034	1
ECDH10B_4371	yjeT	1.24753	0.736054	0.487189	1
ECDH10B_0359	malZ	0.60434	4.67962	0.487445	1
ECDH10B_4283	phnP	-0.293139	1.96225	0.487602	1
ECDH10B_3908	bglB	1.06586	0.477854	0.488029	1
ECDH10B_0400	queC	-0.356646	3.94635	0.488076	1
ECDH10B_1141	flgN	0.816982	1.3602	0.488431	1
ECDH10B_1303	ychE	-0.343703	4.20331	0.489154	1
ECDH10B_2790	alpA	1.21895	-0.511683	0.489535	1
ECDH10B_3745	xylB	-0.327887	2.78827	0.489641	1
ECDH10B_1739	folM	0.641319	3.51904	0.489772	1
ECDH10B_1770	pdxY	-0.334508	5.47757	0.489902	1
ECDH10B_2830	gabP	0.954764	2.83389	0.490035	1
ECDH10B_2546	ypdB	-0.289427	2.5139	0.490091	1
ECDH10B_3972	rho	0.340628	9.85126	0.490169	1
ECDH10B_4502	sgcE	-0.497477	0.169526	0.490347	1
ECDH10B_1727	dgsA	-0.396393	4.97984	0.490476	1
ECDH10B_0453	ybbP	0.451547	4.97429	0.490952	1
ECDH10B_1990	purT	-0.297882	2.63391	0.491034	1
ECDH10B_3101	pgk	-0.319927	10.8732	0.491418	1
ECDH10B_1060	cspH	1.87464	1.78874	0.491744	1
ECDH10B_0014	dnaK	-0.416691	10.5167	0.491781	1
ECDH10B_0745	glnS	-0.38433	8.01403	0.491786	1
ECDH10B_3361	ispB	-0.252074	6.85517	0.491873	1
ECDH10B_4362	yjeF	-0.341285	5.05046	0.491964	1
ECDH10B_1697	ydfV	1.24074	-0.260288	0.492064	1
ECDH10B_4130	metF	0.609961	5.60195	0.492267	1
ECDH10B_4046	mobA	-0.321279	3.68747	0.49236	1
ECDH10B_3459	smg	0.474078	6.02189	0.492627	1
ECDH10B_4162	birA	0.444667	5.58492	0.493138	1
ECDH10B_1451	insH-4	-0.422504	0.82495	0.493386	1
ECDH10B_0901	gsiD	0.760165	1.40513	0.493413	1
ECDH10B_2409	yfaY	-0.336961	5.77199	0.493548	1
ECDH10B_0162	lpxB	0.494529	5.99551	0.493562	1
ECDH10B_1383	yciQ	0.672373	2.9564	0.49372	1
ECDH10B_1368	yciA	0.631825	3.56424	0.494002	1
ECDH10B_0167	yaeR	0.493662	3.12124	0.494637	1
ECDH10B_1545	ydcA	0.678056	4.05173	0.494677	1
ECDH10B_1861	pfkB	-0.342868	4.71811	0.495084	1
ECDH10B_3875	yidR	-0.346653	4.64499	0.495177	1
ECDH10B_0283	ykgL	-0.426995	-0.0795147	0.495256	1
ECDH10B_1249	ycgY	-0.565683	-0.845883	0.495377	1
ECDH10B_0392	tig	-0.289126	10.2334	0.495763	1
ECDH10B_1581	yncD	0.554337	4.46295	0.496278	1
ECDH10B_3552	yhfT	0.77365	1.13901	0.497327	1
ECDH10B_0417	ybaJ	0.518771	6.20099	0.497372	1
ECDH10B_0065	ftsL	0.658132	2.47005	0.498121	1
ECDH10B_1266	ychQ	0.969347	1.61066	0.498268	1
ECDH10B_1579	yncB	-0.402538	4.07251	0.498331	1
ECDH10B_0332	yaiV	-0.611016	-0.164401	0.499268	1
ECDH10B_1147	flgE	-0.352846	0.116767	0.499961	1
ECDH10B_2540	yfdX	-0.370113	0.613217	0.499961	1
ECDH10B_4536	yjjV	0.533159	3.79427	0.500277	1
ECDH10B_0500	ybcK	1.01053	1.42076	0.500569	1
ECDH10B_4056	yihI	-0.244147	6.47178	0.500627	1
ECDH10B_1503	ydbJ	-0.331556	4.65881	0.500766	1
ECDH10B_0284	rpmJ	1.94064	-1.39223	0.500791	1
ECDH10B_1294	rssA	0.428952	5.46128	0.50119	1
ECDH10B_3182	exbB	-0.286555	6.99015	0.501332	1
ECDH10B_2087	fliM	1.02018	-0.710224	0.501522	1
ECDH10B_0108	yadH	-0.333813	4.63439	0.501613	1
ECDH10B_3818	rpmG	0.444714	6.23625	0.501779	1
ECDH10B_3396	yhcF	-0.293544	2.5716	0.501798	1
ECDH10B_2768	aroF	-0.338201	4.62543	0.501803	1
ECDH10B_2042	yecI	-0.365469	5.57688	0.501823	1
ECDH10B_0909	deoR	0.497098	4.62039	0.502149	1
ECDH10B_3452	ileU	1.38981	-0.48144	0.502237	1
ECDH10B_1803	ydhT	-0.336519	0.785252	0.502333	1
ECDH10B_3639	rsmD	-0.327913	4.13164	0.502344	1
ECDH10B_3677	arsR	-0.381094	1.33963	0.502521	1
ECDH10B_0870	ybiJ	0.653937	3.07267	0.502958	1
ECDH10B_0741	nagC	0.330111	5.47767	0.503253	1
ECDH10B_4240	qor	-0.328695	4.93445	0.503342	1
ECDH10B_3680	yhiS	-0.481628	-0.668334	0.504284	1
ECDH10B_3216	yqiC	0.394335	5.86347	0.504554	1
ECDH10B_3561	rpe	-0.285478	5.25213	0.504761	1
ECDH10B_3240	rpsU	0.326213	9.49341	0.504849	1
ECDH10B_3528	yheS	0.340369	6.32855	0.504946	1
ECDH10B_1670	ydfG	-0.261862	6.51424	0.50504	1
ECDH10B_2804	yfjU	1.13195	0.370511	0.505113	1
ECDH10B_0732	glnX	4.50541	-1.0874	0.505261	1
ECDH10B_2530	dsdX	0.980939	8.29576	0.505315	1
ECDH10B_3605	glgX	-0.314836	5.25779	0.505541	1
ECDH10B_1892	ynjB	-0.439332	2.94769	0.505709	1
ECDH10B_2472	argT	-0.427385	5.06112	0.505716	1
ECDH10B_0908	dacC	-0.263767	5.37688	0.506509	1
ECDH10B_1797	mdtK	-0.313464	4.51294	0.506701	1
ECDH10B_0427	ybaB	-0.318572	5.92859	0.508391	1
ECDH10B_3017	yqeG	0.53896	4.59652	0.50843	1
ECDH10B_1187	ycfT	1.01324	0.101288	0.508668	1
ECDH10B_1175	hinT	-0.351408	4.12831	0.508673	1
ECDH10B_3123	yqgE	0.511709	5.8965	0.508753	1
ECDH10B_0750	ybfE	0.515917	4.90123	0.508953	1
ECDH10B_4345	ampC	-0.312607	3.20859	0.508964	1
ECDH10B_0213	dinB	-0.298133	2.95335	0.509032	1
ECDH10B_4072	yihU	-0.472089	-0.20426	0.509357	1
ECDH10B_2985	metW	1.20341	-0.406504	0.509699	1
ECDH10B_0200	yafF	1.29638	0.33004	0.509806	1
ECDH10B_3088	serA	-0.262021	8.03969	0.510041	1
ECDH10B_0172	yaeJ	0.614693	2.8327	0.510077	1
ECDH10B_1307	oppC	-0.336297	7.13806	0.510178	1
ECDH10B_3206	cpdA	-0.347903	6.05053	0.510515	1
ECDH10B_0182	rrsH	-0.360341	4.90651	0.511047	1
ECDH10B_3823	slmA	-0.316598	5.62397	0.511654	1
ECDH10B_4028	tatB	-0.313341	5.19977	0.511932	1
ECDH10B_1930	yeaO	-0.303829	2.92144	0.512136	1
ECDH10B_2398	glpQ	-0.411001	8.75429	0.512487	1
ECDH10B_0997	ycbL	0.453338	6.73111	0.512728	1
ECDH10B_2378	atoC	-0.450365	3.6139	0.513332	1
ECDH10B_0219	pepD	-0.321905	8.70014	0.513387	1
ECDH10B_0201	yafV	-0.328564	4.33472	0.513589	1
ECDH10B_3211	ygiB	-0.263754	5.85841	0.514153	1
ECDH10B_2257	thiM	0.655361	2.67721	0.51424	1
ECDH10B_3573	yrfF	-0.32072	5.47723	0.514647	1
ECDH10B_0486	sfmA	-0.342943	-0.18322	0.515148	1
ECDH10B_3437	yhdJ	0.920888	1.80083	0.515536	1
ECDH10B_1838	pps	0.472847	5.29511	0.515635	1
ECDH10B_0420	acrR	0.958373	2.79915	0.515867	1
ECDH10B_3321	yraN	0.873319	1.61713	0.515943	1
ECDH10B_2566	valX	2.40558	-1.19665	0.51615	1
ECDH10B_4431	cybC	0.659533	4.67007	0.516355	1
ECDH10B_2710	yphA	-0.325212	2.03253	0.51648	1
ECDH10B_1192	cobB	-0.340001	5.03064	0.51666	1
ECDH10B_1007	ssuE	1.51402	-0.941023	0.516745	1
ECDH10B_2986	metV	0.751963	1.68662	0.516811	1
ECDH10B_1740	ydgC	0.60911	2.90113	0.516976	1
ECDH10B_0199	yafU	1.44061	0.0705294	0.517486	1
ECDH10B_0193	gloB	-0.347003	3.50707	0.517553	1
ECDH10B_3491	rpsS	-0.274108	7.17079	0.517791	1
ECDH10B_4128	metB	0.441637	5.69569	0.51802	1
ECDH10B_1784	nemA	0.396859	6.64566	0.518198	1
ECDH10B_2733	recO	0.675974	3.68923	0.518211	1
ECDH10B_3477	rpmD	0.643516	1.89066	0.518687	1
ECDH10B_2990	recB	0.376445	6.32798	0.519002	1
ECDH10B_0050	apaH	0.387731	5.45427	0.519495	1
ECDH10B_3049	yqeA	-0.316412	2.24788	0.519577	1
ECDH10B_2027	tar	-0.510708	-0.657029	0.520122	1
ECDH10B_4507	sgcX	-0.319714	1.65803	0.520897	1
ECDH10B_2777	ffh	-0.230474	8.41578	0.52099	1
ECDH10B_0431	hemH	-0.303976	4.67237	0.521657	1
ECDH10B_0310	frmB	0.35921	7.72945	0.521847	1
ECDH10B_1359	mhpA	1.14663	0.00851672	0.522032	1
ECDH10B_3406	sspA	-0.22557	7.981	0.522503	1
ECDH10B_2510	yfdC	-0.358846	1.71965	0.523557	1
ECDH10B_0767	rhsC	0.549501	4.50404	0.524009	1
ECDH10B_1342	rha	-1.44216	-2.01408	0.524633	1
ECDH10B_3505	gspI	-1.3541	-2.07891	0.52487	1
ECDH10B_4097	rhaT	-0.282883	1.87902	0.525268	1
ECDH10B_4557	creC	0.635053	3.4384	0.525611	1
ECDH10B_2073	yedL	-0.389709	0.0583222	0.526233	1
ECDH10B_2059	yecS	-0.273564	3.12839	0.52709	1
ECDH10B_3684	yhiD	1.29733	1.022	0.527332	1
ECDH10B_4399	yjfZ	0.876871	0.801961	0.527732	1
ECDH10B_4102	cpxR	-0.314204	6.45382	0.527757	1
ECDH10B_4155	btuB	-0.289071	7.47378	0.527767	1
ECDH10B_1591	ydcC	1.29705	0.207864	0.52815	1
ECDH10B_3066	recJ	-0.31318	6.25904	0.528269	1
ECDH10B_0495	ybcD	-0.473252	-0.384379	0.528952	1
ECDH10B_0002	thrA	-0.296515	8.7331	0.528968	1
ECDH10B_3878	dgoD	-0.35374	1.18914	0.528986	1
ECDH10B_0407	amtB	0.507868	2.54999	0.529045	1
ECDH10B_2044	isrB	-0.498317	-1.21045	0.529268	1
ECDH10B_2791	yfjI	0.927019	0.401403	0.529557	1
ECDH10B_1654	yneG	0.746244	1.57194	0.529928	1
ECDH10B_2259	yohM	-0.296711	1.52869	0.53055	1
ECDH10B_2053	pgsA	-0.315831	5.41624	0.530771	1
ECDH10B_3945	rrsC	-0.375135	6.24155	0.530864	1
ECDH10B_2325	fruK	-0.254966	9.40875	0.530872	1
ECDH10B_1905	ansA	-0.314254	4.36372	0.530962	1
ECDH10B_1638	hipA	-0.443634	2.95418	0.531286	1
ECDH10B_1465	ttcA	0.348569	6.26481	0.531548	1
ECDH10B_3368	yrbE	0.363807	5.98945	0.531909	1
ECDH10B_0984	msbA	0.320293	6.92197	0.531941	1
ECDH10B_2800	yfjR	-0.339211	-0.386707	0.532973	1
ECDH10B_1083	rutB	-1.027	-1.71463	0.533856	1
ECDH10B_2255	yegX	0.883833	1.20057	0.533904	1
ECDH10B_3853	ilvN	0.651017	3.07763	0.533965	1
ECDH10B_0163	rnhB	0.445124	4.79706	0.534157	1
ECDH10B_0120	ecpD	1.268	-0.580465	0.534319	1
ECDH10B_0177	rcsF	-0.322053	4.78891	0.534562	1
ECDH10B_1550	ydcI	0.462621	4.92496	0.534838	1
ECDH10B_3377	hpf	0.47367	4.84944	0.534975	1
ECDH10B_1655	yneH	0.494547	4.1785	0.535032	1
ECDH10B_1400	osmB	0.938389	3.77959	0.535235	1
ECDH10B_2724	sroF	0.896878	2.72175	0.535388	1
ECDH10B_1059	insB-4	-0.498883	-1.04722	0.535899	1
ECDH10B_1425	pspE	0.612281	6.48473	0.535993	1
ECDH10B_4406	ytfG	-0.267497	2.35865	0.53641	1
ECDH10B_0258	yagH	0.520648	6.06813	0.536704	1
ECDH10B_0821	aroG	0.329863	8.28257	0.537006	1
ECDH10B_2136	cobS	-0.280241	2.22193	0.537037	1
ECDH10B_0179	metI	0.361022	5.21382	0.537182	1
ECDH10B_2249	gatY	-0.372065	10.0344	0.537833	1
ECDH10B_1290	tyrV	0.733843	1.84399	0.537835	1
ECDH10B_3327	yhbP	-0.308118	3.73904	0.53788	1
ECDH10B_0083	yacF	-0.294456	4.10918	0.537902	1
ECDH10B_1946	yoaA	0.506899	4.91838	0.538501	1
ECDH10B_1800	valW	4.23809	-1.25599	0.538601	1
ECDH10B_3512	bfd	0.683569	3.23428	0.538603	1
ECDH10B_1785	gloA	-0.339185	5.13118	0.538849	1
ECDH10B_1024	fabA	0.401374	8.2387	0.539239	1
ECDH10B_3828	yicG	-0.26487	3.12815	0.53939	1
ECDH10B_0349	ykiA	0.616106	2.29865	0.539533	1
ECDH10B_3723	dppA	-0.241504	10.6982	0.53965	1
ECDH10B_3525	yheV	-0.293241	-0.260469	0.539824	1
ECDH10B_1043	hyaB	-0.433291	-0.516825	0.540349	1
ECDH10B_2462	yfcE	-0.309644	5.36838	0.540507	1
ECDH10B_3170	hybD	-0.269399	1.9496	0.540548	1
ECDH10B_1765	rsxG	-0.317671	3.58283	0.540981	1
ECDH10B_2834	ygaV	-0.372631	0.362934	0.541061	1
ECDH10B_3813	rfaG	-0.299396	5.18641	0.5412	1
ECDH10B_1834	ydiR	-0.34984	-0.0347191	0.541732	1
ECDH10B_3951	hdfR	-0.309094	4.14916	0.542312	1
ECDH10B_3588	gntX	-0.28937	4.68683	0.543345	1
ECDH10B_0264	yagJ	-0.343255	3.58917	0.543346	1
ECDH10B_2633	aegA	-0.260387	2.10273	0.543434	1
ECDH10B_1250	treA	0.511565	3.61215	0.543436	1
ECDH10B_4415	ytfM	-0.267618	5.02304	0.54347	1
ECDH10B_1660	marC	0.451479	3.63704	0.544826	1
ECDH10B_3462	fmt	-0.315165	6.94018	0.545407	1
ECDH10B_0932	artQ	-0.279721	3.94615	0.545604	1
ECDH10B_1260	prsA	-0.207818	8.05546	0.545754	1
ECDH10B_3254	ygjJ	-0.62547	-1.2559	0.546245	1
ECDH10B_0156	rseP	0.316489	7.30136	0.546558	1
ECDH10B_2780	grpE	-0.271196	7.92465	0.547193	1
ECDH10B_3261	ygjQ	1.11814	0.479531	0.547498	1
ECDH10B_4169	secE	-0.226043	6.77649	0.547532	1
ECDH10B_3451	alaU	1.91292	-0.329598	0.5479	1
ECDH10B_0125	dksA	-0.248679	7.81045	0.548114	1
ECDH10B_1475	sieB	1.35819	-0.245326	0.548154	1
ECDH10B_3581	greB	-0.304862	3.71397	0.548899	1
ECDH10B_0810	lysT	0.745613	2.63498	0.549163	1
ECDH10B_2007	aspS	-0.219554	8.01284	0.549323	1
ECDH10B_2554	yfeO	-0.255258	1.6698	0.549414	1
ECDH10B_4560	yjjY	-0.253451	1.71566	0.549497	1
ECDH10B_3840	selC	-0.348013	0.449755	0.54989	1
ECDH10B_2287	yehZ	-0.280056	3.3621	0.550401	1
ECDH10B_0041	caiT	-0.323248	0.400503	0.55097	1
ECDH10B_4009	yigG	2.1584	-0.872059	0.55119	1
ECDH10B_0270	yagP	0.962583	0.0173892	0.551453	1
ECDH10B_3810	rfaB	-0.296638	4.85821	0.551641	1
ECDH10B_0337	yaiZ	-0.34107	4.48673	0.551829	1
ECDH10B_2730	yfhL	0.802816	2.09364	0.552298	1
ECDH10B_1810	pykF	-0.240425	9.73684	0.552501	1
ECDH10B_2286	yehY	0.726696	2.70651	0.553334	1
ECDH10B_0111	panD	-0.306551	6.97288	0.553464	1
ECDH10B_1827	ydiN	1.82077	-0.888299	0.553594	1
ECDH10B_1819	rydB	2.80446	-0.50299	0.553845	1
ECDH10B_1113	csgB	1.79075	-1.45548	0.554529	1
ECDH10B_1862	ydiZ	-0.254349	1.55526	0.554763	1
ECDH10B_3606	glgB	-0.211769	6.91125	0.555068	1
ECDH10B_1094	pgaD	1.00233	1.17012	0.555185	1
ECDH10B_0008	talB	-0.256853	10.0717	0.555418	1
ECDH10B_3598	glpG	-0.314729	5.18165	0.555483	1
ECDH10B_0939	ybjT	0.346182	4.60917	0.555872	1
ECDH10B_1318	exo	-0.368018	-0.506206	0.55605	1
ECDH10B_4265	nrfE	-0.343529	0.715853	0.556557	1
ECDH10B_1872	chbF	0.703103	1.48832	0.556563	1
ECDH10B_3502	gspF	-0.317424	-0.248331	0.556774	1
ECDH10B_4137	frwC	-0.377202	0.710589	0.557095	1
ECDH10B_0743	nagB	-0.32754	5.11726	0.557778	1
ECDH10B_2379	atoD	-0.434665	-1.45481	0.557804	1
ECDH10B_0823	galM	-0.284788	5.61498	0.558022	1
ECDH10B_1597	narW	1.92381	-0.307799	0.558341	1
ECDH10B_2933	sscR	0.602847	3.9692	0.558555	1
ECDH10B_2769	yfiL	0.786665	-0.0529858	0.558556	1
ECDH10B_4327	pheU	-0.523972	-1.39861	0.558911	1
ECDH10B_3587	bioH	-0.2785	4.47526	0.55902	1
ECDH10B_1226	ycgI	-0.640035	-1.42726	0.559139	1
ECDH10B_0029	fkpB	0.323719	5.52282	0.559536	1
ECDH10B_2759	rrsG	-0.333743	6.0224	0.559584	1
ECDH10B_1155	rne	-0.196097	9.02215	0.560415	1
ECDH10B_1693	rem	-0.351495	-0.127507	0.56086	1
ECDH10B_0955	aat	0.580852	4.14884	0.560979	1
ECDH10B_2112	yedW	0.547844	2.75299	0.561402	1
ECDH10B_2681	ispG	0.252417	7.62979	0.561588	1
ECDH10B_1551	ydcJ	-0.251065	3.14756	0.56178	1
ECDH10B_0072	murG	0.451885	5.54073	0.561902	1
[truncated: 2,353 more rows]

## Sheet: Flask vs Tube (All States)
Locus ID	Gene Name	log(fold change)	log(count per million)	P-value	FDR		Up Regulated Functional Enrichment (P < 0.01)						Down Regulated Functional Enrichment (P < 0.01)
ECDH10B_3746	xylA	4.12365	5.4926	1.75381e-07	0.000498602		GO ID	Description	Study Ratio	Background Ratio	P-value		GO ID	Description	Study Ratio	Background Ratio	P-value
ECDH10B_2116	yodA	-8.84114	7.38283	2.50305e-07	0.000498602		......GO:0015753	D-xylose transport	4/59	4/3770	2.91e-05		...GO:0009266	response to temperature stimulus	7/37	79/3770	0.00382
ECDH10B_0258	yagH	4.43294	9.16862	4.06058e-07	0.000498602		.....GO:0015750	pentose transport	5/59	10/3770	0.000101		...GO:0009408	response to heat	6/37	57/3770	0.00671
ECDH10B_3873	ibpA	-2.58451	6.92566	4.57224e-07	0.000498602		....GO:0015774	polysaccharide transport	4/59	8/3770	0.00194
ECDH10B_2555	ypeC	-3.62791	4.83463	9.67114e-07	0.00084371		......GO:0015752	D-ribose transport	3/59	3/3770	0.00196
ECDH10B_1400	osmB	-3.29518	4.31287	1.6729e-06	0.0011887		.......GO:0015148	D-xylose transmembrane transporter activity	3/59	3/3770	0.00196
ECDH10B_0285	rpmE2	-9.01015	3.70204	1.90759e-06	0.0011887		....GO:0043211	carbohydrate-transporting ATPase activity	4/59	10/3770	0.00569
ECDH10B_3750	xylR	3.56901	6.38871	4.4937e-06	0.00245019
ECDH10B_3914	pstC	-2.48119	4.35555	5.89573e-06	0.00285747
ECDH10B_0257	yagG	3.13507	8.72722	7.89881e-06	0.00344546
ECDH10B_4060	glnA	-1.64339	9.03728	1.06017e-05	0.00396728
ECDH10B_3749	xylH	5.50876	7.49398	1.10359e-05	0.00396728
ECDH10B_3747	xylF	5.92493	8.54262	1.21449e-05	0.00396728
ECDH10B_3748	xylG	5.45357	8.06905	1.27331e-05	0.00396728
ECDH10B_2531	dsdA	-3.16598	5.33347	1.47069e-05	0.00427678
ECDH10B_4220	xylE	3.7128	3.96058	4.8583e-05	0.0132449
ECDH10B_3872	ibpB	-2.5169	6.8001	6.18818e-05	0.0158781
ECDH10B_3726	yhjX	-4.42235	7.3935	0.00010815	0.0262084
ECDH10B_3915	pstS	-1.99491	6.14092	0.00015284	0.0335028
ECDH10B_0472	allC	3.21591	1.67831	0.000153612	0.0335028
ECDH10B_0915	ybjK	2.19189	3.13101	0.000190669	0.0396047
ECDH10B_3839	yicJ	3.64391	3.39145	0.000278384	0.0551959
ECDH10B_1989	yebG	2.17383	5.44398	0.000321233	0.0609225
ECDH10B_0141	degP	-1.51732	7.71166	0.0003599	0.0654118
ECDH10B_2780	grpE	-1.58783	7.32186	0.000381477	0.0655685
ECDH10B_3156	glcD	3.42834	3.85747	0.000390825	0.0655685
ECDH10B_0116	yadK	7.30586	0.443363	0.000409607	0.0661742
ECDH10B_3583	feoA	-4.56337	2.67626	0.000427047	0.0665279
ECDH10B_2530	dsdX	-3.68159	4.47031	0.000488512	0.0716318
ECDH10B_2570	xapB	2.33942	2.18941	0.000492654	0.0716318
ECDH10B_3745	xylB	2.48997	4.4108	0.000566533	0.07905
ECDH10B_1998	znuA	-2.81406	6.73562	0.000579918	0.07905
ECDH10B_3838	yicI	2.61359	5.75837	0.000604337	0.0798823
ECDH10B_4443	yjgI	-2.81917	3.08646	0.000629882	0.0808101
ECDH10B_0355	phoB	-2.15374	5.03615	0.000745375	0.0908887
SYNTHETIC_AraC	AraC	1.27356	11.4037	0.000750531	0.0908887
ECDH10B_2578	cysZ	-1.77666	4.91111	0.000770949	0.0908887
ECDH10B_2468	hisP	1.99669	3.51595	0.00108549	0.124603
ECDH10B_2117	yodB	-4.24735	3.97691	0.00112472	0.125795
ECDH10B_4059	glnL	-1.5205	4.86574	0.00123868	0.135078
ECDH10B_3290	tdcC	-3.25434	4.87121	0.00146948	0.156338
ECDH10B_3187	dkgA	2.26157	5.81183	0.00152252	0.158125
ECDH10B_4418	yzfA	6.79242	0.0589109	0.00173388	0.175108
ECDH10B_2760	clpB	-1.62051	8.01795	0.00177835	0.175108
ECDH10B_0014	dnaK	-1.6522	9.5887	0.00180648	0.175108
ECDH10B_2787	ssrA	1.44364	14.6473	0.00204424	0.193847
ECDH10B_1426	ycjM	-3.92688	2.63085	0.00231339	0.214702
ECDH10B_1053	gfcE	3.44647	1.01877	0.00239281	0.217447
ECDH10B_0460	allS	6.32794	-0.320501	0.00250009	0.222559
ECDH10B_2275	yehM	2.39216	1.41842	0.00275515	0.24036
ECDH10B_2372	ompC	1.67671	7.156	0.00289128	0.241064
ECDH10B_1231	ycgK	-2.99436	3.61229	0.00296383	0.241064
ECDH10B_1648	lsrF	3.68306	0.676674	0.00298951	0.241064
ECDH10B_4222	malF	2.0972	5.25367	0.00308134	0.241064
ECDH10B_3090	yqfE	5.95418	-0.575136	0.00308313	0.241064
ECDH10B_3291	tdcB	-4.51281	4.81039	0.00309481	0.241064
ECDH10B_3162	yghS	6.50483	-0.150056	0.00320489	0.245258
ECDH10B_2041	araF	4.34202	7.18086	0.00327665	0.246427
ECDH10B_0968	ycaD	-1.48369	5.0845	0.00351061	0.259368
ECDH10B_0284	rpmJ	-5.33364	2.88193	0.0035862	0.259368
SYNTHETIC_TetR	TetR	1.05962	9.11216	0.00371997	0.259368
ECDH10B_2224	ryeC	2.70177	1.27097	0.00373808	0.259368
ECDH10B_3155	glcE	4.17101	1.66927	0.00374603	0.259368
ECDH10B_1452	ynaJ	1.19956	6.94519	0.00394852	0.267231
ECDH10B_1750	uidA	2.04772	5.77707	0.00398316	0.267231
ECDH10B_4135	fsaB	2.62041	2.92323	0.00404339	0.267231
ECDH10B_3797	yibD	-1.55241	4.53064	0.00429407	0.273284
ECDH10B_1624	gadB	-3.64951	3.56408	0.00429884	0.273284
ECDH10B_4100	yiiM	1.61476	4.42068	0.00435467	0.273284
ECDH10B_1825	ydiL	-6.11316	-0.811245	0.00438558	0.273284
ECDH10B_2026	tap	6.26076	-0.321317	0.00450677	0.276881
ECDH10B_0429	htpG	-1.25919	7.71109	0.00556519	0.337158
ECDH10B_1028	sulA	1.54756	5.3055	0.00584419	0.349138
ECDH10B_0420	acrR	2.32965	4.32228	0.00594925	0.349138
ECDH10B_0945	aqpZ	2.22448	1.52481	0.00603166	0.349138
ECDH10B_1681	ydfO	3.82303	0.404554	0.0060831	0.349138
ECDH10B_1689	cspB	1.1181	9.82012	0.00627392	0.355413
ECDH10B_0476	ylbF	4.06339	0.0443724	0.00641799	0.355801
ECDH10B_4224	malK	1.89808	5.27429	0.00653319	0.355801
ECDH10B_4225	lamB	1.80786	7.25254	0.00654341	0.355801
ECDH10B_0471	ylbA	1.83277	2.7855	0.00667358	0.355801
ECDH10B_1023	rmf	1.81695	6.88795	0.00681858	0.355801
ECDH10B_1137	rimJ	-1.69898	4.41476	0.00684931	0.355801
ECDH10B_2819	ypjC	3.28287	0.525023	0.00685174	0.355801
ECDH10B_0999	ompF	1.32669	9.70442	0.00724393	0.371742
ECDH10B_1938	yeaU	3.89967	0.6037	0.00766647	0.38885
ECDH10B_4412	ytfK	-1.32796	5.20406	0.00789098	0.395388
ECDH10B_2620	eutE	6.13519	-0.427507	0.00798606	0.395388
ECDH10B_3012	ygeA	2.15119	7.8726	0.00806729	0.395388
ECDH10B_4232	lexA	0.909974	8.29242	0.00822386	0.398583
ECDH10B_4284	phnO	2.63243	0.618055	0.00842063	0.403635
ECDH10B_2105	yedR	-2.69956	2.22667	0.00868001	0.411546
ECDH10B_4167	thrT	-2.00986	3.63097	0.00894902	0.416147
ECDH10B_1684	cspI	1.57298	8.5846	0.00896787	0.416147
ECDH10B_1247	ycgR	6.5609	-0.145791	0.00913493	0.419438
ECDH10B_1237	umuC	2.62147	1.5248	0.00942184	0.428105
ECDH10B_1269	ldrA	3.21491	-0.100751	0.00952908	0.428514
ECDH10B_2562	yfeC	1.40466	4.11097	0.00973639	0.433369
ECDH10B_4286	phnM	5.76055	-0.724292	0.0109222	0.481239
ECDH10B_1785	gloA	1.56824	5.25718	0.0115975	0.505446
ECDH10B_4506	sgcB	-6.61613	-0.454644	0.0117034	0.505446
ECDH10B_4226	malM	1.80129	5.55495	0.0120904	0.509941
ECDH10B_3769	aldB	2.20094	3.8291	0.0120911	0.509941
ECDH10B_3731	yiaD	-1.94917	3.53197	0.0122598	0.509941
ECDH10B_3301	garD	-2.07865	3.23512	0.0122987	0.509941
ECDH10B_0254	yagA	1.78567	2.75857	0.012392	0.509941
ECDH10B_2939	ygcS	6.13801	-0.427422	0.0130343	0.516995
ECDH10B_1614	ddpF	2.90759	1.99899	0.0130362	0.516995
ECDH10B_1968	htpX	-0.928138	9.01845	0.0130605	0.516995
ECDH10B_0491	fimZ	-2.292	3.14608	0.0130614	0.516995
ECDH10B_1393	acnA	0.96421	6.70005	0.013156	0.516995
ECDH10B_4120	hslU	-0.926999	7.737	0.0137591	0.535866
ECDH10B_1748	uidC	2.01134	3.24849	0.0141494	0.546192
ECDH10B_1052	etp	-5.34281	-1.16278	0.0146506	0.547023
ECDH10B_0474	fdrA	-3.5998	1.61399	0.0146719	0.547023
ECDH10B_1912	ydjJ	2.38196	0.990012	0.0147336	0.547023
ECDH10B_2025	cheR	4.10922	-0.642505	0.0149603	0.547023
ECDH10B_1495	tfaR	5.68393	-0.751503	0.0150158	0.547023
ECDH10B_2039	araH	2.96477	6.5259	0.0150209	0.547023
ECDH10B_2831	csiR	1.77333	2.81039	0.0150848	0.547023
ECDH10B_1817	sufB	2.08139	5.9854	0.0153136	0.547023
ECDH10B_3684	yhiD	-2.54271	3.02636	0.0153784	0.547023
ECDH10B_0508	ybcQ	2.79808	-0.14098	0.015425	0.547023
ECDH10B_0046	yaaU	6.15943	-0.469221	0.0157036	0.552411
ECDH10B_1831	ydiO	3.32396	0.844012	0.0158956	0.554691
ECDH10B_3023	ygeG	5.86497	-0.586936	0.0162258	0.55748
ECDH10B_0227	ykfI	6.0616	-0.546063	0.0162311	0.55748
ECDH10B_0020	nhaA	1.13025	6.83832	0.0165279	0.557642
ECDH10B_1135	grxB	1.48758	6.10487	0.0165704	0.557642
ECDH10B_4333	fxsA	-1.84431	4.2038	0.0166193	0.557642
ECDH10B_2161	yeeF	-1.19843	6.00767	0.0171714	0.569028
ECDH10B_0043	fixB	6.28477	-0.3411	0.0172196	0.569028
ECDH10B_2949	chpA	2.58922	1.10966	0.0174416	0.572031
ECDH10B_1733	mdtJ	1.28717	5.52701	0.0176075	0.573165
ECDH10B_3687	hdeD	-2.99458	3.77575	0.0182095	0.585874
ECDH10B_0770	ybfC	2.89391	0.987447	0.0183373	0.585874
ECDH10B_1623	gadC	-2.1823	2.13858	0.0184762	0.585874
ECDH10B_1820	ydiH	1.65385	5.37699	0.0185352	0.585874
ECDH10B_4290	phnI	5.90556	-0.613283	0.0188102	0.590289
ECDH10B_1541	aldA	1.40219	7.96234	0.0189911	0.591708
ECDH10B_2060	dcyD	-1.29386	5.08783	0.0194573	0.59785
ECDH10B_3585	yhgG	-3.53602	1.22441	0.0195364	0.59785
ECDH10B_3299	garL	-3.54055	2.04547	0.0195994	0.59785
ECDH10B_0488	sfmD	-2.41421	2.27134	0.0202018	0.611946
ECDH10B_1109	csgG	2.1225	0.681622	0.0207904	0.616581
ECDH10B_3289	tdcD	-3.07237	3.74102	0.0208593	0.616581
ECDH10B_2211	wzb	-3.95006	2.7877	0.0209864	0.616581
ECDH10B_3679	arsC	-2.70891	2.49967	0.0213144	0.616581
ECDH10B_2826	ygaT	2.05924	2.82158	0.0213527	0.616581
ECDH10B_0340	phoA	-1.55499	3.47454	0.0214013	0.616581
ECDH10B_1350	C	5.82948	-0.654406	0.0214943	0.616581
ECDH10B_3858	yidG	2.95508	0.429213	0.0216229	0.616581
ECDH10B_4020	metE	1.63702	7.02768	0.0217217	0.616581
ECDH10B_2319	rihB	3.94428	-0.763167	0.0219375	0.616581
ECDH10B_2522	yfdP	2.65361	-0.0558101	0.0221201	0.616581
ECDH10B_2160	yeeE	-1.93232	5.1611	0.0221863	0.616581
ECDH10B_4410	ytfI	-1.95911	2.28241	0.0226279	0.616581
ECDH10B_1859	yniD	1.96214	1.68501	0.0227559	0.616581
ECDH10B_0214	yafN	5.80203	-0.684301	0.0229081	0.616581
ECDH10B_4221	malG	1.59535	4.41013	0.0229588	0.616581
ECDH10B_0272	yagR	1.74423	2.14972	0.0229694	0.616581
ECDH10B_2618	eutG	5.64084	-0.702391	0.0230277	0.616581
ECDH10B_4034	fadA	1.71821	4.40454	0.0230565	0.616581
ECDH10B_1793	ydhB	1.2873	3.53894	0.0231819	0.616581
ECDH10B_3764	sgbE	-2.76407	1.4266	0.0233411	0.617055
ECDH10B_1038	yccX	1.52815	2.092	0.0239962	0.623467
ECDH10B_2431	elaD	-2.85362	2.62573	0.024103	0.623467
ECDH10B_0087	hofB	1.26397	4.06608	0.024122	0.623467
ECDH10B_2437	yfbP	2.43814	1.38843	0.0241554	0.623467
ECDH10B_3454	yrdA	0.843364	7.32394	0.0249384	0.639889
ECDH10B_2144	yeeP	-2.54161	2.10447	0.0251872	0.640711
ECDH10B_1235	hlyE	-2.9594	0.527131	0.0253711	0.640711
ECDH10B_0070	murD	0.975222	6.55774	0.0254111	0.640711
ECDH10B_3616	yhhZ	2.25498	0.974795	0.0258293	0.647514
ECDH10B_1061	cspG	0.995489	9.3025	0.02619	0.650793
ECDH10B_4144	ppc	0.771439	9.412	0.0264007	0.650793
ECDH10B_4331	dcuA	-1.1403	7.30302	0.0264077	0.650793
ECDH10B_1287	ychS	-5.51687	-1.12432	0.0270682	0.663314
ECDH10B_1997	yebA	-1.32627	5.91222	0.0275462	0.663314
ECDH10B_1620	dos	1.70796	2.32179	0.0275587	0.663314
ECDH10B_2246	gatB	-2.85385	2.45902	0.0276582	0.663314
ECDH10B_0860	ybhR	1.18199	3.10493	0.0277519	0.663314
ECDH10B_1545	ydcA	-1.36272	4.42653	0.0279389	0.663314
ECDH10B_4335	groES	-1.0089	7.12825	0.0280563	0.663314
ECDH10B_0234	yafY	4.26213	-0.541133	0.0281323	0.663314
ECDH10B_1916	msrB	1.14583	6.25285	0.0285175	0.665622
ECDH10B_3013	araE	2.33292	9.35035	0.028681	0.665622
ECDH10B_2937	ygcQ	2.11943	1.33074	0.0287357	0.665622
ECDH10B_0326	ykiB	-3.86512	-0.420269	0.0288406	0.665622
ECDH10B_4223	malE	1.60883	7.10065	0.0291627	0.669515
ECDH10B_2506	yfcZ	-1.82869	5.02738	0.0294001	0.671431
ECDH10B_1554	rimL	-1.35947	3.97038	0.0302975	0.680923
ECDH10B_4533	osmY	-1.02957	5.87589	0.030381	0.680923
ECDH10B_0256	yagF	0.913818	10.4101	0.0305683	0.680923
ECDH10B_4072	yihU	5.00258	-1.11015	0.0306317	0.680923
ECDH10B_1801	ydhR	1.2222	5.92386	0.0308557	0.680923
ECDH10B_2176	ugd	-1.40097	7.10469	0.030947	0.680923
ECDH10B_3207	yqiB	1.45617	3.19677	0.0311854	0.680923
ECDH10B_1749	uidB	1.50407	4.41573	0.0313874	0.680923
ECDH10B_2229	mdtD	-1.61593	2.13771	0.0313933	0.680923
ECDH10B_2238	yegS	-2.29615	2.20849	0.0314582	0.680923
ECDH10B_3686	hdeA	-2.12089	4.80398	0.0315329	0.680923
ECDH10B_1479	ydaS	2.79255	0.326436	0.0319982	0.68527
ECDH10B_1873	chbR	1.15813	2.94291	0.0320484	0.68527
ECDH10B_1036	hspQ	-1.12554	4.25183	0.0327421	0.696688
ECDH10B_4507	sgcX	1.37968	1.88812	0.0331987	0.702973
ECDH10B_2291	yohC	1.59751	2.7638	0.0340366	0.717236
ECDH10B_1988	yebF	1.14228	4.72963	0.0348304	0.729797
ECDH10B_1538	azoR	1.91811	1.47227	0.0349674	0.729797
ECDH10B_0967	ycaC	1.34716	4.69417	0.0352623	0.729881
ECDH10B_3715	bcsG	-1.2413	5.07721	0.035306	0.729881
ECDH10B_0292	ykgC	2.61541	0.0930002	0.0366698	0.754274
ECDH10B_0098	acnB	0.75361	10.2436	0.0368952	0.754274
ECDH10B_3913	pstA	-1.07213	4.09068	0.0370047	0.754274
ECDH10B_3958	ilvM	-1.56364	3.84025	0.0374555	0.759912
ECDH10B_0959	lrp	0.710071	8.45252	0.0385562	0.76873
ECDH10B_1518	paaF	5.8357	-0.630186	0.0388753	0.76873
ECDH10B_1055	gfcC	3.39645	-0.472299	0.0390181	0.76873
ECDH10B_2157	dacD	1.20667	2.98311	0.0390955	0.76873
ECDH10B_3694	gadA	-2.58763	2.1897	0.0391874	0.76873
ECDH10B_2608	yffL	1.14707	3.89529	0.0392493	0.76873
ECDH10B_2614	yffR	1.85841	2.06202	0.0393212	0.76873
ECDH10B_3506	gspJ	5.25446	-0.986613	0.0394972	0.76873
ECDH10B_2910	nlpD	0.741407	7.34258	0.0395982	0.76873
ECDH10B_4129	metL	0.737063	7.25365	0.0396525	0.76873
ECDH10B_4227	yjbI	-1.62764	3.60223	0.0398852	0.76982
ECDH10B_1471	recE	1.44233	3.21624	0.0402345	0.773141
ECDH10B_0237	yafZ	2.5432	0.92173	0.040424	0.773375
ECDH10B_1879	cho	1.08448	4.79597	0.0406967	0.775192
ECDH10B_1105	ycdW	1.1146	4.19273	0.041128	0.780002
ECDH10B_1336	rap	2.42674	0.0754942	0.041395	0.781119
ECDH10B_3062	ygfU	4.44834	-1.45296	0.0415451	0.781119
SYNTHETIC_LacI	LacI	0.707009	8.56408	0.0419759	0.785832
ECDH10B_2084	fliJ	-5.30102	-1.3759	0.0427551	0.794339
ECDH10B_2706	hcaF	-2.60059	1.81947	0.043082	0.794339
ECDH10B_3243	mug	1.16392	4.60425	0.0431985	0.794339
ECDH10B_1589	yncI	1.29115	3.05171	0.0433138	0.794339
ECDH10B_2276	yehP	6.12294	-0.538756	0.0433408	0.794339
ECDH10B_1530	insI-2	-1.6026	1.93372	0.044189	0.806495
ECDH10B_4563	yifN	1.27936	2.41468	0.0445797	0.810236
ECDH10B_1626	yddB	1.99098	2.04752	0.0450696	0.811639
ECDH10B_1236	umuD	3.71058	-0.444737	0.0451655	0.811639
ECDH10B_1243	dadX	1.02728	7.16178	0.0452151	0.811639
ECDH10B_4288	phnK	-4.48472	-1.55711	0.045493	0.813269
ECDH10B_4287	phnL	6.21378	-0.412506	0.0457245	0.813269
ECDH10B_1509	feaR	1.43489	3.51924	0.0461782	0.813269
ECDH10B_1728	ynfL	2.16997	0.757914	0.0465561	0.813269
ECDH10B_1346	Nu1	-2.96114	1.08845	0.0466345	0.813269
ECDH10B_3296	rnpB	0.787068	13.1136	0.0468149	0.813269
ECDH10B_1318	exo	5.67378	-0.73437	0.046908	0.813269
ECDH10B_2470	hisQ	1.36894	3.78992	0.0472648	0.813269
ECDH10B_2834	ygaV	2.49686	1.5467	0.0472836	0.813269
ECDH10B_0825	galK	1.24313	6.38698	0.0476201	0.813269
ECDH10B_4346	frdD	-2.27027	5.82295	0.0476501	0.813269
ECDH10B_3055	ygfM	3.77377	-0.804802	0.047702	0.813269
ECDH10B_2243	insF-5	-3.23583	-0.0292878	0.0478915	0.813269
ECDH10B_2500	yfcU	1.13501	2.77071	0.0483074	0.813269
ECDH10B_2277	yehQ	1.61384	1.53163	0.0483654	0.813269
ECDH10B_3084	zapA	0.696683	6.73924	0.0483862	0.813269
ECDH10B_3614	ryhB	3.07644	-0.487058	0.0484754	0.813269
ECDH10B_4035	fadB	1.39168	5.02302	0.049139	0.821243
ECDH10B_0869	ybiC	1.01138	5.80419	0.0496491	0.821311
ECDH10B_3555	yhfW	2.33705	-0.0307632	0.0497121	0.821311
ECDH10B_2786	smpB	0.679428	6.83362	0.0498347	0.821311
ECDH10B_2599	ypeA	1.04049	3.77609	0.0498962	0.821311
ECDH10B_1673	ydfI	2.56782	0.71138	0.0502784	0.823931
ECDH10B_2049	yecA	0.994847	6.75761	0.0511809	0.823931
ECDH10B_0743	nagB	1.15215	4.49669	0.0514041	0.823931
ECDH10B_2227	mdtB	-1.14735	3.62194	0.051647	0.823931
ECDH10B_1077	ymdF	-1.84855	1.75906	0.0516766	0.823931
ECDH10B_3818	rpmG	-0.928648	5.77687	0.0516974	0.823931
ECDH10B_1553	ydcH	-1.55221	3.4866	0.0525653	0.823931
ECDH10B_0477	ybcF	1.81203	1.01961	0.0526176	0.823931
ECDH10B_3952	yifE	-0.798063	6.42249	0.0526383	0.823931
ECDH10B_1142	flgM	1.3697	2.0195	0.0532983	0.823931
ECDH10B_1645	lsrC	4.27686	-0.539154	0.0536352	0.823931
ECDH10B_4325	cadB	-2.69946	0.337406	0.0537942	0.823931
ECDH10B_3371	kdsD	0.712124	5.78954	0.0538152	0.823931
ECDH10B_4306	eptA	-1.26021	5.02778	0.0539223	0.823931
ECDH10B_1705	ydfC	2.52216	0.602933	0.0539949	0.823931
ECDH10B_1885	astA	1.52091	2.76694	0.0543262	0.823931
ECDH10B_3105	yggF	-2.96596	1.49679	0.0549324	0.823931
ECDH10B_0283	ykgL	2.10696	0.964714	0.0549917	0.823931
ECDH10B_1213	ycgZ	1.63503	1.63036	0.0550397	0.823931
ECDH10B_3000	nudH	0.943107	6.26177	0.0551618	0.823931
ECDH10B_1488	ydaY	1.77606	1.43896	0.0552797	0.823931
ECDH10B_3930	mioC	0.682238	7.43277	0.0554563	0.823931
ECDH10B_2507	fadL	0.696279	6.59004	0.0554999	0.823931
ECDH10B_3439	envR	4.47705	-1.39168	0.055568	0.823931
ECDH10B_1034	yccT	2.0208	1.28898	0.0559689	0.823931
ECDH10B_3236	ttdA	4.32669	-1.44784	0.0560252	0.823931
ECDH10B_4115	glpK	0.777847	10.0269	0.056142	0.823931
ECDH10B_3245	yqjH	1.1759	5.18184	0.05618	0.823931
ECDH10B_3270	exuR	0.637572	6.79139	0.0564065	0.823931
ECDH10B_1043	hyaB	-3.09865	1.12149	0.0564169	0.823931
ECDH10B_1595	yddE	1.04232	4.7836	0.0567106	0.823931
ECDH10B_4281	rpiB	1.74281	2.41359	0.0577536	0.823931
ECDH10B_2201	nudD	-2.33389	3.49152	0.057959	0.823931
ECDH10B_3683	yhiF	-1.61291	1.62947	0.0583238	0.823931
ECDH10B_1383	yciQ	1.01358	4.12112	0.0584816	0.823931
ECDH10B_0909	deoR	-0.821928	5.34387	0.0587441	0.823931
ECDH10B_3224	yqiJ	1.49174	3.38932	0.0588198	0.823931
ECDH10B_1887	xthA	1.05105	5.13134	0.0588268	0.823931
ECDH10B_2938	ygcR	3.18779	-0.654198	0.0589361	0.823931
ECDH10B_1041	serT	5.41995	-0.854286	0.0589738	0.823931
ECDH10B_3254	ygjJ	-4.74243	-1.50564	0.0590459	0.823931
ECDH10B_3895	tnaA	1.79461	6.71521	0.0591254	0.823931
ECDH10B_4235	zur	0.670872	6.63669	0.0593857	0.823931
ECDH10B_4149	oxyS	5.46293	-0.925425	0.0596244	0.823931
ECDH10B_1086	putA	0.81872	7.07302	0.0599157	0.823931
ECDH10B_1361	mhpC	2.32388	0.662773	0.0600579	0.823931
ECDH10B_4136	ptsA	1.58975	3.09129	0.0601552	0.823931
ECDH10B_1674	ydfJ	-2.48429	1.25364	0.0602145	0.823931
ECDH10B_0138	btuF	1.04141	3.67675	0.0603562	0.823931
ECDH10B_3778	yibH	1.23296	1.55594	0.0609271	0.823931
ECDH10B_2380	atoA	4.55121	-1.3723	0.0611723	0.823931
ECDH10B_3189	yqhH	5.49836	-0.890959	0.0612355	0.823931
ECDH10B_0807	tolB	-0.597063	8.35926	0.0612793	0.823931
ECDH10B_2745	yfiE	1.02325	3.55826	0.0614282	0.823931
ECDH10B_4203	aceB	1.10565	5.9473	0.0616048	0.823931
ECDH10B_1543	gapC	0.64622	8.12675	0.0619542	0.823931
ECDH10B_2028	cheW	2.12021	1.08675	0.0619792	0.823931
ECDH10B_2552	ypdH	2.48965	-0.534674	0.0620108	0.823931
ECDH10B_1710	insD-7	5.335	-0.918381	0.0625123	0.823931
ECDH10B_0275	yagU	-1.34339	3.19581	0.0625424	0.823931
ECDH10B_1649	lsrG	6.22355	-0.318959	0.0627486	0.823931
ECDH10B_3208	nudF	0.891828	5.06887	0.0630204	0.823931
ECDH10B_1835	ydiS	1.58189	1.11407	0.0631222	0.823931
ECDH10B_2820	ileY	-4.75797	-1.53504	0.0634246	0.823931
ECDH10B_2040	araG	2.48968	6.61219	0.0638449	0.823931
ECDH10B_4145	argE	0.96141	6.2687	0.0638867	0.823931
ECDH10B_1812	ynhG	1.08405	4.23594	0.0645525	0.823931
ECDH10B_1428	ycjO	2.66397	0.086772	0.0645857	0.823931
ECDH10B_1118	ymdC	1.0161	3.96822	0.0649837	0.823931
ECDH10B_3024	ygeH	1.63735	1.51672	0.0651145	0.823931
ECDH10B_3905	yieK	1.87532	1.06991	0.0651639	0.823931
ECDH10B_2995	ppdB	-1.59486	2.87339	0.0654461	0.823931
ECDH10B_1668	ydeJ	-2.36304	1.24621	0.0656324	0.823931
ECDH10B_2795	yfjM	1.69329	1.29705	0.0657972	0.823931
ECDH10B_0193	gloB	1.10053	3.90112	0.0659824	0.823931
ECDH10B_1699	ydfW	5.02017	-1.17412	0.0661437	0.823931
ECDH10B_0961	lolA	0.898196	5.24742	0.0661476	0.823931
ECDH10B_1808	ydhY	-2.55854	2.00464	0.0663813	0.823931
ECDH10B_2799	yfjQ	1.91952	-0.0407859	0.0664424	0.823931
ECDH10B_1322	ECDH10B_1322	2.39462	0.155277	0.0664862	0.823931
ECDH10B_4336	groEL	-0.719139	9.15473	0.0665304	0.823931
ECDH10B_0886	mntR	0.956362	5.52865	0.0668906	0.823931
ECDH10B_3049	yqeA	1.21521	2.63007	0.0669417	0.823931
ECDH10B_2304	yeiA	-1.61211	3.08695	0.0671008	0.823931
ECDH10B_0021	nhaR	0.878081	5.48944	0.0674908	0.823931
ECDH10B_2602	yfeG	1.20624	2.65157	0.0678107	0.823931
ECDH10B_2232	yegP	1.60969	2.91313	0.0679349	0.823931
ECDH10B_1647	lsrB	2.00921	1.0717	0.0680694	0.823931
ECDH10B_2805	ypjL	1.15551	2.25063	0.0681726	0.823931
ECDH10B_3348	leuU	-2.00086	0.543378	0.0683281	0.823931
ECDH10B_0353	sbcC	1.01956	5.44091	0.0703402	0.823931
ECDH10B_3954	ilvL	-1.89465	1.59427	0.0704821	0.823931
ECDH10B_3114	yqgB	-1.01266	4.71484	0.0704856	0.823931
ECDH10B_1111	csgE	5.28566	-1.00005	0.0705053	0.823931
ECDH10B_4358	glyV	1.69076	1.15431	0.0705802	0.823931
ECDH10B_2244	gatD	-1.3244	5.21186	0.0705834	0.823931
ECDH10B_0170	yaeP	1.37653	2.44693	0.0706595	0.823931
SYNTHETIC_KanR	KanR	0.636601	10.7523	0.0706831	0.823931
ECDH10B_2652	hyfF	1.36983	2.33782	0.070709	0.823931
ECDH10B_0747	ybfN	1.45764	2.57579	0.0707884	0.823931
ECDH10B_3306	agaV	4.98844	-1.10696	0.0708114	0.823931
ECDH10B_1644	lsrA	2.79781	-0.023564	0.0710394	0.823931
ECDH10B_2777	ffh	0.585775	8.56652	0.0710581	0.823931
ECDH10B_2002	ruvA	1.03029	3.88782	0.0712864	0.823931
ECDH10B_2567	valY	-2.59136	-1.13434	0.0713848	0.823931
ECDH10B_0102	yacC	0.874178	6.08216	0.0713911	0.823931
ECDH10B_2950	chpR	1.70024	1.73989	0.0715232	0.823931
ECDH10B_2836	stpA	-1.7563	1.65331	0.0716803	0.823931
ECDH10B_1272	rdlB	-2.49418	1.61412	0.0717391	0.823931
ECDH10B_3211	ygiB	0.716234	5.82113	0.0717798	0.823931
ECDH10B_2258	rcnR	1.17404	3.03633	0.0719151	0.823931
SYNTHETIC_BM3R1	BM3R1	1.68082	10.5921	0.0719477	0.823931
ECDH10B_3132	ansB	-1.4112	6.81319	0.0720629	0.823931
ECDH10B_3510	gspO	1.23799	2.35513	0.0722487	0.823931
ECDH10B_0247	mmuM	1.00939	4.47172	0.0722513	0.823931
ECDH10B_0097	yacH	-1.44537	2.56505	0.072486	0.823931
ECDH10B_2282	mlrA	1.01995	3.42463	0.0726644	0.823931
ECDH10B_1598	narY	1.37897	1.44737	0.0730386	0.823931
ECDH10B_0784	ybgP	2.32055	-0.441404	0.0732216	0.823931
ECDH10B_4390	ulaC	-2.89499	-0.0672944	0.0733117	0.823931
ECDH10B_3085	ssrS	0.96415	7.45034	0.0736538	0.823931
ECDH10B_4143	yijP	-0.682119	6.44075	0.0737522	0.823931
ECDH10B_3230	htrG	-0.824871	5.51389	0.0737619	0.823931
ECDH10B_3193	parC	0.612386	7.4857	0.07383	0.823931
ECDH10B_1182	ycfJ	-1.05333	4.91784	0.0738501	0.823931
ECDH10B_0939	ybjT	0.855955	5.16322	0.0740321	0.823931
ECDH10B_1947	yoaB	0.874187	5.94462	0.0741914	0.823931
ECDH10B_2023	cheY	4.44753	-1.41516	0.0744091	0.823931
ECDH10B_2557	nupC	-0.956834	5.24083	0.0744221	0.823931
ECDH10B_1412	ymjA	1.02661	4.56077	0.0749068	0.827198
ECDH10B_2353	ccmF	-1.24669	4.33427	0.0758369	0.833367
ECDH10B_2472	argT	1.16181	5.03589	0.0758475	0.833367
ECDH10B_1867	ydjN	-1.12076	7.69924	0.0763201	0.835446
ECDH10B_0410	ybaZ	1.08669	3.72436	0.0764197	0.835446
ECDH10B_1875	chbC	0.948419	3.44066	0.0766921	0.836328
ECDH10B_3685	hdeB	-2.06277	3.6691	0.0776436	0.839124
ECDH10B_1627	yddA	2.44727	0.519403	0.077843	0.839124
ECDH10B_1246	emtA	-0.830164	4.94999	0.0778652	0.839124
ECDH10B_2928	ygcL	-2.58237	1.6225	0.0778902	0.839124
ECDH10B_2656	hyfJ	2.58323	-0.750133	0.0779104	0.839124
ECDH10B_1899	gdhA	0.742135	8.08537	0.0781333	0.839451
ECDH10B_4543	yjjJ	-0.795326	5.08581	0.0783462	0.839671
ECDH10B_1981	yebZ	0.735046	5.69117	0.0788354	0.842843
ECDH10B_2292	yohD	0.924565	3.8562	0.0792875	0.844092
ECDH10B_1494	stfR	1.3029	2.04189	0.0796482	0.844092
ECDH10B_4447	argI	-2.45038	1.86155	0.0798988	0.844092
ECDH10B_3044	ygeV	-1.29857	4.68854	0.0802451	0.844092
ECDH10B_1480	ydaT	2.31598	-1.08097	0.0802824	0.844092
ECDH10B_0504	ninE	-4.44142	-1.66319	0.0803821	0.844092
ECDH10B_2985	metW	-2.22459	0.127644	0.080601	0.844092
ECDH10B_4031	rfaH	-1.03191	4.62536	0.0809699	0.844092
ECDH10B_3104	yggD	1.18023	3.0065	0.0812749	0.844092
ECDH10B_1427	ycjN	4.15527	-1.49844	0.0813757	0.844092
ECDH10B_3083	ygfB	0.963754	5.39301	0.0813843	0.844092
ECDH10B_3736	hokA	4.738	-1.26024	0.0814695	0.844092
ECDH10B_1833	ydiQ	5.02956	-1.13679	0.081614	0.844092
ECDH10B_0074	ddl	0.693765	6.67964	0.0816696	0.844092
ECDH10B_3048	hyuA	-2.63357	1.32921	0.0818549	0.844092
ECDH10B_4150	oxyR	0.581836	7.29044	0.0824526	0.84825
ECDH10B_0776	ybgH	1.35257	1.97143	0.0828356	0.850185
ECDH10B_2715	yphF	2.38949	0.06848	0.0833583	0.852209
ECDH10B_3001	mutH	1.11984	3.5593	0.0834235	0.852209
ECDH10B_1714	rspA	1.50451	1.29948	0.0836564	0.852592
ECDH10B_3700	yhjE	-0.987196	4.35863	0.0846169	0.857232
ECDH10B_2022	cheZ	1.76183	1.60656	0.0848272	0.857232
ECDH10B_1194	ymfA	1.56275	1.53832	0.0849556	0.857232
ECDH10B_3742	yiaH	-1.10816	2.72397	0.0855206	0.857232
ECDH10B_0826	galT	1.30028	7.1685	0.085553	0.857232
ECDH10B_3995	hemD	0.634616	6.55551	0.0855835	0.857232
ECDH10B_3381	yrbL	0.861024	6.78294	0.0857416	0.857232
ECDH10B_0738	metT	1.14745	2.15162	0.0857909	0.857232
ECDH10B_0304	yahC	4.98224	-1.12521	0.0859518	0.857232
ECDH10B_2398	glpQ	-1.19157	8.81667	0.0861738	0.857232
ECDH10B_2866	recX	1.34197	2.92734	0.0862735	0.857232
ECDH10B_1455	ogt	0.945932	3.30024	0.0866488	0.859005
ECDH10B_1440	ycjX	-1.09044	4.52939	0.0872149	0.86037
ECDH10B_3465	mscL	0.894226	6.07134	0.0872855	0.86037
ECDH10B_4307	adiC	-1.8965	1.34227	0.0875243	0.86037
ECDH10B_4521	yjjQ	3.71036	-0.856658	0.0875755	0.86037
ECDH10B_3689	mdtE	-1.48671	2.94458	0.0879742	0.862345
ECDH10B_0454	rhsD	1.0143	4.71172	0.0881724	0.862349
ECDH10B_1352	5	-4.23128	-1.25749	0.088641	0.864994
ECDH10B_0100	speD	0.580885	6.50032	0.0899838	0.872296
ECDH10B_2170	hisB	0.66875	6.27403	0.0902179	0.872296
ECDH10B_2814	ypjF	2.54178	-0.550506	0.0904066	0.872296
ECDH10B_2959	truC	0.872789	3.20141	0.0906321	0.872296
ECDH10B_2063	fliA	4.93741	-1.11051	0.0908196	0.872296
ECDH10B_3896	tnaB	1.4984	3.71288	0.0912468	0.872296
ECDH10B_0733	glnV	3.91132	-1.63378	0.0912621	0.872296
ECDH10B_0174	yaeF	0.908102	3.51694	0.0913693	0.872296
ECDH10B_4318	yjdI	1.62013	1.17082	0.0915869	0.872296
ECDH10B_0894	fsaA	-1.57894	2.30891	0.09162	0.872296
ECDH10B_4548	nadR	0.846095	6.57441	0.091812	0.872296
ECDH10B_1048	appC	-1.12385	3.44887	0.0922244	0.872296
ECDH10B_1596	narV	1.40808	1.24734	0.0922783	0.872296
ECDH10B_0440	ybaQ	0.881153	6.00391	0.0923866	0.872296
ECDH10B_3609	gntU	-1.1752	3.18951	0.092389	0.872296
ECDH10B_3552	yhfT	-1.85951	1.57111	0.0928664	0.87491
ECDH10B_4239	pspG	-1.09568	5.32572	0.0931112	0.875217
ECDH10B_2945	ygcG	-2.3459	-0.500528	0.0937411	0.875217
ECDH10B_2231	baeR	1.12121	4.30189	0.094056	0.875217
ECDH10B_3026	pbl	2.93971	-0.664042	0.0942698	0.875217
ECDH10B_1695	relE	1.03076	2.61955	0.0943885	0.875217
ECDH10B_3690	mdtF	-1.38312	3.97169	0.0944075	0.875217
ECDH10B_2469	hisM	1.11163	1.99304	0.0944295	0.875217
ECDH10B_0986	ycaQ	0.920217	4.37035	0.0945558	0.875217
ECDH10B_1814	sufS	1.18597	5.92539	0.0947048	0.875217
ECDH10B_4398	rplI	-0.68504	9.25611	0.0949546	0.875278
ECDH10B_4152	fabR	0.675658	6.1342	0.0951432	0.875278
ECDH10B_3292	tdcA	-1.77721	3.20963	0.0953134	0.875278
ECDH10B_1844	nlpC	-1.17739	3.81581	0.095928	0.875632
ECDH10B_0356	phoR	-1.26362	4.10026	0.0960007	0.875632
ECDH10B_0323	tauC	-1.89467	0.68832	0.0960183	0.875632
ECDH10B_1129	yceO	-2.54607	0.227586	0.0963809	0.875632
ECDH10B_4217	yjbG	-2.42732	1.70029	0.0965389	0.875632
ECDH10B_0940	ltaE	0.661104	5.8439	0.0968585	0.875632
ECDH10B_4097	rhaT	1.07901	2.38408	0.0968812	0.875632
ECDH10B_2349	insH-8	4.4831	-1.34832	0.0975816	0.875632
ECDH10B_1422	pspB	2.01296	0.888206	0.0977939	0.875632
ECDH10B_3759	yiaN	5.09012	-1.16079	0.0979159	0.875632
ECDH10B_0303	yahB	0.889582	3.56226	0.0979562	0.875632
ECDH10B_0349	ykiA	0.920143	3.33629	0.0984534	0.875632
ECDH10B_1532	ydbC	-1.36055	3.80499	0.0984697	0.875632
ECDH10B_4361	yjeS	0.706681	6.1422	0.0985429	0.875632
ECDH10B_0278	yagW	1.02593	2.67157	0.0989354	0.875632
ECDH10B_4196	rrsE	-1.14311	4.03776	0.0989624	0.875632
ECDH10B_2119	yeeI	0.956784	5.10663	0.0991793	0.875632
ECDH10B_2404	ypaA	1.02553	1.6287	0.0992572	0.875632
ECDH10B_1489	ynaA	1.98061	1.86543	0.0993256	0.875632
ECDH10B_1279	ychO	-0.809063	4.87916	0.0993668	0.875632
ECDH10B_2316	nfo	0.876779	4.62101	0.100076	0.876602
ECDH10B_2650	hyfD	-3.19585	-0.902614	0.100588	0.876602
ECDH10B_1483	ydaW	-1.90005	1.26925	0.100626	0.876602
ECDH10B_0065	ftsL	0.914436	3.20089	0.100751	0.876602
ECDH10B_2088	fliN	-4.19082	-1.63644	0.100893	0.876602
ECDH10B_1058	insA-4	-2.72409	-0.124064	0.100899	0.876602
ECDH10B_3103	frcK	0.869178	4.06354	0.100962	0.876602
ECDH10B_1523	paaK	1.17638	3.44276	0.101084	0.876602
ECDH10B_2394	nrdB	0.566026	7.06641	0.102285	0.885063
ECDH10B_0423	priC	0.921673	3.27049	0.102688	0.885063
ECDH10B_4297	phnD	2.00376	0.00751165	0.103028	0.885063
ECDH10B_1326	N	4.42934	-1.41213	0.103916	0.885063
ECDH10B_0942	hcr	-2.06444	1.06208	0.10407	0.885063
ECDH10B_3939	rbsB	0.810594	10.0929	0.104263	0.885063
ECDH10B_1693	rem	1.70989	1.06417	0.104306	0.885063
ECDH10B_3546	frlA	5.04593	-1.1887	0.104369	0.885063
ECDH10B_1732	mdtI	-1.04979	4.45589	0.104442	0.885063
ECDH10B_1275	chaA	-0.602939	5.99037	0.104812	0.885063
ECDH10B_3688	gadE	-1.59235	4.81859	0.105348	0.885063
ECDH10B_1915	yeaC	0.852511	6.03743	0.10566	0.885063
ECDH10B_1900	ynjI	0.869655	3.0333	0.10597	0.885063
ECDH10B_3008	rygB	4.37153	-1.4042	0.106056	0.885063
ECDH10B_1815	sufD	1.06912	6.24843	0.106361	0.885063
ECDH10B_4184	rsd	0.705527	6.67997	0.106609	0.885063
ECDH10B_1345	ECDH10B_1345	1.78135	0.365696	0.106743	0.885063
ECDH10B_2207	wcaC	-1.81052	3.42959	0.106932	0.885063
ECDH10B_2917	ygbE	1.76198	1.13506	0.107223	0.885063
ECDH10B_2336	yejB	0.896005	3.19487	0.107293	0.885063
ECDH10B_2103	dcm	0.909379	5.14222	0.107301	0.885063
ECDH10B_4103	cpxP	0.531426	10.5768	0.107501	0.885063
ECDH10B_1935	yeaR	5.00737	-1.093	0.107562	0.885063
ECDH10B_0780	ybgL	1.03731	4.48197	0.1076	0.885063
ECDH10B_0867	dinG	0.7717	5.85622	0.10792	0.885063
ECDH10B_4151	sthA	0.541653	8.24233	0.10842	0.885063
ECDH10B_2623	eutD	2.24936	-0.0653656	0.108567	0.885063
ECDH10B_3613	yhhX	0.590688	6.07514	0.108608	0.885063
ECDH10B_3028	ygeK	2.19099	-0.632651	0.108755	0.885063
ECDH10B_4019	metR	0.976816	4.09224	0.108952	0.885063
ECDH10B_3963	ilvC	-1.04925	9.47808	0.109089	0.885063
ECDH10B_0960	ftsK	0.520559	8.65643	0.109097	0.885063
ECDH10B_4301	yjdA	0.823484	3.64305	0.109411	0.885063
ECDH10B_1112	csgD	2.03771	-0.577744	0.109588	0.885063
ECDH10B_2617	eutH	-2.39379	0.481827	0.109863	0.885063
ECDH10B_2110	hchA	1.22467	2.04294	0.10987	0.885063
ECDH10B_0041	caiT	1.40767	1.27599	0.110116	0.885063
ECDH10B_1719	ynfD	0.979069	4.55653	0.110129	0.885063
ECDH10B_4208	metH	0.631961	7.89555	0.110196	0.885063
ECDH10B_3650	nikA	-1.63198	4.18326	0.110514	0.885063
ECDH10B_2247	gatA	-1.12935	6.21859	0.110618	0.885063
ECDH10B_1117	ymdB	0.943367	3.54347	0.110737	0.885063
ECDH10B_2958	yqcA	0.820029	5.58225	0.111027	0.885063
ECDH10B_1106	ycdX	-1.51776	2.15958	0.111172	0.885063
ECDH10B_2904	ygbJ	-2.05744	1.40508	0.111329	0.885063
ECDH10B_3541	nirB	-1.68402	5.96683	0.111554	0.885063
ECDH10B_3717	rdlD	1.38019	2.58595	0.111597	0.885063
ECDH10B_3692	gadY	-1.25238	2.75751	0.112131	0.887482
ECDH10B_1544	cybB	0.891658	5.03555	0.112427	0.887482
ECDH10B_1896	ynjF	0.822614	3.32443	0.112756	0.887482
ECDH10B_2047	yecH	-1.42465	3.73094	0.112966	0.887482
ECDH10B_2325	fruK	0.587546	9.39686	0.113071	0.887482
ECDH10B_1618	ddpA	1.51978	2.22477	0.113122	0.887482
ECDH10B_2286	yehY	-1.12643	3.34927	0.113344	0.887624
ECDH10B_0169	rof	0.973012	4.3897	0.113789	0.889512
ECDH10B_0475	ylbE	1.81073	0.814062	0.114018	0.889711
ECDH10B_4407	ytfH	0.962432	2.6449	0.115326	0.89371
ECDH10B_0953	serW	-1.14202	3.04272	0.115388	0.89371
ECDH10B_3826	yicC	0.6211	7.11763	0.115478	0.89371
ECDH10B_1878	nadE	0.690528	7.10125	0.116018	0.89371
ECDH10B_1420	pspF	1.0608	2.48374	0.116025	0.89371
ECDH10B_3188	yqhG	1.30091	1.31567	0.116051	0.89371
ECDH10B_1308	oppD	0.564348	8.09568	0.116223	0.89371
ECDH10B_0763	kdpB	1.54729	1.10775	0.116349	0.89371
ECDH10B_2909	rpoS	0.593511	9.3426	0.116375	0.89371
ECDH10B_1443	tpx	-0.856083	7.22304	0.116738	0.894926
ECDH10B_3184	yghB	0.664397	5.37422	0.117369	0.89524
ECDH10B_2479	dedA	-0.577022	6.52013	0.117382	0.89524
ECDH10B_1567	yncN	4.82072	-1.19836	0.117395	0.89524
ECDH10B_2806	yfjV	1.08985	1.69897	0.117649	0.895614
ECDH10B_3578	pck	0.578376	8.74787	0.118021	0.895895
ECDH10B_0804	tolQ	-0.613071	5.8459	0.118097	0.895895
ECDH10B_1376	trpB	0.877003	5.3566	0.119849	0.89633
ECDH10B_0801	ybgT	3.99891	-1.63815	0.120018	0.89633
ECDH10B_3378	ptsN	0.880508	5.72422	0.120186	0.89633
ECDH10B_0244	ykfC	0.802825	3.20395	0.12027	0.89633
ECDH10B_2957	gudP	-1.41742	2.44926	0.12028	0.89633
ECDH10B_0900	gsiC	-0.974679	3.70132	0.120368	0.89633
ECDH10B_4337	yjeI	0.813278	6.67415	0.120383	0.89633
ECDH10B_1481	ydaU	0.936008	2.43817	0.12081	0.89633
ECDH10B_2067	fliT	4.70302	-1.31824	0.120895	0.89633
ECDH10B_2845	proX	1.23226	1.2051	0.121092	0.89633
ECDH10B_4231	dgkA	-0.890763	4.57287	0.121095	0.89633
ECDH10B_2935	ygcO	4.71246	-1.24928	0.121145	0.89633
ECDH10B_3559	trpS	-0.534047	6.58514	0.121365	0.89633
ECDH10B_2090	fliP	4.63556	-1.29883	0.121899	0.89633
ECDH10B_3542	nirD	-2.21291	2.57624	0.121947	0.89633
ECDH10B_3908	bglB	-1.76055	0.906615	0.12238	0.89633
ECDH10B_0037	caiD	4.06158	-1.52562	0.1225	0.89633
ECDH10B_4201	yjaB	1.09854	2.48322	0.122545	0.89633
ECDH10B_4562	yghX	1.03856	2.37201	0.122691	0.89633
ECDH10B_4043	rrlA	0.898345	6.1831	0.123044	0.89633
ECDH10B_2666	purN	-0.695033	4.77709	0.123172	0.89633
ECDH10B_0348	yaiE	0.623035	7.00051	0.123596	0.89633
ECDH10B_0788	sdhC	0.71302	8.02472	0.123606	0.89633
ECDH10B_2234	ryeE	1.24904	1.45258	0.123954	0.89633
ECDH10B_4553	ytjC	0.744902	5.81726	0.124021	0.89633
ECDH10B_1206	nudJ	0.848032	3.1441	0.12438	0.89633
ECDH10B_2303	yeiT	-1.59503	2.11742	0.12453	0.89633
ECDH10B_1800	valW	-2.32294	-0.892915	0.124585	0.89633
ECDH10B_1872	chbF	1.00359	2.07489	0.124646	0.89633
ECDH10B_4228	ubiC	0.795668	5.09321	0.1247	0.89633
ECDH10B_3256	fadH	1.1391	3.37275	0.124778	0.89633
ECDH10B_2626	eutP	4.07255	-1.60565	0.12526	0.89633
ECDH10B_0775	phr	0.862067	4.82086	0.125697	0.89633
ECDH10B_4071	yihT	1.81376	-0.374526	0.125894	0.89633
ECDH10B_2095	yodD	1.05274	3.75178	0.1259	0.89633
ECDH10B_0462	allR	0.823754	6.84932	0.125933	0.89633
ECDH10B_3196	mqsR	-1.16725	2.22773	0.12594	0.89633
ECDH10B_1316	ECDH10B_1316	1.69765	0.527138	0.126327	0.89633
ECDH10B_1795	cfa	0.840048	5.24935	0.126364	0.89633
ECDH10B_3166	yghU	0.801043	6.2577	0.126374	0.89633
ECDH10B_1005	ssuD	-2.47667	0.833695	0.126733	0.897419
ECDH10B_1115	csgC	5.20815	-1.01784	0.127564	0.901793
ECDH10B_4408	cpdB	-1.07749	4.14153	0.127764	0.901793
ECDH10B_3400	nanE	-1.38075	3.19603	0.128041	0.902284
ECDH10B_3315	yraH	2.21172	-0.553838	0.128851	0.904946
ECDH10B_4314	fumB	-1.06092	4.79163	0.128926	0.904946
ECDH10B_2399	glpT	-1.0734	8.03868	0.129593	0.904946
ECDH10B_1209	elbA	1.24489	2.43484	0.129628	0.904946
ECDH10B_1816	sufC	1.35069	5.16825	0.129747	0.904946
ECDH10B_2789	yfjH	0.880468	2.88467	0.129998	0.904946
ECDH10B_3069	fldB	0.730575	6.09671	0.130511	0.904946
ECDH10B_0026	ribF	0.612884	6.95703	0.130638	0.904946
ECDH10B_0751	ybfF	0.808728	4.76381	0.130806	0.904946
ECDH10B_3813	rfaG	0.769188	5.31238	0.131167	0.904946
ECDH10B_0015	dnaJ	-0.680612	6.95519	0.131242	0.904946
ECDH10B_0044	fixC	-3.13813	-1.31876	0.131295	0.904946
ECDH10B_1104	serX	-2.12235	-0.293428	0.131445	0.904946
ECDH10B_3827	dinD	0.777669	5.37647	0.131504	0.904946
ECDH10B_4334	yjeH	0.842258	5.07726	0.131825	0.904946
ECDH10B_1067	torR	0.942305	1.98053	0.131902	0.904946
ECDH10B_0778	ybgJ	0.832302	4.29278	0.132159	0.904946
ECDH10B_2000	znuB	-0.840943	5.43387	0.132616	0.904946
ECDH10B_2524	yfdR	-4.05926	-1.79415	0.132652	0.904946
ECDH10B_1979	ryeB	1.17292	1.40245	0.132853	0.904946
ECDH10B_4313	yjdF	0.953117	2.33072	0.132925	0.904946
ECDH10B_3100	fbaA	0.502703	10.8872	0.133079	0.904946
ECDH10B_0974	focA	-1.15963	6.27703	0.133339	0.904946
ECDH10B_3848	ade	-0.863924	4.39226	0.133516	0.904946
ECDH10B_3422	yhdP	0.608972	6.49274	0.133627	0.904946
ECDH10B_4047	yihD	1.03541	3.80115	0.133812	0.904946
ECDH10B_2317	yeiI	0.745317	4.33311	0.134178	0.904972
ECDH10B_2401	glpB	-1.23754	6.10556	0.13435	0.904972
ECDH10B_3567	yrfA	4.59644	-1.33076	0.134439	0.904972
ECDH10B_3644	sirA	-0.68653	4.14915	0.135104	0.905127
ECDH10B_2245	gatC	-1.10141	5.56921	0.135651	0.905127
ECDH10B_2647	hyfA	-1.24015	1.83042	0.135651	0.905127
ECDH10B_0075	ftsQ	0.791081	6.24781	0.135887	0.905127
ECDH10B_0073	murC	0.499381	6.8554	0.136199	0.905127
ECDH10B_3724	proK	2.4978	-1.00597	0.136335	0.905127
ECDH10B_4021	ysgA	0.822096	5.22284	0.136676	0.905127
ECDH10B_1822	ydiJ	0.790701	7.18154	0.136713	0.905127
ECDH10B_3010	lysA	0.967714	4.51354	0.136833	0.905127
ECDH10B_1525	paaY	0.849977	3.74049	0.137039	0.905127
ECDH10B_1546	hokB	3.15169	-1.42312	0.137599	0.905127
ECDH10B_1170	tmk	0.770485	3.56279	0.137687	0.905127
ECDH10B_0245	insH-1	1.11956	1.79635	0.137907	0.905127
ECDH10B_1779	ydhK	0.840461	3.29443	0.138047	0.905127
ECDH10B_0136	yadR	0.751864	6.8478	0.138347	0.905127
ECDH10B_1671	ydfH	0.834329	5.88247	0.13856	0.905127
ECDH10B_3767	yiaV	1.25424	0.617792	0.138565	0.905127
ECDH10B_1871	chbG	0.767048	3.6447	0.138568	0.905127
ECDH10B_3610	gntK	0.915106	2.20803	0.138739	0.905127
ECDH10B_1629	ydeN	0.945564	3.02817	0.13895	0.905127
ECDH10B_0142	cdaR	-0.634647	5.22829	0.139117	0.905127
ECDH10B_3186	yqhD	0.977281	6.46211	0.139376	0.905127
ECDH10B_0897	iaaA	-0.693654	4.59155	0.139433	0.905127
ECDH10B_1293	ychJ	0.784856	4.65666	0.139694	0.905127
ECDH10B_3643	zntA	0.791891	5.55192	0.139843	0.905127
ECDH10B_1743	tus	0.84605	4.07271	0.139857	0.905127
ECDH10B_4459	idnO	1.52707	0.67554	0.141337	0.911892
ECDH10B_1584	yncG	1.27373	2.30048	0.141534	0.911892
ECDH10B_0796	mngR	1.00104	4.38915	0.141802	0.911892
ECDH10B_1014	ycbF	1.34676	1.70236	0.141896	0.911892
ECDH10B_4322	lysU	0.61844	5.60661	0.142194	0.911892
ECDH10B_0147	map	0.538882	7.25205	0.14224	0.911892
ECDH10B_1016	ycbW	0.83584	5.02201	0.142492	0.911892
ECDH10B_1006	ssuA	-3.06903	-0.956899	0.14286	0.911892
ECDH10B_0447	ybbL	0.97771	2.45321	0.142987	0.911892
ECDH10B_4478	insN-2	1.05818	2.03887	0.143126	0.911892
ECDH10B_2307	mglB	1.02872	6.32656	0.143418	0.911892
ECDH10B_3820	radC	0.812233	4.46764	0.143568	0.911892
ECDH10B_3584	feoB	-1.12179	5.13265	0.14362	0.911892
ECDH10B_3901	yieG	-0.648884	6.67567	0.144313	0.913
ECDH10B_1305	oppA	0.537922	11.2861	0.144376	0.913
ECDH10B_0848	ybhK	0.579568	5.51601	0.145019	0.913
ECDH10B_0236	ykfK	4.97013	-1.19819	0.145285	0.913
ECDH10B_3127	yggT	-0.790564	4.10098	0.145495	0.913
ECDH10B_4323	yjdL	0.944932	2.60847	0.145506	0.913
ECDH10B_1224	ymgI	4.95128	-1.14796	0.145664	0.913
ECDH10B_4422	ytfQ	0.936577	3.12232	0.145865	0.913
ECDH10B_1158	yceF	0.742985	4.56778	0.146004	0.913
ECDH10B_0213	dinB	0.759346	3.61432	0.146295	0.913
ECDH10B_2892	hycB	5.03053	-1.1822	0.14657	0.913
ECDH10B_1226	ycgI	4.9547	-1.19924	0.147029	0.913
ECDH10B_1375	trpA	0.85958	4.91445	0.147046	0.913
ECDH10B_4502	sgcE	1.60852	0.344378	0.14735	0.913
ECDH10B_2875	srlR	0.817691	2.93517	0.147597	0.913
ECDH10B_4511	yjhR	0.942565	3.21111	0.148192	0.913
ECDH10B_1631	ydeP	1.05839	3.07913	0.149273	0.913
ECDH10B_3110	tktA	0.535832	10.6139	0.149313	0.913
ECDH10B_0827	galE	1.11752	7.686	0.149514	0.913
ECDH10B_1725	clcB	0.910672	3.23413	0.149551	0.913
ECDH10B_1782	ydhL	1.49124	0.458414	0.14985	0.913
ECDH10B_3264	alx	-0.575214	6.46435	0.149996	0.913
ECDH10B_1110	csgF	-3.75762	-1.79884	0.150117	0.913
ECDH10B_2496	yfcQ	4.96111	-1.21176	0.150165	0.913
ECDH10B_0252	ykgN	0.802593	3.86766	0.150313	0.913
ECDH10B_3601	yzgL	1.13726	1.49761	0.150827	0.913
ECDH10B_3042	xdhB	-1.57569	0.635184	0.150875	0.913
ECDH10B_0390	yajG	-0.527991	6.52549	0.150926	0.913
ECDH10B_0396	hupB	0.536322	8.70414	0.15093	0.913
ECDH10B_2341	rsuA	0.506263	6.34418	0.150973	0.913
ECDH10B_3307	agaW	-3.82998	-1.77422	0.151022	0.913
ECDH10B_1309	oppF	0.642956	7.85032	0.151182	0.913
ECDH10B_2222	yegK	1.34007	0.345899	0.151297	0.913
ECDH10B_3560	gph	0.772568	4.08987	0.151707	0.913
ECDH10B_4285	phnN	-2.56211	-0.242879	0.152421	0.913
ECDH10B_4302	yjcZ	1.20892	1.36722	0.152582	0.913
ECDH10B_1125	lpxL	0.689926	4.99113	0.152698	0.913
ECDH10B_1675	ydfK	1.06765	6.81	0.153074	0.913
ECDH10B_2704	hcaR	1.0891	3.98518	0.153309	0.913
ECDH10B_1824	rprA	1.70212	-0.336666	0.153443	0.913
ECDH10B_1717	speG	-0.596297	5.29792	0.153695	0.913
ECDH10B_2400	glpA	-1.2313	6.6211	0.153758	0.913
ECDH10B_1082	rutC	5.05144	-1.18029	0.153764	0.913
ECDH10B_0251	insA-2	-1.70208	0.957277	0.153881	0.913
ECDH10B_3533	crp	0.556261	8.15305	0.154041	0.913
ECDH10B_2827	ygaF	1.05751	3.81055	0.154148	0.913
ECDH10B_4026	ubiB	0.589257	7.1196	0.15466	0.913
ECDH10B_3300	garP	-2.4436	0.583246	0.155325	0.913
ECDH10B_4420	chpB	0.898469	1.71011	0.155747	0.913
ECDH10B_0017	mokC	1.58722	0.726137	0.155879	0.913
ECDH10B_0888	ybiS	-0.517382	6.49808	0.155907	0.913
ECDH10B_4330	cutA	0.863681	3.35703	0.15596	0.913
ECDH10B_2864	csrA	0.515	8.02624	0.155996	0.913
ECDH10B_3387	gltB	-0.464232	8.68766	0.156189	0.913
ECDH10B_2391	ubiG	0.702157	5.95336	0.156389	0.913
ECDH10B_2226	mdtA	-0.971105	3.21767	0.156467	0.913
ECDH10B_2781	ppnK	0.702034	5.2539	0.156891	0.913
ECDH10B_1283	narG	-1.32094	3.31472	0.157027	0.913
ECDH10B_0086	hofC	0.992023	1.89779	0.157031	0.913
ECDH10B_0077	ftsZ	0.464916	8.42345	0.157327	0.913
ECDH10B_1535	ynbB	-2.46886	-0.750528	0.157489	0.913
ECDH10B_1179	nagZ	0.770838	5.20051	0.158384	0.913
ECDH10B_2922	ygbF	1.57026	0.567139	0.158399	0.913
ECDH10B_2897	hypD	-1.29633	5.13248	0.158769	0.913
ECDH10B_4332	aspA	-1.27551	8.19023	0.158896	0.913
ECDH10B_0893	ybiY	2.2278	-0.608207	0.159129	0.913
ECDH10B_4376	yjfI	1.89343	0.0628196	0.159211	0.913
ECDH10B_0905	bssR	-1.18124	5.06053	0.159341	0.913
ECDH10B_1884	astD	1.31312	2.94745	0.159344	0.913
ECDH10B_1145	flgC	3.80695	-1.62269	0.159355	0.913
ECDH10B_2447	nuoE	0.824583	6.28025	0.159413	0.913
ECDH10B_1049	appB	-1.43039	3.03128	0.159428	0.913
ECDH10B_1418	puuB	1.08031	2.19485	0.159662	0.913
ECDH10B_0013	yaaI	3.84017	-1.59496	0.159814	0.913
ECDH10B_0395	lon	-0.626449	7.79883	0.160207	0.913
ECDH10B_1931	yoaF	-0.943302	3.58339	0.160685	0.913
ECDH10B_4190	yjaH	0.795392	5.41374	0.160708	0.913
ECDH10B_1929	yeaN	-1.64166	1.30332	0.160719	0.913
ECDH10B_0766	ybfA	-0.810786	4.47012	0.161407	0.913
ECDH10B_3821	dfp	0.768643	5.20069	0.16161	0.913
ECDH10B_2476	dedD	0.506181	5.8141	0.16163	0.913
ECDH10B_3760	yiaO	-3.46702	-0.865043	0.161639	0.913
ECDH10B_0129	mrcB	-0.501901	7.33864	0.161738	0.913
ECDH10B_3384	ryhA	1.38914	1.15685	0.162418	0.913
ECDH10B_3297	garK	-1.29514	2.3326	0.162737	0.913
ECDH10B_4405	ytfF	0.798279	4.51884	0.162739	0.913
ECDH10B_2194	wcaL	-1.48775	3.88966	0.162753	0.913
ECDH10B_3410	yhcB	0.507185	7.94662	0.163239	0.913
ECDH10B_1377	trpC	0.737312	5.33868	0.16375	0.913
ECDH10B_0270	yagP	1.3642	0.74403	0.164516	0.913
ECDH10B_2615	yffS	0.75189	4.75204	0.164623	0.913
ECDH10B_1920	mipA	-0.499463	6.83442	0.164769	0.913
ECDH10B_2446	nuoF	0.561583	7.43125	0.164803	0.913
ECDH10B_2284	yehW	0.896632	2.57607	0.164948	0.913
ECDH10B_1156	yceQ	3.83073	-1.65277	0.16496	0.913
ECDH10B_3696	treF	-0.941012	3.96305	0.165079	0.913
ECDH10B_4095	rhaS	1.38565	0.00515663	0.165393	0.913
ECDH10B_1300	insZ	-0.679245	4.57466	0.165938	0.913
ECDH10B_0101	speE	0.728966	6.09343	0.166205	0.913
ECDH10B_1893	ynjC	1.00509	3.16282	0.166389	0.913
ECDH10B_2968	fucO	-1.29705	3.70152	0.166882	0.913
ECDH10B_3538	yhfG	1.68579	-0.27575	0.167146	0.913
ECDH10B_0093	pdhR	0.468973	8.34387	0.167456	0.913
ECDH10B_4544	lplA	0.755155	4.15663	0.167533	0.913
ECDH10B_2173	hisF	0.777568	5.29196	0.167731	0.913
ECDH10B_4364	amiB	0.49885	6.01637	0.167796	0.913
ECDH10B_2688	ryfA	-1.09173	1.99848	0.167891	0.913
ECDH10B_2393	nrdA	0.53032	8.22148	0.168082	0.913
ECDH10B_1062	ymcE	0.824307	4.08582	0.168182	0.913
ECDH10B_0846	bioD	0.556108	6.06512	0.168242	0.913
SYNTHETIC_YFP	YFP	1.23545	14.2596	0.168732	0.913
ECDH10B_1344	ECDH10B_1344	1.37032	1.16311	0.169183	0.913
ECDH10B_1882	astE	1.30522	2.4829	0.169405	0.913
ECDH10B_3288	tdcE	-1.2836	3.72294	0.169477	0.913
ECDH10B_4289	phnJ	3.71007	-1.63709	0.169922	0.913
ECDH10B_2249	gatY	-0.669402	8.55799	0.169977	0.913
ECDH10B_3382	mtgA	0.755882	4.21932	0.170059	0.913
ECDH10B_2433	yfbL	3.97122	-1.57628	0.170115	0.913
ECDH10B_2988	argA	0.743742	3.3863	0.170393	0.913
ECDH10B_3792	grxC	0.670321	4.88264	0.170822	0.913
ECDH10B_4069	yihR	-2.59384	0.479468	0.171521	0.913
ECDH10B_3265	sstT	-0.558837	7.93572	0.171601	0.913
ECDH10B_2390	gyrA	0.449708	9.51464	0.171676	0.913
ECDH10B_3539	ppiA	-0.77813	5.18695	0.171762	0.913
ECDH10B_1696	relB	1.24574	1.63125	0.171918	0.913
ECDH10B_3352	hflB	-0.422781	9.7742	0.17209	0.913
ECDH10B_0868	ybiB	0.7467	3.93406	0.172344	0.913
ECDH10B_2443	nuoI	0.750843	5.19949	0.172535	0.913
ECDH10B_3531	prkB	0.687015	5.37941	0.173037	0.913
ECDH10B_2440	nuoL	0.452694	8.40762	0.173225	0.913
ECDH10B_3487	rpmC	-0.765514	3.78191	0.173272	0.913
ECDH10B_3413	mdh	0.595895	9.38116	0.173347	0.913
ECDH10B_0265	yagK	1.09634	1.98371	0.173546	0.913
ECDH10B_2613	yffQ	1.87337	-0.702579	0.173706	0.913
ECDH10B_1482	ydaV	-1.75944	0.552063	0.173855	0.913
ECDH10B_0962	ycaJ	0.659699	5.7833	0.174113	0.913
ECDH10B_1664	eamA	0.780982	3.87898	0.174545	0.913
ECDH10B_2872	srlB	4.33603	-1.42358	0.175054	0.913
ECDH10B_3606	glgB	0.47313	7.14855	0.175754	0.913
ECDH10B_4510	yjhX	-1.39411	1.92609	0.175843	0.913
ECDH10B_0731	ubiF	0.661256	5.85439	0.175913	0.913
ECDH10B_2907	ygbM	1.51136	0.620706	0.17608	0.913
ECDH10B_0793	sucB	0.552551	9.52789	0.176305	0.913
ECDH10B_2093	rcsA	-1.35564	6.1581	0.176397	0.913
ECDH10B_2021	flhB	1.75784	-0.817324	0.176645	0.913
ECDH10B_2342	yejH	0.71352	4.3203	0.176685	0.913
ECDH10B_2843	nrdF	1.14502	6.39655	0.176843	0.913
ECDH10B_3081	ubiH	0.642909	5.753	0.177057	0.913
ECDH10B_3909	bglF	2.13722	-0.559345	0.177139	0.913
ECDH10B_2412	ais	-1.29032	2.58977	0.177242	0.913
ECDH10B_3239	ygjD	0.732163	5.35088	0.177279	0.913
ECDH10B_2203	gmd	-1.73704	5.66909	0.177403	0.913
ECDH10B_0211	lfhA	1.53528	0.578775	0.177434	0.913
ECDH10B_2919	cysN	0.859182	5.82934	0.177541	0.913
ECDH10B_1866	ydjM	-1.0898	2.57553	0.177788	0.913
ECDH10B_2607	intZ	0.631719	5.49177	0.177812	0.913
ECDH10B_0998	aspC	-0.454624	7.93737	0.17798	0.913
ECDH10B_2098	yedQ	0.72492	4.75045	0.178024	0.913
ECDH10B_1441	ycjF	-1.17772	3.26225	0.178074	0.913
ECDH10B_2210	wzc	-1.70896	5.19552	0.178084	0.913
ECDH10B_0847	uvrB	0.46485	6.65028	0.178271	0.913
ECDH10B_2017	argS	0.490801	6.83871	0.178719	0.913
ECDH10B_3999	yzcX	0.767699	3.90183	0.178959	0.913
ECDH10B_0311	frmA	-0.670805	8.20337	0.179025	0.913
ECDH10B_2757	rrlG	-2.05936	-0.826208	0.179199	0.913
ECDH10B_0220	gpt	-0.586509	5.44478	0.179263	0.913
ECDH10B_3630	livM	0.95897	3.24861	0.179372	0.913
ECDH10B_4429	yjgA	0.4697	6.60729	0.179521	0.913
ECDH10B_2539	frc	1.51061	0.756782	0.179529	0.913
ECDH10B_3809	rfaI	0.747217	4.92268	0.179647	0.913
ECDH10B_3569	yrfC	2.16514	-0.588513	0.17991	0.913
ECDH10B_0871	ybiI	1.00554	3.01341	0.179999	0.913
ECDH10B_0836	ybhD	1.88044	-0.256295	0.180005	0.913
ECDH10B_3160	yghQ	1.41391	1.26262	0.180279	0.913332
ECDH10B_3051	yqeC	-1.90438	1.75551	0.180622	0.914007
ECDH10B_2989	recD	0.748573	5.40487	0.18136	0.916346
ECDH10B_2379	atoD	3.47861	-1.72919	0.181613	0.916346
ECDH10B_3401	nanT	-1.0536	4.52516	0.181715	0.916346
ECDH10B_4116	glpF	0.519214	7.87595	0.182032	0.916375
ECDH10B_1248	ymgE	1.50418	1.12261	0.182141	0.916375
ECDH10B_1467	ydaQ	-2.85029	-1.15256	0.182502	0.917134
ECDH10B_0199	yafU	-1.51894	1.44412	0.18308	0.918981
ECDH10B_0734	metU	-1.97677	-1.33665	0.183384	0.919231
ECDH10B_1790	sodB	-0.555768	7.06065	0.183667	0.919231
ECDH10B_1200	ycfD	0.498879	7.06332	0.184067	0.919231
ECDH10B_2776	rpsP	-0.451983	8.29102	0.1845	0.919231
ECDH10B_1342	rha	3.50334	-1.71883	0.184721	0.919231
ECDH10B_3947	rrlC	0.654722	6.37023	0.184926	0.919231
ECDH10B_1257	pth	0.715488	3.70752	0.185361	0.919231
ECDH10B_3252	ebgC	1.88383	-0.270583	0.185708	0.919231
ECDH10B_1147	flgE	1.98186	0.112796	0.185719	0.919231
ECDH10B_3655	nikR	0.769565	4.57749	0.185838	0.919231
ECDH10B_1153	flgK	-1.3274	1.31456	0.185993	0.919231
ECDH10B_4472	yjgZ	-1.65694	1.18917	0.186317	0.919231
ECDH10B_1310	yciU	0.779208	3.73668	0.186674	0.919231
ECDH10B_3183	metC	0.684831	5.7485	0.186804	0.919231
ECDH10B_2436	yfbO	1.23095	0.91962	0.186829	0.919231
ECDH10B_4372	purA	-0.438544	8.62932	0.187207	0.919231
ECDH10B_3294	yhaB	4.25509	-1.51202	0.18729	0.919231
ECDH10B_4215	yjbE	-1.22847	5.85707	0.187398	0.919231
ECDH10B_0758	potE	1.06782	1.27312	0.187711	0.919231
ECDH10B_4351	yjeM	-1.29636	2.72245	0.18775	0.919231
ECDH10B_2087	fliM	2.18472	-0.426241	0.187858	0.919231
ECDH10B_4075	yihX	0.774297	4.5682	0.188087	0.919231
ECDH10B_3313	agaD	-2.145	-0.494679	0.188102	0.919231
ECDH10B_3159	insH-9	-1.17277	2.48727	0.188187	0.919231
ECDH10B_1154	flgL	0.829497	2.53197	0.188406	0.91927
ECDH10B_2218	alkA	0.707527	3.98253	0.188953	0.920163
ECDH10B_3310	kbaY	-2.37255	-0.526088	0.18904	0.920163
ECDH10B_1573	ydcV	1.26075	1.37167	0.189222	0.920163
ECDH10B_3163	yghT	-2.51141	-0.564912	0.190248	0.922842
ECDH10B_0103	cueO	0.757454	5.5095	0.190396	0.922842
ECDH10B_1423	pspC	-2.06605	3.91319	0.190408	0.922842
ECDH10B_3829	ligB	0.683956	3.14596	0.191189	0.923038
ECDH10B_0489	sfmH	-2.36325	-1.24695	0.191221	0.923038
ECDH10B_1983	holE	0.727079	3.01663	0.191286	0.923038
ECDH10B_2597	yfeY	-0.562938	5.21039	0.191338	0.923038
ECDH10B_3752	malS	0.783783	3.85723	0.191744	0.923038
ECDH10B_1975	yebV	-1.06021	2.92486	0.192032	0.923038
ECDH10B_4484	yjhV	1.23449	1.13067	0.192121	0.923038
ECDH10B_0445	ybbJ	0.667757	3.54743	0.192257	0.923038
ECDH10B_3197	ygiV	-1.01059	2.60569	0.19253	0.923038
ECDH10B_3086	ygfA	0.546987	6.55048	0.192697	0.923038
ECDH10B_3444	yhdX	1.42257	0.22408	0.192776	0.923038
ECDH10B_3369	yrbF	0.641141	6.72329	0.193664	0.926134
ECDH10B_2673	guaA	0.438536	9.28885	0.194196	0.926134
ECDH10B_4479	insI-3	0.899979	2.89734	0.194365	0.926134
ECDH10B_0799	cydA	-0.756729	8.42554	0.194496	0.926134
ECDH10B_1677	tfaQ	-2.1305	-1.78943	0.195237	0.926134
ECDH10B_4128	metB	0.579607	5.35932	0.196095	0.926134
ECDH10B_2289	dld	0.44001	6.66181	0.196127	0.926134
ECDH10B_1774	anmK	0.753945	4.50876	0.196128	0.926134
ECDH10B_3526	kefB	0.664323	4.96189	0.196289	0.926134
ECDH10B_2622	cchA	1.38741	0.127699	0.196348	0.926134
ECDH10B_1739	folM	0.719305	4.18984	0.196829	0.926134
ECDH10B_3124	yqgF	0.521157	5.87839	0.196924	0.926134
ECDH10B_0302	yahA	-1.15644	2.54505	0.196952	0.926134
ECDH10B_1508	ydbL	0.756199	1.84845	0.197282	0.926134
ECDH10B_0071	ftsW	0.452866	6.41091	0.197621	0.926134
ECDH10B_2838	ygaC	-1.00009	3.13233	0.197868	0.926134
ECDH10B_1331	ECDH10B_1331	1.99931	-0.171951	0.197871	0.926134
ECDH10B_0196	dnaQ	0.650301	5.49502	0.197895	0.926134
ECDH10B_1574	ydcW	0.796159	4.23199	0.197949	0.926134
ECDH10B_0255	yagE	0.527939	8.2892	0.198019	0.926134
ECDH10B_2477	folC	0.609909	5.6194	0.19808	0.926134
ECDH10B_0185	rrlH	0.55626	6.5584	0.198093	0.926134
ECDH10B_3842	yicL	0.645571	3.67577	0.198363	0.926401
ECDH10B_0882	ompX	-0.617221	7.21987	0.199025	0.928501
ECDH10B_3498	gspA	-1.34867	1.44006	0.199403	0.928579
ECDH10B_3161	yghR	1.42297	0.228307	0.199468	0.928579
ECDH10B_0406	glnK	2.23443	-1.08713	0.201485	0.935755
ECDH10B_2171	hisH	0.802811	4.61805	0.201811	0.935755
ECDH10B_1741	rstA	-0.719532	4.42829	0.202227	0.935755
ECDH10B_1486	trkG	0.675635	4.32345	0.203254	0.935755
ECDH10B_0295	ykgF	-0.980957	3.92772	0.20347	0.935755
ECDH10B_3436	fis	-0.646882	5.70323	0.203879	0.935755
ECDH10B_2111	yedV	0.557327	5.05399	0.203943	0.935755
ECDH10B_4328	yjdC	0.623139	5.44505	0.204249	0.935755
ECDH10B_4497	yjhF	1.45066	0.505286	0.204324	0.935755
ECDH10B_2640	ypfI	-0.506131	5.26182	0.204353	0.935755
ECDH10B_1569	ydcR	0.659917	3.97351	0.204433	0.935755
ECDH10B_2392	yfaL	0.683161	4.6269	0.204633	0.935755
ECDH10B_1803	ydhT	1.00906	1.76603	0.204968	0.935755
ECDH10B_2186	glf	0.61657	6.54336	0.20526	0.935755
ECDH10B_1245	ldcA	0.645666	3.9659	0.205324	0.935755
ECDH10B_2992	recC	0.612887	6.45754	0.205457	0.935755
ECDH10B_3738	insK	-1.56528	0.424717	0.205478	0.935755
ECDH10B_0832	modB	0.671997	3.15692	0.205542	0.935755
ECDH10B_1307	oppC	0.481291	7.77235	0.205615	0.935755
ECDH10B_0748	fur	0.417395	7.6529	0.205769	0.935755
ECDH10B_2113	yedX	1.45821	0.0125656	0.205848	0.935755
ECDH10B_2590	cysP	-0.94582	5.94837	0.205849	0.935755
ECDH10B_0210	yafM	-1.2694	2.66442	0.206055	0.935755
ECDH10B_3924	atpE	-0.469584	8.7444	0.20624	0.935755
ECDH10B_1862	ydiZ	0.801784	2.17289	0.206372	0.935755
ECDH10B_4000	yifL	0.694804	3.60359	0.20661	0.935843
ECDH10B_1682	gnsB	0.723512	5.4805	0.206821	0.935843
ECDH10B_2751	yfiP	-0.621347	4.1513	0.207469	0.937801
ECDH10B_2918	cysC	1.15464	2.78487	0.207959	0.938894
ECDH10B_3520	yheN	-0.683786	3.89409	0.20821	0.938894
ECDH10B_1804	ydhU	1.3411	0.51357	0.209213	0.938894
ECDH10B_2547	ypdC	0.686243	2.96589	0.209487	0.938894
ECDH10B_4414	msrA	0.646526	5.40997	0.209677	0.938894
ECDH10B_0930	artJ	0.749776	4.02168	0.209952	0.938894
ECDH10B_4200	yjaA	-0.831437	4.7482	0.210227	0.938894
ECDH10B_0415	maa	-0.466288	6.56202	0.210257	0.938894
ECDH10B_3507	gspK	1.64872	-0.463005	0.210589	0.938894
ECDH10B_1138	yceH	-0.89504	3.43064	0.210844	0.938894
ECDH10B_2842	nrdE	1.20707	7.18751	0.211109	0.938894
ECDH10B_2528	torI	0.716702	5.56717	0.211172	0.938894
ECDH10B_0774	ybgA	-1.0916	2.53242	0.211216	0.938894
ECDH10B_3897	mdtL	0.698107	3.02428	0.211523	0.938894
ECDH10B_2593	murQ	-1.03397	3.14137	0.2116	0.938894
ECDH10B_2747	yfiD	-1.53618	7.34351	0.211634	0.938894
ECDH10B_2577	zipA	-0.450611	6.79906	0.211704	0.938894
ECDH10B_3019	yqeI	-1.58047	2.13668	0.211778	0.938894
ECDH10B_3305	kbaZ	-1.86823	0.367967	0.212163	0.938894
ECDH10B_2452	yfbQ	-0.720019	6.77121	0.212341	0.938894
ECDH10B_4058	glnG	-0.673782	5.28431	0.212642	0.938894
ECDH10B_4185	nudC	0.606742	5.13351	0.213005	0.938894
ECDH10B_2840	nrdH	1.14921	2.77244	0.213024	0.938894
ECDH10B_1193	ycfZ	-1.63756	2.08032	0.213096	0.938894
ECDH10B_1587	ydcD	0.877848	2.24386	0.213225	0.938894
ECDH10B_4170	nusG	-0.437502	7.56441	0.213307	0.938894
ECDH10B_0885	rybA	0.642111	6.08411	0.213853	0.940185
ECDH10B_0821	aroG	0.447609	8.44673	0.214189	0.940185
ECDH10B_1108	ycdZ	0.657677	4.08662	0.214247	0.940185
ECDH10B_3282	yhaK	1.40969	0.672621	0.214779	0.940262
ECDH10B_3986	argX	-1.06648	2.44798	0.21501	0.940262
ECDH10B_0369	nrdR	0.656687	4.91428	0.215044	0.940262
ECDH10B_3648	yhhT	0.92591	2.32261	0.215181	0.940262
ECDH10B_0072	murG	0.506403	6.29928	0.215342	0.940262
ECDH10B_1513	paaA	1.56131	-0.0621328	0.216249	0.941061
ECDH10B_1089	efeU	0.982334	3.93994	0.216393	0.941061
ECDH10B_4177	htrC	0.884328	2.12366	0.216415	0.941061
ECDH10B_1549	trg	0.987103	2.90538	0.216736	0.941061
ECDH10B_3327	yhbP	0.63274	4.60556	0.216748	0.941061
ECDH10B_4352	yjeN	-1.82711	0.77657	0.217018	0.941061
ECDH10B_3242	rpoD	-0.393474	8.78519	0.217035	0.941061
ECDH10B_0025	yaaY	1.01556	0.419905	0.217655	0.94281
ECDH10B_4305	basR	-0.776674	4.60205	0.21812	0.943889
ECDH10B_4467	yjgW	-1.11391	1.82286	0.218418	0.944243
ECDH10B_1303	ychE	0.665703	4.43076	0.219101	0.946255
ECDH10B_4023	rmuC	0.613351	5.21122	0.21947	0.946913
ECDH10B_2213	yegH	-0.564499	5.11324	0.219937	0.947604
ECDH10B_1351	D	1.99431	-0.252282	0.220328	0.947604
ECDH10B_1018	rlmL	0.480309	6.4449	0.220459	0.947604
ECDH10B_4092	rhaD	1.33552	-0.366081	0.220599	0.947604
ECDH10B_3175	yghW	-1.64631	0.117239	0.221084	0.947604
ECDH10B_3931	asnC	0.604537	3.74861	0.221528	0.947604
ECDH10B_0464	hyi	1.79029	-0.491611	0.222559	0.947604
ECDH10B_2635	acrD	-0.568757	5.27784	0.222574	0.947604
ECDH10B_1855	thrS	0.404067	10.2942	0.222976	0.947604
ECDH10B_2967	xni	0.623273	4.02105	0.223001	0.947604
ECDH10B_0336	yaiY	-1.19104	2.10956	0.223067	0.947604
ECDH10B_1999	znuC	-0.607163	4.71317	0.223251	0.947604
ECDH10B_3998	cyaY	0.661698	3.65618	0.223284	0.947604
ECDH10B_4415	ytfM	0.575498	5.37073	0.223397	0.947604
ECDH10B_1130	solA	0.643868	4.17987	0.223451	0.947604
ECDH10B_2829	gabT	0.793923	5.0549	0.223558	0.947604
ECDH10B_4561	yjtD	0.69749	4.28746	0.223603	0.947604
ECDH10B_0484	ybcJ	-0.733827	3.52515	0.223787	0.947604
ECDH10B_3050	yqeB	-1.19776	3.49559	0.223841	0.947604
ECDH10B_1679	nohA	1.32301	-0.00873958	0.223979	0.947604
ECDH10B_3497	pioO	1.05103	1.69183	0.224307	0.947604
ECDH10B_1783	ydhM	-1.00848	4.11759	0.22441	0.947604
ECDH10B_3808	rfaJ	0.602316	4.98686	0.224797	0.948079
ECDH10B_3173	hybA	-1.34213	4.34892	0.224975	0.948079
ECDH10B_2543	lpxP	0.450043	8.06142	0.225243	0.948079
ECDH10B_1100	insF-4	-2.38464	-0.157515	0.225391	0.948079
ECDH10B_4327	pheU	1.50516	-0.503147	0.225755	0.948694
ECDH10B_0329	insF-2	-1.11285	2.41666	0.227002	0.952333
ECDH10B_1524	paaX	0.677508	3.67303	0.227196	0.952333
ECDH10B_3430	accB	-0.419736	7.66976	0.227478	0.952333
ECDH10B_0230	ykfG	3.41785	-1.79424	0.227669	0.952333
ECDH10B_1487	ynaK	1.57221	-0.543141	0.228048	0.952333
ECDH10B_3981	wzxE	0.734921	5.09405	0.228528	0.952333
ECDH10B_2890	hycD	-2.23175	-1.24378	0.228928	0.952333
ECDH10B_3151	glcA	-0.843989	3.32051	0.229119	0.952333
ECDH10B_3195	ygiT	0.723758	2.58601	0.229329	0.952333
ECDH10B_3325	yraR	0.630695	2.49222	0.22972	0.952333
ECDH10B_3328	yhbQ	0.83244	2.7633	0.229732	0.952333
ECDH10B_1347	2	1.13022	1.341	0.230903	0.952333
ECDH10B_0913	ybjI	0.609112	3.45725	0.230968	0.952333
ECDH10B_0374	pgpA	0.680502	5.87531	0.23116	0.952333
ECDH10B_2011	yecO	-0.7128	3.92517	0.231274	0.952333
ECDH10B_2877	norR	-0.692516	3.53764	0.23135	0.952333
ECDH10B_2184	wbbI	0.586498	5.73278	0.231793	0.952333
ECDH10B_3527	kefG	0.649897	3.45908	0.231956	0.952333
ECDH10B_1993	zwf	0.442142	7.37447	0.231965	0.952333
ECDH10B_1551	ydcJ	0.659143	3.12899	0.232688	0.952333
ECDH10B_1087	putP	0.753334	6.02799	0.232879	0.952333
ECDH10B_0795	sucD	0.610651	8.98497	0.233255	0.952333
ECDH10B_0908	dacC	-0.482126	5.45337	0.233302	0.952333
ECDH10B_3421	tldD	0.407688	7.61837	0.233688	0.952333
ECDH10B_3073	yqfA	0.493719	7.81701	0.233733	0.952333
ECDH10B_1512	maoC	1.64495	0.101787	0.234197	0.952333
ECDH10B_2802	yfjS	3.7781	-1.64821	0.234261	0.952333
ECDH10B_3223	glgS	-1.00955	2.78722	0.234286	0.952333
ECDH10B_2619	eutJ	3.22512	-1.81316	0.234668	0.952333
ECDH10B_3418	aaeA	0.940452	1.21475	0.234677	0.952333
ECDH10B_2930	cysH	0.961174	4.76394	0.235395	0.952333
ECDH10B_2711	yphB	1.1148	1.79017	0.235606	0.952333
ECDH10B_0090	ampD	0.651928	4.54956	0.235702	0.952333
ECDH10B_4551	trpR	0.632535	4.98818	0.235962	0.952333
ECDH10B_0932	artQ	0.613864	3.79876	0.236104	0.952333
ECDH10B_0130	fhuA	0.602927	7.50285	0.236137	0.952333
ECDH10B_0192	mltD	0.390723	7.96733	0.236331	0.952333
ECDH10B_1399	yciH	0.682239	2.61924	0.236387	0.952333
ECDH10B_3996	hemC	0.390566	7.33874	0.236441	0.952333
ECDH10B_0306	yahE	1.90223	-0.888175	0.236751	0.952333
ECDH10B_1744	fumC	0.607432	5.39969	0.237504	0.952333
ECDH10B_2328	yeiW	0.80834	4.0984	0.237595	0.952333
ECDH10B_3844	yicS	1.01026	0.911929	0.237864	0.952333
ECDH10B_0226	thrW	-1.0445	2.8666	0.238067	0.952333
ECDH10B_1085	rutR	0.631068	4.49558	0.238269	0.952333
ECDH10B_2233	yegQ	0.639836	4.7933	0.238281	0.952333
ECDH10B_2964	ygdH	-0.40993	6.66156	0.238329	0.952333
ECDH10B_0385	cyoD	0.728963	4.26439	0.238553	0.952333
ECDH10B_1556	tehA	0.627937	3.63374	0.23859	0.952333
ECDH10B_4400	ytfA	1.2727	0.111624	0.238875	0.952333
ECDH10B_0346	yaiA	0.660761	4.75256	0.239094	0.952333
ECDH10B_3734	yiaG	0.684409	4.24084	0.239206	0.952333
ECDH10B_0063	mraZ	0.577154	6.24782	0.239927	0.952333
ECDH10B_0002	thrA	-0.454367	7.67776	0.239955	0.952333
ECDH10B_1060	cspH	1.04469	3.86111	0.239981	0.952333
ECDH10B_2664	upp	-0.612277	5.32812	0.240561	0.952333
ECDH10B_0732	glnX	-1.91027	-0.567481	0.2409	0.952333
ECDH10B_4522	bglJ	1.12121	1.63932	0.24124	0.952333
ECDH10B_4481	insO-2	1.16471	0.79898	0.24165	0.952333
ECDH10B_2888	hycF	1.97373	-1.11826	0.241735	0.952333
ECDH10B_1395	pgpB	0.774367	3.65939	0.241775	0.952333
ECDH10B_0861	ybhS	1.01213	1.94388	0.241782	0.952333
ECDH10B_4121	hslV	-0.663987	5.98113	0.241889	0.952333
ECDH10B_2495	yfcP	-2.35536	-1.62027	0.24206	0.952333
ECDH10B_4329	dipZ	0.578619	5.74447	0.242101	0.952333
ECDH10B_1890	ydjZ	-1.29183	2.05428	0.242207	0.952333
ECDH10B_2219	yegD	0.642111	4.53531	0.24227	0.952333
ECDH10B_1601	yddJ	3.72434	-1.66927	0.242293	0.952333
ECDH10B_4516	yjjA	0.543101	4.82667	0.242308	0.952333
ECDH10B_2517	yfdK	-1.4418	1.01111	0.242325	0.952333
ECDH10B_2712	yphC	0.847962	1.83205	0.242623	0.952333
ECDH10B_1333	ECDH10B_1333	0.811787	1.52512	0.242853	0.952333
ECDH10B_1676	pinQ	0.763825	4.75908	0.242958	0.952333
ECDH10B_2297	dusC	0.598497	3.10358	0.24304	0.952333
ECDH10B_4079	yiiE	1.73352	0.47229	0.24336	0.952333
SYNTHETIC_SrpR	SrpR	0.681702	12.0154	0.243457	0.952333
ECDH10B_4523	fhuF	0.782247	8.49722	0.24369	0.952333
ECDH10B_2323	yeiC	0.681288	2.32263	0.243891	0.952333
ECDH10B_1429	ycjP	-2.35196	-0.950043	0.243954	0.952333
ECDH10B_3535	argD	-0.636794	4.97234	0.244294	0.952333
ECDH10B_3376	rpoN	0.384249	7.92732	0.24441	0.952333
ECDH10B_0140	dgt	0.588084	5.39561	0.244639	0.952333
ECDH10B_2072	yedK	1.08123	1.16595	0.24482	0.952333
ECDH10B_1065	torS	-0.869634	2.98006	0.244961	0.952333
ECDH10B_1940	yeaW	1.41132	0.0866337	0.246469	0.957346
ECDH10B_4341	ecnA	1.13743	1.12287	0.246877	0.957518
ECDH10B_2273	yehK	3.26306	-1.87126	0.246953	0.957518
ECDH10B_4164	thrU	1.48845	-0.627581	0.247229	0.957737
ECDH10B_0742	nagA	0.704312	4.587	0.247758	0.958491
ECDH10B_0310	frmB	-0.668376	7.22108	0.247863	0.958491
ECDH10B_2154	yeeX	0.430971	7.30597	0.248442	0.958654
ECDH10B_4353	yjeO	-1.35082	0.652859	0.248638	0.958654
ECDH10B_4456	yjgR	0.610781	4.39446	0.249529	0.958654
ECDH10B_2129	yeeO	-0.699756	3.86918	0.249785	0.958654
ECDH10B_0864	ybiH	0.845051	2.83943	0.249802	0.958654
ECDH10B_1769	gst	0.660175	5.32394	0.249905	0.958654
ECDH10B_2976	ygdD	0.636704	2.72798	0.250085	0.958654
ECDH10B_2672	yfgI	-1.0276	2.05508	0.250672	0.958654
ECDH10B_2960	yqcC	1.37496	0.689763	0.251072	0.958654
ECDH10B_2097	yedP	0.779631	2.8863	0.251082	0.958654
ECDH10B_1723	ynfH	0.807203	3.34708	0.251117	0.958654
ECDH10B_1838	pps	-0.558179	5.24467	0.25166	0.958654
ECDH10B_1199	pepT	-0.893979	5.46119	0.251769	0.958654
ECDH10B_1539	hrpA	0.704526	5.91227	0.251824	0.958654
ECDH10B_0839	ybhJ	0.740467	2.16924	0.252131	0.958654
ECDH10B_0409	ybaY	-0.653367	4.7117	0.252221	0.958654
ECDH10B_2685	pbpC	0.615186	4.31208	0.25264	0.958654
ECDH10B_3602	glgP	0.431398	6.86917	0.253225	0.958654
ECDH10B_1143	flgA	1.19291	0.598597	0.253298	0.958654
ECDH10B_1362	tnpX	0.641543	4.86796	0.253521	0.958654
ECDH10B_2402	glpC	-0.977546	6.29832	0.253647	0.958654
ECDH10B_1159	sraB	-1.5222	1.12103	0.253664	0.958654
ECDH10B_1926	yoaI	1.32838	0.902644	0.254305	0.958654
ECDH10B_4373	nsrR	0.585775	6.59074	0.254495	0.958654
ECDH10B_1511	tynA	1.30876	1.54917	0.254663	0.958654
ECDH10B_1451	insH-4	1.27591	0.97197	0.254766	0.958654
ECDH10B_2882	ascG	0.627519	4.49216	0.254768	0.958654
ECDH10B_3959	ilvE	-0.713853	5.21811	0.254963	0.958654
ECDH10B_3812	rfaP	0.608382	4.74447	0.255566	0.958654
ECDH10B_3532	yhfA	0.653557	5.59179	0.255675	0.958654
ECDH10B_3768	yiaW	-2.69554	-0.911272	0.255997	0.958654
ECDH10B_2703	hcaT	0.615708	4.51302	0.256104	0.958654
ECDH10B_4010	rarD	-0.666915	4.19086	0.256185	0.958654
ECDH10B_4534	ytjA	-0.810129	3.2337	0.256253	0.958654
ECDH10B_3373	yrbK	0.618518	5.11605	0.25634	0.958654
ECDH10B_3451	alaU	-2.19574	0.154272	0.256346	0.958654
ECDH10B_0341	psiF	0.769588	2.7219	0.256516	0.958654
ECDH10B_2324	fruA	0.399151	10.4928	0.256525	0.958654
ECDH10B_3910	bglG	-1.00724	1.97836	0.257515	0.958654
ECDH10B_4538	yjjI	-1.2833	4.52264	0.257572	0.958654
ECDH10B_3089	rpiA	-0.620201	6.56548	0.258241	0.958654
ECDH10B_1449	mppA	-0.440137	5.58341	0.258341	0.958654
ECDH10B_4535	yjjU	-0.576047	4.40157	0.258649	0.958654
ECDH10B_2463	yfcF	0.704176	4.69575	0.258843	0.958654
ECDH10B_3130	yggW	0.552319	5.7326	0.258958	0.958654
ECDH10B_2980	csdA	0.613483	5.18312	0.259021	0.958654
ECDH10B_2010	yecN	0.618017	4.631	0.259083	0.958654
ECDH10B_2079	fliE	1.61897	-1.37932	0.259332	0.958654
ECDH10B_1978	ryeA	0.852731	1.50353	0.259463	0.958654
ECDH10B_3570	yrfD	0.967049	1.23951	0.259805	0.958654
ECDH10B_2627	ypfE	1.72306	-0.0779096	0.259829	0.958654
ECDH10B_3656	rhsB	0.581744	3.58093	0.260129	0.958654
ECDH10B_1320	ECDH10B_1320	-3.31946	-1.93052	0.260196	0.958654
ECDH10B_3259	ygjO	0.694284	5.69748	0.260514	0.958654
ECDH10B_0299	betB	-0.639206	3.85163	0.260829	0.958654
ECDH10B_2883	ascF	0.681287	2.15373	0.260937	0.958654
ECDH10B_2274	yehL	2.4872	-1.16693	0.260995	0.958654
ECDH10B_2141	insD-3	-1.64057	0.25097	0.26145	0.958654
ECDH10B_3228	glnE	0.537253	5.98929	0.261531	0.958654
ECDH10B_4233	dinF	0.580281	5.1862	0.262085	0.958654
ECDH10B_3575	hslR	-0.650491	4.94222	0.262134	0.958654
ECDH10B_0496	insE-3	-3.4203	-1.90295	0.262337	0.958654
ECDH10B_2621	cchB	-3.42029	-1.90295	0.262346	0.958654
ECDH10B_4213	lysC	-0.436436	6.06733	0.262461	0.958654
ECDH10B_0432	aes	-1.04405	1.99915	0.262674	0.958654
ECDH10B_3695	yhjA	0.698006	2.77148	0.262693	0.958654
ECDH10B_3329	yhbS	-0.779388	5.66301	0.262762	0.958654
ECDH10B_1242	dadA	0.47619	7.02348	0.26296	0.958654
ECDH10B_2174	hisI	0.575863	6.23001	0.263069	0.958654
ECDH10B_2881	hydN	0.963685	1.70338	0.263467	0.958663
ECDH10B_2168	hisD	0.416814	6.71798	0.26366	0.958663
ECDH10B_2648	hyfB	1.02368	1.3681	0.264417	0.958663
ECDH10B_3295	yhaC	1.09967	0.802748	0.264458	0.958663
ECDH10B_2504	fadJ	0.556638	5.35344	0.265017	0.958663
ECDH10B_0263	insA-3	3.4796	-1.78891	0.265225	0.958663
ECDH10B_3788	yibK	0.577528	3.62488	0.26535	0.958663
ECDH10B_1148	flgF	1.27601	0.114113	0.265515	0.958663
ECDH10B_2674	guaB	0.456958	8.67055	0.265535	0.958663
ECDH10B_4252	soxR	-0.98275	2.68829	0.265807	0.958663
ECDH10B_3875	yidR	0.591992	4.77045	0.265898	0.958663
ECDH10B_1927	yeaL	0.616188	2.74159	0.266093	0.958663
ECDH10B_4279	alsB	0.73816	2.9757	0.266614	0.958663
ECDH10B_0794	sucC	0.403404	9.09598	0.26692	0.958663
ECDH10B_2668	ppx	0.621995	5.91344	0.266928	0.958663
ECDH10B_0249	afuB	1.25512	-0.382152	0.267112	0.958663
ECDH10B_3405	sspB	-0.581906	6.51875	0.2674	0.958663
ECDH10B_3199	qseB	0.744658	3.18892	0.267453	0.958663
ECDH10B_1356	lacY	-1.24861	4.35903	0.267634	0.958663
ECDH10B_1475	sieB	1.79625	0.0744192	0.268229	0.958663
ECDH10B_0895	moeB	-0.520561	4.82424	0.268767	0.958663
ECDH10B_0856	ybhN	0.907518	2.1126	0.269035	0.958663
ECDH10B_1273	ldrC	0.744939	1.20727	0.269226	0.958663
ECDH10B_2389	yfaA	0.552979	3.28553	0.269567	0.958663
ECDH10B_3148	speC	0.457632	6.50154	0.270136	0.958663
ECDH10B_3076	ygfF	0.570439	3.5109	0.270963	0.958663
ECDH10B_4512	yjhS	1.41211	-0.27256	0.271836	0.958663
ECDH10B_2569	xapR	0.64637	3.50145	0.271884	0.958663
ECDH10B_0180	metN	0.543989	5.3971	0.272053	0.958663
ECDH10B_1433	ycjT	0.917221	1.32852	0.272246	0.958663
ECDH10B_3720	dppD	0.455127	6.69493	0.272258	0.958663
ECDH10B_2591	ucpA	-0.745444	6.6669	0.272287	0.958663
ECDH10B_2908	ygbN	-1.05833	2.22523	0.272308	0.958663
ECDH10B_0163	rnhB	0.417568	5.8101	0.272388	0.958663
ECDH10B_3673	yhiQ	-0.487409	4.3187	0.272437	0.958663
ECDH10B_4321	yjdO	-3.15741	-2.0074	0.272826	0.958663
ECDH10B_2707	hcaC	1.75171	-0.658275	0.272899	0.958663
ECDH10B_3653	nikD	-1.46737	3.28328	0.27326	0.958663
ECDH10B_2698	iscR	0.580454	7.62929	0.273601	0.958663
ECDH10B_4498	yjhG	-0.682547	2.90342	0.274459	0.958663
ECDH10B_2724	sroF	-0.931475	3.55412	0.274707	0.958663
ECDH10B_2637	dapE	-0.631525	4.79315	0.274852	0.958663
ECDH10B_0950	cspD	0.791378	3.63004	0.275219	0.958663
ECDH10B_0241	insI-1	0.934058	1.89575	0.275387	0.958663
ECDH10B_3075	bglA	0.661394	6.64327	0.275739	0.958663
ECDH10B_1904	sppA	-0.439937	5.63858	0.275753	0.958663
ECDH10B_1369	yciB	-0.429316	5.38785	0.276009	0.958663
ECDH10B_3096	ygfI	-0.790543	2.40915	0.276118	0.958663
ECDH10B_0367	tsx	-0.624862	6.19591	0.276263	0.958663
ECDH10B_1478	racR	0.610989	5.70806	0.276391	0.958663
ECDH10B_0106	can	0.398474	7.49475	0.276468	0.958663
ECDH10B_1731	ydgD	0.617574	4.17781	0.27652	0.958663
ECDH10B_3596	rtcR	1.09632	0.845442	0.276579	0.958663
ECDH10B_0816	lysQ	0.745504	1.54042	0.276782	0.958663
ECDH10B_2202	fcl	-1.49382	5.0475	0.276786	0.958663
ECDH10B_2212	wza	-1.46283	4.10761	0.276836	0.958663
ECDH10B_3302	sohA	0.897567	2.1464	0.277285	0.958663
ECDH10B_1460	isrA	1.15749	-0.254487	0.277358	0.958663
ECDH10B_0184	alaV	-1.21448	2.31968	0.277459	0.958663
ECDH10B_0320	yaiS	2.93441	-1.90079	0.27753	0.958663
ECDH10B_2491	aroC	0.507188	6.20089	0.277872	0.958663
ECDH10B_0332	yaiV	-1.71363	0.120148	0.277946	0.958663
ECDH10B_1529	insC-2	-1.91629	-0.857586	0.278491	0.958663
ECDH10B_3399	nanK	-0.807098	3.7035	0.278514	0.958663
ECDH10B_3157	glcC	0.522908	4.91801	0.278516	0.958663
ECDH10B_1080	rutE	-2.32261	-1.29137	0.278523	0.958663
ECDH10B_2605	eutC	0.66879	2.30139	0.278651	0.958663
ECDH10B_2278	yehR	1.68465	-0.779352	0.278936	0.958663
ECDH10B_1459	abgR	0.717415	3.37594	0.27914	0.958663
ECDH10B_1568	ydcQ	0.924765	1.74037	0.2792	0.958663
ECDH10B_2493	yfcN	0.539923	5.9895	0.279354	0.958663
ECDH10B_4299	phnB	0.7562	1.48832	0.279618	0.958663
ECDH10B_0008	talB	0.398901	9.70689	0.279668	0.958663
ECDH10B_0124	yadB	-0.74606	3.60377	0.279743	0.958663
ECDH10B_3330	yhbT	-0.826182	5.07993	0.279974	0.958663
ECDH10B_4282	yjdP	0.579676	3.45555	0.280182	0.958663
ECDH10B_3061	ygfT	-0.854745	1.93862	0.28108	0.958663
ECDH10B_2676	yfgJ	0.582362	3.95407	0.281107	0.958663
ECDH10B_2050	leuZ	-0.906015	2.31948	0.281131	0.958663
ECDH10B_3841	setC	-1.39588	0.440591	0.281199	0.958663
ECDH10B_3937	rbsA	0.400294	8.23128	0.281268	0.958663
ECDH10B_3365	yrbB	0.628948	4.83128	0.281271	0.958663
ECDH10B_1616	ddpC	0.824386	1.25681	0.281794	0.958663
ECDH10B_4550	slt	0.421745	6.64939	0.281902	0.958663
ECDH10B_1828	ydiB	-2.36023	-1.1087	0.281952	0.958663
ECDH10B_4219	yjbA	-0.683653	4.9774	0.28202	0.958663
ECDH10B_2169	hisC	0.417989	5.96338	0.282393	0.958663
ECDH10B_1698	flxA	0.79714	1.67929	0.282412	0.958663
ECDH10B_2127	yeeN	0.54998	5.85147	0.282758	0.959089
ECDH10B_0264	yagJ	0.718181	3.90779	0.283152	0.959578
ECDH10B_3646	dcrB	0.39028	7.01177	0.283342	0.959578
ECDH10B_4024	ubiE	0.53404	6.87047	0.283755	0.960232
ECDH10B_0938	ybjS	0.570064	4.79022	0.285382	0.96083
ECDH10B_4038	trkH	0.371418	6.18044	0.28545	0.96083
ECDH10B_2699	yfhQ	0.385434	6.53016	0.285645	0.96083
ECDH10B_3033	ygeO	1.2803	0.609414	0.285758	0.96083
ECDH10B_3932	asnA	-0.423475	8.11735	0.28582	0.96083
ECDH10B_3123	yqgE	0.539426	6.45583	0.285978	0.96083
ECDH10B_1171	holB	0.52676	4.83314	0.286062	0.96083
ECDH10B_1150	flgH	1.5484	-1.17554	0.286548	0.96083
ECDH10B_0792	sucA	0.410926	9.85936	0.286613	0.96083
ECDH10B_3810	rfaB	0.583241	5.26001	0.28729	0.96083
ECDH10B_1966	kdgR	0.580239	4.04916	0.287354	0.96083
ECDH10B_1204	hflD	0.58209	5.35217	0.287403	0.96083
ECDH10B_1536	ynbC	0.977254	1.61933	0.287473	0.96083
ECDH10B_1132	dinI	0.759942	2.7996	0.287722	0.96083
ECDH10B_4053	spf	0.852616	2.08102	0.287797	0.96083
ECDH10B_1263	hemA	0.427087	6.94214	0.287835	0.96083
ECDH10B_3133	yggN	-0.433759	5.8775	0.288275	0.96083
ECDH10B_1338	18	3.03114	-1.86973	0.288439	0.96083
ECDH10B_1474	kil	1.95699	-0.732336	0.288747	0.96083
ECDH10B_0791	sdhB	0.47515	8.22366	0.28881	0.96083
ECDH10B_0324	tauD	0.792623	1.51236	0.288876	0.96083
ECDH10B_3145	yghD	0.791889	1.50246	0.288982	0.96083
ECDH10B_1949	yoaH	0.661055	4.87457	0.28943	0.96083
ECDH10B_1160	yceD	-0.427221	8.15901	0.289468	0.96083
ECDH10B_2913	truD	0.508194	5.46423	0.289848	0.96083
ECDH10B_1826	ydiM	3.16017	-1.83276	0.289972	0.96083
ECDH10B_1107	ycdY	-0.933481	2.24904	0.290018	0.96083
ECDH10B_3576	hslO	-0.581365	6.32209	0.290099	0.96083
ECDH10B_1187	ycfT	0.941245	1.1066	0.290376	0.961016
ECDH10B_1176	ycfL	0.51713	3.69835	0.290964	0.962234
ECDH10B_4453	pepA	0.337345	7.85222	0.291194	0.962265
ECDH10B_2690	pepB	0.378613	6.53974	0.291484	0.962495
ECDH10B_2099	yodC	0.60616	3.6172	0.291768	0.962629
ECDH10B_2726	yfhD	0.743306	4.0746	0.291966	0.962629
ECDH10B_1315	ECDH10B_1315	3.08102	-1.88165	0.292816	0.963729
ECDH10B_3003	ygdR	-0.641512	4.21218	0.292831	0.963729
ECDH10B_2413	arnB	2.9268	-1.90016	0.293019	0.963729
ECDH10B_0790	sdhA	0.497547	8.82092	0.293648	0.963729
ECDH10B_3423	rng	0.51838	6.56977	0.294023	0.963729
ECDH10B_4070	yihS	1.22956	0.495984	0.294338	0.963729
ECDH10B_0084	coaE	0.55596	3.89533	0.294414	0.963729
ECDH10B_3338	sraG	-1.67912	-0.405284	0.29452	0.963729
ECDH10B_3663	yhiJ	0.761695	2.0004	0.294832	0.963729
ECDH10B_1740	ydgC	0.652936	4.00551	0.295348	0.963729
ECDH10B_2986	metV	-0.80989	2.17726	0.295538	0.963729
ECDH10B_1566	yncJ	-0.74143	5.15513	0.295637	0.963729
ECDH10B_1312	kch	-0.790298	2.93659	0.295947	0.963729
ECDH10B_4560	yjjY	0.559874	2.67403	0.295991	0.963729
ECDH10B_1955	manX	-0.712844	6.88228	0.296798	0.963729
ECDH10B_0964	dmsA	-1.08011	5.70177	0.296808	0.963729
ECDH10B_2459	pta	0.397678	8.89144	0.296864	0.963729
ECDH10B_4423	ytfR	0.647835	2.89789	0.296959	0.963729
ECDH10B_0431	hemH	-0.55434	4.79452	0.297154	0.963729
ECDH10B_1813	sufE	0.793829	4.73766	0.297177	0.963729
ECDH10B_3834	recG	0.528349	6.2803	0.297596	0.963729
ECDH10B_4270	fdhF	-0.765097	4.16108	0.297814	0.963729
ECDH10B_2739	rseB	-0.389625	6.64652	0.297818	0.963729
ECDH10B_3580	ompR	-0.601534	5.22173	0.297891	0.963729
ECDH10B_1506	ydbH	0.541416	4.51569	0.297941	0.963729
ECDH10B_3274	yqjD	0.585188	4.71059	0.29849	0.963729
ECDH10B_0500	ybcK	-1.05398	2.30662	0.298617	0.963729
ECDH10B_3605	glgX	0.499005	5.55072	0.29868	0.963729
ECDH10B_1229	minC	-0.54325	5.78734	0.299016	0.963729
ECDH10B_2467	yfcI	0.509543	3.50907	0.29908	0.963729
ECDH10B_3703	kdgK	0.56598	4.14108	0.299415	0.963729
ECDH10B_3765	yiaT	1.09009	0.689768	0.299586	0.963729
ECDH10B_4067	yihP	0.978852	1.27252	0.299591	0.963729
ECDH10B_3976	wecC	-0.490787	6.29289	0.300147	0.964434
ECDH10B_3370	yrbG	0.516016	5.07655	0.300278	0.964434
ECDH10B_4505	sgcC	0.592359	1.90592	0.300473	0.964434
ECDH10B_1517	paaE	1.25061	0.457628	0.300824	0.964848
ECDH10B_4280	rpiR	0.49997	5.38272	0.301066	0.964915
ECDH10B_2445	nuoG	0.376819	8.78932	0.301834	0.966667
ECDH10B_3409	yhcM	0.485398	5.91207	0.302329	0.967543
ECDH10B_3317	yraJ	0.753459	2.22018	0.302611	0.967734
ECDH10B_4449	yjgM	0.515285	2.67896	0.303012	0.96803
ECDH10B_2981	ygdK	0.521301	4.5619	0.303331	0.96803
ECDH10B_4114	glpX	0.521323	7.33257	0.303369	0.96803
ECDH10B_3907	bglH	1.25283	-0.1295	0.303715	0.968426
ECDH10B_4036	pepQ	0.514348	7.52491	0.304001	0.968628
ECDH10B_0200	yafF	-1.12314	1.17358	0.304867	0.97068
ECDH10B_4444	yjgJ	-0.664018	2.96092	0.306604	0.973329
ECDH10B_0137	yadS	0.56139	4.51357	0.307325	0.973329
ECDH10B_3477	rpmD	-0.782563	2.49044	0.307404	0.973329
ECDH10B_2497	yfcR	3.14084	-1.86203	0.307531	0.973329
ECDH10B_1066	torT	0.545599	2.41039	0.307848	0.973329
ECDH10B_0209	yafL	-1.01229	1.57769	0.307871	0.973329
ECDH10B_2434	yfbM	1.34137	0.453739	0.308112	0.973329
ECDH10B_3459	smg	0.438703	6.48935	0.308221	0.973329
ECDH10B_1594	nhoA	-0.690335	2.78889	0.308493	0.973329
ECDH10B_0039	caiB	0.866593	2.21862	0.308636	0.973329
ECDH10B_3758	yiaM	3.35369	-1.82728	0.309007	0.973329
ECDH10B_0203	fadE	0.630926	4.87416	0.309216	0.973329
ECDH10B_4109	yiiQ	-0.749147	2.97159	0.30941	0.973329
ECDH10B_4547	radA	0.369748	6.11472	0.310005	0.973329
ECDH10B_4216	yjbF	-1.50591	1.40149	0.310185	0.973329
ECDH10B_3475	secY	-0.35126	11.2099	0.310319	0.973329
ECDH10B_3146	pheV	-1.7023	-0.600334	0.310346	0.973329
ECDH10B_3232	bacA	-0.428008	5.49739	0.310411	0.973329
ECDH10B_3082	pepP	0.481913	6.89669	0.310417	0.973329
ECDH10B_0308	mhpT	1.4676	-0.933658	0.310634	0.973329
ECDH10B_0412	ybaA	0.694454	4.6098	0.310785	0.973329
ECDH10B_1952	sdaA	-0.436514	7.38239	0.310831	0.973329
ECDH10B_2460	yfcC	-0.749462	3.66188	0.310832	0.973329
ECDH10B_3335	deaD	-0.357788	10.5476	0.311381	0.973503
ECDH10B_2439	nuoM	0.366687	7.2574	0.311425	0.973503
ECDH10B_1657	yneJ	0.542015	3.29585	0.311744	0.973503
ECDH10B_2441	nuoK	-0.646483	3.32546	0.312419	0.973503
ECDH10B_4271	yjcP	1.41583	-0.0858535	0.312577	0.973503
ECDH10B_4365	mutL	0.364325	6.64537	0.312927	0.973503
ECDH10B_4159	rrlB	0.929598	1.69967	0.313077	0.973503
ECDH10B_0325	hemB	0.493754	6.47642	0.313485	0.973503
ECDH10B_2954	barA	0.564262	5.60703	0.313513	0.973503
ECDH10B_0973	pflB	-0.615615	10.3566	0.313521	0.973503
ECDH10B_0088	ppdD	0.995585	1.30781	0.313522	0.973503
ECDH10B_1168	pabC	0.476369	4.86331	0.313565	0.973503
ECDH10B_1042	hyaA	-1.50292	1.1144	0.314309	0.974595
ECDH10B_4027	tatA	0.482969	5.5103	0.314401	0.974595
ECDH10B_2611	yffO	1.13265	0.421799	0.314879	0.974595
ECDH10B_4242	alr	0.473435	6.19026	0.315105	0.974595
ECDH10B_3303	yhaV	0.667502	3.39766	0.315139	0.974595
ECDH10B_2308	galS	-0.489962	4.1635	0.315258	0.974595
ECDH10B_1059	insB-4	0.898781	0.130058	0.316083	0.976028
ECDH10B_0444	cueR	0.514215	4.8814	0.316576	0.976028
ECDH10B_0022	insB-1	1.05983	1.17562	0.316677	0.976028
ECDH10B_0408	tesB	0.427776	5.53209	0.316863	0.976028
ECDH10B_1519	paaG	-1.98201	-0.858307	0.316971	0.976028
ECDH10B_3993	hemY	0.351782	7.17228	0.317514	0.976028
ECDH10B_1140	yceN	-0.579924	5.12396	0.317594	0.976028
ECDH10B_0985	lpxK	0.374898	5.77924	0.317827	0.976028
ECDH10B_2754	yfiM	0.55904	2.40451	0.317955	0.976028
ECDH10B_0132	fhuD	-0.854543	2.36853	0.318007	0.976028
ECDH10B_2411	yfaO	-0.934273	2.12651	0.318183	0.976028
ECDH10B_2024	cheB	-1.8221	-0.165497	0.319427	0.976394
ECDH10B_4541	deoB	0.347633	7.5514	0.319611	0.976394
ECDH10B_4052	polA	0.364105	7.51487	0.319753	0.976394
ECDH10B_0117	yadL	1.22485	0.025783	0.319975	0.976394
ECDH10B_0119	htrE	1.01708	0.793537	0.320495	0.976394
ECDH10B_3040	ygeR	0.513084	4.76367	0.320528	0.976394
ECDH10B_2242	insE-5	-1.83916	-1.56033	0.32059	0.976394
ECDH10B_1499	uspF	-0.744404	3.82242	0.320617	0.976394
ECDH10B_2610	yffN	1.50344	-0.739575	0.32063	0.976394
ECDH10B_1944	yeaY	-0.399806	5.7301	0.320827	0.976394
ECDH10B_3486	rpsQ	-0.559234	5.78728	0.320864	0.976394
ECDH10B_3462	fmt	0.486161	6.69823	0.320988	0.976394
ECDH10B_3936	rbsD	0.576057	8.71566	0.321309	0.97669
ECDH10B_1776	slyA	0.518381	7.18609	0.321706	0.976853
ECDH10B_3879	dgoA	1.74912	-1.32917	0.321811	0.976853
ECDH10B_0240	insN-1	0.903696	0.956591	0.322268	0.977561
ECDH10B_1810	pykF	-0.307409	8.88839	0.322624	0.977961
ECDH10B_2586	cysM	0.511155	5.31698	0.323146	0.978863
ECDH10B_4402	fklB	0.487509	6.95896	0.323632	0.979654
ECDH10B_3334	mtr	0.541935	4.22653	0.324256	0.980864
ECDH10B_0492	argU	-0.655671	3.90504	0.324502	0.980927
ECDH10B_1670	ydfG	0.389128	6.76004	0.324884	0.981403
ECDH10B_3805	rfaK	0.463242	5.42161	0.325148	0.981424
ECDH10B_1254	dhaR	0.531269	4.21151	0.325656	0.981424
ECDH10B_4111	yiiS	-0.926127	2.2225	0.325853	0.981424
ECDH10B_0874	ybiM	-1.50493	-0.62401	0.326022	0.981424
ECDH10B_1392	yciX	0.694103	2.65119	0.32615	0.981424
ECDH10B_0983	ycaI	0.512416	3.16333	0.326245	0.981424
ECDH10B_3440	acrE	-1.20473	0.351146	0.327091	0.981424
ECDH10B_4005	uvrD	0.5117	6.88955	0.327094	0.981424
ECDH10B_3059	ygfQ	-0.656747	2.62532	0.327329	0.981424
ECDH10B_2542	yfdY	0.523694	4.06335	0.32741	0.981424
ECDH10B_0478	purK	0.493443	4.86124	0.32748	0.981424
ECDH10B_2844	proW	0.891383	1.53189	0.327718	0.981424
ECDH10B_1897	nudG	0.594876	2.19068	0.327878	0.981424
ECDH10B_0994	mukB	0.356242	8.25604	0.328512	0.981424
ECDH10B_4106	sbp	-0.48454	7.05977	0.329065	0.981424
ECDH10B_0809	ybgF	-0.430075	7.95727	0.329666	0.981424
ECDH10B_4068	yihQ	-1.17896	1.64941	0.329891	0.981424
ECDH10B_4133	yijF	0.805793	1.1401	0.330029	0.981424
ECDH10B_4101	cpxA	0.334142	7.37677	0.330037	0.981424
ECDH10B_3574	yrfG	0.458651	4.90735	0.330213	0.981424
ECDH10B_4411	ytfJ	0.523032	4.04359	0.330553	0.981424
ECDH10B_0403	ybaO	0.517868	3.66352	0.330802	0.981424
ECDH10B_1119	mdoC	-0.729103	3.32428	0.330852	0.981424
ECDH10B_1672	ydfZ	-0.575764	4.26884	0.33137	0.981424
ECDH10B_2164	yoeB	0.897958	1.40136	0.331454	0.981424
ECDH10B_1282	narK	-0.814819	1.96546	0.331494	0.981424
ECDH10B_2335	yejA	0.503055	4.42864	0.331598	0.981424
ECDH10B_3345	metY	0.530228	7.05645	0.331613	0.981424
ECDH10B_4130	metF	0.551062	5.20935	0.331825	0.981424
ECDH10B_2895	hypB	-1.03001	3.97589	0.331862	0.981424
ECDH10B_3503	gspG	-1.97555	-1.66698	0.332161	0.981424
ECDH10B_4138	frwB	1.31425	-0.618864	0.33266	0.981424
ECDH10B_4105	pfkA	-0.401713	8.48151	0.332707	0.981424
ECDH10B_2852	emrA	0.481923	5.07747	0.333097	0.981424
ECDH10B_1017	ycbX	0.522829	4.69795	0.333146	0.981424
ECDH10B_0266	yagL	0.718617	2.38609	0.333172	0.981424
ECDH10B_2575	ypeB	-0.817774	2.3057	0.333216	0.981424
ECDH10B_4204	aceA	0.418378	6.34496	0.33385	0.982626
ECDH10B_3581	greB	0.483371	3.04864	0.334574	0.984093
ECDH10B_1195	potD	0.366319	6.28079	0.335104	0.984302
ECDH10B_1943	fadD	0.511207	5.59415	0.335272	0.984302
ECDH10B_1196	potC	0.654756	4.15891	0.335322	0.984302
ECDH10B_2251	yegT	-0.696057	5.06997	0.335915	0.984407
ECDH10B_2498	yfcS	-1.81334	-0.595722	0.335947	0.984407
ECDH10B_1954	yoaE	-0.389773	7.36198	0.336043	0.984407
ECDH10B_3603	glgA	0.465017	5.97565	0.336401	0.984407
ECDH10B_2205	wcaE	-1.42252	3.0325	0.33656	0.984407
ECDH10B_2038	otsB	0.784118	4.22424	0.336781	0.984407
ECDH10B_4320	yjdK	-1.0905	1.2312	0.336937	0.984407
ECDH10B_2408	yfaX	-1.21019	0.717534	0.337551	0.985367
ECDH10B_2982	ygdL	-0.351536	5.87288	0.337851	0.985367
ECDH10B_2019	flhE	-1.65533	-0.366833	0.338221	0.985367
ECDH10B_3782	mtlR	-0.445952	4.51015	0.33828	0.985367
ECDH10B_1202	phoP	-0.400497	4.88656	0.338462	0.985367
ECDH10B_2100	yedI	0.457846	5.14581	0.338644	0.985367
ECDH10B_2682	yfgA	0.329476	7.23097	0.339267	0.985367
ECDH10B_2683	yfgB	-0.431711	5.94291	0.339437	0.985367
ECDH10B_1332	P	1.60767	-0.40093	0.339783	0.985367
ECDH10B_3846	yicN	0.521969	4.71634	0.340095	0.985367
ECDH10B_3402	nanA	-0.772168	5.33131	0.340102	0.985367
ECDH10B_1103	ycdU	0.782347	0.804596	0.340156	0.985367
ECDH10B_0399	ybaW	0.614282	2.49844	0.34069	0.985367
ECDH10B_1841	ydiE	0.657984	1.38	0.340728	0.985367
ECDH10B_1007	ssuE	-2.08594	-1.39238	0.34094	0.985367
ECDH10B_3097	yggE	-0.539052	5.39463	0.341063	0.985367
SYNTHETIC_PhlF	PhlF	-0.457061	10.7082	0.341106	0.985367
ECDH10B_0121	yadN	-1.12803	1.12636	0.341953	0.985629
ECDH10B_0222	crl	0.360278	8.07621	0.342105	0.985629
ECDH10B_1922	yeaH	0.733117	4.23306	0.342123	0.985629
ECDH10B_3964	ppiC	0.530594	5.58619	0.342295	0.985629
ECDH10B_1212	ycgF	0.446264	7.09613	0.342327	0.985629
ECDH10B_2250	fbaB	0.737065	4.92674	0.342837	0.986449
ECDH10B_3951	hdfR	0.516225	4.08935	0.343272	0.987049
ECDH10B_2766	pheA	0.37181	7.61563	0.343823	0.987982
ECDH10B_0085	guaC	-0.437521	5.77141	0.344669	0.988906
ECDH10B_1860	ydiY	-0.700366	3.53756	0.344903	0.988906
ECDH10B_0271	yagQ	0.856508	1.00888	0.345019	0.988906
ECDH10B_1874	chbA	0.664822	2.20394	0.345323	0.988906
ECDH10B_1461	ydaL	-0.643884	3.50466	0.345482	0.988906
ECDH10B_2366	eco	0.544318	4.92694	0.345505	0.988906
ECDH10B_2748	ung	0.469949	5.16714	0.347045	0.992141
ECDH10B_2167	hisG	0.361486	6.98985	0.347864	0.992141
ECDH10B_3020	yqeJ	-1.08186	1.14493	0.347996	0.992141
ECDH10B_3987	hisR	1.15578	-1.1024	0.348226	0.992141
ECDH10B_2634	narQ	-0.560457	3.99859	0.348373	0.992141
ECDH10B_0433	gsk	0.359636	6.12284	0.348824	0.992141
ECDH10B_4304	basS	-0.448279	5.29613	0.348994	0.992141
ECDH10B_3777	yibG	-0.778929	2.99608	0.349092	0.992141
ECDH10B_1726	ynfK	-0.692106	4.66995	0.349399	0.992141
ECDH10B_1120	mdoG	-0.346819	6.88331	0.349555	0.992141
ECDH10B_2137	cobU	0.573993	2.96981	0.349805	0.992141
ECDH10B_3054	ssnA	0.896881	0.174434	0.349921	0.992141
ECDH10B_3878	dgoD	0.789829	1.3908	0.350032	0.992141
ECDH10B_3129	yggV	-0.547654	4.28556	0.350112	0.992141
ECDH10B_0875	ybiN	0.579276	3.58761	0.350263	0.992141
ECDH10B_3046	ygeX	1.12342	-0.310847	0.350379	0.992141
ECDH10B_4545	ytjB	0.613258	3.58935	0.350821	0.992141
ECDH10B_3141	pppA	0.445589	2.95063	0.351168	0.992141
ECDH10B_2898	hypE	-0.895138	4.88972	0.351321	0.992141
ECDH10B_4253	ryjA	1.81198	-1.68426	0.351372	0.992141
ECDH10B_4463	leuX	-1.33784	-0.133468	0.351412	0.992141
ECDH10B_1839	ydiA	-0.76616	2.85802	0.351861	0.992767
ECDH10B_2763	yfiO	0.46403	7.41106	0.35277	0.994688
ECDH10B_3311	agaB	1.37518	-0.873831	0.354309	0.994939
ECDH10B_3604	glgC	0.443822	5.97076	0.354362	0.994939
ECDH10B_1424	pspD	-1.33488	3.13174	0.354532	0.994939
ECDH10B_4385	yjfP	0.479172	3.41536	0.354606	0.994939
ECDH10B_1933	yeaQ	-0.79409	2.80287	0.354836	0.994939
ECDH10B_0473	allD	2.44242	-1.67351	0.355032	0.994939
ECDH10B_2561	alaW	-1.58221	-0.206793	0.355894	0.994939
ECDH10B_4028	tatB	0.449622	5.74593	0.355906	0.994939
ECDH10B_1011	ycbT	0.891453	1.15315	0.355914	0.994939
ECDH10B_4462	yjgB	0.578367	4.61888	0.35601	0.994939
ECDH10B_4448	rraB	0.377585	7.42829	0.356299	0.994939
ECDH10B_2332	yeiU	-0.519242	4.67909	0.356781	0.994939
ECDH10B_1819	rydB	0.812968	1.42455	0.357141	0.994939
ECDH10B_2388	yfaT	0.898981	0.540906	0.357305	0.994939
ECDH10B_1924	yeaJ	-0.609803	4.01119	0.357538	0.994939
ECDH10B_3796	yibQ	0.449859	5.50549	0.357744	0.994939
ECDH10B_2456	yfbU	0.517357	5.69604	0.357755	0.994939
ECDH10B_3011	lysR	0.543276	2.57462	0.357864	0.994939
ECDH10B_4536	yjjV	-0.56794	3.93864	0.358028	0.994939
ECDH10B_0422	ybaM	0.559991	2.9678	0.358308	0.994939
ECDH10B_1572	ydcU	-0.875599	2.79277	0.358425	0.994939
ECDH10B_2322	yeiN	0.586929	2.36906	0.358537	0.994939
ECDH10B_3078	gcvH	0.558841	6.1318	0.358677	0.994939
ECDH10B_3398	yhcH	-0.747178	4.27682	0.35868	0.994939
ECDH10B_1151	flgI	0.954182	0.0400129	0.358781	0.994939
ECDH10B_4032	ubiD	0.306363	7.54468	0.358942	0.994939
ECDH10B_2494	yfcO	0.461407	4.27815	0.359018	0.994939
ECDH10B_0889	ybiT	0.378236	6.67098	0.359781	0.996422
ECDH10B_2609	yffM	-2.04363	-1.50026	0.360585	0.998015
ECDH10B_1497	ynaE	0.793174	3.8398	0.360817	0.998024
ECDH10B_0786	ybgD	-0.981729	2.55646	0.361207	0.998451
ECDH10B_0064	mraW	0.365746	6.2716	0.361429	0.998451
ECDH10B_3134	yggL	0.450547	5.95568	0.362111	0.999284
ECDH10B_2492	prmB	0.443451	5.78251	0.362698	0.999284
ECDH10B_4439	pyrI	0.586193	2.34569	0.362968	0.999284
ECDH10B_0902	yliE	-0.554869	2.98327	0.364278	0.999284
ECDH10B_2730	yfhL	0.511606	3.50646	0.364322	0.999284
ECDH10B_1683	ynfN	0.622703	4.87664	0.36441	0.999284
ECDH10B_2743	yfiC	0.417641	4.51212	0.364624	0.999284
ECDH10B_1765	rsxG	0.49262	4.23134	0.365226	0.999284
ECDH10B_1948	yoaC	0.469885	4.26274	0.365692	0.999284
ECDH10B_0877	glnQ	0.590842	6.08452	0.365697	0.999284
ECDH10B_1191	nagK	0.429138	5.99397	0.365767	0.999284
ECDH10B_4210	pepE	-1.08711	4.98063	0.365928	0.999284
ECDH10B_1466	intR	-0.698797	2.50311	0.365961	0.999284
ECDH10B_3043	xdhC	0.671026	0.726765	0.366186	0.999284
ECDH10B_0834	ybhA	0.466072	4.4032	0.366659	0.999284
ECDH10B_4039	hemG	0.492739	4.33927	0.366914	0.999284
ECDH10B_3659	yhhI	0.476471	3.45788	0.366976	0.999284
ECDH10B_3257	ygjM	0.623072	1.97802	0.366985	0.999284
ECDH10B_2225	ryeD	0.837569	1.30083	0.367011	0.999284
ECDH10B_0870	ybiJ	-0.58882	3.30316	0.367125	0.999284
ECDH10B_0802	ybgE	-0.632451	5.29942	0.367454	0.999284
ECDH10B_0051	apaG	0.476453	5.30945	0.367776	0.999284
ECDH10B_0243	insO-1	0.428859	3.07157	0.36779	0.999284
ECDH10B_0773	ybfD	0.858966	0.582912	0.367913	0.999284
ECDH10B_0487	sfmC	-2.79696	-2.04793	0.368004	0.999284
ECDH10B_3607	asd	0.298585	8.68127	0.36836	0.999284
ECDH10B_3394	insH-10	-0.937051	2.35377	0.368572	0.999284
ECDH10B_0866	ybiA	0.58845	1.8829	0.368725	0.999284
ECDH10B_0269	intF	-0.40612	4.83198	0.369082	0.999284
ECDH10B_1771	tyrS	0.321536	7.3462	0.36993	0.999284
ECDH10B_2540	yfdX	0.885646	1.40653	0.370225	0.999284
ECDH10B_1079	rutF	3.05897	-1.84007	0.370553	0.999284
ECDH10B_4108	tpiA	-0.546349	8.27912	0.370693	0.999284
ECDH10B_1101	insE-4	-2.95113	-2.01742	0.370695	0.999284
ECDH10B_0338	ddl	0.431575	6.07509	0.370753	0.999284
ECDH10B_0061	hepA	0.722993	1.1426	0.37128	0.999284
ECDH10B_0164	dnaE	0.338775	8.09323	0.371359	0.999284
ECDH10B_2709	hcaD	0.653102	1.74087	0.371596	0.999284
ECDH10B_3268	uxaC	0.567323	2.87295	0.371666	0.999284
ECDH10B_0202	ivy	-0.670236	4.0731	0.371762	0.999284
ECDH10B_3641	yhhM	0.568401	2.90073	0.371777	0.999284
ECDH10B_1321	ECDH10B_1321	-0.906159	1.51044	0.371779	0.999284
ECDH10B_1945	yeaZ	0.458224	4.96003	0.371872	0.999284
ECDH10B_2199	cpsB	-1.10403	4.55114	0.372309	0.999284
ECDH10B_1462	ydaM	0.541641	2.75274	0.372379	0.999284
ECDH10B_2009	yecE	0.53413	2.81506	0.372461	0.999284
ECDH10B_3597	glpR	0.374631	5.89185	0.372525	0.999284
ECDH10B_1294	rssA	0.370907	6.2323	0.372727	0.999284
ECDH10B_1349	B	0.65257	0.933019	0.374135	1
ECDH10B_3258	ygjN	0.794307	1.19222	0.374594	1
ECDH10B_2209	wcaA	-1.40575	3.70549	0.374802	1
ECDH10B_4317	dcuS	0.442827	5.40957	0.374951	1
ECDH10B_2741	rpoE	0.311303	7.40314	0.375083	1
ECDH10B_0777	ybgI	0.491563	5.20878	0.375866	1
ECDH10B_2680	hisS	0.286367	8.34795	0.376105	1
ECDH10B_2403	yfaD	-0.773601	2.86238	0.376138	1
ECDH10B_4139	pflD	-0.780666	2.9333	0.376427	1
ECDH10B_0313	yaiO	-0.770882	2.42721	0.376882	1
ECDH10B_3225	yqiK	0.464504	3.25096	0.377723	1
ECDH10B_1522	paaJ	0.488078	3.11803	0.377906	1
ECDH10B_2582	crr	-0.340857	7.54336	0.378481	1
ECDH10B_0833	modC	0.441855	4.14715	0.378925	1
ECDH10B_3227	rfaE	0.300432	6.43101	0.380094	1
ECDH10B_0378	xseB	0.496324	3.87263	0.380424	1
ECDH10B_0028	lspA	0.355034	5.75628	0.380756	1
ECDH10B_3005	ygeD	-0.398642	4.39401	0.381592	1
ECDH10B_4146	argC	-0.576945	3.62285	0.381667	1
ECDH10B_3857	yidF	-0.728592	2.46837	0.381678	1
ECDH10B_0841	ybhB	0.666086	3.9878	0.381984	1
ECDH10B_2337	yejE	0.653838	2.32351	0.382078	1
ECDH10B_2200	wcaI	-1.2079	4.70647	0.382649	1
ECDH10B_2381	atoE	1.43741	-1.01552	0.382857	1
ECDH10B_1414	puuA	0.578575	7.99063	0.383037	1
ECDH10B_2993	ppdC	1.17371	-0.522643	0.383487	1
ECDH10B_2510	yfdC	0.620099	1.57787	0.383552	1
ECDH10B_4191	zraP	-0.996047	1.73332	0.38376	1
ECDH10B_1165	fabG	0.320518	8.46851	0.384484	1
ECDH10B_2320	yeiL	0.68755	0.839967	0.384974	1
ECDH10B_2589	cysU	-0.58968	5.40035	0.385145	1
ECDH10B_0425	apt	-0.340331	6.75429	0.38557	1
ECDH10B_2444	nuoH	0.421718	6.2987	0.385641	1
ECDH10B_1602	yddK	-2.03858	-1.28639	0.385874	1
ECDH10B_4011	yigI	0.552992	3.02174	0.386491	1
ECDH10B_2773	rplS	-0.285452	8.61844	0.386714	1
ECDH10B_1617	ddpB	0.965339	1.26584	0.386918	1
ECDH10B_2571	xapA	1.14717	-0.48691	0.387072	1
ECDH10B_2471	hisJ	0.464518	5.78647	0.387455	1
ECDH10B_0413	ylaB	0.433284	4.22874	0.387482	1
ECDH10B_2663	uraA	-0.5301	4.04861	0.387878	1
ECDH10B_1821	ydiI	0.550386	2.49668	0.38821	1
ECDH10B_0898	gsiA	-0.405358	5.11634	0.388604	1
ECDH10B_3678	arsB	0.698856	1.77148	0.38871	1
ECDH10B_1847	btuC	0.447355	4.49632	0.38888	1
ECDH10B_4014	rhtC	0.34391	5.97389	0.388982	1
ECDH10B_4238	dusA	0.331074	6.41675	0.389019	1
ECDH10B_1468	ydaC	2.76122	-1.94829	0.389078	1
ECDH10B_2220	yegI	0.49061	1.62554	0.389152	1
ECDH10B_4246	yjbR	-0.553331	4.03928	0.389505	1
ECDH10B_2061	fliY	-0.403151	7.00856	0.389537	1
ECDH10B_4378	yjfK	-1.10621	0.726521	0.389959	1
ECDH10B_3174	hybO	-0.891044	5.13627	0.389968	1
ECDH10B_1842	ydiU	0.326054	7.49236	0.390075	1
ECDH10B_2146	flu	0.489613	3.99783	0.3901	1
ECDH10B_2409	yfaY	0.420571	5.51907	0.390403	1
ECDH10B_0010	yaaH	0.58313	2.83189	0.390721	1
ECDH10B_3063	idi	0.492405	3.18145	0.390783	1
ECDH10B_2588	cysW	-0.675479	4.60738	0.391308	1
ECDH10B_2692	fdx	0.452982	3.44751	0.391527	1
ECDH10B_3203	ygiN	0.323308	6.26611	0.39171	1
ECDH10B_1756	add	0.441207	7.07778	0.392042	1
ECDH10B_1039	yccK	0.435789	4.42892	0.392072	1
ECDH10B_1894	ynjD	0.729587	1.81377	0.392091	1
ECDH10B_2772	yfiB	-0.598665	3.88344	0.392194	1
ECDH10B_0009	mogA	0.40142	6.08875	0.392386	1
ECDH10B_1621	yddV	0.747664	2.48918	0.392684	1
ECDH10B_1258	ychH	-0.544595	4.21104	0.392732	1
ECDH10B_4531	yjjG	0.455713	4.43221	0.392957	1
ECDH10B_3675	yhiR	0.402642	6.23174	0.393128	1
ECDH10B_3128	yggU	0.90627	-0.29188	0.393943	1
ECDH10B_0216	yafP	0.935303	0.962907	0.394097	1
ECDH10B_2521	yfdO	-1.80549	-1.51332	0.394188	1
ECDH10B_1056	gfcB	1.00228	0.916449	0.394199	1
ECDH10B_3478	rpsE	-0.316007	9.42503	0.394366	1
ECDH10B_4486	fecD	0.646312	1.74405	0.394797	1
ECDH10B_4240	qor	0.429699	4.92545	0.394955	1
ECDH10B_1963	yebO	0.29768	6.70771	0.395365	1
ECDH10B_1575	ydcX	-0.825657	1.7476	0.395605	1
ECDH10B_0146	glnD	0.399397	5.96575	0.396168	1
ECDH10B_4054	engB	0.271572	7.57031	0.396267	1
ECDH10B_3202	mdaB	0.499555	3.59449	0.396952	1
ECDH10B_0158	skp	0.291118	7.86705	0.397044	1
ECDH10B_4520	yjjP	0.540244	3.1197	0.397296	1
ECDH10B_3793	yibN	0.296911	7.15844	0.397487	1
ECDH10B_2671	yfgH	-0.661001	2.7599	0.397538	1
ECDH10B_2508	yfdF	0.499749	2.2113	0.3977	1
ECDH10B_2371	yojL	-0.556975	4.24523	0.397807	1
ECDH10B_3318	yraK	0.460624	1.97605	0.397872	1
ECDH10B_3672	yhiP	0.475651	3.73265	0.398023	1
ECDH10B_0110	yadE	0.452399	4.26585	0.398112	1
ECDH10B_3967	rep	0.405721	6.30109	0.398426	1
ECDH10B_2991	ptrA	0.287085	6.50201	0.398723	1
ECDH10B_3138	mltC	-0.478906	5.23847	0.398777	1
ECDH10B_4140	pflC	0.570883	1.32869	0.398981	1
ECDH10B_3668	yhiN	0.429872	5.27303	0.399751	1
ECDH10B_0760	kdpE	0.533191	2.17944	0.399809	1
ECDH10B_3431	accC	-0.311208	8.14223	0.40027	1
ECDH10B_3509	gspM	1.29695	-0.836617	0.401028	1
ECDH10B_3499	gspC	1.26092	-0.136295	0.40121	1
ECDH10B_1004	ssuC	1.34841	-0.92629	0.401261	1
ECDH10B_2442	nuoJ	0.442648	5.58904	0.4013	1
ECDH10B_0467	ybbW	2.56543	-1.98775	0.401558	1
ECDH10B_2279	yehS	0.431796	4.99696	0.401913	1
ECDH10B_0207	yafQ	0.63721	3.94431	0.402094	1
ECDH10B_1436	ycjV	-1.3478	-1.10397	0.402267	1
ECDH10B_3906	yieL	-1.2849	0.570014	0.402286	1
ECDH10B_2587	cysA	-0.576445	6.36154	0.402749	1
ECDH10B_0463	gcl	0.417375	2.42721	0.402909	1
ECDH10B_1192	cobB	0.454329	5.44398	0.403008	1
ECDH10B_0442	ybaS	-1.02255	0.944396	0.403558	1
ECDH10B_1367	tonB	0.557308	4.99938	0.404203	1
ECDH10B_3516	rpsG	-0.25347	9.61297	0.40425	1
ECDH10B_1720	ynfE	-0.751293	4.15307	0.404463	1
ECDH10B_1019	uup	0.494927	6.26086	0.404648	1
ECDH10B_0844	bioF	0.442655	7.16556	0.40496	1
ECDH10B_3336	nlpI	0.270332	9.69964	0.405377	1
ECDH10B_2182	wbbK	0.421274	6.75681	0.405472	1
ECDH10B_0297	ykgH	1.25365	0.0616353	0.405478	1
ECDH10B_1012	ycbU	0.892512	0.747334	0.406646	1
ECDH10B_2768	aroF	0.440774	4.97283	0.406829	1
ECDH10B_0350	rdgC	-0.400022	4.85548	0.406986	1
ECDH10B_0400	queC	0.444218	4.11773	0.407059	1
ECDH10B_3493	rplW	-0.388573	7.3612	0.407288	1
ECDH10B_1864	yniB	0.393157	4.59003	0.407373	1
ECDH10B_3135	trmB	-0.343035	5.35029	0.407603	1
ECDH10B_1295	rssB	0.429465	5.29558	0.40764	1
ECDH10B_3558	yhfZ	0.569237	2.19037	0.407688	1
ECDH10B_0027	ileS	0.248088	9.11657	0.407743	1
ECDH10B_0480	lpxH	-0.336593	5.0563	0.407748	1
ECDH10B_3077	gcvP	0.4992	6.95798	0.407825	1
ECDH10B_0290	ykgB	0.97847	0.889777	0.40802	1
ECDH10B_4394	yjfY	0.989554	-0.279149	0.408137	1
ECDH10B_4395	rpsF	-0.301736	10.7212	0.408185	1
ECDH10B_4464	intB	-0.339355	5.80685	0.408336	1
ECDH10B_4266	nrfF	-1.74637	-1.0916	0.408633	1
ECDH10B_0307	yahF	0.80438	-0.350848	0.408682	1
ECDH10B_1266	ychQ	0.439832	3.13575	0.408995	1
ECDH10B_0155	cdsA	0.342723	6.06855	0.409401	1
ECDH10B_3962	ilvY	0.42986	4.42739	0.409432	1
ECDH10B_1865	yniC	-0.447829	4.70828	0.409483	1
ECDH10B_1381	trpH	-0.36667	4.32021	0.41048	1
ECDH10B_4195	purH	0.322653	5.48728	0.410558	1
ECDH10B_1570	ydcS	0.508421	2.87107	0.410686	1
ECDH10B_1175	hinT	0.47666	4.08711	0.410971	1
ECDH10B_0468	allB	0.972457	1.647	0.411014	1
ECDH10B_2920	cysD	-0.628719	5.62224	0.411167	1
ECDH10B_3379	yhbJ	0.294018	6.61613	0.411697	1
ECDH10B_0126	sfsA	0.4596	5.41118	0.41172	1
ECDH10B_1081	rutD	1.27177	-1.42936	0.411918	1
ECDH10B_1354	cynX	0.824563	0.298402	0.412237	1
ECDH10B_0995	ycbB	0.338304	6.371	0.412305	1
ECDH10B_3681	insH-11	0.6231	1.15733	0.412531	1
ECDH10B_0279	yagX	0.598549	1.53816	0.412687	1
ECDH10B_3216	yqiC	0.328798	6.22783	0.412687	1
ECDH10B_1141	flgN	0.478877	2.56826	0.412914	1
ECDH10B_2001	ruvB	0.453467	5.18021	0.413292	1
ECDH10B_3427	mreB	-0.252757	8.81483	0.413509	1
ECDH10B_0173	nlpE	0.427548	4.97113	0.413604	1
ECDH10B_2997	thyA	0.377664	6.01502	0.413639	1
ECDH10B_3819	rpmB	0.299041	8.10323	0.414139	1
ECDH10B_1760	ydgK	-0.444154	5.64056	0.414436	1
ECDH10B_2052	glyW	0.599001	1.01197	0.414822	1
ECDH10B_3804	rfaL	0.326883	5.97193	0.415186	1
ECDH10B_1403	rnb	-0.337259	7.10013	0.415785	1
ECDH10B_0076	ftsA	0.301558	7.30118	0.41688	1
ECDH10B_1600	narU	1.15775	-0.384933	0.416965	1
ECDH10B_3014	kduD	0.432196	1.8207	0.417559	1
ECDH10B_0458	ylbG	-0.682192	2.36613	0.417576	1
ECDH10B_2660	yfgC	-0.329452	5.33137	0.417784	1
ECDH10B_1002	pepN	0.430688	8.14992	0.418091	1
ECDH10B_2774	trmD	-0.292769	8.90268	0.418155	1
ECDH10B_2355	ccmD	2.60927	-1.98356	0.418273	1
ECDH10B_3416	yhcO	0.499801	2.16758	0.418865	1
ECDH10B_3633	yhhK	0.409337	3.89943	0.418986	1
ECDH10B_3530	yheU	0.70308	1.46797	0.419069	1
ECDH10B_3458	yrdD	0.299397	5.99094	0.419071	1
ECDH10B_3984	rffM	0.426161	4.00543	0.419139	1
ECDH10B_2406	yfaV	1.18328	-0.409565	0.419166	1
ECDH10B_3699	yhjD	0.50127	2.37809	0.419193	1
ECDH10B_0459	ybbB	-0.456842	4.01266	0.419426	1
ECDH10B_3205	yqiA	0.432787	4.23914	0.419457	1
ECDH10B_3849	uhpT	-0.625267	2.81963	0.419732	1
ECDH10B_2885	hycI	-0.660087	3.53097	0.419913	1
ECDH10B_1343	ECDH10B_1343	0.399851	6.09393	0.420521	1
ECDH10B_3457	yrdC	-0.440341	4.56615	0.420599	1
ECDH10B_2841	nrdI	0.83821	3.34569	0.421236	1
ECDH10B_3131	yggM	-0.755707	1.96221	0.421306	1
ECDH10B_1763	rsxC	0.303736	6.58027	0.421506	1
ECDH10B_1070	torD	-1.06752	0.896349	0.421666	1
ECDH10B_0818	pnuC	0.463483	5.46451	0.421682	1
ECDH10B_3803	rfaC	0.385383	5.761	0.421741	1
ECDH10B_1562	ydcM	-0.442415	4.90976	0.421862	1
ECDH10B_4387	ulaG	0.721009	1.65498	0.422751	1
ECDH10B_4300	phnA	0.421237	4.17713	0.422858	1
ECDH10B_0068	murF	0.304474	6.54506	0.42408	1
ECDH10B_1210	ycgX	-0.549373	4.21605	0.424399	1
ECDH10B_0441	copA	0.388018	6.93955	0.424458	1
ECDH10B_1580	yncC	0.482538	2.48691	0.424614	1
ECDH10B_2996	ppdA	-0.668988	2.75204	0.424794	1
ECDH10B_2854	luxS	0.304726	7.85638	0.4254	1
ECDH10B_2300	cdd	-0.571508	4.60857	0.425416	1
ECDH10B_0470	glxK	0.504866	1.57827	0.425563	1
ECDH10B_2971	fucI	-0.676975	2.7715	0.42576	1
ECDH10B_1967	yebQ	0.47763	2.50764	0.42585	1
ECDH10B_1655	yneH	0.420234	4.88974	0.426253	1
ECDH10B_3911	phoU	-0.470723	4.41148	0.426512	1
ECDH10B_2448	nuoC	0.391604	8.49509	0.426881	1
ECDH10B_1201	phoQ	-0.424912	5.33175	0.42749	1
ECDH10B_2132	nac	0.515513	2.04073	0.427591	1
ECDH10B_1520	paaH	0.812388	0.980711	0.427653	1
ECDH10B_4529	holD	-0.440422	4.67134	0.42772	1
ECDH10B_4430	pmbA	0.286791	6.57667	0.427749	1
ECDH10B_1078	rutG	0.548981	1.99956	0.428101	1
ECDH10B_1917	gapA	-0.24946	10.9358	0.428254	1
ECDH10B_2252	yegU	0.524606	4.68421	0.428609	1
ECDH10B_1366	yciI	0.483845	4.46945	0.42912	1
ECDH10B_3468	yhdN	0.376126	3.6455	0.429227	1
ECDH10B_0823	galM	-0.400427	5.82744	0.429282	1
ECDH10B_0172	yaeJ	-0.393747	3.8228	0.429381	1
ECDH10B_3816	coaD	0.387375	4.5749	0.429527	1
ECDH10B_0819	zitB	0.473814	2.49523	0.430743	1
ECDH10B_2556	mntH	0.423124	5.04482	0.43078	1
ECDH10B_1113	csgB	1.08329	-0.580877	0.4311	1
ECDH10B_3701	yhjG	0.441145	3.62617	0.43128	1
ECDH10B_1729	ynfM	-0.705652	3.20081	0.431357	1
ECDH10B_1328	cI	0.431967	5.59118	0.43136	1
ECDH10B_2644	dapA	-0.265524	7.82331	0.43139	1
ECDH10B_2364	napD	1.53328	-0.591056	0.431836	1
ECDH10B_3970	trxA	0.262077	7.80475	0.431871	1
ECDH10B_0436	ushA	0.418744	5.08237	0.432898	1
ECDH10B_4426	yjfF	0.406043	4.59172	0.433087	1
ECDH10B_0954	infA	0.292012	7.84306	0.434207	1
ECDH10B_3728	tag	0.44831	3.4667	0.434434	1
ECDH10B_3147	yqgA	-0.719283	3.48073	0.434711	1
ECDH10B_2924	ygcH	0.86854	0.493835	0.434757	1
ECDH10B_2962	syd	0.416022	4.87895	0.434813	1
ECDH10B_0330	insE-2	0.666815	1.71006	0.434988	1
ECDH10B_3595	rtcB	0.402781	2.78037	0.435991	1
ECDH10B_2121	yeeJ	0.377591	5.05066	0.436147	1
ECDH10B_3249	ygjH	-1.17714	0.505867	0.436251	1
ECDH10B_1611	rpsV	0.427826	5.87092	0.43628	1
ECDH10B_3550	frlR	-0.44256	4.79914	0.436362	1
ECDH10B_4377	yjfJ	0.764071	0.877952	0.43678	1
ECDH10B_2942	yqcE	1.41921	-1.25071	0.43783	1
ECDH10B_3272	yqjB	-0.351893	5.25179	0.438204	1
ECDH10B_0187	aspU	-1.47061	-1.67307	0.438302	1
ECDH10B_0286	eaeH	2.46285	-2.0353	0.438591	1
ECDH10B_0461	allA	-1.15004	-0.155935	0.439292	1
ECDH10B_2518	yfdL	-1.84677	-1.76629	0.440068	1
ECDH10B_0345	aroL	0.298778	5.80633	0.440389	1
ECDH10B_3918	atpC	-0.316859	7.53492	0.440826	1
ECDH10B_0990	ycbC	0.436468	3.16341	0.44083	1
ECDH10B_2665	purM	-0.425304	5.31524	0.44096	1
ECDH10B_1901	topB	-0.423185	6.38725	0.441195	1
ECDH10B_1632	ydeQ	2.73534	-1.93437	0.441302	1
ECDH10B_1913	ydjK	0.639948	0.953339	0.442171	1
ECDH10B_1197	potB	-0.560789	3.86117	0.442386	1
ECDH10B_0966	dmsC	-0.644101	4.80464	0.443083	1
ECDH10B_0078	lpxC	0.233336	9.71353	0.443282	1
ECDH10B_4437	mgtA	-0.352828	6.25471	0.443403	1
ECDH10B_3098	argO	0.426142	4.79983	0.443844	1
ECDH10B_1930	yeaO	0.41671	2.9463	0.444074	1
ECDH10B_0421	kefA	-0.254313	7.20069	0.444909	1
ECDH10B_0896	moeA	-0.416313	4.83248	0.444924	1
ECDH10B_0901	gsiD	0.3727	2.43644	0.445042	1
ECDH10B_4343	sugE	-0.374103	5.66289	0.44537	1
ECDH10B_3757	yiaL	2.46195	-2.01229	0.445608	1
ECDH10B_1181	ndh	0.388145	6.51935	0.44679	1
ECDH10B_0941	poxB	0.460253	4.79998	0.446803	1
ECDH10B_1453	uspE	-0.421302	6.70789	0.446937	1
ECDH10B_4421	ppa	0.252637	7.66001	0.447254	1
ECDH10B_2373	micF	2.45856	-1.99571	0.447288	1
ECDH10B_3773	yibF	-0.404906	5.0453	0.447485	1
ECDH10B_2089	fliO	2.45834	-1.99571	0.447501	1
ECDH10B_2633	aegA	-0.634297	2.94863	0.448464	1
ECDH10B_2265	yehE	0.352592	2.68207	0.4488	1
ECDH10B_3065	prfB	0.24416	7.67208	0.448854	1
ECDH10B_4147	argB	-0.464281	3.45995	0.449788	1
ECDH10B_2632	yffH	0.412995	4.44005	0.449911	1
ECDH10B_0507	ylcG	2.52016	-1.98178	0.450091	1
ECDH10B_3779	yibI	2.51997	-1.98178	0.450274	1
ECDH10B_1687	ydfR	1.11095	-0.585285	0.450278	1
ECDH10B_4230	plsB	-0.240149	7.63558	0.450291	1
ECDH10B_1787	lhr	0.347927	5.21288	0.450615	1
ECDH10B_3275	yqjE	-0.442928	4.22394	0.450881	1
ECDH10B_4532	prfC	0.3828	7.25825	0.450956	1
ECDH10B_3015	kduI	-0.813904	1.70525	0.451523	1
ECDH10B_0438	sroB	0.649117	1.40631	0.451802	1
ECDH10B_1910	ydjH	0.583519	0.830688	0.451979	1
ECDH10B_4158	gltT	0.418274	7.96433	0.452111	1
ECDH10B_1965	yobH	-0.42539	5.13855	0.45223	1
ECDH10B_2255	yegX	0.434411	1.76881	0.452263	1
ECDH10B_0168	tilS	0.311002	5.16849	0.452362	1
ECDH10B_1868	ydjO	0.733109	0.338943	0.452769	1
ECDH10B_2012	yecP	0.401354	5.1113	0.452858	1
ECDH10B_4076	rbn	0.407352	4.52743	0.453091	1
ECDH10B_1638	hipA	-0.618466	3.00075	0.453321	1
ECDH10B_3284	yhaM	-0.552467	5.45086	0.45345	1
SYNTHETIC_LitR	LitR	0.658911	14.1168	0.453635	1
ECDH10B_0067	murE	0.365977	6.63271	0.453905	1
ECDH10B_0171	yaeQ	0.3876	4.15513	0.454401	1
ECDH10B_0031	rihC	-0.476726	4.20999	0.454404	1
ECDH10B_1335	ECDH10B_1335	0.742911	0.885546	0.454668	1
ECDH10B_2071	yedF	-1.12046	1.00903	0.454938	1
ECDH10B_1051	etk	0.365763	3.36816	0.455222	1
ECDH10B_1469	lar	2.63463	-1.9545	0.456125	1
ECDH10B_1419	puuE	0.63445	2.21431	0.456818	1
ECDH10B_0984	msbA	0.241938	7.17079	0.456834	1
ECDH10B_3988	leuT	-1.08767	-0.463604	0.456916	1
ECDH10B_3771	selB	-0.431952	6.75369	0.457057	1
ECDH10B_3512	bfd	0.505371	2.86252	0.457227	1
ECDH10B_3917	glmU	-0.287555	8.02226	0.45834	1
ECDH10B_2006	ntpA	0.381075	6.4461	0.459239	1
ECDH10B_0333	ampH	-0.546799	3.36042	0.459258	1
ECDH10B_2973	fucU	-0.640921	2.29644	0.459402	1
ECDH10B_1564	ydcN	-0.719904	2.01153	0.459609	1
ECDH10B_3406	sspA	-0.230869	7.61658	0.459642	1
ECDH10B_1504	hslJ	-0.570338	3.00157	0.460085	1
ECDH10B_0179	metI	0.341346	5.31136	0.461221	1
ECDH10B_1264	prfA	0.360231	6.27265	0.462104	1
ECDH10B_2453	yfbR	-0.320574	5.34897	0.462161	1
ECDH10B_0921	nfsA	0.40903	2.54078	0.462307	1
ECDH10B_1721	ynfF	-0.631706	4.79136	0.462713	1
ECDH10B_1045	hyaD	-1.12512	0.493785	0.462767	1
ECDH10B_0906	yliI	0.475435	2.93716	0.463144	1
ECDH10B_3946	gltU	-0.502162	5.97109	0.463213	1
ECDH10B_2008	yecD	0.462986	3.17001	0.463594	1
ECDH10B_3319	yraL	0.401913	4.32351	0.463615	1
ECDH10B_2695	iscA	0.344063	6.62893	0.463711	1
ECDH10B_2717	yphH	0.37771	3.8064	0.463974	1
ECDH10B_3102	epd	0.246633	8.37561	0.464266	1
ECDH10B_4264	nrfD	-1.20365	0.317055	0.46469	1
ECDH10B_2755	kgtP	0.264251	9.59535	0.466085	1
ECDH10B_1768	tppB	-0.445645	5.85598	0.466172	1
ECDH10B_0288	insF-1	1.18117	-0.123903	0.466353	1
ECDH10B_0426	dnaX	0.243405	7.52794	0.466464	1
ECDH10B_3795	envC	0.244166	6.64632	0.466709	1
ECDH10B_3561	rpe	-0.301214	5.04544	0.466814	1
ECDH10B_4241	dnaB	0.24132	6.87612	0.467005	1
ECDH10B_3871	yidE	-0.304811	6.08385	0.467203	1
ECDH10B_1302	adhE	0.292667	10.908	0.467246	1
ECDH10B_2940	ygcU	0.626802	0.958109	0.467378	1
ECDH10B_1123	msyB	0.459951	4.43232	0.467478	1
ECDH10B_0948	macA	0.359368	4.56084	0.467796	1
ECDH10B_0178	metQ	0.332878	7.90169	0.46803	1
ECDH10B_0912	ybjH	-0.678021	1.92684	0.468214	1
ECDH10B_0351	mak	-0.662415	3.2722	0.468436	1
ECDH10B_2796	yfjN	0.362194	6.13894	0.468449	1
ECDH10B_2925	ygcI	-0.962874	0.676979	0.468647	1
ECDH10B_2856	gshA	0.242514	7.62883	0.46884	1
ECDH10B_0289	ykgA	-0.626604	2.42189	0.468921	1
ECDH10B_1035	yccU	0.36882	4.69055	0.469125	1
ECDH10B_0143	yaeH	0.428818	5.70528	0.469344	1
ECDH10B_0232	ykfF	-1.14935	-0.426304	0.469668	1
ECDH10B_3677	arsR	-0.853643	1.35413	0.469746	1
ECDH10B_0239	perR	0.531898	1.09412	0.469839	1
ECDH10B_4379	yjfL	-1.48992	-1.80081	0.469885	1
ECDH10B_3469	rplQ	-0.300964	8.6807	0.470173	1
ECDH10B_0843	bioB	0.370134	6.84516	0.470179	1
ECDH10B_2206	wcaD	-0.959784	4.68448	0.47029	1
ECDH10B_3251	ebgA	0.362522	2.61768	0.47111	1
ECDH10B_1973	yebT	-0.404531	4.91881	0.471116	1
ECDH10B_4003	xerC	0.389651	5.15353	0.471212	1
ECDH10B_4236	yjbL	-1.18407	-0.573523	0.471416	1
ECDH10B_1378	trpD	-0.65581	2.06831	0.47192	1
ECDH10B_4099	kdgT	-0.605768	2.36247	0.472	1
ECDH10B_1853	rpmI	-0.241088	9.40085	0.472379	1
ECDH10B_0418	acrB	0.315964	7.26497	0.472878	1
ECDH10B_2003	yebB	0.810564	0.263289	0.47322	1
ECDH10B_2382	atoB	0.690602	0.308728	0.473402	1
ECDH10B_1169	yceG	-0.324455	4.8469	0.473466	1
[truncated: 2,363 more rows]

## Sheet: Flask vs Tube (States 6,7,8)
Locus ID	Gene Name	log(fold change)	log(count per million)	P-value	FDR		Up Regulated Functional Enrichment (P < 0.01)						Down Regulated Functional Enrichment (P < 0.01)
ECDH10B_3748	xylG	7.23372	9.34469	4.26433e-13	1.8601e-09		GO ID	Description	Study Ratio	Background Ratio	P-value		GO ID	Description	Study Ratio	Background Ratio	P-value
ECDH10B_0258	yagH	6.80795	10.3965	9.39794e-11	2.04969e-07		.....GO:0015750	pentose transport	8/184	10/3770	1.14e-06		....GO:0046377	colanic acid metabolic process	5/41	13/3770	6.39e-05
ECDH10B_3747	xylF	6.5399	9.83367	7.8586e-10	1.14264e-06		GO:0008150	biological_process	135/184	3343/3770	2.84e-06		.....GO:0009242	colanic acid biosynthetic process	5/41	13/3770	6.39e-05
ECDH10B_3749	xylH	6.61758	8.70397	2.2148e-09	2.41524e-06		...GO:0008643	carbohydrate transport	22/184	122/3770	5.31e-05
ECDH10B_3746	xylA	6.45683	6.48194	7.38698e-09	6.4444e-06		.....GO:0015608	carbohydrate-importing ATPase activity	5/184	5/3770	0.00026
ECDH10B_0257	yagG	4.48473	9.81996	1.9397e-08	1.41016e-05		.....GO:0042956	maltodextrin transport	5/184	5/3770	0.00026
ECDH10B_2041	araF	6.18982	8.52772	8.90203e-08	5.54724e-05		GO:0003674	molecular_function	128/184	3160/3770	0.000869
SYNTHETIC_BM3R1	BM3R1	3.35559	11.4315	1.67944e-07	9.15717e-05		......GO:0015768	maltose transport	5/184	6/3770	0.0015
ECDH10B_1750	uidA	5.31307	6.17457	3.74957e-06	0.00181729		......GO:0005363	maltose transmembrane transporter activity	5/184	6/3770	0.0015
ECDH10B_3750	xylR	5.06632	7.48639	4.39523e-06	0.0019172		.GO:0009987	cellular process	94/184	2552/3770	0.00215
ECDH10B_4225	lamB	4.81485	8.12586	5.06806e-06	0.00200971		....GO:0043211	carbohydrate-transporting ATPase activity	6/184	10/3770	0.0022
ECDH10B_3895	tnaA	5.31025	7.73013	6.65774e-06	0.00242009		GO:0005575	cellular_component	88/184	2428/3770	0.00263
ECDH10B_3013	araE	2.91599	10.4305	7.44114e-06	0.00249679		......GO:0015146	pentose transmembrane transporter activity	5/184	7/3770	0.00504
ECDH10B_3156	glcD	12.4347	5.16047	1.27569e-05	0.00397469		......GO:0015753	D-xylose transport	4/184	4/3770	0.00544
ECDH10B_4223	malE	5.13472	7.8748	1.38773e-05	0.00403551		.GO:0044464	cell part	85/184	2347/3770	0.00732
ECDH10B_2531	dsdA	-3.99364	6.54061	2.27359e-05	0.00600711		...GO:0044249	cellular biosynthetic process	28/184	1103/3770	0.00869
ECDH10B_3769	aldB	8.07444	4.68735	2.34115e-05	0.00600711		...GO:0043170	macromolecule metabolic process	32/184	1194/3770	0.00967
ECDH10B_2039	araH	4.61202	7.7575	2.57178e-05	0.00623228
SYNTHETIC_YFP	YFP	3.17331	14.4449	3.08644e-05	0.00708581
ECDH10B_2040	araG	3.54015	7.8261	3.49432e-05	0.00757239
ECDH10B_3745	xylB	5.18205	5.1582	3.64558e-05	0.00757239
ECDH10B_2231	baeR	11.3859	4.16859	4.6915e-05	0.00930197
ECDH10B_3012	ygeA	2.97488	8.94071	5.49676e-05	0.0104247
ECDH10B_3187	dkgA	4.40197	6.71044	5.90531e-05	0.0107329
ECDH10B_4135	fsaB	6.41958	3.97567	0.000138482	0.0240219
ECDH10B_2203	gmd	-5.20593	4.9865	0.00014377	0.0240219
ECDH10B_1023	rmf	3.80998	7.66485	0.000148691	0.0240219
ECDH10B_1541	aldA	2.80108	8.31206	0.000172916	0.0269378
ECDH10B_2176	ugd	-3.49735	7.19747	0.000184805	0.0277973
ECDH10B_2530	dsdX	-4.59712	5.8443	0.00019567	0.0284505
ECDH10B_2232	yegP	5.72528	3.81275	0.000223192	0.0314052
ECDH10B_2826	ygaT	10.8561	3.67844	0.000246653	0.0335507
ECDH10B_4222	malF	4.28097	6.24036	0.000254019	0.0335507
ECDH10B_3839	yicJ	4.68401	4.42919	0.000264755	0.0335507
ECDH10B_1459	abgR	10.535	3.38532	0.000271476	0.0335507
ECDH10B_3894	tnaC	10.8111	3.63736	0.000276897	0.0335507
ECDH10B_2209	wcaA	-6.3376	2.03115	0.000293263	0.0345733
ECDH10B_1884	astD	10.7028	3.53737	0.000348051	0.0399069
ECDH10B_4034	fadA	4.3553	5.27091	0.000356802	0.0399069
ECDH10B_3915	pstS	-3.2111	6.99866	0.000431302	0.0461486
ECDH10B_1509	feaR	4.55416	4.20754	0.000433768	0.0461486
ECDH10B_1882	astE	10.4705	3.32356	0.000456667	0.0474281
ECDH10B_3641	yhhM	6.25398	3.02094	0.000478314	0.0485211
ECDH10B_3653	nikD	-6.45698	3.32769	0.000501624	0.0497292
ECDH10B_1243	dadX	2.80722	7.11637	0.000535464	0.0519043
ECDH10B_2555	ypeC	-3.92135	5.89221	0.000572744	0.0531752
SYNTHETIC_AraC	AraC	2.13689	11.9746	0.000574653	0.0531752
ECDH10B_2831	csiR	5.02226	3.50909	0.000599005	0.0531752
ECDH10B_2093	rcsA	-3.9858	6.32054	0.00059911	0.0531752
ECDH10B_2704	hcaR	4.46638	4.38089	0.000625754	0.0531752
ECDH10B_2201	nudD	-6.40211	3.27738	0.000637407	0.0531752
ECDH10B_1618	ddpA	10.1385	3.02622	0.000647081	0.0531752
ECDH10B_1426	ycjM	-4.35966	4.36747	0.000673566	0.0531752
ECDH10B_4115	glpK	2.16323	10.4409	0.00067421	0.0531752
ECDH10B_3896	tnaB	4.44851	4.57116	0.000675113	0.0531752
ECDH10B_1749	uidB	4.34446	4.76108	0.000691674	0.0531752
ECDH10B_1193	ycfZ	-5.38631	3.10002	0.000694861	0.0531752
ECDH10B_1643	lsrR	9.83322	2.75403	0.00074383	0.055438
ECDH10B_3296	rnpB	2.08445	13.1917	0.000749849	0.055438
ECDH10B_0742	nagA	4.09926	4.64507	0.000784275	0.0570168
ECDH10B_4220	xylE	4.05335	5.11243	0.000820092	0.0586433
ECDH10B_1631	ydeP	4.16885	3.75722	0.000981655	0.0690642
ECDH10B_0265	yagK	9.60384	2.54887	0.00108151	0.0747828
ECDH10B_2210	wzc	-4.70671	4.52733	0.00112249	0.0747828
ECDH10B_0255	yagE	2.18434	8.52059	0.00115063	0.0747828
ECDH10B_3155	glcE	10.0692	2.96179	0.00116068	0.0747828
ECDH10B_2110	hchA	9.68878	2.6275	0.0011703	0.0747828
ECDH10B_0266	yagL	9.53058	2.48525	0.00118085	0.0747828
ECDH10B_4224	malK	3.6909	6.25666	0.00119323	0.0747828
ECDH10B_3838	yicI	3.42773	6.81272	0.00120009	0.0747828
ECDH10B_0355	phoB	-3.2559	6.17791	0.00129641	0.0796472
ECDH10B_3939	rbsB	2.66252	10.0172	0.00144376	0.0868245
ECDH10B_2711	yphB	9.43957	2.40594	0.00145305	0.0868245
ECDH10B_0915	ybjK	4.05006	3.4154	0.0014768	0.0870517
ECDH10B_1626	yddB	9.68315	2.62404	0.00150343	0.0874395
ECDH10B_1400	osmB	-4.02855	5.36978	0.00156638	0.089902
ECDH10B_2834	ygaV	9.43792	2.40217	0.00171566	0.0971912
ECDH10B_1563	ydcO	4.41724	2.66156	0.00179164	0.100194
ECDH10B_2161	yeeF	-3.06789	6.09263	0.00183996	0.101594
ECDH10B_0474	fdrA	-5.46628	3.39625	0.00197038	0.106901
ECDH10B_0974	focA	-3.28103	5.41959	0.00198509	0.106901
ECDH10B_0410	ybaZ	3.67298	4.06157	0.00202158	0.107121
ECDH10B_3873	ibpA	-2.60523	7.24447	0.00203829	0.107121
ECDH10B_4279	alsB	3.81065	3.54578	0.00208768	0.10841
ECDH10B_3024	ygeH	9.2963	2.278	0.00225042	0.115486
ECDH10B_0349	ykiA	3.72155	3.36772	0.00232664	0.117899
ECDH10B_1748	uidC	3.96882	3.83735	0.0023515	0.117899
ECDH10B_1584	yncG	9.4943	2.45541	0.00242046	0.119026
ECDH10B_3648	yhhT	9.23174	2.22273	0.00242855	0.119026
ECDH10B_1419	puuE	9.30788	2.29026	0.00260994	0.126495
ECDH10B_3328	yhbQ	9.13875	2.14453	0.00285469	0.134121
ECDH10B_0871	ybiI	3.64943	3.19128	0.00285824	0.134121
ECDH10B_4221	malG	3.67984	5.28526	0.00285952	0.134121
ECDH10B_2608	yffL	3.53512	3.93613	0.00292401	0.134621
ECDH10B_3389	gltF	9.26455	2.25591	0.00295282	0.134621
ECDH10B_1511	tynA	9.56417	2.50856	0.00296277	0.134621
ECDH10B_2193	wcaM	9.29493	2.27454	0.00303662	0.136554
ECDH10B_0256	yagF	2.0543	10.7094	0.00313488	0.139534
ECDH10B_1141	flgN	3.93092	2.56544	0.00318465	0.140318
ECDH10B_4136	ptsA	3.5434	3.93918	0.0032695	0.142616
ECDH10B_3872	ibpB	-2.49073	7.54869	0.00337088	0.143721
ECDH10B_4226	malM	3.53749	6.55361	0.003385	0.143721
ECDH10B_3855	ivbL	3.65836	2.57571	0.00339369	0.143721
ECDH10B_3052	ygfJ	8.69613	1.76018	0.00352376	0.14624
ECDH10B_2301	sanA	9.11471	2.12436	0.00353226	0.14624
ECDH10B_0861	ybhS	4.4561	2.23835	0.00357597	0.14624
ECDH10B_1564	ydcN	8.6957	1.7601	0.00358728	0.14624
ECDH10B_0776	ybgH	9.01296	2.03178	0.00373617	0.147436
ECDH10B_3914	pstC	-3.32938	5.01843	0.00374973	0.147436
ECDH10B_1696	relB	8.86187	1.90447	0.00374978	0.147436
ECDH10B_3019	yqeI	-4.79818	2.27027	0.00375182	0.147436
ECDH10B_3154	glcF	3.64144	3.28466	0.00379712	0.147884
ECDH10B_3583	feoA	-6.24223	4.00671	0.00387651	0.147958
ECDH10B_4474	yjhB	3.45462	4.09653	0.00389309	0.147958
ECDH10B_3302	sohA	8.78059	1.83391	0.00390319	0.147958
ECDH10B_4405	ytfF	3.47545	4.11243	0.00393469	0.147958
ECDH10B_4047	yihD	3.41223	3.88025	0.0040197	0.147987
ECDH10B_0839	ybhJ	9.00309	2.02266	0.00404758	0.147987
ECDH10B_2570	xapB	3.55395	2.48984	0.00406428	0.147987
ECDH10B_2372	ompC	2.92735	7.33992	0.00407118	0.147987
ECDH10B_1522	paaJ	3.4327	3.12048	0.004148	0.148865
ECDH10B_3853	ilvN	3.38212	3.90098	0.00416358	0.148865
ECDH10B_1808	ydhY	-5.40638	2.80989	0.0042158	0.149507
ECDH10B_1525	paaY	3.40626	3.81762	0.00431974	0.150578
ECDH10B_2225	ryeD	8.63855	1.70999	0.00434935	0.150578
ECDH10B_2710	yphA	5.04187	1.96116	0.00436016	0.150578
ECDH10B_4333	fxsA	-3.42506	4.19992	0.00443008	0.150578
ECDH10B_4465	insC-6	8.96151	1.98253	0.0044716	0.150578
ECDH10B_2787	ssrA	2.01232	14.6438	0.0044765	0.150578
ECDH10B_1599	narZ	8.92359	1.96009	0.00449351	0.150578
ECDH10B_3286	tdcG	8.86899	1.90963	0.00455472	0.150578
ECDH10B_4281	rpiB	3.39357	3.27041	0.00455669	0.150578
ECDH10B_4167	thrT	-3.44129	4.3125	0.00460533	0.151041
ECDH10B_0141	degP	-2.05404	8.34936	0.00465074	0.151392
ECDH10B_2437	yfbP	8.64457	1.71387	0.00477456	0.152406
ECDH10B_1831	ydiO	8.56618	1.64822	0.00480077	0.152406
ECDH10B_3188	yqhG	8.58432	1.66479	0.00480955	0.152406
ECDH10B_2285	yehX	8.84034	1.88324	0.00485303	0.152406
ECDH10B_2937	ygcQ	8.89507	1.92436	0.00487345	0.152406
ECDH10B_2022	cheZ	8.84252	1.88497	0.00489151	0.152406
ECDH10B_2275	yehM	8.67308	1.73919	0.00500563	0.15355
ECDH10B_4275	alsK	8.86727	1.9054	0.005045	0.15355
ECDH10B_1627	yddA	8.57214	1.65209	0.00506252	0.15355
ECDH10B_1433	ycjT	8.82278	1.86881	0.00506904	0.15355
ECDH10B_1452	ynaJ	2.2075	7.25964	0.00511768	0.153954
ECDH10B_1640	ydeU	3.37932	2.84516	0.00515589	0.154041
ECDH10B_1573	ydcV	9.07475	2.08129	0.00537208	0.158176
ECDH10B_0472	allC	9.01147	2.02817	0.00544254	0.158176
ECDH10B_1568	ydcQ	8.69016	1.75639	0.00545348	0.158176
ECDH10B_4522	bglJ	8.64383	1.71254	0.0055304	0.158176
ECDH10B_3621	ggt	3.26548	3.25269	0.00554449	0.158176
ECDH10B_2594	murP	8.52428	1.6119	0.0056266	0.158176
ECDH10B_1302	adhE	1.8078	10.8704	0.00563508	0.158176
ECDH10B_0795	sucD	2.38894	9.00052	0.00565263	0.158176
ECDH10B_3292	tdcA	8.60389	1.67736	0.00576284	0.158176
ECDH10B_1078	rutG	3.6865	2.35614	0.00579532	0.158176
ECDH10B_0462	allR	2.75085	7.00998	0.00580807	0.158176
ECDH10B_0830	ybhT	3.28549	4.63537	0.00588282	0.158176
ECDH10B_0793	sucB	1.86638	9.57569	0.0058885	0.158176
ECDH10B_1820	ydiH	3.20389	5.99146	0.00591188	0.158176
ECDH10B_2038	otsB	3.35162	4.63864	0.00591882	0.158176
ECDH10B_3299	garL	-5.6018	3.39821	0.00595123	0.158176
ECDH10B_2095	yodD	3.37086	4.43538	0.00596281	0.158176
ECDH10B_1371	ompW	-4.52133	3.08824	0.00596804	0.158176
ECDH10B_3592	malP	2.98813	6.59784	0.00601484	0.158176
ECDH10B_1248	ymgE	8.90281	1.92929	0.00607261	0.158176
ECDH10B_0403	ybaO	3.23861	3.21915	0.00608479	0.158176
ECDH10B_0826	galT	2.05023	8.07611	0.00611714	0.158176
ECDH10B_2468	hisP	3.12685	3.77655	0.00615547	0.158176
ECDH10B_4116	glpF	1.91868	7.9517	0.00618515	0.158176
ECDH10B_1817	sufB	2.78718	6.7971	0.00620083	0.158176
ECDH10B_0330	insE-2	8.51445	1.60393	0.0062684	0.15852
ECDH10B_4337	yjeI	2.76413	6.74758	0.00632756	0.15852
ECDH10B_2840	nrdH	3.11	3.51707	0.00633085	0.15852
ECDH10B_1885	astA	3.13532	3.29218	0.00635969	0.15852
ECDH10B_3205	yqiA	3.18011	3.77416	0.00645173	0.159577
ECDH10B_1819	rydB	4.94994	1.8814	0.00651328	0.159577
ECDH10B_1137	rimJ	-3.3244	5.14331	0.00652341	0.159577
ECDH10B_2875	srlR	3.23489	2.7134	0.00654842	0.159577
ECDH10B_0290	ykgB	8.45037	1.55053	0.00675753	0.163636
ECDH10B_2009	yecE	3.05923	2.90846	0.00683717	0.163636
ECDH10B_4363	yjeE	3.31013	2.28692	0.00686238	0.163636
ECDH10B_3963	ilvC	-2.08784	7.66539	0.00686507	0.163636
ECDH10B_2917	ygbE	8.48056	1.5732	0.00690298	0.163646
ECDH10B_1488	ydaY	8.58874	1.66376	0.00698466	0.164687
ECDH10B_1536	ynbC	8.60142	1.67452	0.00704211	0.165149
ECDH10B_1439	ycjW	3.11734	2.62293	0.00723136	0.165918
ECDH10B_2234	ryeE	8.5955	1.66867	0.0072679	0.165918
ECDH10B_4384	yjfO	3.27236	4.12099	0.00729872	0.165918
ECDH10B_4075	yihX	3.18096	4.91348	0.00731032	0.165918
ECDH10B_2211	wzb	-6.49513	4.00554	0.00734689	0.165918
ECDH10B_3731	yiaD	-3.78227	3.00135	0.00734745	0.165918
ECDH10B_3153	glcG	8.6605	1.72312	0.00746261	0.165918
ECDH10B_1596	narV	8.44625	1.54516	0.00747276	0.165918
ECDH10B_0340	phoA	-3.46917	4.32528	0.00747648	0.165918
ECDH10B_3551	yhfS	8.45183	1.54983	0.0074901	0.165918
ECDH10B_3173	hybA	-4.47525	3.17802	0.0074933	0.165918
ECDH10B_2827	ygaF	3.19359	4.48013	0.0076588	0.168726
ECDH10B_2202	fcl	-5.73646	4.25371	0.00770395	0.168868
ECDH10B_1941	yeaX	4.83039	1.78341	0.00777287	0.169526
ECDH10B_1034	yccT	8.55811	1.63773	0.00781376	0.16957
ECDH10B_3048	hyuA	-5.19661	3.03499	0.007882	0.170204
ECDH10B_2028	cheW	8.50825	1.59401	0.00822316	0.176523
ECDH10B_3384	ryhA	8.37945	1.48789	0.00825555	0.176523
ECDH10B_3365	yrbB	3.16149	4.82037	0.00832433	0.177125
ECDH10B_1648	lsrF	8.55114	1.62954	0.0085914	0.181921
ECDH10B_2307	mglB	3.13677	6.99388	0.00866076	0.182196
ECDH10B_1422	pspB	4.92906	1.85635	0.00868792	0.182196
ECDH10B_2291	yohC	2.95815	3.38604	0.00881598	0.182876
ECDH10B_0825	galK	2.05302	7.2296	0.00884445	0.182876
ECDH10B_1399	yciH	3.321	2.04891	0.00887582	0.182876
ECDH10B_1619	ddpX	8.58833	1.66681	0.00888808	0.182876
ECDH10B_2200	wcaI	-4.87054	4.01768	0.00893359	0.18295
ECDH10B_1617	ddpB	8.59074	1.6697	0.00900879	0.183628
ECDH10B_3512	bfd	2.91887	2.9621	0.00909349	0.184492
ECDH10B_1650	tam	3.0492	2.685	0.009285	0.187505
ECDH10B_3199	qseB	2.91583	3.59695	0.00937598	0.188252
ECDH10B_2988	argA	2.95095	3.48944	0.0094083	0.188252
ECDH10B_2353	ccmF	-3.51314	4.95536	0.00949225	0.18841
ECDH10B_4545	ytjB	2.94845	3.4868	0.00952472	0.18841
ECDH10B_2431	elaD	-3.55204	4.33486	0.00954574	0.18841
ECDH10B_1979	ryeB	8.34026	1.45761	0.00961105	0.188844
ECDH10B_0945	aqpZ	8.45796	1.55741	0.00971274	0.189986
ECDH10B_2602	yfeG	2.95096	2.90344	0.00979931	0.190824
ECDH10B_4507	sgcX	3.20197	2.19019	0.00987836	0.190915
ECDH10B_3976	wecC	-2.32532	6.0151	0.00989152	0.190915
ECDH10B_1494	stfR	3.1299	2.32822	0.00997502	0.191065
ECDH10B_2845	proX	4.58817	1.58021	0.00999765	0.191065
ECDH10B_0272	yagR	2.87165	2.65027	0.0101003	0.191065
ECDH10B_2510	yfdC	8.34256	1.45892	0.0101113	0.191065
ECDH10B_4000	yifL	2.92892	3.35588	0.0101262	0.191065
ECDH10B_1691	ydfT	8.77535	1.81759	0.0101621	0.191065
ECDH10B_1614	ddpF	3.11451	3.01974	0.0102359	0.191626
ECDH10B_3105	yggF	-5.00751	3.14975	0.0105322	0.196331
ECDH10B_0014	dnaK	-1.63679	9.27054	0.0107023	0.198652
ECDH10B_3937	rbsA	1.75418	8.28498	0.0108453	0.199208
ECDH10B_2325	fruK	1.64101	9.54767	0.010872	0.199208
ECDH10B_1366	yciI	3.02962	4.87872	0.0108755	0.199208
ECDH10B_0098	acnB	1.54693	10.6182	0.0109149	0.199208
ECDH10B_3160	yghQ	8.51663	1.59845	0.0111159	0.201756
ECDH10B_1629	ydeN	2.89651	3.08876	0.0111691	0.201756
ECDH10B_0930	artJ	2.8995	4.04149	0.0112094	0.201756
ECDH10B_3700	yhjE	-2.98391	4.81209	0.0112395	0.201756
ECDH10B_3901	yieG	-2.16093	6.51041	0.0113799	0.20344
ECDH10B_4060	glnA	-1.66403	9.33999	0.0115745	0.20543
ECDH10B_1209	elbA	2.97296	2.6217	0.0115877	0.20543
ECDH10B_3256	fadH	2.9391	3.9756	0.0116679	0.20543
ECDH10B_2614	yffR	2.95992	3.05439	0.0117248	0.20543
ECDH10B_3530	yheU	8.17997	1.31972	0.0117871	0.20543
ECDH10B_1512	maoC	7.81304	1.01183	0.0118057	0.20543
ECDH10B_2955	gudD	8.49797	1.58775	0.011879	0.20543
ECDH10B_3162	yghS	7.8351	1.03055	0.0118902	0.20543
ECDH10B_3699	yhjD	2.78304	2.67982	0.011919	0.20543
ECDH10B_1451	insH-4	8.49521	1.59183	0.0119635	0.20543
ECDH10B_3049	yqeA	2.82258	2.60762	0.0120093	0.20543
ECDH10B_3298	garR	7.83934	1.03425	0.0120962	0.206109
ECDH10B_1647	lsrB	8.28948	1.41126	0.0121766	0.206671
ECDH10B_2825	ygaQ	8.3223	1.445	0.0123366	0.207518
ECDH10B_2949	chpA	8.17487	1.31573	0.0123734	0.207518
ECDH10B_0084	coaE	2.85864	3.8172	0.0124087	0.207518
ECDH10B_0271	yagQ	8.27833	1.39861	0.0124861	0.207518
ECDH10B_2224	ryeC	4.90706	1.82724	0.0125274	0.207518
ECDH10B_1894	ynjD	8.36024	1.47471	0.0125635	0.207518
SYNTHETIC_TetR	TetR	1.57759	9.65383	0.0126353	0.207518
ECDH10B_3289	tdcD	7.94238	1.11616	0.0126448	0.207518
ECDH10B_2650	hyfD	-5.56423	0.265261	0.0126547	0.207518
ECDH10B_2305	mglC	2.83178	3.78884	0.0127069	0.207594
ECDH10B_2434	yfbM	8.09933	1.24255	0.0128143	0.208566
ECDH10B_1218	ymgF	7.82057	1.01716	0.012917	0.209457
ECDH10B_1912	ydjJ	8.0326	1.20047	0.013176	0.212865
ECDH10B_2119	yeeI	2.93743	5.13864	0.01329	0.213532
ECDH10B_2361	napH	-4.05918	1.84639	0.0133624	0.213532
ECDH10B_3595	rtcB	2.80194	3.06804	0.0133641	0.213532
ECDH10B_0976	ycaP	2.89849	2.13161	0.0134137	0.213543
ECDH10B_1913	ydjK	7.84861	1.03841	0.0136162	0.215977
ECDH10B_2282	mlrA	2.85206	3.93457	0.013709	0.216663
ECDH10B_1523	paaK	2.90827	4.15134	0.0138037	0.217297
ECDH10B_2747	yfiD	-4.69704	5.69712	0.0138564	0.217297
ECDH10B_1143	flgA	7.90545	1.08767	0.0139598	0.217297
ECDH10B_1069	torA	8.15692	1.30628	0.0139836	0.217297
ECDH10B_4064	yihN	7.82137	1.01784	0.0140381	0.217297
ECDH10B_1989	yebG	2.57771	6.17562	0.0140564	0.217297
ECDH10B_4276	alsE	8.24059	1.36643	0.0141106	0.217297
ECDH10B_1663	marB	3.15896	1.91449	0.0141477	0.217297
ECDH10B_1505	ldhA	2.84393	3.48203	0.0142633	0.21804
ECDH10B_1589	yncI	2.65875	2.82958	0.0143405	0.21804
ECDH10B_1624	gadB	-4.36702	4.63576	0.014346	0.21804
ECDH10B_0293	ykgD	8.21311	1.34368	0.0144291	0.218418
ECDH10B_2780	grpE	-1.89422	7.04001	0.014502	0.218418
ECDH10B_2010	yecN	2.85497	4.43565	0.0145212	0.218418
ECDH10B_1570	ydcS	2.80024	3.44677	0.0148019	0.221876
ECDH10B_3282	yhaK	8.05305	1.21223	0.0149609	0.223492
ECDH10B_2882	ascG	2.86284	4.6492	0.0150854	0.224583
ECDH10B_0491	fimZ	-3.15559	4.36227	0.0152703	0.226518
ECDH10B_1681	ydfO	8.0851	1.23997	0.0153193	0.226518
ECDH10B_0020	nhaA	1.79736	7.50085	0.015512	0.228593
ECDH10B_1812	ynhG	2.8659	4.64941	0.0157273	0.230985
ECDH10B_3848	ade	-2.96179	4.71508	0.0161805	0.235683
ECDH10B_2883	ascF	2.69697	2.14062	0.0162619	0.235683
ECDH10B_2928	ygcL	-3.89759	3.35165	0.0162696	0.235683
ECDH10B_2105	yedR	-4.22815	2.48488	0.0162863	0.235683
ECDH10B_1837	ydiD	7.92005	1.09748	0.0163769	0.235683
ECDH10B_2837	ygaW	2.67592	2.9089	0.0164653	0.235683
ECDH10B_4459	idnO	8.17148	1.31475	0.0164725	0.235683
ECDH10B_0770	ybfC	7.96905	1.14932	0.0165371	0.235683
ECDH10B_4203	aceB	2.79388	6.24268	0.0166141	0.235683
ECDH10B_0469	ybbY	7.61121	0.845349	0.0166172	0.235683
ECDH10B_4323	yjdL	2.76239	2.32344	0.0166853	0.235683
SYNTHETIC_KanR	KanR	1.46484	10.8951	0.0167737	0.235683
ECDH10B_4442	yjgH	7.98827	1.15855	0.0168585	0.235683
ECDH10B_1470	recT	3.11978	2.10998	0.0169979	0.235683
ECDH10B_3868	glvG	7.63084	0.861065	0.017014	0.235683
ECDH10B_3884	yidB	7.96631	1.13987	0.0170215	0.235683
ECDH10B_3547	frlB	8.11112	1.26574	0.0170412	0.235683
ECDH10B_1443	tpx	-2.05291	6.57139	0.0170723	0.235683
ECDH10B_2003	yebB	7.61534	0.848265	0.017113	0.235683
ECDH10B_0438	sroB	8.03351	1.19474	0.0172253	0.235683
ECDH10B_0454	rhsD	2.85975	5.11565	0.017252	0.235683
ECDH10B_4302	yjcZ	7.72899	0.941915	0.0172542	0.235683
ECDH10B_2616	eutA	8.14791	1.28825	0.0172899	0.235683
ECDH10B_3858	yidG	8.06701	1.22278	0.0174427	0.237025
ECDH10B_0950	cspD	2.84599	4.14243	0.0175343	0.237079
ECDH10B_3953	yifB	2.51371	2.25872	0.0175553	0.237079
ECDH10B_3678	arsB	8.03095	1.19505	0.0177804	0.239028
ECDH10B_1785	gloA	2.79713	5.79835	0.0178093	0.239028
ECDH10B_3863	yidL	8.16426	1.3108	0.0179144	0.239702
ECDH10B_3616	yhhZ	8.16565	1.30583	0.0181551	0.241352
ECDH10B_3663	yhiJ	2.46304	2.5143	0.0181996	0.241352
ECDH10B_4330	cutA	2.55642	3.38254	0.0182038	0.241352
ECDH10B_3132	ansB	-2.51411	5.68066	0.0184959	0.244094
ECDH10B_4144	ppc	1.4348	9.87926	0.0185225	0.244094
ECDH10B_0486	sfmA	7.71486	0.928813	0.0186189	0.244386
ECDH10B_3520	yheN	-2.74825	4.28288	0.0188214	0.244386
ECDH10B_2002	ruvA	2.78508	4.34497	0.0188391	0.244386
ECDH10B_1336	rap	7.75233	0.956884	0.0189104	0.244386
ECDH10B_3701	yhjG	2.63157	3.81445	0.0189311	0.244386
ECDH10B_2324	fruA	1.42677	10.6453	0.019032	0.244386
ECDH10B_3861	yidJ	8.17195	1.30656	0.0190403	0.244386
ECDH10B_4525	leuV	-3.86696	2.42863	0.0190952	0.244386
ECDH10B_0965	dmsB	-3.87441	2.89684	0.0191263	0.244386
ECDH10B_3410	yhcB	1.62986	8.07395	0.0191393	0.244386
ECDH10B_0477	ybcF	7.66424	0.887313	0.0191814	0.244386
ECDH10B_1793	ydhB	2.6738	3.93032	0.0192169	0.244386
ECDH10B_2657	hyfR	7.90111	1.08511	0.0193816	0.245694
ECDH10B_3844	yicS	7.90185	1.08008	0.0194613	0.245694
ECDH10B_1316	ECDH10B_1316	7.91298	1.09614	0.0194888	0.245694
ECDH10B_0130	fhuA	1.6857	7.69428	0.0196269	0.245866
ECDH10B_1094	pgaD	7.63221	0.86395	0.0196388	0.245866
ECDH10B_4562	yghX	2.6079	3.18867	0.0196716	0.245866
ECDH10B_0060	rluA	7.92072	1.1018	0.0198803	0.246848
ECDH10B_2819	ypjC	7.96486	1.13729	0.0199514	0.246848
ECDH10B_3882	yidX	2.57573	2.18495	0.0199715	0.246848
ECDH10B_2929	ygcB	2.58067	3.06652	0.0199764	0.246848
ECDH10B_1795	cfa	2.75999	5.26281	0.0200887	0.247187
ECDH10B_4284	phnO	7.94237	1.10929	0.0202091	0.247187
ECDH10B_0819	zitB	2.40163	2.46586	0.0202151	0.247187
ECDH10B_2574	yfeH	2.6807	4.15607	0.0202669	0.247187
ECDH10B_3083	ygfB	2.74928	5.32268	0.0202872	0.247187
ECDH10B_0775	phr	2.74344	4.76462	0.0203725	0.247273
ECDH10B_3840	selC	7.5668	0.808005	0.0204077	0.247273
ECDH10B_2464	yfcG	8.01051	1.18013	0.0205388	0.248172
ECDH10B_3378	ptsN	2.75392	5.60375	0.0206278	0.24856
ECDH10B_4210	pepE	-3.66331	4.49843	0.020842	0.250448
ECDH10B_1719	ynfD	2.76254	5.08982	0.0212592	0.254046
ECDH10B_0488	sfmD	-3.63889	2.8262	0.0212758	0.254046
ECDH10B_1538	azoR	8.07363	1.23385	0.0213521	0.254046
ECDH10B_0116	yadK	8.20057	1.32798	0.0213743	0.254046
ECDH10B_1117	ymdB	2.56107	3.29392	0.0214344	0.254068
ECDH10B_2238	yegS	-4.13877	2.94963	0.0215806	0.255107
ECDH10B_1346	Nu1	-4.45118	2.57652	0.0217682	0.256629
ECDH10B_1569	ydcR	2.61507	3.96126	0.0219002	0.257325
ECDH10B_3734	yiaG	2.72626	4.54107	0.0219452	0.257325
ECDH10B_1620	dos	2.50572	2.6995	0.0220186	0.257494
ECDH10B_1038	yccX	2.53788	2.47418	0.0221101	0.257713
ECDH10B_4523	fhuF	1.49369	9.04278	0.0221555	0.257713
ECDH10B_0738	metT	2.55984	2.73339	0.0222653	0.258039
ECDH10B_0813	valZ	3.07076	1.82561	0.0223018	0.258039
ECDH10B_0763	kdpB	7.94374	1.12294	0.0223986	0.258422
ECDH10B_3651	nikB	-4.09531	1.41768	0.0224782	0.258422
ECDH10B_3570	yrfD	7.52771	0.776854	0.0225127	0.258422
ECDH10B_4349	frdA	-2.97127	6.78895	0.0227793	0.260796
ECDH10B_1053	gfcE	8.4206	1.51161	0.022886	0.261332
ECDH10B_2328	yeiW	2.62737	4.21766	0.0230197	0.26191
ECDH10B_0476	ylbF	7.79297	0.998651	0.0230707	0.26191
ECDH10B_1814	sufS	1.84094	6.68466	0.0231168	0.26191
ECDH10B_0401	ybaE	2.36735	2.52031	0.0232635	0.262744
ECDH10B_2910	nlpD	1.62339	7.65813	0.0233108	0.262744
ECDH10B_0855	ybhM	7.88725	1.07376	0.0236941	0.265833
ECDH10B_1898	ynjH	3.24994	1.24036	0.0237068	0.265833
ECDH10B_1835	ydiS	7.60396	0.839513	0.0238693	0.266969
ECDH10B_3436	fis	-2.39373	5.45757	0.0241406	0.269313
ECDH10B_2611	yffO	7.89885	1.07015	0.0243372	0.269604
ECDH10B_2141	insD-3	-4.05724	-0.0046917	0.0244145	0.269604
ECDH10B_3452	ileU	-4.05721	-0.0046917	0.0244269	0.269604
ECDH10B_3331	yhbU	-3.64794	1.86179	0.0244594	0.269604
ECDH10B_3104	yggD	2.38568	3.07452	0.0245452	0.269604
ECDH10B_4035	fadB	2.62072	5.83999	0.0245617	0.269604
ECDH10B_2229	mdtD	-3.15408	2.65698	0.0246317	0.269604
ECDH10B_0869	ybiC	2.41294	5.97046	0.0246612	0.269604
ECDH10B_2842	nrdE	1.72622	8.03284	0.0249822	0.272431
ECDH10B_3630	livM	2.39654	3.08061	0.0251382	0.273448
ECDH10B_0008	talB	1.42678	9.92305	0.0254924	0.276612
ECDH10B_2994	ygdB	7.55709	0.797652	0.0255628	0.276687
ECDH10B_1916	msrB	2.29276	6.53216	0.0262209	0.282566
ECDH10B_1014	ycbF	2.64211	2.07277	0.0262355	0.282566
ECDH10B_3145	yghD	2.52282	1.99104	0.0268682	0.288668
ECDH10B_3413	mdh	1.49939	9.85358	0.0270335	0.289232
ECDH10B_0420	acrR	2.64659	5.31445	0.0270574	0.289232
ECDH10B_0725	ECDH10B_0725	7.44983	0.712531	0.0271197	0.289232
ECDH10B_2392	yfaL	2.56379	4.49123	0.0272707	0.289742
ECDH10B_2553	glk	2.60052	6.00914	0.0273601	0.289742
ECDH10B_2227	mdtB	-2.569	4.14371	0.0273667	0.289742
ECDH10B_4439	pyrI	2.59528	1.88278	0.0277053	0.291916
ECDH10B_3085	ssrS	2.23227	7.51864	0.027706	0.291916
ECDH10B_1402	gmr	2.28989	2.89614	0.0277753	0.291942
ECDH10B_4563	yifN	2.36448	2.5876	0.0282889	0.296073
ECDH10B_3584	feoB	2.41417	3.47852	0.0283041	0.296073
ECDH10B_4093	rhaA	7.43546	0.700753	0.0284369	0.296116
ECDH10B_1418	puuB	2.38329	2.51549	0.028444	0.296116
ECDH10B_2649	hyfC	-3.59546	-0.156989	0.0290716	0.300863
ECDH10B_0348	yaiE	1.61923	7.47443	0.0291011	0.300863
ECDH10B_0743	nagB	2.58527	4.86727	0.0291069	0.300863
ECDH10B_1821	ydiI	2.42046	2.37495	0.0292183	0.3013
ECDH10B_2345	yejL	2.24512	3.00822	0.0293769	0.302221
ECDH10B_0169	rof	2.57748	4.73284	0.0296414	0.304225
ECDH10B_0882	ompX	-1.74685	6.90392	0.0298946	0.30489
ECDH10B_1801	ydhR	2.56093	6.13945	0.0299559	0.30489
ECDH10B_2653	hyfG	2.45546	1.93826	0.0300027	0.30489
ECDH10B_1878	nadE	1.67481	7.6225	0.0300372	0.30489
ECDH10B_1087	putP	2.58539	5.71916	0.0300556	0.30489
ECDH10B_2258	rcnR	2.31142	3.22421	0.0302851	0.306143
ECDH10B_1237	umuC	2.47523	1.95289	0.0303264	0.306143
ECDH10B_2199	cpsB	2.786	1.58915	0.0303897	0.306143
ECDH10B_1105	ycdW	2.54407	4.59419	0.030483	0.306376
ECDH10B_3578	pck	1.55819	8.73493	0.0307701	0.30855
ECDH10B_2709	hcaD	2.3028	2.0821	0.0314304	0.314449
ECDH10B_1286	narI	3.89664	1.00307	0.0317056	0.315608
ECDH10B_1285	narJ	7.33019	0.615084	0.0317561	0.315608
ECDH10B_2803	yfjT	2.52424	1.40623	0.0317634	0.315608
ECDH10B_0215	yafO	7.46926	0.727996	0.032074	0.317644
ECDH10B_2578	cysZ	-2.28782	5.58866	0.0321719	0.317644
ECDH10B_0901	gsiD	2.3059	2.19187	0.0322323	0.317644
ECDH10B_1743	tus	2.48508	4.35924	0.0322798	0.317644
ECDH10B_0471	ylbA	2.26015	2.75497	0.0323324	0.317644
ECDH10B_0447	ybbL	2.17926	2.37311	0.0326309	0.319856
ECDH10B_2603	yffI	2.61573	1.46861	0.0328559	0.320771
ECDH10B_1947	yoaB	2.22359	6.07593	0.0328897	0.320771
ECDH10B_1483	ydaW	7.37864	0.656046	0.0329449	0.320771
ECDH10B_4184	rsd	1.66452	7.2016	0.0330972	0.321537
ECDH10B_2595	yfeW	2.20866	2.47316	0.0332083	0.321763
ECDH10B_1822	ydiJ	2.22007	7.40383	0.0332681	0.321763
ECDH10B_3114	yqgB	-2.32713	5.32083	0.0334238	0.322555
ECDH10B_1689	cspB	1.48874	10.1965	0.0336724	0.324236
ECDH10B_2604	eutL	8.12046	1.28459	0.0337662	0.324423
ECDH10B_1551	ydcJ	2.26148	3.32544	0.0338626	0.324588
ECDH10B_1354	cynX	7.34646	0.627365	0.0339966	0.324588
ECDH10B_2049	yecA	2.15334	7.0044	0.0340066	0.324588
ECDH10B_0278	yagW	2.22495	3.03215	0.034108	0.324845
ECDH10B_4460	idnD	7.41729	0.689279	0.0342979	0.325943
ECDH10B_4456	yjgR	2.4221	4.2385	0.0344314	0.3265
ECDH10B_2995	ppdB	-3.31214	3.63468	0.0345398	0.326817
ECDH10B_0103	cueO	2.53996	5.53434	0.0348932	0.329386
ECDH10B_1988	yebF	2.50557	4.82161	0.0349623	0.329386
ECDH10B_1071	cbpM	2.22216	2.3946	0.0356225	0.334882
ECDH10B_1361	mhpC	7.32169	0.608916	0.0361735	0.339331
ECDH10B_4095	rhaS	7.25156	0.551786	0.0363873	0.339422
ECDH10B_4278	alsA	2.23851	2.48593	0.0364154	0.339422
ECDH10B_2569	xapR	2.32754	3.86619	0.0364367	0.339422
ECDH10B_2008	yecD	2.19475	3.08938	0.0365127	0.339422
ECDH10B_1471	recE	2.348	4.02969	0.0365756	0.339422
ECDH10B_4201	yjaB	2.12533	2.82191	0.0366611	0.339422
ECDH10B_3552	yhfT	-3.3186	2.55431	0.0368099	0.339422
ECDH10B_2406	yfaV	7.29895	0.590583	0.0368494	0.339422
ECDH10B_2243	insF-5	-3.55729	1.28857	0.0368836	0.339422
ECDH10B_0777	ybgI	2.47914	5.32462	0.0373006	0.342538
ECDH10B_3541	nirB	-3.30147	4.00417	0.037384	0.342582
ECDH10B_2549	ypdE	7.37906	0.652053	0.037666	0.3426
ECDH10B_0275	yagU	-3.00143	3.5766	0.0376891	0.3426
ECDH10B_3581	greB	2.24877	2.80244	0.0376946	0.3426
ECDH10B_3958	ilvM	-2.87952	4.59844	0.0377209	0.3426
ECDH10B_3026	pbl	7.2425	0.544243	0.0377786	0.3426
ECDH10B_4100	yiiM	2.47847	4.89898	0.037968	0.343603
ECDH10B_4215	yjbE	-2.39351	5.17931	0.0380961	0.343788
ECDH10B_2287	yehZ	2.23178	3.43207	0.0381462	0.343788
ECDH10B_1940	yeaW	7.32555	0.608822	0.0384168	0.344363
ECDH10B_0791	sdhB	1.42118	8.2528	0.0384418	0.344363
ECDH10B_2447	nuoE	2.45605	5.85126	0.0384467	0.344363
ECDH10B_1705	ydfC	8.10176	1.26569	0.0385596	0.344666
ECDH10B_4407	ytfH	2.18564	3.19535	0.0387019	0.345231
ECDH10B_1539	hrpA	2.45016	5.79084	0.0388919	0.346218
ECDH10B_3679	arsC	-3.01945	3.79568	0.0390184	0.346636
ECDH10B_0240	insN-1	8.05675	1.22933	0.0392362	0.347564
ECDH10B_0185	rrlH	1.83028	6.44471	0.0393703	0.347564
ECDH10B_2918	cysC	2.33822	3.84779	0.0393801	0.347564
ECDH10B_3100	fbaA	1.2563	10.9405	0.0394736	0.347564
ECDH10B_2131	cbl	2.31232	3.62795	0.0395213	0.347564
ECDH10B_1109	csgG	7.47808	0.742625	0.0402566	0.353319
ECDH10B_1462	ydaM	2.09044	2.96788	0.0403915	0.353407
ECDH10B_1159	sraB	-3.48659	1.17805	0.0404287	0.353407
ECDH10B_4134	gldA	2.40585	4.78547	0.0407241	0.353804
ECDH10B_4288	phnK	-5.15398	-0.631573	0.0409235	0.353804
ECDH10B_3694	gadA	7.28327	0.575936	0.0409458	0.353804
ECDH10B_1423	pspC	-2.64856	5.45706	0.0409563	0.353804
ECDH10B_3001	mutH	2.35014	3.91603	0.040966	0.353804
SYNTHETIC_LacI	LacI	1.3058	9.02893	0.0411783	0.353804
ECDH10B_1075	yccJ	2.12497	3.15173	0.0411916	0.353804
ECDH10B_2558	insL-3	7.53235	0.789896	0.0413068	0.353804
ECDH10B_3936	rbsD	2.13901	8.37928	0.0413497	0.353804
ECDH10B_0216	yafP	8.0065	1.18823	0.0415836	0.353804
ECDH10B_2363	napA	-3.30456	3.77488	0.0416071	0.353804
ECDH10B_3078	gcvH	2.42506	5.983	0.0417133	0.353804
ECDH10B_0780	ybgL	2.36159	4.41353	0.0417369	0.353804
ECDH10B_0136	yadR	1.53506	7.1754	0.0417928	0.353804
ECDH10B_1841	ydiE	3.65711	0.817013	0.0418318	0.353804
ECDH10B_0935	ybjP	2.25119	2.9882	0.0418779	0.353804
ECDH10B_1391	ymiA	2.28963	1.92383	0.0418797	0.353804
ECDH10B_1153	flgK	7.34856	0.631279	0.0419341	0.353804
ECDH10B_0967	ycaC	2.49961	5.11486	0.0422361	0.355255
ECDH10B_1231	ycgK	-2.59622	3.88314	0.0422745	0.355255
ECDH10B_1674	ydfJ	-3.25948	2.75342	0.0423504	0.355255
ECDH10B_0182	rrsH	2.3063	3.86423	0.0426477	0.357062
ECDH10B_1051	etk	2.16019	3.27718	0.0428054	0.357695
ECDH10B_4423	ytfR	2.17759	3.38834	0.0429792	0.358461
ECDH10B_4398	rplI	-1.58054	8.99853	0.0432845	0.359531
ECDH10B_1278	ychN	2.41151	4.97971	0.0433269	0.359531
ECDH10B_3623	ugpQ	2.0723	2.99742	0.0433548	0.359531
ECDH10B_3495	rplC	-1.29265	9.7513	0.0435867	0.360769
ECDH10B_1868	ydjO	6.888	0.259712	0.0438475	0.361915
ECDH10B_3743	yiaA	7.33117	0.615288	0.0438912	0.361915
ECDH10B_1918	yeaD	2.41998	5.18086	0.0441209	0.362122
ECDH10B_0872	ybiX	2.30889	3.72218	0.0442156	0.362122
ECDH10B_1731	ydgD	2.36259	4.60355	0.0442284	0.362122
ECDH10B_0254	yagA	2.17725	3.2482	0.0442606	0.362122
ECDH10B_1574	ydcW	2.41774	4.70541	0.0443313	0.362122
ECDH10B_2194	wcaL	-3.69888	3.8685	0.0446595	0.363471
ECDH10B_0971	ycaK	7.19979	0.510104	0.0446631	0.363471
ECDH10B_4074	yihW	2.15888	3.39721	0.0448769	0.36453
ECDH10B_4297	phnD	6.74766	0.152143	0.0451273	0.365382
ECDH10B_1524	paaX	2.13872	3.4725	0.0451669	0.365382
ECDH10B_3435	dusB	-1.37488	8.00781	0.045336	0.365382
ECDH10B_2745	yfiE	2.25953	3.93492	0.0453929	0.365382
ECDH10B_2706	hcaF	-3.49558	3.36199	0.0454346	0.365382
ECDH10B_3571	mrcA	-1.85237	5.78163	0.0454862	0.365382
SYNTHETIC_PhlF	PhlF	-1.23424	11.2759	0.0455681	0.365382
ECDH10B_1412	ymjA	2.35946	4.54669	0.0459106	0.367366
ECDH10B_4351	yjeM	-2.786	3.47766	0.045984	0.367366
ECDH10B_0203	fadE	2.39814	5.30104	0.0462486	0.36868
ECDH10B_2605	eutC	2.04495	2.64959	0.0464219	0.36868
ECDH10B_4347	frdC	-3.36915	3.7332	0.0464428	0.36868
ECDH10B_0356	phoR	-2.67552	4.79656	0.0464864	0.36868
ECDH10B_0475	ylbE	7.80073	1.0091	0.0466547	0.369342
ECDH10B_3593	malT	1.50086	7.46497	0.0469163	0.370482
ECDH10B_0247	mmuM	2.34291	4.66193	0.0469686	0.370482
ECDH10B_4239	pspG	-1.87382	6.34115	0.047097	0.370825
ECDH10B_1276	chaB	6.79005	0.185044	0.0472993	0.371044
ECDH10B_1135	grxB	2.16439	6.95279	0.0475042	0.371044
ECDH10B_0778	ybgJ	2.29342	4.46928	0.0475157	0.371044
ECDH10B_0821	aroG	1.27894	8.67434	0.0475523	0.371044
ECDH10B_2094	dsrB	2.3387	4.7401	0.0476089	0.371044
ECDH10B_2284	yehW	2.13916	2.45922	0.0476352	0.371044
ECDH10B_1317	ECDH10B_1317	6.81786	0.206608	0.0479197	0.372595
ECDH10B_4422	ytfQ	2.12984	3.49104	0.0483909	0.375589
ECDH10B_4410	ytfI	-2.52885	2.95052	0.0484823	0.37563
ECDH10B_3652	nikC	-3.29982	1.38225	0.0487901	0.376819
ECDH10B_2658	focB	2.03102	1.9679	0.0488568	0.376819
ECDH10B_1028	sulA	2.38099	5.62824	0.0490611	0.376819
ECDH10B_2522	yfdP	6.67215	0.0945811	0.0491946	0.376819
ECDH10B_0762	kdpC	7.85282	1.04295	0.0492103	0.376819
ECDH10B_1543	gapC	1.34299	8.42044	0.0493129	0.376819
ECDH10B_3301	garD	-2.90068	3.30658	0.0493143	0.376819
ECDH10B_0147	map	1.50907	7.10362	0.049461	0.376819
ECDH10B_1630	ydeO	6.68494	0.104827	0.0494639	0.376819
ECDH10B_1253	dhaK	2.34978	5.9332	0.0495215	0.376819
ECDH10B_0492	argU	-2.28103	4.51403	0.049586	0.376819
ECDH10B_0378	xseB	2.06518	3.20581	0.0499115	0.378633
ECDH10B_1915	yeaC	2.04654	6.27208	0.0500847	0.379287
ECDH10B_2985	metW	-4.32609	0.522686	0.050308	0.380318
ECDH10B_1182	ycfJ	-2.5388	4.89946	0.0504507	0.380737
ECDH10B_1247	ycgR	7.60465	0.820278	0.0508753	0.38246
ECDH10B_4558	creD	2.02266	2.22271	0.0508818	0.38246
ECDH10B_3533	crp	1.43151	8.20011	0.051014	0.38246
ECDH10B_3103	frcK	2.1464	3.74368	0.0510656	0.38246
ECDH10B_3178	yghZ	2.30482	4.65288	0.0512566	0.38246
ECDH10B_1889	ydjY	-3.13006	1.92572	0.0514652	0.38246
ECDH10B_3151	glcA	-2.64321	4.0019	0.0514728	0.38246
ECDH10B_2612	yffP	7.19111	0.501293	0.0514733	0.38246
ECDH10B_1732	mdtI	-2.28313	5.11067	0.0515366	0.38246
ECDH10B_3478	rpsE	-1.26116	9.11993	0.0515558	0.38246
ECDH10B_2316	nfo	2.30991	4.70269	0.0516552	0.382547
ECDH10B_2645	gcvR	2.32077	5.64033	0.0518446	0.38325
ECDH10B_1874	chbA	1.93657	2.10033	0.0519259	0.38325
ECDH10B_4338	yjeJ	1.92077	2.3856	0.0521036	0.383912
ECDH10B_1781	ydhF	2.27087	4.59026	0.0525706	0.385441
ECDH10B_2205	wcaE	-6.90034	-0.549939	0.0525799	0.385441
ECDH10B_3254	ygjJ	-6.90015	-0.549939	0.0526262	0.385441
ECDH10B_2701	yfhR	-2.5821	3.5296	0.0527851	0.385441
ECDH10B_0468	allB	2.03566	2.45708	0.0528017	0.385441
ECDH10B_4283	phnP	2.2812	1.63268	0.0529436	0.385441
ECDH10B_2766	pheA	1.38491	7.77489	0.0530958	0.385441
ECDH10B_2470	hisQ	2.21425	4.23104	0.0532443	0.385441
ECDH10B_0189	yafC	2.07311	3.30234	0.0532552	0.385441
ECDH10B_0070	murD	1.74548	6.71865	0.0532819	0.385441
ECDH10B_1779	ydhK	2.03545	3.3033	0.0532831	0.385441
ECDH10B_2222	yegK	6.79925	0.189405	0.0534243	0.385713
ECDH10B_2904	ygbJ	-3.22461	2.99213	0.0534975	0.385713
ECDH10B_3134	yggL	2.06563	5.85191	0.0536066	0.385862
ECDH10B_3930	mioC	1.42571	7.46626	0.0536971	0.385876
ECDH10B_3632	livK	2.12977	3.48391	0.0538583	0.386398
ECDH10B_3591	malQ	2.05825	6.23581	0.0543143	0.388
ECDH10B_1392	yciX	1.93826	2.57077	0.0543949	0.388
ECDH10B_1715	ynfA	6.72895	0.139354	0.0545147	0.388
ECDH10B_2167	hisG	1.47652	7.17479	0.0545796	0.388
ECDH10B_3110	tktA	1.14516	11.0656	0.0545849	0.388
ECDH10B_3498	gspA	-2.83727	2.38039	0.0546346	0.388
ECDH10B_4043	rrlA	2.29315	5.94667	0.0547042	0.388
ECDH10B_3465	mscL	1.95231	6.26965	0.054817	0.388168
ECDH10B_3569	yrfC	7.27474	0.56301	0.0550832	0.389421
ECDH10B_1859	yniD	1.97544	2.34305	0.0552321	0.389842
ECDH10B_3454	yrdA	1.30618	7.81976	0.0553483	0.390031
ECDH10B_2292	yohD	2.13189	3.94852	0.0555817	0.390928
ECDH10B_2436	yfbO	7.07914	0.415068	0.0556549	0.390928
ECDH10B_0999	ompF	1.57626	9.03777	0.0557788	0.391169
ECDH10B_1616	ddpC	1.97145	1.70018	0.0560197	0.392201
ECDH10B_2537	yfdV	-3.63756	0.37123	0.0561788	0.392201
ECDH10B_1887	xthA	2.30436	5.39693	0.0561957	0.392201
ECDH10B_1057	gfcA	-2.84269	3.25956	0.0563579	0.392705
ECDH10B_2173	hisF	2.28572	5.22284	0.0567526	0.394824
ECDH10B_2919	cysN	1.58137	6.75314	0.0569581	0.394928
ECDH10B_4352	yjeN	-3.37578	0.954391	0.0570467	0.394928
ECDH10B_3609	gntU	-2.56813	3.45202	0.0571071	0.394928
ECDH10B_4227	yjbI	-2.20048	4.72181	0.0571412	0.394928
ECDH10B_0001	thrL	1.83454	6.1406	0.0572984	0.394928
ECDH10B_2060	dcyD	-2.01731	5.89141	0.0573107	0.394928
ECDH10B_1457	abgB	7.3668	0.655313	0.0577945	0.396798
SYNTHETIC_SrpR	SrpR	1.15301	10.7728	0.0578107	0.396798
ECDH10B_0002	thrA	-1.37397	8.0994	0.0579356	0.396798
ECDH10B_0325	hemB	1.93764	6.41702	0.0579895	0.396798
ECDH10B_1900	ynjI	1.90733	2.86978	0.0580369	0.396798
ECDH10B_1847	btuC	2.1364	4.03757	0.0581844	0.397184
ECDH10B_1873	chbR	1.97455	3.19669	0.0585941	0.399309
ECDH10B_2702	csiE	1.99903	1.71626	0.0587524	0.399309
ECDH10B_4447	argI	-3.20802	3.59288	0.0587703	0.399309
ECDH10B_1477	ydaG	1.87012	2.34678	0.058957	0.399598
ECDH10B_3744	yiaB	7.53571	0.775186	0.0589961	0.399598
ECDH10B_3764	sgbE	-2.8179	2.84365	0.0591818	0.400234
ECDH10B_1969	prc	-1.45794	7.13306	0.0593174	0.40053
ECDH10B_2137	cobU	1.82959	2.63897	0.059457	0.400852
ECDH10B_1668	ydeJ	-3.09508	2.36754	0.0600801	0.403904
ECDH10B_0959	lrp	1.24797	8.71845	0.0600948	0.403904
ECDH10B_2160	yeeE	-1.99096	6.17136	0.0602732	0.404113
ECDH10B_2992	recC	1.87704	6.60148	0.0603113	0.404113
ECDH10B_2772	yfiB	-2.48542	4.09181	0.0604111	0.404161
ECDH10B_3532	yhfA	2.25107	5.56319	0.0608892	0.406736
ECDH10B_1956	manY	2.24614	5.23584	0.0611384	0.407707
ECDH10B_1671	ydfH	2.23857	5.77147	0.0612215	0.407707
ECDH10B_4117	yiiU	1.22068	9.22632	0.0615634	0.409001
ECDH10B_4393	sgaE	7.71627	0.947166	0.0616033	0.409001
ECDH10B_0832	modB	1.8615	2.98326	0.0618939	0.410175
ECDH10B_4076	rbn	2.19361	4.66472	0.0621068	0.410175
ECDH10B_4509	yjhQ	7.22341	0.52593	0.0622283	0.410175
ECDH10B_2551	ypdG	6.62672	0.0607575	0.0623801	0.410175
ECDH10B_4287	phnL	7.77689	0.959189	0.0623974	0.410175
ECDH10B_0398	ybaV	1.84498	2.60379	0.0624047	0.410175
ECDH10B_1834	ydiR	7.29075	0.597988	0.0626111	0.410175
ECDH10B_2300	cdd	2.03572	3.69789	0.0626234	0.410175
ECDH10B_0968	ycaD	-2.16441	5.25096	0.0626451	0.410175
ECDH10B_2923	ygbT	7.23364	0.559739	0.0627205	0.410175
ECDH10B_0143	yaeH	2.22674	5.81082	0.0629338	0.410445
ECDH10B_3905	yieK	7.1788	0.479481	0.0629499	0.410445
ECDH10B_2244	gatD	-2.44218	3.77189	0.0634458	0.41306
ECDH10B_3954	ilvL	3.40262	0.583575	0.0637638	0.414166
ECDH10B_0961	lolA	2.0722	5.36674	0.0638054	0.414166
ECDH10B_0217	ykfJ	-4.14074	-0.558818	0.0639199	0.414292
ECDH10B_3303	yhaV	2.0568	3.88772	0.0644181	0.416448
ECDH10B_1149	flgG	7.23148	0.551377	0.0645362	0.416448
ECDH10B_2153	yoeF	7.28971	0.592629	0.064539	0.416448
ECDH10B_2362	napG	-3.38294	1.53917	0.0648144	0.417132
ECDH10B_0237	yafZ	6.98842	0.321789	0.0648361	0.417132
ECDH10B_4443	yjgI	-3.15743	3.13152	0.0649837	0.417465
ECDH10B_3727	yhjY	1.7482	1.77093	0.0651998	0.417681
ECDH10B_3938	rbsC	1.65858	8.5463	0.0652088	0.417681
ECDH10B_4385	yjfP	1.9373	3.49185	0.0653793	0.417922
ECDH10B_0010	yaaH	2.12398	1.91639	0.0654381	0.417922
ECDH10B_3797	yibD	-1.91152	5.28275	0.0660666	0.42132
ECDH10B_4480	insM	6.76733	0.1586	0.0667887	0.422287
ECDH10B_4274	yjcS	7.03677	0.379289	0.0668835	0.422287
ECDH10B_4502	sgcE	6.55101	0.00251697	0.0669604	0.422287
ECDH10B_3023	ygeG	6.96758	0.324764	0.0669992	0.422287
ECDH10B_2259	yohM	7.11941	0.466215	0.0670306	0.422287
ECDH10B_4419	chpS	7.41913	0.699874	0.0670456	0.422287
ECDH10B_2652	hyfF	1.79422	2.34173	0.0671739	0.422287
ECDH10B_0926	potH	1.77359	2.39157	0.0672794	0.422287
ECDH10B_2859	argQ	-1.47968	6.4267	0.0673867	0.422287
ECDH10B_2636	yffB	6.66289	0.0879589	0.0673877	0.422287
ECDH10B_0283	ykgL	7.12184	0.465388	0.0674022	0.422287
ECDH10B_0244	ykfC	1.86526	3.05295	0.0674376	0.422287
ECDH10B_0341	psiF	1.95469	3.40257	0.0674768	0.422287
ECDH10B_4392	ulaE	7.0828	0.434052	0.0677539	0.423413
ECDH10B_2144	yeeP	-3.10267	3.42383	0.0678623	0.423484
ECDH10B_1695	relE	1.85322	3.13395	0.0680227	0.423879
ECDH10B_3607	asd	1.17769	8.71306	0.0682899	0.424844
ECDH10B_3186	yqhD	1.5041	7.34821	0.0683725	0.424844
ECDH10B_0460	allS	6.89323	0.247957	0.0686205	0.425415
ECDH10B_1744	fumC	2.13363	5.38876	0.0686594	0.425415
ECDH10B_4540	deoA	2.08977	4.23305	0.0688554	0.426024
ECDH10B_0729	ybeZ	2.18608	5.69687	0.0691886	0.427479
ECDH10B_1862	ydiZ	1.75159	2.18933	0.0694122	0.427618
ECDH10B_2132	nac	1.76107	1.96936	0.0695127	0.427618
ECDH10B_3438	yhdU	2.08563	1.29554	0.0695596	0.427618
ECDH10B_4312	melB	1.79758	2.97091	0.0696034	0.427618
ECDH10B_0792	sucA	1.08411	10.125	0.0697607	0.427618
ECDH10B_3172	hybB	-2.99658	3.41547	0.0697992	0.427618
ECDH10B_2907	ygbM	7.1335	0.461985	0.0699609	0.428008
ECDH10B_2599	ypeA	2.02387	3.96838	0.0701172	0.428363
ECDH10B_4159	rrlB	7.16288	0.456139	0.0704912	0.429088
ECDH10B_1345	ECDH10B_1345	6.95323	0.307514	0.0705212	0.429088
ECDH10B_1644	lsrA	7.96295	1.14665	0.0707235	0.429088
ECDH10B_1050	appA	1.8686	3.17438	0.0707441	0.429088
ECDH10B_3073	yqfA	1.24266	8.26953	0.0707557	0.429088
ECDH10B_4198	rrlE	7.6499	0.861034	0.0708261	0.429088
ECDH10B_1645	lsrC	7.5111	0.754055	0.0709414	0.42919
ECDH10B_1649	lsrG	7.7988	1.01131	0.0710609	0.429318
ECDH10B_4020	metE	1.90765	6.4034	0.0713229	0.430305
ECDH10B_4145	argE	1.80621	6.83843	0.0716535	0.431702
ECDH10B_4065	ompL	7.68776	0.920664	0.071755	0.431718
ECDH10B_3783	yibT	2.05281	4.17511	0.0723949	0.433164
ECDH10B_1739	folM	2.07194	4.2753	0.0724626	0.433164
ECDH10B_1481	ydaU	1.82181	3.0191	0.0724795	0.433164
ECDH10B_1517	paaE	7.38357	0.671108	0.0725377	0.433164
ECDH10B_3119	sprT	1.70285	2.54594	0.0726073	0.433164
ECDH10B_2909	rpoS	1.09142	9.82917	0.0726417	0.433164
ECDH10B_0408	tesB	1.66651	5.82866	0.0726906	0.433164
ECDH10B_4164	thrU	6.76707	0.150555	0.0728853	0.433167
ECDH10B_0943	hcp	7.11681	0.468667	0.072985	0.433167
ECDH10B_1983	holE	1.82566	3.14613	0.0730646	0.433167
ECDH10B_2871	srlE	7.8995	1.09416	0.0731287	0.433167
ECDH10B_3416	yhcO	1.69362	2.07404	0.0731876	0.433167
ECDH10B_2152	yeeW	6.94948	0.311203	0.0733969	0.433765
ECDH10B_0041	caiT	1.83441	1.71964	0.0734875	0.433765
ECDH10B_3717	rdlD	1.82821	2.82974	0.073704	0.434455
ECDH10B_0411	ffs	1.71544	2.35151	0.073829	0.434605
ECDH10B_2969	fucA	6.94405	0.306848	0.074083	0.435264
ECDH10B_3211	ygiB	1.58217	6.05744	0.0741406	0.435264
ECDH10B_0443	ybaT	1.75919	1.40943	0.0742681	0.435427
ECDH10B_0214	yafN	6.90654	0.263271	0.0745944	0.436568
ECDH10B_1728	ynfL	1.99151	1.23201	0.0746629	0.436568
ECDH10B_3626	ugpA	7.00305	0.373814	0.0749179	0.436748
ECDH10B_3487	rpmC	-2.13827	3.60263	0.0749644	0.436748
ECDH10B_2683	yfgB	-1.7295	5.81523	0.0750387	0.436748
ECDH10B_3324	yraQ	-2.34017	4.14845	0.0751338	0.436748
ECDH10B_2523	yfdQ	7.09811	0.444064	0.0752581	0.436748
ECDH10B_2097	yedP	1.9218	3.49565	0.0752944	0.436748
ECDH10B_2948	mazG	2.02916	4.20024	0.0755445	0.437616
ECDH10B_4269	yjcO	2.05915	4.50083	0.0759407	0.438883
ECDH10B_0964	dmsA	-2.66743	3.79389	0.0759644	0.438883
ECDH10B_1742	rstB	2.01384	4.03811	0.0761593	0.439427
ECDH10B_2098	yedQ	2.08657	4.75155	0.0763509	0.439766
ECDH10B_2724	sroF	1.85532	2.67926	0.0764196	0.439766
ECDH10B_4272	yjcQ	7.07734	0.433814	0.0766403	0.440454
ECDH10B_2403	yfaD	-2.39475	3.30292	0.0768928	0.441324
ECDH10B_1693	rem	1.88141	1.4794	0.0770131	0.441434
ECDH10B_1920	mipA	-1.3757	6.9378	0.0771892	0.441489
ECDH10B_0115	yadC	1.69835	2.33789	0.0772252	0.441489
ECDH10B_3765	yiaT	7.53917	0.804005	0.0776115	0.443117
ECDH10B_0948	macA	1.97077	4.64042	0.0782348	0.445695
ECDH10B_2584	yfeK	1.77552	2.11428	0.0783382	0.445695
ECDH10B_1478	racR	2.11543	5.5809	0.0783695	0.445695
ECDH10B_2337	yejE	1.72733	2.65036	0.0787153	0.447078
ECDH10B_3000	nudH	1.81847	6.20142	0.0788966	0.447526
ECDH10B_4544	lplA	2.02292	4.27681	0.0791751	0.44792
ECDH10B_1863	yniA	1.9971	4.13022	0.0792194	0.44792
ECDH10B_3542	nirD	-2.92629	1.35703	0.0792742	0.44792
ECDH10B_3174	hybO	-2.68536	3.80863	0.0797367	0.449312
ECDH10B_3859	yidH	1.59396	2.13918	0.0798183	0.449312
ECDH10B_1992	edd	1.83222	3.31156	0.0799099	0.449312
ECDH10B_1745	fumA	1.39103	7.10332	0.0799326	0.449312
ECDH10B_3164	pitB	6.81078	0.219612	0.0800512	0.449399
ECDH10B_3314	agaI	6.57099	0.01695	0.080525	0.450108
ECDH10B_1086	putA	1.2691	7.47582	0.0805507	0.450108
ECDH10B_0077	ftsZ	1.17368	8.45476	0.0805781	0.450108
ECDH10B_0481	ppiB	1.85611	6.49085	0.0805902	0.450108
ECDH10B_2443	nuoI	2.08259	4.85801	0.0808354	0.450402
ECDH10B_0827	galE	1.27281	8.65293	0.0808493	0.450402
ECDH10B_3030	ygeM	-2.51164	1.326	0.0809808	0.450559
ECDH10B_4472	yjgZ	-2.93376	2.26972	0.0812714	0.451027
ECDH10B_2087	fliM	7.29796	0.550881	0.0814073	0.451027
ECDH10B_4303	proP	-1.16669	8.29741	0.0814942	0.451027
ECDH10B_1994	yebK	1.86801	3.60933	0.0817259	0.451027
ECDH10B_1605	fdnG	-2.73989	2.62983	0.0817269	0.451027
ECDH10B_2252	yegU	2.09263	5.39202	0.0817916	0.451027
ECDH10B_0868	ybiB	1.93653	4.04247	0.0818588	0.451027
ECDH10B_0766	ybfA	-1.89315	5.26689	0.0818922	0.451027
ECDH10B_1107	ycdY	-2.43729	2.99815	0.0826382	0.454207
ECDH10B_3854	ilvB	1.38079	6.57373	0.0827906	0.454207
ECDH10B_2467	yfcI	1.82851	3.42876	0.0828401	0.454207
ECDH10B_4395	rpsF	-1.09042	10.4117	0.0828859	0.454207
ECDH10B_2957	gudP	-2.31043	3.08327	0.0834186	0.456552
ECDH10B_2051	cysT	6.85073	0.243987	0.0838323	0.458241
ECDH10B_1179	nagZ	2.06841	4.93227	0.0840067	0.45862
ECDH10B_1059	insB-4	6.93517	0.298137	0.0843779	0.459899
ECDH10B_0946	ybjD	1.89604	3.72519	0.0844519	0.459899
ECDH10B_1393	acnA	1.36037	7.03578	0.0846345	0.460319
ECDH10B_2371	yojL	-2.24927	4.60532	0.0849283	0.460907
ECDH10B_1595	yddE	2.06218	4.98447	0.084954	0.460907
ECDH10B_2449	nuoB	2.05185	6.14928	0.0851035	0.461145
ECDH10B_0937	ybjR	1.86845	3.70557	0.0852856	0.461558
ECDH10B_2712	yphC	1.64828	2.45739	0.0855294	0.461701
ECDH10B_1223	ymgG	-3.23662	0.0811052	0.0856046	0.461701
ECDH10B_1056	gfcB	-3.51274	-0.599683	0.0856295	0.461701
ECDH10B_p1	ECDH10B_p1	-1.11391	10.4608	0.0857452	0.461754
ECDH10B_0226	thrW	-2.74595	2.68399	0.0860105	0.46235
ECDH10B_4481	insO-2	6.96537	0.320439	0.0861408	0.46235
ECDH10B_0126	sfsA	2.06258	5.46596	0.0861888	0.46235
ECDH10B_3703	kdgK	1.96155	4.22673	0.086283	0.46235
ECDH10B_4022	udp	1.8026	6.16749	0.0863858	0.46235
ECDH10B_0941	poxB	2.07032	5.13993	0.0867059	0.463494
ECDH10B_4263	nrfC	6.97212	0.30374	0.0868127	0.463497
ECDH10B_4320	yjdK	6.56341	0.00931557	0.087213	0.465065
ECDH10B_2562	yfeC	1.89476	3.88065	0.0874562	0.465609
ECDH10B_3414	argR	1.88063	3.63034	0.0878439	0.465609
ECDH10B_3166	yghU	1.59126	6.87026	0.0878626	0.465609
ECDH10B_2081	fliG	7.09062	0.389049	0.0879194	0.465609
ECDH10B_0940	ltaE	1.49304	6.09491	0.0879397	0.465609
ECDH10B_0814	lysY	-3.141	1.34358	0.0879554	0.465609
ECDH10B_4091	yiiL	6.9015	0.269674	0.0881262	0.465947
ECDH10B_3137	yggX	1.99681	6.06014	0.0885633	0.467362
ECDH10B_1585	yncH	6.4781	-0.0532813	0.0886702	0.467362
ECDH10B_2069	yedD	1.72731	6.57487	0.0887153	0.467362
ECDH10B_4170	nusG	-1.2111	7.55415	0.088888	0.467707
ECDH10B_3494	rplD	-1.19065	8.83856	0.089027	0.467874
ECDH10B_1236	umuD	7.60088	0.809243	0.0891474	0.467944
ECDH10B_3443	yhdW	7.51694	0.780965	0.0893556	0.468121
SYNTHETIC_LitR	LitR	1.21851	14.9442	0.0893959	0.468121
ECDH10B_1886	astC	1.86694	3.67906	0.0897042	0.469172
ECDH10B_0894	fsaA	-2.30636	3.35755	0.0900698	0.47052
ECDH10B_3279	yhaH	1.63255	2.38788	0.0902264	0.47077
ECDH10B_1893	ynjC	1.61153	2.47418	0.0903757	0.47077
ECDH10B_2889	hycE	7.02892	0.371874	0.0904414	0.47077
ECDH10B_1272	rdlB	-3.28489	3.0455	0.0907468	0.471594
ECDH10B_4066	yihO	1.89494	1.15895	0.0909568	0.471594
ECDH10B_0790	sdhA	1.28302	8.902	0.0910194	0.471594
ECDH10B_0303	yahB	1.75531	3.37566	0.0910321	0.471594
ECDH10B_3053	ygfK	6.9457	0.324107	0.0913014	0.472428
ECDH10B_4449	yjgM	1.67138	2.64359	0.0915816	0.473316
ECDH10B_4539	deoC	2.00714	4.86635	0.0917106	0.473422
ECDH10B_2323	yeiC	1.65148	2.33611	0.0921157	0.473881
ECDH10B_4533	osmY	-1.4908	6.19643	0.0921235	0.473881
ECDH10B_1245	ldcA	1.86299	3.90612	0.0921513	0.473881
ECDH10B_2448	nuoC	1.61147	8.21773	0.0922861	0.473881
ECDH10B_4499	yjhH	6.92797	0.310107	0.0923426	0.473881
ECDH10B_3979	rffC	-2.20168	4.44904	0.0926499	0.474725
ECDH10B_4129	metL	1.23003	7.42289	0.09294	0.474725
ECDH10B_4382	aidB	1.65396	2.95927	0.092962	0.474725
ECDH10B_1682	gnsB	2.04914	5.41189	0.0930395	0.474725
ECDH10B_1993	zwf	1.23486	7.54929	0.0930771	0.474725
ECDH10B_2958	yqcA	1.8046	5.9495	0.0931602	0.474725
ECDH10B_1686	ydfQ	-2.38845	2.62089	0.0939376	0.478128
ECDH10B_1580	yncC	1.61764	2.72841	0.0942118	0.478965
ECDH10B_4046	mobA	1.85697	3.97946	0.0944412	0.479094
ECDH10B_4397	rpsR	-1.16538	8.38136	0.0945379	0.479094
ECDH10B_1091	efeO	1.85	3.10698	0.0945853	0.479094
ECDH10B_3165	gss	1.99296	6.30686	0.0946765	0.479094
ECDH10B_0740	nagD	1.52617	5.89981	0.0948273	0.479301
ECDH10B_0508	ybcQ	6.84395	0.2279	0.0950795	0.479576
ECDH10B_2085	fliK	6.49373	-0.053206	0.0951506	0.479576
ECDH10B_2245	gatC	-2.12482	3.82709	0.0952115	0.479576
ECDH10B_1118	ymdC	1.87237	4.44669	0.0955014	0.479947
ECDH10B_2383	yfaP	6.99792	0.336363	0.0955609	0.479947
ECDH10B_0083	yacF	1.82699	3.78224	0.0956832	0.479947
ECDH10B_3335	deaD	-0.994979	10.4801	0.0958838	0.479947
ECDH10B_3500	gspD	1.84412	1.43221	0.0962242	0.479947
ECDH10B_1544	cybB	1.9877	5.04689	0.0962394	0.479947
ECDH10B_3239	ygjD	1.98228	5.00581	0.0963297	0.479947
ECDH10B_2164	yoeB	2.38789	1.7941	0.0965242	0.479947
ECDH10B_3909	bglF	7.08142	0.375526	0.096548	0.479947
ECDH10B_1332	P	6.77993	0.197773	0.0966351	0.479947
ECDH10B_0061	hepA	1.64832	1.77513	0.0966818	0.479947
ECDH10B_1968	htpX	-1.09317	9.56903	0.0966954	0.479947
ECDH10B_2221	yegJ	6.78964	0.205409	0.0967155	0.479947
ECDH10B_1593	yddH	7.38798	0.677784	0.0974177	0.482882
ECDH10B_0900	gsiC	-1.8053	4.68645	0.0975845	0.482891
ECDH10B_0884	yliL	6.79808	0.214159	0.097802	0.482891
ECDH10B_1447	ycjY	6.78842	0.206599	0.0978094	0.482891
ECDH10B_3671	uspA	1.08067	8.41801	0.0980097	0.482891
ECDH10B_2382	atoB	7.16187	0.461412	0.0981459	0.482891
ECDH10B_0252	ykgN	1.9303	4.31513	0.0982667	0.482891
ECDH10B_3255	ygjK	7.14197	0.480045	0.0983421	0.482891
ECDH10B_2277	yehQ	1.46672	1.83404	0.0984814	0.482891
ECDH10B_0117	yadL	6.94696	0.306333	0.0985425	0.482891
ECDH10B_3990	aslB	-1.78282	3.98892	0.0986064	0.482891
ECDH10B_0751	ybfF	1.97226	4.88776	0.0986374	0.482891
ECDH10B_4358	glyV	1.70531	1.35507	0.0987729	0.482899
ECDH10B_1458	abgA	1.87719	2.28111	0.0988845	0.482899
ECDH10B_0087	hofB	1.81891	3.82129	0.099153	0.482899
ECDH10B_2460	yfcC	-2.21004	3.25867	0.0991844	0.482899
ECDH10B_3697	yhjB	6.8779	0.27219	0.0991925	0.482899
ECDH10B_1249	ycgY	7.35474	0.611557	0.0993218	0.48299
ECDH10B_2799	yfjQ	6.5526	-0.00818971	0.0997229	0.483773
ECDH10B_0865	rhlE	-1.58933	6.32076	0.0997956	0.483773
ECDH10B_2218	alkA	1.88299	4.1085	0.0998357	0.483773
ECDH10B_0043	fixB	6.84754	0.208277	0.0999266	0.483773
ECDH10B_1545	ydcA	-2.15592	4.89143	0.100272	0.484391
ECDH10B_3507	gspK	6.7854	0.199776	0.100276	0.484391
ECDH10B_1154	flgL	1.48264	2.23251	0.100646	0.485639
ECDH10B_3602	glgP	1.34827	6.85372	0.10081	0.485894
ECDH10B_2806	yfjV	1.69041	1.86876	0.101149	0.486987
ECDH10B_1251	dhaM	1.33166	7.48093	0.101418	0.487483
ECDH10B_0011	yaaW	6.83192	0.242889	0.101475	0.487483
ECDH10B_2528	torI	2.00596	5.71595	0.101901	0.48899
ECDH10B_1359	mhpA	6.90103	0.287888	0.102474	0.489667
ECDH10B_4505	sgcC	1.47286	1.83305	0.102557	0.489667
ECDH10B_2198	cpsG	7.54883	0.758866	0.102599	0.489667
ECDH10B_1486	trkG	1.86449	4.27703	0.102759	0.489667
ECDH10B_1930	yeaO	1.72492	3.50009	0.102875	0.489667
ECDH10B_4031	rfaH	-2.10441	4.92992	0.103026	0.489667
ECDH10B_2529	dsdC	7.26069	0.579262	0.103061	0.489667
ECDH10B_1621	yddV	1.60905	2.94957	0.103115	0.489667
ECDH10B_2663	uraA	-2.12725	3.81276	0.103168	0.489667
ECDH10B_2790	alpA	6.32058	-0.169322	0.103261	0.489667
ECDH10B_3767	yiaV	6.81697	0.223635	0.103277	0.489667
ECDH10B_3612	yhhW	1.89578	4.43724	0.103674	0.491015
ECDH10B_2001	ruvB	1.96182	5.30284	0.103801	0.491084
ECDH10B_2509	vacJ	1.79848	5.4684	0.104393	0.492912
ECDH10B_1257	pth	1.68335	3.19815	0.104413	0.492912
ECDH10B_0219	pepD	1.31096	7.99832	0.104574	0.493137
ECDH10B_2507	fadL	1.28168	6.65547	0.104984	0.493993
ECDH10B_1314	xis	7.39116	0.679061	0.104998	0.493993
ECDH10B_3510	gspO	1.52472	2.61833	0.105214	0.493993
ECDH10B_1828	ydiB	-2.92147	0.0624089	0.105269	0.493993
ECDH10B_3043	xdhC	1.68333	0.99459	0.105322	0.493993
ECDH10B_4391	ulaD	2.08379	1.5689	0.105798	0.495692
ECDH10B_1642	lsrK	1.66638	2.78796	0.106009	0.49615
ECDH10B_3461	def	1.82824	5.79567	0.106191	0.49647
ECDH10B_1958	yobD	1.68116	3.38692	0.106902	0.49844
ECDH10B_4550	slt	1.19809	7.06895	0.106954	0.49844
ECDH10B_2220	yegI	1.51411	2.13435	0.106955	0.49844
ECDH10B_1238	dsbB	1.82002	4.1821	0.107338	0.499159
ECDH10B_1033	mgsA	1.76816	5.61132	0.107339	0.499159
ECDH10B_0017	mokC	1.63974	1.54798	0.107553	0.499183
ECDH10B_1914	ydjL	1.65593	3.09513	0.107708	0.499183
ECDH10B_2065	fliD	1.7939	1.08705	0.107977	0.499183
ECDH10B_2606	eutB	1.5028	2.52899	0.108139	0.499183
ECDH10B_2698	iscR	1.14062	8.34023	0.108184	0.499183
ECDH10B_1005	ssuD	-3.05556	1.85896	0.108318	0.499183
ECDH10B_0138	btuF	1.78815	3.91134	0.108349	0.499183
ECDH10B_3057	ygfO	6.82886	0.232206	0.108369	0.499183
ECDH10B_0118	yadM	7.26527	0.578536	0.108374	0.499183
ECDH10B_0243	insO-1	1.60944	3.06722	0.108699	0.500152
ECDH10B_1816	sufC	1.51565	6.06247	0.109382	0.502037
ECDH10B_2046	ftn	-2.43048	3.95372	0.109466	0.502037
ECDH10B_1554	rimL	-2.14749	4.27829	0.109912	0.502037
ECDH10B_2866	recX	1.63628	3.18453	0.110086	0.502037
ECDH10B_3431	accC	-1.11023	7.88411	0.110155	0.502037
ECDH10B_1976	yebW	1.56422	2.82943	0.110155	0.502037
ECDH10B_3780	mtlA	1.49946	5.77132	0.110244	0.502037
ECDH10B_1220	ycgH	1.50205	2.71726	0.110461	0.502037
ECDH10B_1012	ycbU	1.44054	1.43412	0.110567	0.502037
ECDH10B_2733	recO	-2.09892	4.45815	0.110713	0.502037
ECDH10B_3193	parC	1.15742	7.60166	0.110714	0.502037
ECDH10B_2873	srlD	1.43924	2.08697	0.110774	0.502037
ECDH10B_3409	yhcM	1.68251	5.96093	0.110864	0.502037
ECDH10B_2759	rrsG	1.89146	4.76654	0.11089	0.502037
ECDH10B_0213	dinB	1.72979	3.68959	0.110985	0.502037
ECDH10B_2752	yfiQ	1.67451	6.07654	0.111031	0.502037
ECDH10B_1376	trpB	1.72931	5.71196	0.111237	0.502037
ECDH10B_3274	yqjD	1.8908	4.67746	0.111332	0.502037
ECDH10B_1657	yneJ	1.59163	3.15781	0.111516	0.502037
ECDH10B_1938	yeaU	6.70428	0.139643	0.111534	0.502037
ECDH10B_4411	ytfJ	1.70962	3.67608	0.1116	0.502037
ECDH10B_3472	rpsK	-1.06736	8.40836	0.111754	0.502037
ECDH10B_0022	insB-1	6.74483	0.171325	0.111756	0.502037
ECDH10B_1106	ycdX	-2.57745	3.00118	0.112179	0.502743
ECDH10B_1966	kdgR	1.72974	3.74138	0.112213	0.502743
ECDH10B_1529	insC-2	-2.65576	0.360672	0.112258	0.502743
ECDH10B_4560	yjjY	1.45468	2.21046	0.112648	0.503968
ECDH10B_3206	cpdA	1.7049	5.69941	0.11309	0.505404
ECDH10B_2592	yfeT	1.48801	1.99411	0.1132	0.505404
ECDH10B_2887	hycG	-3.24537	-0.0543885	0.113503	0.505878
ECDH10B_1880	ydjR	7.25513	0.573433	0.113538	0.505878
ECDH10B_0277	yagV	1.49376	2.11916	0.113738	0.506035
ECDH10B_0442	ybaS	6.77052	0.188831	0.113806	0.506035
ECDH10B_1158	yceF	1.79946	4.78024	0.113996	0.506154
ECDH10B_1349	B	1.43473	1.42613	0.114168	0.506154
ECDH10B_4011	yigI	1.55201	2.99793	0.114219	0.506154
ECDH10B_4282	yjdP	1.72217	3.73369	0.114297	0.506154
ECDH10B_2103	dcm	1.89977	5.18568	0.115467	0.510479
ECDH10B_3608	yhgN	1.90796	4.85675	0.115691	0.510479
ECDH10B_0065	ftsL	1.65302	3.50822	0.115822	0.510479
ECDH10B_1959	yebN	1.49516	2.11424	0.115849	0.510479
ECDH10B_2500	yfcU	1.52775	2.86532	0.115858	0.510479
ECDH10B_3492	rplB	-0.998001	9.49559	0.116674	0.512927
ECDH10B_1926	yoaI	1.53274	1.24056	0.116736	0.512927
ECDH10B_2302	yeiS	1.5598	1.49226	0.116767	0.512927
ECDH10B_1825	ydiL	-6.42725	-0.957504	0.117133	0.513511
ECDH10B_1844	nlpC	-2.19178	4.65827	0.117248	0.513511
ECDH10B_0952	clpA	0.994612	9.1708	0.117564	0.513511
ECDH10B_1598	narY	1.4381	1.80649	0.1176	0.513511
ECDH10B_2446	nuoF	1.3303	7.21295	0.117655	0.513511
ECDH10B_4088	frvX	6.72913	0.163889	0.117705	0.513511
ECDH10B_3778	yibH	1.52773	1.50151	0.117724	0.513511
ECDH10B_0913	ybjI	1.67071	3.57569	0.118122	0.514734
ECDH10B_1924	yeaJ	-1.67606	4.73156	0.118282	0.514916
ECDH10B_3383	elbB	1.59362	3.38529	0.118567	0.515641
ECDH10B_1213	ycgZ	1.52592	2.00597	0.118703	0.515718
ECDH10B_1233	ycgM	1.75477	5.73174	0.118896	0.516015
ECDH10B_4110	yiiR	1.48003	2.66607	0.119008	0.516015
ECDH10B_2404	ypaA	1.52061	1.37016	0.119516	0.517704
ECDH10B_4114	glpX	1.60915	7.5165	0.119721	0.518079
ECDH10B_2330	yeiQ	1.77018	3.99514	0.119953	0.518246
ECDH10B_3639	rsmD	1.56528	3.16428	0.120015	0.518246
ECDH10B_0856	ybhN	1.39125	2.10035	0.120116	0.518246
ECDH10B_2378	atoC	1.51439	2.85285	0.121518	0.523767
ECDH10B_1409	sapC	1.45034	2.402	0.121636	0.523767
ECDH10B_3688	gadE	-2.35364	2.61249	0.122205	0.525698
ECDH10B_3826	yicC	1.31494	7.05922	0.122875	0.527623
ECDH10B_4346	frdD	-2.31722	4.12948	0.122894	0.527623
ECDH10B_1297	hns	0.982038	9.36617	0.123144	0.527729
ECDH10B_4414	msrA	1.69206	5.80946	0.123161	0.527729
ECDH10B_1269	ldrA	6.68846	0.123731	0.123753	0.529504
ECDH10B_2980	csdA	1.85875	5.16519	0.123849	0.529504
ECDH10B_4237	yjbM	6.34939	-0.165594	0.123941	0.529504
ECDH10B_2809	yfjW	1.68824	3.82082	0.124061	0.529504
ECDH10B_1688	essQ	1.95501	1.13048	0.124471	0.530735
ECDH10B_4458	idnT	1.56875	2.31545	0.124663	0.531034
ECDH10B_3122	gshB	1.64703	5.70701	0.124891	0.531486
ECDH10B_4185	nudC	1.73902	5.13694	0.125161	0.532116
ECDH10B_2347	proL	6.76244	0.181087	0.12536	0.532261
ECDH10B_3614	ryhB	6.37279	-0.128007	0.125473	0.532261
ECDH10B_3072	ygfZ	1.64847	5.93249	0.125561	0.532261
ECDH10B_4299	phnB	1.36488	2.08375	0.125913	0.532686
ECDH10B_3210	ygiA	1.51708	1.34093	0.125941	0.532686
ECDH10B_3730	bisC	-1.98632	4.46004	0.126028	0.532686
ECDH10B_3243	mug	1.85169	5.18875	0.126302	0.53333
ECDH10B_2989	recD	1.83863	5.26935	0.12702	0.535844
ECDH10B_3841	setC	-2.60923	1.18663	0.12715	0.535873
ECDH10B_4068	yihQ	-2.5355	2.59747	0.127361	0.536242
ECDH10B_2586	cysM	1.73453	5.54749	0.127756	0.536755
ECDH10B_2170	hisB	1.32437	6.52369	0.127805	0.536755
ECDH10B_0097	yacH	-2.11719	3.34014	0.127851	0.536755
ECDH10B_4301	yjdA	1.62783	3.67978	0.127986	0.536803
ECDH10B_2469	hisM	1.45377	2.48213	0.128189	0.536807
ECDH10B_3907	bglH	6.70389	0.135218	0.128476	0.536807
ECDH10B_1002	pepN	1.57045	8.33818	0.128528	0.536807
ECDH10B_0836	ybhD	6.56652	0.0332273	0.128531	0.536807
ECDH10B_3488	rplP	-1.08295	8.45461	0.128602	0.536807
ECDH10B_0932	artQ	1.63003	3.68204	0.128848	0.536961
ECDH10B_1684	cspI	1.75508	9.20334	0.12901	0.536961
ECDH10B_3209	tolC	1.07828	7.89757	0.129079	0.536961
ECDH10B_2620	eutE	6.61373	0.0703232	0.129131	0.536961
ECDH10B_3800	htrL	-2.25017	4.19851	0.129313	0.537091
ECDH10B_2308	galS	-1.64504	4.70688	0.129642	0.537091
ECDH10B_1815	sufD	1.23741	7.07764	0.129647	0.537091
ECDH10B_1222	ymgD	6.60778	0.0669695	0.129743	0.537091
ECDH10B_1235	hlyE	-2.64367	0.196171	0.129778	0.537091
ECDH10B_3788	yibK	1.52091	3.2906	0.130823	0.5409
ECDH10B_4546	serB	1.82738	5.52034	0.131856	0.544263
ECDH10B_4553	ytjC	1.59719	5.84645	0.131886	0.544263
ECDH10B_2455	yfbT	1.50505	5.41017	0.13209	0.544592
ECDH10B_0458	ylbG	-2.02309	3.10385	0.132216	0.544593
ECDH10B_2543	lpxP	1.08504	8.13858	0.132591	0.545626
ECDH10B_1089	efeU	1.64373	3.56474	0.132918	0.546456
ECDH10B_4534	ytjA	-1.76617	4.0177	0.133084	0.546623
ECDH10B_3010	lysA	1.72773	4.34955	0.133703	0.54837
ECDH10B_3341	rbfA	1.62041	3.74094	0.133761	0.54837
ECDH10B_3305	kbaZ	6.53115	0.00455174	0.134001	0.548418
ECDH10B_2760	clpB	-1.09231	7.37115	0.134024	0.548418
ECDH10B_0860	ybhR	1.54611	3.39038	0.134184	0.548557
ECDH10B_2465	folX	1.57679	3.50789	0.134376	0.548811
ECDH10B_2707	hcaC	6.56045	-0.0156707	0.134498	0.548811
ECDH10B_2628	maeB	1.31323	7.08312	0.135012	0.550395
ECDH10B_0938	ybjS	1.75181	4.55159	0.135615	0.551966
ECDH10B_4541	deoB	1.02843	7.68844	0.135693	0.551966
ECDH10B_0400	queC	1.62667	3.84975	0.135859	0.551966
ECDH10B_4334	yjeH	1.79965	5.24984	0.135914	0.551966
ECDH10B_3141	pppA	1.45752	3.01078	0.13603	0.551966
ECDH10B_2280	yehT	1.61365	3.70347	0.136601	0.553338
ECDH10B_2713	yphD	1.81627	1.48888	0.136664	0.553338
ECDH10B_3497	pioO	1.43768	2.5833	0.136749	0.553338
ECDH10B_2516	tfaS	1.37402	2.07403	0.136927	0.553547
ECDH10B_4378	yjfK	-2.50284	1.06287	0.137172	0.553554
ECDH10B_1518	paaF	6.64349	0.0896545	0.137347	0.553554
ECDH10B_1170	tmk	1.60819	3.69998	0.137472	0.553554
ECDH10B_2864	csrA	1.08799	7.9178	0.137704	0.553554
ECDH10B_1727	dgsA	1.70013	4.35024	0.137709	0.553554
ECDH10B_2491	aroC	1.51414	6.306	0.137741	0.553554
ECDH10B_0026	ribF	1.2935	7.12623	0.137817	0.553554
ECDH10B_2903	ygbI	1.44838	3.03226	0.138162	0.554377
ECDH10B_1072	cbpA	1.57407	3.64135	0.138673	0.554377
ECDH10B_4012	pldA	-2.19174	4.349	0.138805	0.554377
ECDH10B_0794	sucC	0.967691	9.18783	0.138883	0.554377
ECDH10B_4331	dcuA	-1.1341	6.97173	0.139055	0.554377
ECDH10B_1147	flgE	6.95358	0.354226	0.139162	0.554377
ECDH10B_1783	ydhM	-1.54822	5.43552	0.139215	0.554377
ECDH10B_3041	xdhA	1.80141	2.54697	0.139252	0.554377
ECDH10B_3693	gadX	-1.98457	4.08832	0.139257	0.554377
ECDH10B_4344	blc	2.05646	2.3834	0.139293	0.554377
ECDH10B_3248	ygjG	1.70099	5.66882	0.139466	0.554559
ECDH10B_3782	mtlR	-1.59734	5.04325	0.139759	0.554697
ECDH10B_2068	amyA	1.71889	4.5733	0.139773	0.554697
ECDH10B_3508	gspL	1.38226	1.59339	0.139882	0.554697
ECDH10B_4252	soxR	-2.17271	2.99512	0.140054	0.554872
ECDH10B_3277	yqjF	-1.95406	3.58897	0.140342	0.55551
ECDH10B_3207	yqiB	1.54432	3.48267	0.140924	0.557194
ECDH10B_0196	dnaQ	1.55651	5.89908	0.141096	0.557194
ECDH10B_1664	eamA	1.56881	3.62184	0.141151	0.557194
ECDH10B_1796	ribC	1.77496	5.47512	0.141837	0.558222
ECDH10B_2226	mdtA	-1.91072	3.44244	0.141879	0.558222
ECDH10B_0457	ybbD	1.80299	0.554867	0.141881	0.558222
ECDH10B_1714	rspA	1.27214	2.08389	0.141923	0.558222
ECDH10B_3441	acrF	1.55726	3.52415	0.142591	0.559876
ECDH10B_1520	paaH	1.32959	1.46281	0.142649	0.559876
ECDH10B_0101	speE	1.65739	5.88089	0.142729	0.559876
ECDH10B_4329	dipZ	1.58143	5.77762	0.143743	0.56238
ECDH10B_0353	sbcC	1.7707	5.48136	0.143747	0.56238
ECDH10B_4437	mgtA	-1.22024	6.59648	0.143754	0.56238
ECDH10B_3913	pstA	-1.57052	4.50401	0.143897	0.562435
ECDH10B_4315	dcuB	1.62552	4.00874	0.144466	0.564154
ECDH10B_0455	ybbC	1.3367	2.52788	0.144992	0.565703
ECDH10B_0236	ykfK	6.49398	-0.0773936	0.145628	0.567677
ECDH10B_2253	yegV	1.62706	6.2889	0.14578	0.567762
ECDH10B_3606	glgB	1.05889	7.22439	0.145935	0.567856
ECDH10B_0106	can	1.03499	7.67681	0.146514	0.569343
ECDH10B_2927	ygcK	6.59326	0.00783314	0.146578	0.569343
ECDH10B_3560	gph	1.6073	4.02131	0.147242	0.571416
ECDH10B_4387	ulaG	1.77392	1.343	0.147547	0.57209
ECDH10B_2377	atoS	1.76149	1.3307	0.14805	0.572691
ECDH10B_0332	yaiV	-2.58735	0.759011	0.148163	0.572691
ECDH10B_1125	lpxL	1.63887	4.9782	0.148317	0.572691
ECDH10B_1967	yebQ	1.30733	2.50777	0.148616	0.572691
ECDH10B_3519	yheM	-2.32545	1.85002	0.148643	0.572691
ECDH10B_1310	yciU	1.52102	3.53623	0.14865	0.572691
ECDH10B_3022	ygeF	6.64413	0.0725775	0.148681	0.572691
ECDH10B_1160	yceD	-1.11102	7.80681	0.148903	0.572691
ECDH10B_4172	rplA	-0.994462	9.32382	0.148994	0.572691
ECDH10B_4406	ytfG	1.49617	2.02475	0.149015	0.572691
ECDH10B_1872	chbF	1.34787	2.66667	0.149462	0.573642
ECDH10B_2466	yfcH	1.72286	4.97747	0.149606	0.573642
ECDH10B_2843	nrdF	1.19684	7.19257	0.149657	0.573642
ECDH10B_3394	insH-10	1.75666	1.32489	0.150016	0.573663
ECDH10B_3998	cyaY	1.56758	3.77626	0.15002	0.573663
ECDH10B_3995	hemD	1.16469	6.75544	0.150057	0.573663
ECDH10B_2617	eutH	6.42614	-0.0736899	0.150809	0.575438
ECDH10B_1768	tppB	-1.77372	5.29245	0.150842	0.575438
ECDH10B_2017	argS	1.14518	6.91589	0.150965	0.575438
ECDH10B_2618	eutG	6.45101	-0.0547159	0.151049	0.575438
ECDH10B_4313	yjdF	1.29007	2.32871	0.151676	0.577322
ECDH10B_4059	glnL	-1.45787	5.19873	0.151876	0.577578
ECDH10B_1242	dadA	1.0685	7.10543	0.152051	0.5777
ECDH10B_0262	insB-3	6.45364	-0.0493281	0.152176	0.5777
ECDH10B_4137	frwC	6.52003	-0.00231815	0.152305	0.5777
ECDH10B_4556	creB	1.29123	1.97679	0.153173	0.579095
ECDH10B_2408	yfaX	-2.44688	1.49547	0.153573	0.579095
ECDH10B_4322	lysU	1.42295	5.64387	0.153583	0.579095
ECDH10B_3843	nlpA	1.27645	2.36537	0.153794	0.579095
ECDH10B_1424	pspD	-1.75871	4.71228	0.153811	0.579095
ECDH10B_2552	ypdH	6.39679	-0.0906904	0.153863	0.579095
ECDH10B_3315	yraH	6.4064	-0.0894591	0.153891	0.579095
ECDH10B_2671	yfgH	-1.87771	3.37195	0.154087	0.579095
ECDH10B_4096	rhaR	6.46827	-0.0371444	0.154169	0.579095
ECDH10B_2688	ryfA	-2.09555	1.73099	0.154299	0.579095
ECDH10B_0748	fur	0.971475	7.82684	0.154384	0.579095
ECDH10B_3202	mdaB	1.57979	3.92401	0.154594	0.579095
ECDH10B_2517	yfdK	-2.24944	1.41853	0.154597	0.579095
ECDH10B_0082	yacG	1.50655	3.57709	0.154612	0.579095
ECDH10B_3846	yicN	1.6767	4.70576	0.154664	0.579095
ECDH10B_2212	wza	-2.69395	2.34517	0.155154	0.580431
ECDH10B_1951	yeaB	-1.86313	4.059	0.155776	0.582259
ECDH10B_0102	yacC	1.49021	6.20525	0.155969	0.582479
ECDH10B_1895	ynjE	-2.43928	4.40647	0.156109	0.582503
ECDH10B_3201	ygiZ	6.63928	0.0230264	0.156532	0.583584
ECDH10B_2216	udk	1.53373	3.83704	0.156754	0.583913
ECDH10B_3169	hybE	1.32954	1.44947	0.156989	0.584042
ECDH10B_3308	agaA	1.34107	1.21415	0.15718	0.584042
ECDH10B_2684	ndk	-1.55246	4.75631	0.157541	0.584042
ECDH10B_0731	ubiF	1.53617	6.00031	0.157555	0.584042
ECDH10B_1931	yoaF	-1.95148	4.24661	0.157619	0.584042
ECDH10B_1322	ECDH10B_1322	6.19951	-0.258244	0.157801	0.584042
ECDH10B_3978	rffH	-1.56379	4.11883	0.157841	0.584042
ECDH10B_3650	nikA	-2.12308	2.30741	0.157877	0.584042
ECDH10B_1866	ydjM	-1.89017	3.21992	0.157994	0.584042
ECDH10B_4015	rhtB	1.39114	3.19641	0.158938	0.587035
ECDH10B_3897	mdtL	1.28385	2.31292	0.159708	0.589378
ECDH10B_2092	fliR	-3.09124	-0.897349	0.160263	0.590621
ECDH10B_1899	gdhA	0.953837	8.24469	0.160315	0.590621
ECDH10B_1067	torR	1.33954	2.3107	0.160626	0.591237
ECDH10B_2146	flu	1.56856	4.07807	0.160888	0.591237
ECDH10B_3842	yicL	1.47375	3.55268	0.16094	0.591237
ECDH10B_2070	yedE	-2.2259	3.14624	0.161156	0.591237
ECDH10B_3101	pgk	0.8396	10.0762	0.16116	0.591237
ECDH10B_0099	yacL	1.68695	6.06591	0.161426	0.591714
ECDH10B_4314	fumB	-1.5024	5.61174	0.161771	0.592321
ECDH10B_1065	torS	-1.84829	3.4461	0.161863	0.592321
ECDH10B_1204	hflD	1.68458	5.12741	0.162357	0.59363
ECDH10B_0387	cyoB	-0.960367	8.64447	0.162654	0.594219
ECDH10B_0072	murG	1.20668	6.35505	0.163288	0.595764
ECDH10B_1639	hipB	6.4864	-0.0194359	0.16335	0.595764
ECDH10B_0350	rdgC	-1.50839	5.05172	0.163959	0.596149
ECDH10B_0786	ybgD	-1.82144	3.2484	0.164075	0.596149
ECDH10B_2829	gabT	1.53306	5.75248	0.164089	0.596149
ECDH10B_4501	sgcR	1.33628	2.47048	0.164127	0.596149
ECDH10B_1679	nohA	6.15648	-0.28865	0.164139	0.596149
ECDH10B_3646	dcrB	1.01541	7.26498	0.164542	0.597113
ECDH10B_0867	dinG	1.46507	6.01945	0.164762	0.597416
ECDH10B_0877	glnQ	1.47653	6.70528	0.165664	0.599625
ECDH10B_3531	prkB	1.5105	5.84354	0.16597	0.599625
ECDH10B_2228	mdtC	-1.61623	3.73245	0.16599	0.599625
ECDH10B_3288	tdcE	1.19259	2.12182	0.166237	0.599625
ECDH10B_2884	ascB	1.33326	3.01653	0.166304	0.599625
ECDH10B_4133	yijF	1.89598	0.57393	0.166314	0.599625
ECDH10B_4538	yjjI	-2.20993	3.00592	0.166375	0.599625
ECDH10B_0440	ybaQ	1.45055	6.35197	0.166471	0.599625
ECDH10B_4080	yiiF	1.23541	2.4552	0.166821	0.60039
ECDH10B_3268	uxaC	1.24298	2.45875	0.167634	0.602676
ECDH10B_4021	ysgA	1.54619	5.53724	0.167926	0.602676
ECDH10B_2938	ygcR	6.37806	-0.11187	0.167932	0.602676
ECDH10B_2973	fucU	1.19582	2.26187	0.168009	0.602676
ECDH10B_2366	eco	1.61368	4.6591	0.168335	0.603333
ECDH10B_2396	inaA	1.21748	2.5824	0.168469	0.603333
ECDH10B_0939	ybjT	1.39464	5.61167	0.168918	0.604294
ECDH10B_2718	glyA	0.939502	8.45133	0.169014	0.604294
ECDH10B_2067	fliT	6.2169	-0.269762	0.169255	0.604662
ECDH10B_3332	yhbV	-2.26248	1.77049	0.169527	0.605034
ECDH10B_0396	hupB	0.945516	8.71411	0.169923	0.605034
ECDH10B_3763	sgbU	6.46033	-0.0501942	0.170163	0.605034
ECDH10B_3477	rpmD	-1.92685	2.99208	0.170187	0.605034
ECDH10B_0178	metQ	0.988303	8.33067	0.170193	0.605034
ECDH10B_1016	ycbW	1.62925	4.69967	0.170235	0.605034
ECDH10B_2854	luxS	0.971002	8.01753	0.17033	0.605034
ECDH10B_4467	yjgW	-2.03311	1.39688	0.170471	0.605041
ECDH10B_0834	ybhA	1.57866	4.4229	0.171272	0.607388
ECDH10B_1076	wrbA	1.4057	3.36096	0.171762	0.608162
ECDH10B_0439	ybaP	1.581	4.41584	0.171769	0.608162
ECDH10B_1387	sohB	1.64632	6.07906	0.172238	0.608947
ECDH10B_0096	lpd	-0.963202	9.47933	0.17227	0.608947
ECDH10B_3084	zapA	1.07412	6.78334	0.172602	0.609142
ECDH10B_4328	yjdC	1.46268	5.77676	0.172659	0.609142
ECDH10B_3161	yghR	1.26436	0.892652	0.172789	0.609142
ECDH10B_1948	yoaC	1.49069	3.88521	0.172883	0.609142
ECDH10B_1328	cI	1.65005	5.5535	0.173083	0.609352
ECDH10B_3352	hflB	-0.806614	9.75285	0.173461	0.609928
ECDH10B_3280	yhaI	1.12792	1.09078	0.173537	0.609928
ECDH10B_2409	yfaY	1.49144	5.66456	0.173954	0.609928
ECDH10B_0986	ycaQ	1.53092	4.15037	0.174075	0.609928
ECDH10B_1804	ydhU	6.42232	-0.0788999	0.174118	0.609928
ECDH10B_2463	yfcF	1.63341	5.34282	0.174424	0.609928
ECDH10B_0870	ybiJ	-1.72937	4.04449	0.174434	0.609928
ECDH10B_1659	ydeA	1.39505	3.31564	0.174847	0.609928
ECDH10B_3945	rrsC	1.62155	4.63597	0.174854	0.609928
ECDH10B_0323	tauC	-2.54406	0.619865	0.17506	0.609928
ECDH10B_2786	smpB	1.03299	7.06488	0.175101	0.609928
ECDH10B_2705	hcaE	1.30331	2.92677	0.175243	0.609928
ECDH10B_0104	gcd	-1.22305	5.87618	0.175359	0.609928
ECDH10B_3785	lldP	1.56909	4.36728	0.175457	0.609928
ECDH10B_0899	gsiB	1.56549	4.3859	0.175592	0.609928
ECDH10B_0127	ligT	1.37579	3.11014	0.175609	0.609928
ECDH10B_1305	oppA	0.901734	10.9924	0.175623	0.609928
ECDH10B_1670	ydfG	1.01727	6.97978	0.17597	0.610644
ECDH10B_3253	ygjI	6.33294	-0.142827	0.176352	0.610896
ECDH10B_2764	yfiA	0.845729	9.80771	0.176365	0.610896
ECDH10B_2026	tap	6.7589	0.175823	0.17652	0.610896
ECDH10B_3645	yhhQ	-1.33189	5.8543	0.176602	0.610896
ECDH10B_3245	yqjH	1.46727	5.99624	0.176815	0.611148
ECDH10B_4435	treB	1.4927	3.88446	0.177386	0.612288
ECDH10B_1217	ycgG	1.15396	1.34218	0.177426	0.612288
ECDH10B_3511	bfr	1.3747	5.51961	0.177928	0.612898
ECDH10B_0928	ybjO	1.13727	2.08674	0.178064	0.612898
ECDH10B_1350	C	6.72205	0.0771677	0.178237	0.612898
ECDH10B_4191	zraP	-2.20799	3.01486	0.178277	0.612898
ECDH10B_0850	moaB	1.64624	2.5464	0.178305	0.612898
ECDH10B_2789	yfjH	1.39337	3.22511	0.178642	0.613571
ECDH10B_3102	epd	0.896126	8.47656	0.179111	0.614699
ECDH10B_1879	cho	1.55326	5.25195	0.179747	0.616398
ECDH10B_2774	trmD	-0.899983	8.7663	0.179961	0.616644
ECDH10B_2993	ppdC	2.86239	0.152996	0.180466	0.617462
ECDH10B_0818	pnuC	1.63254	5.32118	0.180482	0.617462
ECDH10B_1187	ycfT	6.26593	-0.194341	0.180996	0.618688
ECDH10B_1008	ycbQ	6.3712	-0.115751	0.181176	0.618688
ECDH10B_0760	kdpE	1.28614	2.67715	0.181307	0.618688
ECDH10B_1496	pinR	-1.76908	4.35949	0.181408	0.618688
ECDH10B_0445	ybbJ	1.39175	3.47424	0.181663	0.619074
ECDH10B_3061	ygfT	1.20197	1.25269	0.181881	0.619197
ECDH10B_0174	yaeF	1.34577	3.28479	0.182088	0.619197
ECDH10B_3069	fldB	1.41768	5.85867	0.182222	0.619197
ECDH10B_3829	ligB	1.37198	3.29726	0.182267	0.619197
ECDH10B_2333	spr	1.38563	7.43881	0.182648	0.620007
ECDH10B_3077	gcvP	1.62501	6.69657	0.182821	0.620028
ECDH10B_3398	yhcH	1.33781	3.27868	0.183005	0.620028
ECDH10B_3459	smg	1.17303	6.8873	0.183168	0.620028
ECDH10B_0802	ybgE	1.59268	4.84417	0.183222	0.620028
ECDH10B_3692	gadY	-2.08482	1.97374	0.183776	0.621421
ECDH10B_3228	glnE	1.40513	5.92344	0.184112	0.62153
ECDH10B_0788	sdhC	0.927384	8.16005	0.184208	0.62153
ECDH10B_0075	ftsQ	1.49717	6.09878	0.184236	0.62153
ECDH10B_2444	nuoH	1.41892	5.96948	0.184889	0.622929
ECDH10B_1981	yebZ	1.30921	5.67265	0.185312	0.622929
ECDH10B_4448	rraB	1.10234	7.19598	0.185497	0.622929
ECDH10B_2036	yecG	-2.46815	0.3512	0.185499	0.622929
ECDH10B_1227	minE	1.50484	4.23513	0.185566	0.622929
ECDH10B_4521	yjjQ	6.37926	-0.111519	0.185614	0.622929
ECDH10B_0402	cof	1.26695	2.59827	0.185674	0.622929
ECDH10B_1275	chaA	-1.14325	6.04144	0.185793	0.622929
ECDH10B_1906	pncA	-1.39292	4.78216	0.186613	0.625175
ECDH10B_1017	ycbX	1.52	4.38795	0.18675	0.625175
ECDH10B_1773	ydhA	1.14952	2.30805	0.186979	0.62545
ECDH10B_2781	ppnK	1.44611	5.6356	0.187197	0.62545
ECDH10B_3566	hofQ	1.13301	1.21429	0.187262	0.62545
ECDH10B_2607	intZ	1.44852	5.59726	0.187579	0.62556
ECDH10B_0302	yahA	-1.80222	2.74515	0.187582	0.62556
ECDH10B_1571	ydcT	1.25254	2.58975	0.187836	0.625928
ECDH10B_1848	ihfA	1.54748	4.70689	0.188734	0.628442
ECDH10B_3382	mtgA	1.40829	3.76004	0.189624	0.630364
ECDH10B_3216	yqiC	1.16277	6.43046	0.189853	0.630364
ECDH10B_2996	ppdA	-1.70244	3.46912	0.189868	0.630364
ECDH10B_2195	wcaK	-1.76054	2.41915	0.18989	0.630364
ECDH10B_0198	yafT	1.12194	2.20971	0.190522	0.631691
ECDH10B_1530	insI-2	-1.93544	2.1184	0.190579	0.631691
ECDH10B_3973	rfe	-1.55702	5.91433	0.190827	0.632034
ECDH10B_1943	fadD	1.42579	5.88942	0.191327	0.633175
ECDH10B_3462	fmt	1.35962	6.40797	0.191462	0.633175
ECDH10B_2945	ygcG	-2.31146	0.0644822	0.191855	0.633992
ECDH10B_3496	rpsJ	-0.897769	9.11555	0.192713	0.635848
ECDH10B_1279	ychO	-1.37604	5.20311	0.19278	0.635848
ECDH10B_0234	yafY	6.81297	0.138695	0.192854	0.635848
ECDH10B_3213	ygiD	1.17205	2.54296	0.193169	0.636277
ECDH10B_3613	yhhX	1.11453	6.1466	0.193275	0.636277
ECDH10B_1074	agp	1.52424	4.56726	0.1935	0.636537
ECDH10B_3906	yieL	6.27864	-0.225912	0.194193	0.638335
ECDH10B_1550	ydcI	-1.36245	5.50095	0.194351	0.638374
ECDH10B_1124	mdtG	-1.79389	3.96667	0.194599	0.638668
ECDH10B_3203	ygiN	1.07494	6.30043	0.194844	0.638668
ECDH10B_2461	yfcD	1.42707	5.4054	0.195118	0.638668
ECDH10B_2545	ypdA	1.44009	4.04132	0.195125	0.638668
ECDH10B_1600	narU	6.61293	0.0638951	0.195627	0.638668
ECDH10B_2165	yefM	1.51635	3.49672	0.195825	0.638668
ECDH10B_1656	yneI	1.4208	4.03663	0.195826	0.638668
ECDH10B_3076	ygfF	1.18858	2.68228	0.196166	0.638668
ECDH10B_1381	trpH	-1.3939	4.54139	0.196386	0.638668
ECDH10B_2577	zipA	-0.979862	6.78125	0.196465	0.638668
ECDH10B_1210	ycgX	-1.64729	4.48492	0.196529	0.638668
ECDH10B_0919	grxA	1.23723	1.47988	0.196574	0.638668
ECDH10B_0172	yaeJ	-1.43811	4.46899	0.196701	0.638668
ECDH10B_0960	ftsK	0.826568	8.9118	0.196767	0.638668
ECDH10B_0866	ybiA	1.26314	2.45329	0.196852	0.638668
ECDH10B_1583	ansP	-1.68974	4.11547	0.196912	0.638668
ECDH10B_3716	ldrD	1.13971	1.42193	0.19715	0.638668
ECDH10B_4094	rhaB	6.23459	-0.261062	0.197353	0.638668
ECDH10B_2892	hycB	6.57524	-0.0359317	0.19744	0.638668
ECDH10B_3809	rfaI	1.5131	4.51115	0.197465	0.638668
ECDH10B_1357	lacI	1.41413	3.99787	0.197687	0.638668
ECDH10B_0113	panC	1.5619	5.8456	0.197851	0.638668
ECDH10B_3058	guaD	1.09765	1.62575	0.197901	0.638668
ECDH10B_2341	rsuA	1.0349	6.51027	0.198085	0.638668
ECDH10B_0368	yajI	1.19154	2.52498	0.198101	0.638668
ECDH10B_3543	nirC	-2.45178	0.852307	0.198449	0.639315
ECDH10B_1978	ryeA	1.34858	1.18752	0.198824	0.640052
ECDH10B_0774	ybgA	-1.79211	2.92847	0.199214	0.640479
ECDH10B_2099	yodC	1.49524	3.9362	0.19925	0.640479
ECDH10B_0233	ykfB	1.21421	2.71881	0.199407	0.640512
ECDH10B_2393	nrdA	1.00963	8.05275	0.199633	0.640561
ECDH10B_0210	yafM	-1.76623	3.8607	0.199716	0.640561
ECDH10B_2646	bcp	1.40667	5.68609	0.20022	0.641703
ECDH10B_3373	yrbK	1.5046	4.69003	0.200385	0.641761
ECDH10B_3655	nikR	1.42743	5.04972	0.201331	0.644317
ECDH10B_2335	yejA	1.46753	4.39462	0.202259	0.646814
ECDH10B_4204	aceA	0.977709	6.89153	0.202715	0.647388
ECDH10B_1066	torT	1.19121	2.76659	0.202736	0.647388
ECDH10B_1961	cspC	1.30537	6.46872	0.204336	0.651996
ECDH10B_4099	kdgT	-1.70488	3.031	0.204512	0.651996
ECDH10B_0298	betA	-1.63811	4.49129	0.204676	0.651996
ECDH10B_2777	ffh	0.855606	8.61451	0.204776	0.651996
ECDH10B_3096	ygfI	-1.91329	2.48559	0.20519	0.652523
ECDH10B_4197	gltV	-1.8625	4.41653	0.205241	0.652523
ECDH10B_2908	ygbN	-2.05898	2.74068	0.205531	0.652969
ECDH10B_3792	grxC	1.41777	4.64277	0.206745	0.655987
ECDH10B_2309	yeiB	1.46337	4.43308	0.206782	0.655987
ECDH10B_1867	ydjN	-0.927803	8.5496	0.207361	0.656282
ECDH10B_0193	gloB	1.43598	3.90667	0.207364	0.656282
ECDH10B_0144	yaeI	1.23428	3.26184	0.207376	0.656282
ECDH10B_0111	panD	1.30474	6.79764	0.207477	0.656282
ECDH10B_4542	deoD	1.30386	6.32626	0.207689	0.656478
ECDH10B_0437	ybaK	1.18367	2.84472	0.20809	0.657268
ECDH10B_4408	cpdB	-1.61365	3.93128	0.208395	0.657356
ECDH10B_1292	purU	1.41441	5.58655	0.208442	0.657356
ECDH10B_2776	rpsP	-0.862568	8.16896	0.208834	0.657356
ECDH10B_1901	topB	-1.42128	6.25518	0.208878	0.657356
ECDH10B_4092	rhaD	1.28961	0.479737	0.208904	0.657356
ECDH10B_4152	fabR	1.19855	6.03068	0.209095	0.657356
ECDH10B_2045	yecR	1.06798	2.16926	0.209324	0.657356
ECDH10B_1651	yneE	-1.56319	2.6148	0.209435	0.657356
ECDH10B_3624	ugpC	1.13237	2.80974	0.209496	0.657356
ECDH10B_3654	nikE	-2.30961	2.12823	0.209692	0.657356
ECDH10B_1284	narH	1.03318	2.15366	0.209959	0.657356
ECDH10B_2775	rimM	-0.811985	8.36517	0.210012	0.657356
ECDH10B_3264	alx	-1.01507	6.85161	0.210215	0.657356
ECDH10B_1024	fabA	0.93855	8.15117	0.210227	0.657356
ECDH10B_1448	ycjZ	-1.81977	4.0374	0.210631	0.658147
ECDH10B_2912	surE	1.3716	4.02502	0.211396	0.658247
ECDH10B_1855	thrS	0.806809	10.2715	0.211458	0.658247
ECDH10B_2763	yfiO	1.26294	7.32669	0.211665	0.658247
ECDH10B_3005	ygeD	-1.29676	4.81568	0.211768	0.658247
ECDH10B_0245	insH-1	1.07268	2.25466	0.211817	0.658247
ECDH10B_1420	pspF	1.17809	2.18219	0.211903	0.658247
ECDH10B_2954	barA	1.51154	5.67111	0.21191	0.658247
ECDH10B_2020	flhA	1.12218	2.36837	0.211925	0.658247
ECDH10B_0773	ybfD	1.22162	0.151041	0.212021	0.658247
ECDH10B_3159	insH-9	-2.03307	2.91561	0.212338	0.658754
ECDH10B_0429	htpG	-0.965116	7.51642	0.212487	0.658754
ECDH10B_2566	valX	6.84182	0.159672	0.212749	0.659089
ECDH10B_0807	tolB	-0.809939	8.46839	0.213033	0.659089
ECDH10B_4103	cpxP	0.75972	10.947	0.213147	0.659089
ECDH10B_2632	yffH	1.44536	4.45328	0.213199	0.659089
ECDH10B_4277	alsC	1.63413	0.900954	0.21385	0.660275
ECDH10B_2784	yfjF	1.06178	2.08014	0.213885	0.660275
ECDH10B_0149	rpsB	-0.746647	9.61304	0.214272	0.660318
ECDH10B_3270	exuR	0.928773	6.96719	0.214327	0.660318
ECDH10B_0335	yaiW	1.23058	3.27733	0.214402	0.660318
ECDH10B_2175	cld	-0.923679	7.36401	0.214583	0.660318
ECDH10B_4107	cdh	1.30995	3.70282	0.214727	0.660318
ECDH10B_1383	yciQ	1.35794	4.01545	0.214908	0.660318
ECDH10B_1515	paaC	6.20196	-0.241039	0.215233	0.660318
ECDH10B_1401	yciT	1.48338	4.92901	0.215259	0.660318
ECDH10B_0270	yagP	1.15995	1.49416	0.215262	0.660318
ECDH10B_3878	dgoD	1.02309	1.90705	0.215576	0.660473
ECDH10B_2321	yeiM	1.14884	2.93613	0.215616	0.660473
ECDH10B_4520	yjjP	1.08478	2.58389	0.215767	0.660473
ECDH10B_2063	fliA	6.06631	-0.340063	0.215944	0.660553
ECDH10B_1896	ynjF	1.26936	3.55031	0.216501	0.661406
ECDH10B_3189	yqhH	6.411	-0.158979	0.216526	0.661406
ECDH10B_1766	rsxE	-1.66853	4.91183	0.216919	0.662142
ECDH10B_2814	ypjF	6.09369	-0.320508	0.217832	0.664462
ECDH10B_0464	hyi	6.19733	-0.244744	0.21804	0.664633
ECDH10B_3123	yqgE	1.28555	6.82231	0.21854	0.665119
ECDH10B_0321	tauA	6.48457	-0.0332166	0.218615	0.665119
ECDH10B_3565	aroK	-0.923363	6.8035	0.218751	0.665119
ECDH10B_2169	hisC	1.08252	6.14378	0.218809	0.665119
ECDH10B_1151	flgI	6.13624	-0.289704	0.219721	0.667426
ECDH10B_3006	aas	1.33617	5.47165	0.219971	0.66772
ECDH10B_0317	insD-1	6.12048	-0.301218	0.220361	0.668439
ECDH10B_2613	yffQ	6.19257	-0.248472	0.221688	0.671757
ECDH10B_3479	rplR	-0.875192	7.42229	0.221848	0.671757
ECDH10B_0911	cmr	1.09787	2.64733	0.221917	0.671757
ECDH10B_4479	insI-3	1.17922	3.0625	0.222322	0.671861
ECDH10B_3075	bglA	1.51056	6.87702	0.222343	0.671861
ECDH10B_1048	appC	-1.58474	3.12705	0.222414	0.671861
ECDH10B_1771	tyrS	0.959551	7.33478	0.22287	0.671969
ECDH10B_0170	yaeP	1.26346	3.28719	0.222898	0.671969
ECDH10B_2695	iscA	0.897786	7.26386	0.223054	0.671969
ECDH10B_2499	yfcT	6.29549	-0.232987	0.22323	0.671969
ECDH10B_4473	insG	1.30307	3.72574	0.223246	0.671969
ECDH10B_0423	priC	1.26398	3.56036	0.223373	0.671969
ECDH10B_0432	aes	1.08323	1.9884	0.223843	0.672322
ECDH10B_1495	tfaR	6.34721	-0.198029	0.223937	0.672322
ECDH10B_1140	yceN	-1.50883	5.36705	0.223953	0.672322
ECDH10B_3402	nanA	1.16907	3.21841	0.224233	0.672632
ECDH10B_1414	puuA	0.91291	8.85077	0.224437	0.672632
ECDH10B_3777	yibG	-1.63137	3.98133	0.224519	0.672632
ECDH10B_1641	ydeK	-1.58499	4.09963	0.225501	0.675109
ECDH10B_1333	ECDH10B_1333	0.986715	2.12439	0.226323	0.676451
ECDH10B_4326	cadC	1.01432	1.79009	0.22641	0.676451
ECDH10B_2668	ppx	1.46397	5.73002	0.226414	0.676451
ECDH10B_0268	yagN	1.33692	3.91818	0.227073	0.677634
ECDH10B_2579	cysK	0.753601	9.86903	0.227121	0.677634
ECDH10B_2445	nuoG	0.860193	8.64425	0.22829	0.680657
ECDH10B_4404	ytfE	0.984492	1.62368	0.228606	0.681132
ECDH10B_4343	sugE	-1.12469	5.64246	0.229057	0.681283
ECDH10B_4548	nadR	1.24795	6.71438	0.229229	0.681283
ECDH10B_0987	ycaR	1.00874	1.58087	0.229284	0.681283
ECDH10B_2634	narQ	-1.55767	4.04254	0.229404	0.681283
ECDH10B_3964	ppiC	1.45812	5.235	0.229437	0.681283
ECDH10B_3198	ygiW	1.42918	4.81686	0.230097	0.682778
ECDH10B_0942	hcr	-2.04202	1.02534	0.230376	0.68314
ECDH10B_1611	rpsV	1.27575	6.09049	0.230552	0.683199
ECDH10B_3212	ygiC	0.802543	8.46983	0.230911	0.683798
ECDH10B_1082	rutC	6.60108	-0.0275178	0.231383	0.683878
ECDH10B_3306	agaV	6.32656	-0.158086	0.231465	0.683878
ECDH10B_2138	insH-6	1.09946	2.97488	0.231549	0.683878
ECDH10B_4150	oxyR	0.861144	7.609	0.231699	0.683878
ECDH10B_1142	flgM	1.00339	2.32887	0.231722	0.683878
ECDH10B_4140	pflC	1.08431	1.85894	0.231918	0.683993
ECDH10B_3741	ysaB	-1.88027	1.38999	0.232418	0.68449
ECDH10B_3411	degQ	1.28658	6.07069	0.232449	0.68449
ECDH10B_2320	yeiL	0.985317	1.30579	0.232602	0.68449
ECDH10B_2976	ygdD	1.13809	2.52041	0.232714	0.68449
ECDH10B_1738	ydgI	1.31497	3.93644	0.232937	0.68455
ECDH10B_1800	valW	-5.86614	-1.35684	0.233048	0.68455
ECDH10B_0833	modC	1.2931	3.91299	0.233883	0.686541
ECDH10B_2459	pta	0.89354	8.65665	0.234566	0.688083
ECDH10B_2297	dusC	1.09912	2.97139	0.23502	0.688949
ECDH10B_3059	ygfQ	-1.64967	3.13275	0.235662	0.690366
ECDH10B_3376	rpoN	0.794033	8.13654	0.23685	0.692837
ECDH10B_0422	ybaM	1.21502	3.56832	0.236967	0.692837
ECDH10B_1185	ycfS	0.882659	7.25317	0.236981	0.692837
ECDH10B_2127	yeeN	1.32628	5.43036	0.237478	0.693525
ECDH10B_1769	gst	1.3298	5.96585	0.237535	0.693525
ECDH10B_1492	insH-5	1.10556	2.99891	0.237806	0.693656
ECDH10B_2542	yfdY	1.30029	3.97251	0.237898	0.693656
ECDH10B_3196	mqsR	-1.55531	2.60835	0.238068	0.693689
ECDH10B_2162	yeeY	1.29844	4.02484	0.2383	0.693901
ECDH10B_0441	copA	0.956784	7.62394	0.239598	0.696745
ECDH10B_1824	rprA	6.10424	-0.313267	0.239688	0.696745
ECDH10B_1929	yeaN	2.57117	-0.0300478	0.239843	0.696745
ECDH10B_4244	aphA	1.27874	3.90106	0.240156	0.696745
ECDH10B_0772	ybfL	2.12467	0.33258	0.240186	0.696745
ECDH10B_2255	yegX	0.943459	1.89636	0.240235	0.696745
ECDH10B_0177	rcsF	1.32035	4.19886	0.240984	0.698452
ECDH10B_1533	ydbD	0.960576	2.15	0.241201	0.698509
ECDH10B_3171	hybC	-1.46773	4.82825	0.241323	0.698509
ECDH10B_3387	gltB	-0.759588	8.73998	0.241949	0.699126
ECDH10B_0436	ushA	1.40778	5.04309	0.241967	0.699126
ECDH10B_2154	yeeX	0.829313	7.66139	0.242099	0.699126
ECDH10B_2389	yfaA	1.1127	2.95777	0.242178	0.699126
ECDH10B_3475	secY	-0.711543	10.8147	0.242778	0.699416
ECDH10B_2317	yeiI	1.33278	4.39157	0.242858	0.699416
ECDH10B_0739	asnB	0.800373	8.46376	0.243099	0.699416
ECDH10B_1230	ycgJ	1.20356	3.55928	0.243177	0.699416
ECDH10B_3947	rrlC	1.2159	6.38596	0.243238	0.699416
ECDH10B_4364	amiB	0.975297	6.23358	0.24324	0.699416
ECDH10B_2033	flhD	1.41185	5.46962	0.243566	0.699892
ECDH10B_3659	yhhI	1.16999	3.22661	0.243784	0.700055
ECDH10B_1776	slyA	1.18012	6.75248	0.244611	0.700091
ECDH10B_3390	yhcA	0.993693	2.02453	0.244694	0.700091
ECDH10B_2117	yodB	1.2073	1.57023	0.244728	0.700091
ECDH10B_2289	dld	0.910367	6.72953	0.244851	0.700091
ECDH10B_3276	yqjK	1.27795	4.00138	0.244886	0.700091
ECDH10B_2933	sscR	1.12164	3.18335	0.244898	0.700091
ECDH10B_0019	sokC	-2.08104	1.08665	0.245144	0.700091
ECDH10B_3813	rfaG	1.32561	5.27929	0.24536	0.700091
ECDH10B_2703	hcaT	1.43119	4.69226	0.245618	0.700091
ECDH10B_1803	ydhT	0.929087	2.28177	0.245674	0.700091
ECDH10B_1374	yciG	6.25366	-0.204867	0.245951	0.700091
ECDH10B_2682	yfgA	0.880976	7.14131	0.246035	0.700091
ECDH10B_4155	btuB	0.971291	6.68016	0.246044	0.700091
ECDH10B_1875	chbC	1.19234	3.35018	0.246101	0.700091
ECDH10B_2858	yqaB	-1.03568	6.3446	0.246378	0.700091
ECDH10B_3238	ygjE	-2.62919	-0.462298	0.246413	0.700091
ECDH10B_4113	fpr	0.964453	6.30659	0.246568	0.700091
ECDH10B_3283	yhaL	1.18665	3.20215	0.246693	0.700091
ECDH10B_0313	yaiO	-1.67519	3.4252	0.246888	0.700091
ECDH10B_1262	lolB	1.32584	4.30914	0.247006	0.700091
ECDH10B_2006	ntpA	1.27438	6.10665	0.247343	0.70059
ECDH10B_4208	metH	0.941133	8.14099	0.247831	0.701519
ECDH10B_1927	yeaL	0.986958	2.57738	0.248257	0.702267
ECDH10B_4003	xerC	1.37815	4.92281	0.248459	0.702385
ECDH10B_4361	yjeS	1.10089	6.26411	0.248788	0.702859
ECDH10B_2128	asnW	-2.43564	-0.529899	0.249335	0.703948
ECDH10B_3468	yhdN	1.13501	3.3657	0.249773	0.704175
ECDH10B_2791	yfjI	0.807111	1.45092	0.249785	0.704175
ECDH10B_1198	potA	-0.932974	6.2962	0.2499	0.704175
ECDH10B_4042	alaT	-2.31734	0.672069	0.250173	0.7042
ECDH10B_2438	nuoN	0.908857	7.29157	0.250232	0.7042
ECDH10B_1394	ribA	1.26901	5.33975	0.25042	0.704276
ECDH10B_3490	rplV	-1.01129	6.47537	0.25119	0.705639
ECDH10B_3756	yiaK	-2.40475	0.343474	0.251228	0.705639
ECDH10B_2365	napF	-2.23244	0.727008	0.251608	0.706082
ECDH10B_1840	aroH	1.29149	4.16798	0.251778	0.706082
ECDH10B_1136	mdtH	0.841642	1.47224	0.251911	0.706082
ECDH10B_1169	yceG	-1.14326	5.4909	0.252151	0.706082
ECDH10B_2979	ygdI	1.28829	4.17003	0.252195	0.706082
ECDH10B_0188	dkgB	-1.55271	3.80359	0.252765	0.707223
ECDH10B_2676	yfgJ	1.12633	3.29292	0.253068	0.707618
ECDH10B_1957	manZ	1.06166	5.71497	0.2539	0.70949
ECDH10B_3094	ygfG	0.992814	0.98394	0.254242	0.709989
ECDH10B_1375	trpA	1.34124	5.47838	0.255169	0.711162
ECDH10B_2288	bglX	1.37193	5.25148	0.25533	0.711162
ECDH10B_2805	ypjL	0.944155	2.25453	0.255591	0.711162
ECDH10B_4097	rhaT	1.01705	2.52666	0.255657	0.711162
ECDH10B_1756	add	0.829292	7.74347	0.25578	0.711162
ECDH10B_0146	glnD	1.20791	5.80317	0.255878	0.711162
ECDH10B_4402	fklB	1.15143	6.66369	0.256063	0.711162
ECDH10B_2580	ptsH	0.917938	6.7463	0.256106	0.711162
ECDH10B_0273	yagS	5.85351	-0.489817	0.256129	0.711162
ECDH10B_2318	yeiJ	5.99195	-0.391531	0.256934	0.711488
ECDH10B_2073	yedL	5.87768	-0.471645	0.256969	0.711488
ECDH10B_1678	stfQ	5.99189	-0.391531	0.257101	0.711488
ECDH10B_0280	matC	5.97459	-0.403954	0.257268	0.711488
ECDH10B_3759	yiaN	5.27061	-0.954202	0.257295	0.711488
ECDH10B_3620	yrhB	-1.54553	2.62943	0.257327	0.711488
ECDH10B_3466	yhdL	-1.50837	3.84964	0.257388	0.711488
ECDH10B_3821	dfp	1.33892	4.75742	0.257646	0.71175
ECDH10B_2025	cheR	6.01579	-0.375653	0.257942	0.712002
ECDH10B_4045	mobB	0.983847	2.65742	0.258226	0.712002
ECDH10B_3549	frlD	0.92865	1.35959	0.258227	0.712002
ECDH10B_2962	syd	1.35482	4.99925	0.258639	0.712688
ECDH10B_3455	yrdB	1.30835	4.57008	0.259523	0.714672
ECDH10B_3506	gspJ	5.8915	-0.464551	0.259953	0.715022
ECDH10B_0338	ddl	1.20666	5.98799	0.260095	0.715022
ECDH10B_1064	yccM	5.91834	-0.440922	0.260607	0.715022
ECDH10B_0028	lspA	1.08793	5.8171	0.260703	0.715022
ECDH10B_3063	idi	1.0976	3.20536	0.260805	0.715022
ECDH10B_3538	yhfG	6.16127	-0.341106	0.261139	0.715022
ECDH10B_1475	sieB	5.93601	-0.428171	0.261145	0.715022
ECDH10B_3786	lldR	1.04717	2.97973	0.261201	0.715022
ECDH10B_2407	yfaW	1.0663	1.50556	0.261232	0.715022
ECDH10B_3133	yggN	-0.957947	6.27105	0.261729	0.715022
ECDH10B_2656	hyfJ	6.03864	-0.359888	0.261792	0.715022
ECDH10B_3432	yhdT	5.89897	-0.472121	0.261872	0.715022
ECDH10B_1746	manA	1.22248	5.89052	0.261904	0.715022
ECDH10B_3142	yghG	5.94012	-0.430235	0.261945	0.715022
ECDH10B_3082	pepP	1.13178	6.99397	0.262391	0.71579
ECDH10B_1150	flgH	6.16915	-0.32704	0.262973	0.716931
ECDH10B_1532	ydbC	-1.52967	4.67741	0.263296	0.717362
ECDH10B_1716	ynfB	1.32418	4.75821	0.263883	0.718077
ECDH10B_1300	insZ	-1.19235	4.94658	0.263888	0.718077
ECDH10B_3820	radC	1.20329	3.84	0.264337	0.718389
ECDH10B_1200	ycfD	0.906334	7.02088	0.264403	0.718389
ECDH10B_4421	ppa	0.762117	7.90071	0.264846	0.718389
ECDH10B_3401	nanT	0.998487	2.90568	0.265326	0.718389
ECDH10B_0888	ybiS	-0.892857	6.87817	0.265359	0.718389
ECDH10B_3020	yqeJ	1.10454	0.713427	0.265926	0.718389
ECDH10B_3698	yhjC	1.00402	0.865718	0.26606	0.718389
ECDH10B_2214	asmA	0.967331	6.22889	0.26612	0.718389
ECDH10B_4342	ecnB	1.11945	3.50385	0.26614	0.718389
ECDH10B_1362	tnpX	1.30345	4.71388	0.266171	0.718389
ECDH10B_3421	tldD	0.821546	7.58037	0.266357	0.718389
ECDH10B_1506	ydbH	1.29276	4.5447	0.266468	0.718389
ECDH10B_3273	yqjC	1.19663	5.67226	0.266916	0.718389
ECDH10B_3074	yqfB	1.07782	3.26164	0.266963	0.718389
ECDH10B_2487	yfcL	-1.00532	5.80194	0.266972	0.718389
ECDH10B_3940	rbsK	1.18983	7.82366	0.26704	0.718389
ECDH10B_4231	dgkA	-1.40387	4.79055	0.267403	0.718389
ECDH10B_2717	yphH	1.22952	4.07622	0.267418	0.718389
ECDH10B_1246	emtA	-1.10237	5.57078	0.267577	0.718389
ECDH10B_1055	gfcC	5.77527	-0.586066	0.26773	0.718389
ECDH10B_1031	yccF	0.964434	2.6925	0.267817	0.718389
ECDH10B_0399	ybaW	0.979202	2.72976	0.26789	0.718389
ECDH10B_1733	mdtJ	1.17967	5.99962	0.268019	0.718389
ECDH10B_2511	argW	6.51372	-0.0133551	0.268185	0.718389
ECDH10B_3908	bglB	-1.90661	0.693953	0.268281	0.718389
ECDH10B_4163	coaA	1.235	5.4541	0.268435	0.718389
ECDH10B_3106	yggP	0.805434	1.81171	0.268703	0.718389
ECDH10B_4123	cytR	1.18468	5.75644	0.268784	0.718389
ECDH10B_0859	ybhQ	1.30792	4.71002	0.268793	0.718389
ECDH10B_3836	yicE	1.12533	3.41565	0.269047	0.718389
ECDH10B_0016	insL-1	0.978048	2.72761	0.269526	0.718389
ECDH10B_4332	aspA	-1.55477	6.55666	0.269571	0.718389
ECDH10B_2168	hisD	0.84705	6.9839	0.2696	0.718389
ECDH10B_0166	ldcC	1.19431	3.93271	0.269751	0.718389
ECDH10B_1335	ECDH10B_1335	1.02404	1.21523	0.269805	0.718389
ECDH10B_1910	ydjH	1.20585	1.29612	0.269931	0.718389
ECDH10B_0181	gmhB	1.16951	6.07533	0.270307	0.718623
ECDH10B_3124	yqgF	0.949889	6.25125	0.270348	0.718623
ECDH10B_2359	napC	-1.68328	2.52289	0.270684	0.719078
ECDH10B_2886	hycH	5.95981	-0.406622	0.271612	0.721102
ECDH10B_1041	serT	5.90925	-0.47868	0.272348	0.72238
ECDH10B_0142	cdaR	-1.02426	5.71828	0.272425	0.72238
ECDH10B_4128	metB	1.03054	5.72288	0.272924	0.722734
ECDH10B_1560	yncK	5.89579	-0.507147	0.272956	0.722734
ECDH10B_2540	yfdX	0.942131	2.38015	0.273055	0.722734
ECDH10B_3325	yraR	0.977432	2.67489	0.273463	0.723034
ECDH10B_0184	alaV	-1.71476	1.93154	0.273719	0.723034
ECDH10B_4280	rpiR	1.23655	5.54916	0.273822	0.723034
ECDH10B_3525	yheV	0.745235	1.16428	0.273831	0.723034
ECDH10B_0308	mhpT	5.87459	-0.465589	0.274177	0.723509
ECDH10B_3039	glyU	1.30524	0.967279	0.27442	0.723713
ECDH10B_0448	ybbM	0.94426	2.56991	0.274637	0.723773
ECDH10B_2959	truC	0.978881	2.84779	0.274961	0.723773
ECDH10B_1813	sufE	1.27549	5.47062	0.27499	0.723773
ECDH10B_1577	ydcZ	5.99827	-0.456473	0.275107	0.723773
ECDH10B_0310	frmB	-0.825723	8.06655	0.275314	0.723882
ECDH10B_1937	yeaT	1.24501	0.962632	0.275943	0.724954
ECDH10B_0311	frmA	-0.744826	9.01536	0.276054	0.724954
ECDH10B_1098	ycdT	-1.37399	3.98766	0.276906	0.726754
ECDH10B_1871	chbG	1.14183	3.75115	0.277273	0.727279
ECDH10B_2157	dacD	1.01192	3.0522	0.277519	0.727488
ECDH10B_3959	ilvE	-1.36754	4.43478	0.278157	0.728454
ECDH10B_2666	purN	-1.12442	5.00705	0.278222	0.728454
ECDH10B_0920	ybjC	-1.4329	3.02015	0.278565	0.728914
ECDH10B_3222	yqiI	2.49246	-0.0844665	0.279175	0.730074
ECDH10B_3347	yhbX	0.922687	2.61724	0.279923	0.73159
ECDH10B_0140	dgt	1.21511	5.65572	0.280337	0.732233
ECDH10B_3924	atpE	-0.718232	8.24554	0.281081	0.732532
ECDH10B_0415	maa	-0.836194	6.62889	0.281237	0.732532
ECDH10B_3553	yhfU	4.98921	-1.0496	0.281366	0.732532
ECDH10B_1189	lolD	1.15984	3.95108	0.281367	0.732532
ECDH10B_3633	yhhK	1.12363	3.70134	0.281378	0.732532
ECDH10B_2559	yfeA	-1.27891	5.78713	0.281506	0.732532
ECDH10B_2336	yejB	1.06812	3.21546	0.281627	0.732532
ECDH10B_3996	hemC	0.751458	7.58605	0.282202	0.732906
ECDH10B_4543	yjjJ	-1.07317	5.52264	0.282389	0.732906
ECDH10B_0962	ycaJ	1.13218	6.07533	0.282573	0.732906
ECDH10B_0205	yafJ	1.17927	4.18899	0.282596	0.732906
ECDH10B_2343	rplY	-0.851024	7.83756	0.282611	0.732906
ECDH10B_3610	gntK	0.965507	2.07826	0.28284	0.733028
ECDH10B_1293	ychJ	1.25819	4.96081	0.283085	0.733028
ECDH10B_3127	yggT	-1.21496	4.52719	0.283276	0.733028
ECDH10B_2966	sdaB	-1.27455	5.68412	0.28333	0.733028
ECDH10B_1907	ydjE	0.882799	2.21539	0.284033	0.734036
ECDH10B_0501	ybcL	0.809454	1.58653	0.28421	0.734036
ECDH10B_0139	pfs	1.12992	6.43923	0.284224	0.734036
ECDH10B_4307	adiC	-2.19618	0.16106	0.284916	0.734989
ECDH10B_0232	ykfF	5.59552	-0.683365	0.28493	0.734989
ECDH10B_4109	yiiQ	-1.3906	3.41918	0.285135	0.735083
ECDH10B_0784	ybgP	6.09438	-0.392966	0.285708	0.736125
ECDH10B_2384	yfaQ	-1.60301	2.63233	0.285917	0.73619
ECDH10B_2773	rplS	-0.690761	8.46447	0.286217	0.73619
ECDH10B_4557	creC	-1.40134	4.44546	0.28624	0.73619
ECDH10B_3729	yiaC	0.904306	1.94779	0.286638	0.736429
ECDH10B_3752	malS	1.31187	4.49167	0.286763	0.736429
ECDH10B_4555	creA	1.09817	3.61125	0.286958	0.736429
ECDH10B_1384	rluB	-0.819916	6.76755	0.287008	0.736429
ECDH10B_2832	ygaU	1.03198	5.7794	0.287389	0.736973
ECDH10B_0151	pyrH	-0.815433	6.64187	0.287702	0.737342
ECDH10B_4118	rraA	-1.35302	4.97764	0.288063	0.737833
ECDH10B_2250	fbaB	1.37552	5.33996	0.288257	0.737898
ECDH10B_2116	yodA	-1.88621	0.691238	0.288517	0.73813
ECDH10B_4190	yjaH	1.28448	5.04146	0.288858	0.738569
ECDH10B_3903	yieI	-1.82703	1.68411	0.289798	0.740221
ECDH10B_1999	znuC	-1.09375	4.81856	0.289843	0.740221
ECDH10B_0352	araJ	0.732908	7.82432	0.290376	0.740433
ECDH10B_2071	yedF	6.29715	-0.172762	0.290487	0.740433
ECDH10B_4319	yjdJ	1.01932	3.27206	0.290532	0.740433
ECDH10B_0373	thiL	-1.33442	4.47447	0.290619	0.740433
ECDH10B_1456	abgT	0.784986	1.69178	0.290775	0.740433
ECDH10B_2692	fdx	0.978201	3.08701	0.291004	0.740435
ECDH10B_1343	ECDH10B_1343	1.10064	6.01119	0.291298	0.740435
ECDH10B_0982	ihfB	0.763154	7.33304	0.291359	0.740435
ECDH10B_3054	ssnA	1.07893	0.730466	0.291459	0.740435
ECDH10B_1111	csgE	5.28929	-0.868913	0.291625	0.740435
ECDH10B_2342	yejH	1.20292	4.3218	0.291808	0.740468
ECDH10B_4508	yjhP	0.836373	1.9313	0.292061	0.740681
ECDH10B_2925	ygcI	-1.97687	1.0724	0.292542	0.741337
ECDH10B_2590	cysP	-0.949122	6.95926	0.29266	0.741337
ECDH10B_2472	argT	1.19474	5.55519	0.292932	0.741575
ECDH10B_0190	yafD	1.11627	6.11416	0.29325	0.741575
ECDH10B_1184	ycfR	-1.4256	4.44933	0.293622	0.741575
ECDH10B_3195	ygiT	1.06459	3.22203	0.293718	0.741575
ECDH10B_1085	rutR	1.21699	4.91662	0.293786	0.741575
ECDH10B_3232	bacA	-1.03221	5.35775	0.294041	0.741575
ECDH10B_0873	fiu	0.986038	6.71599	0.294062	0.741575
ECDH10B_4306	eptA	-1.00441	5.91481	0.294166	0.741575
ECDH10B_2504	fadJ	0.998424	5.85898	0.294284	0.741575
ECDH10B_2293	yohF	0.833171	1.44784	0.294588	0.741661
ECDH10B_0021	nhaR	0.973623	6.12726	0.294658	0.741661
ECDH10B_0857	ybhO	0.886847	2.23969	0.295164	0.742506
ECDH10B_0978	aroA	-0.931887	7.02499	0.295424	0.742731
ECDH10B_2207	wcaC	-1.39343	1.37228	0.295712	0.742968
ECDH10B_0100	speD	0.810816	6.7912	0.295866	0.742968
ECDH10B_2795	yfjM	0.790517	1.35699	0.296029	0.742968
ECDH10B_2967	xni	1.10422	3.81742	0.296826	0.743969
ECDH10B_2975	ygdE	1.26846	5.57484	0.296946	0.743969
ECDH10B_1191	nagK	1.12894	5.91568	0.297088	0.743969
ECDH10B_1054	gfcD	-1.86653	1.03334	0.29711	0.743969
ECDH10B_0212	lafU	-1.54172	0.772376	0.297406	0.744284
ECDH10B_2130	asnU	-1.38653	2.56945	0.297595	0.744322
ECDH10B_4139	pflD	-1.42356	4.05582	0.297763	0.744322
ECDH10B_1042	hyaA	6.06459	-0.420547	0.299074	0.747171
ECDH10B_2563	yfeD	0.865794	2.6315	0.300391	0.749815
ECDH10B_0842	bioA	-0.884647	6.2073	0.300522	0.749815
ECDH10B_0847	uvrB	0.821227	6.58945	0.300648	0.749815
ECDH10B_3631	livH	1.0587	2.74341	0.300874	0.74995
ECDH10B_0015	dnaJ	-0.793465	6.6456	0.301898	0.751832
ECDH10B_2631	ypfG	-1.29898	4.17113	0.301991	0.751832
ECDH10B_0907	yliJ	1.11586	5.74441	0.302146	0.751832
ECDH10B_4171	rplK	-0.825526	7.33129	0.302492	0.75201
ECDH10B_2349	insH-8	6.0203	-0.373504	0.302563	0.75201
ECDH10B_3723	dppA	0.6289	10.1882	0.302807	0.752189
ECDH10B_4234	yjbJ	1.20932	5.18916	0.30315	0.752613
ECDH10B_1805	ydhX	-1.85715	1.07016	0.303852	0.753927
ECDH10B_1364	tnpA	1.07078	3.58965	0.304076	0.754033
ECDH10B_2838	ygaC	-1.21742	4.22135	0.304241	0.754033
ECDH10B_2344	yejK	0.944885	5.91374	0.305406	0.75626
ECDH10B_2916	ftsB	0.983139	2.71171	0.305842	0.75626
ECDH10B_1897	nudG	0.871607	2.07482	0.305861	0.75626
ECDH10B_3348	leuU	-2.135	-0.209747	0.30592	0.75626
ECDH10B_1252	dhaL	1.15501	5.22377	0.306548	0.75626
ECDH10B_3493	rplW	-0.91746	6.72473	0.306645	0.75626
ECDH10B_0909	deoR	-1.04817	5.41213	0.306702	0.75626
ECDH10B_4551	trpR	1.21837	4.85429	0.306793	0.75626
ECDH10B_2018	yecT	0.706568	1.22614	0.306797	0.75626
ECDH10B_4305	basR	-1.26353	5.35902	0.307002	0.75626
ECDH10B_0745	glnS	1.07598	7.40393	0.30803	0.75626
ECDH10B_4006	yigE	0.897468	1.02366	0.308096	0.75626
ECDH10B_2647	hyfA	-1.60564	1.80353	0.30832	0.75626
ECDH10B_3696	treF	-1.33955	4.82938	0.308372	0.75626
ECDH10B_3208	nudF	1.13042	5.08131	0.308405	0.75626
ECDH10B_3403	nanR	1.1145	5.85294	0.308405	0.75626
ECDH10B_4057	hemN	1.04332	6.42383	0.308412	0.75626
ECDH10B_2314	yeiE	-1.37801	3.41056	0.309033	0.75626
ECDH10B_4039	hemG	1.16596	4.21227	0.309039	0.75626
ECDH10B_1112	csgD	6.06465	-0.341741	0.309093	0.75626
ECDH10B_2031	motA	0.740319	1.60014	0.309225	0.75626
ECDH10B_0380	yajL	0.940608	3.11921	0.309506	0.75626
ECDH10B_2852	emrA	1.15002	5.18295	0.309557	0.75626
ECDH10B_4146	argC	-1.35769	3.96226	0.309584	0.75626
ECDH10B_0206	yafK	0.763119	7.25481	0.309599	0.75626
ECDH10B_4430	pmbA	0.853837	6.57092	0.309647	0.75626
ECDH10B_0137	yadS	1.17347	4.49652	0.310091	0.75692
ECDH10B_3968	gpp	-0.694305	7.91358	0.311	0.758715
ECDH10B_0797	mngA	-2.0444	0.328457	0.312182	0.760576
ECDH10B_3708	bcsZ	-1.75202	1.74597	0.312205	0.760576
ECDH10B_2897	hypD	-1.47494	4.05494	0.312286	0.760576
ECDH10B_0204	gmhA	1.22806	5.44046	0.312475	0.760611
ECDH10B_0095	aceF	-0.748997	9.92629	0.312904	0.761171
ECDH10B_0988	kdsB	1.03164	6.25575	0.313054	0.761171
ECDH10B_3460	smf	0.776083	2.28683	0.313713	0.761673
ECDH10B_2208	wcaB	-2.34727	-0.193381	0.313783	0.761673
ECDH10B_2685	pbpC	1.13294	4.1837	0.313784	0.761673
ECDH10B_0165	accA	0.83783	7.71234	0.314204	0.762036
ECDH10B_1667	ydeI	0.829262	2.44456	0.314283	0.762036
ECDH10B_4026	ubiB	0.900315	7.14023	0.314459	0.762038
ECDH10B_0835	pgl	1.05884	6.00045	0.315017	0.762083
ECDH10B_0175	proS	0.750329	8.04661	0.315052	0.762083
ECDH10B_2188	rfbC	1.14074	4.07014	0.315289	0.762083
ECDH10B_0071	ftsW	0.787814	6.5915	0.315392	0.762083
ECDH10B_4058	glnG	-1.22985	5.48055	0.315479	0.762083
ECDH10B_0983	ycaI	0.914902	2.94839	0.315543	0.762083
ECDH10B_2213	yegH	-1.04937	5.01217	0.3157	0.762083
ECDH10B_2794	yfjL	-1.04808	4.55545	0.31696	0.764059
ECDH10B_0369	nrdR	1.20623	5.23083	0.316982	0.764059
ECDH10B_0419	acrA	-0.741591	7.32875	0.317044	0.764059
ECDH10B_3440	acrE	-2.09918	0.469976	0.317345	0.764362
ECDH10B_3011	lysR	0.839436	2.58815	0.317542	0.764413
ECDH10B_3126	yggS	-1.05582	5.55366	0.317777	0.764559
ECDH10B_4186	hemE	1.03474	6.56987	0.318625	0.765203
ECDH10B_0009	mogA	1.02649	6.17338	0.318931	0.765203
ECDH10B_3951	hdfR	1.1309	4.37421	0.319356	0.765203
ECDH10B_1838	pps	-0.960189	6.01073	0.319425	0.765203
ECDH10B_0056	djlA	-1.22419	5.38121	0.319427	0.765203
ECDH10B_1373	yciF	1.30047	0.443212	0.319533	0.765203
ECDH10B_1653	yneF	-0.950185	5.46613	0.319556	0.765203
ECDH10B_3918	atpC	-0.811046	6.86639	0.319767	0.765203
ECDH10B_1699	ydfW	5.06113	-1.00482	0.319956	0.765203
ECDH10B_2233	yegQ	1.17012	4.81027	0.320035	0.765203
ECDH10B_2391	ubiG	1.08436	6.12745	0.32031	0.765203
ECDH10B_1049	appB	0.833367	2.46347	0.320383	0.765203
ECDH10B_2357	ccmB	-2.12113	0.515549	0.320637	0.765203
ECDH10B_4290	phnI	5.74146	-0.567696	0.320675	0.765203
ECDH10B_2536	yfdE	5.72713	-0.576585	0.32137	0.765203
ECDH10B_1497	ynaE	-1.4773	3.62644	0.321437	0.765203
ECDH10B_3304	agaR	0.74672	7.00591	0.321501	0.765203
SYNTHETIC_AmtR	AmtR	-0.698125	12.0919	0.321598	0.765203
ECDH10B_0886	mntR	1.07101	5.78571	0.321604	0.765203
ECDH10B_0388	cyoA	-0.712166	7.76312	0.321686	0.765203
ECDH10B_3354	yhbY	1.20752	5.99494	0.321729	0.765203
ECDH10B_4079	yiiE	5.71354	-0.587627	0.322072	0.765257
ECDH10B_2388	yfaT	5.78759	-0.534227	0.322174	0.765257
ECDH10B_1633	ydeR	5.7888	-0.535956	0.322438	0.765257
ECDH10B_0366	yajD	1.20715	5.68905	0.322681	0.765257
ECDH10B_2624	eutT	5.78871	-0.535956	0.322702	0.765257
ECDH10B_2924	ygcH	6.31444	-0.162077	0.322805	0.765257
ECDH10B_4212	yjbD	-1.23414	4.43314	0.323231	0.765853
ECDH10B_2274	yehL	1.86896	0.00198964	0.323823	0.766103
ECDH10B_0503	ybcN	6.31942	-0.252519	0.323893	0.766103
ECDH10B_0291	ykgI	5.75298	-0.556942	0.324166	0.766103
ECDH10B_3812	rfaP	1.12456	4.42077	0.32429	0.766103
ECDH10B_0306	yahE	5.72706	-0.57864	0.324335	0.766103
ECDH10B_2690	pepB	0.748947	6.87631	0.324411	0.766103
ECDH10B_2891	hycC	0.763707	1.24927	0.324749	0.766103
ECDH10B_1480	ydaT	5.56031	-0.702486	0.324886	0.766103
ECDH10B_1119	mdoC	-1.22992	3.59655	0.324918	0.766103
ECDH10B_3040	ygeR	1.08683	5.08799	0.325259	0.766252
ECDH10B_4327	pheU	5.68439	-0.60799	0.325332	0.766252
ECDH10B_1441	ycjF	-1.30002	3.62019	0.325696	0.766694
ECDH10B_1303	ychE	1.05112	3.92786	0.326036	0.767081
ECDH10B_0753	pgm	0.75619	7.06006	0.326304	0.767298
ECDH10B_1723	ynfH	0.860822	2.91752	0.326827	0.767484
ECDH10B_0073	murC	0.733324	6.97731	0.326896	0.767484
ECDH10B_4138	frwB	5.84963	-0.488413	0.326911	0.767484
ECDH10B_0480	lpxH	-0.975769	5.24931	0.327101	0.767518
ECDH10B_2056	yecF	1.03428	0.815484	0.327678	0.768277
ECDH10B_1964	yobG	0.82752	2.83657	0.32784	0.768277
ECDH10B_2005	yebC	1.19229	5.79009	0.327953	0.768277
ECDH10B_1431	ycjR	5.61734	-0.653459	0.328179	0.768394
ECDH10B_4273	yjcR	5.96376	-0.492509	0.328669	0.768505
ECDH10B_4310	melR	0.873717	2.96685	0.328767	0.768505
ECDH10B_1283	narG	-1.20687	3.08197	0.328949	0.768505
ECDH10B_3404	dcuD	1.17177	1.03371	0.329027	0.768505
ECDH10B_3130	yggW	1.07779	5.5369	0.329125	0.768505
ECDH10B_0064	mraW	0.776111	6.76373	0.329347	0.768505
ECDH10B_0211	lfhA	5.77708	-0.537696	0.32946	0.768505
ECDH10B_4325	cadB	5.77697	-0.537696	0.329733	0.768731
ECDH10B_3396	yhcF	0.76448	2.48641	0.329995	0.768863
ECDH10B_3218	insC-5	6.23408	-0.328675	0.33029	0.768863
ECDH10B_4104	fieF	-1.0726	7.05998	0.330318	0.768863
ECDH10B_4120	hslU	-0.68343	7.52219	0.330622	0.76916
ECDH10B_1407	sapF	0.896718	2.97204	0.330832	0.769237
ECDH10B_1578	yncA	5.67576	-0.613741	0.331276	0.76986
ECDH10B_2021	flhB	5.74294	-0.59473	0.332684	0.772267
ECDH10B_1413	puuP	0.894639	6.11479	0.332739	0.772267
ECDH10B_1291	tyrT	-1.27141	3.75012	0.332843	0.772267
ECDH10B_0963	serS	-0.720931	7.75621	0.333157	0.772306
ECDH10B_0789	sdhD	1.11765	5.20361	0.333214	0.772306
ECDH10B_2640	ypfI	-0.91909	5.55617	0.333886	0.772909
ECDH10B_2635	acrD	-0.904213	5.95073	0.33396	0.772909
ECDH10B_0304	yahC	5.63094	-0.644075	0.334049	0.772909
ECDH10B_0811	valT	0.773317	1.07891	0.334792	0.772909
ECDH10B_2689	sseB	0.845785	6.09925	0.334842	0.772909
ECDH10B_4432	nrdG	-1.28249	3.35671	0.335015	0.772909
ECDH10B_3875	yidR	1.12392	4.69285	0.335041	0.772909
ECDH10B_3962	ilvY	1.06874	4.1917	0.335096	0.772909
ECDH10B_0493	intD	0.833708	6.07907	0.33517	0.772909
ECDH10B_3711	yhjQ	-1.48271	2.24588	0.335447	0.772909
ECDH10B_0067	murE	0.992372	6.8916	0.335635	0.772909
ECDH10B_0456	ylbH	-1.2281	3.15289	0.335742	0.772909
ECDH10B_0074	ddl	0.842534	6.58584	0.335836	0.772909
ECDH10B_4335	groES	-0.734127	6.79816	0.335955	0.772909
ECDH10B_4067	yihP	0.78263	1.33812	0.336707	0.773741
ECDH10B_2572	yfeN	0.909144	1.28179	0.33691	0.773741
ECDH10B_1558	ydcL	1.02609	3.87043	0.33732	0.773741
ECDH10B_1487	ynaK	5.83768	-0.491913	0.337686	0.773741
ECDH10B_2286	yehY	-1.27993	4.08945	0.337881	0.773741
ECDH10B_3735	cspA	-0.581182	11.9673	0.337896	0.773741
ECDH10B_2441	nuoK	-1.24999	3.78027	0.33794	0.773741
ECDH10B_0862	ybhF	0.978421	3.52951	0.337992	0.773741
ECDH10B_2754	yfiM	0.721168	2.14362	0.338084	0.773741
ECDH10B_3667	yhiM	6.11905	-0.262048	0.33809	0.773741
ECDH10B_4151	sthA	0.652464	8.24272	0.338605	0.774272
ECDH10B_3604	glgC	1.02719	5.97861	0.338978	0.774272
ECDH10B_4010	rarD	-1.21045	3.98536	0.339049	0.774272
ECDH10B_4400	ytfA	-1.95447	0.0752475	0.339152	0.774272
ECDH10B_3656	rhsB	0.973112	3.63824	0.33921	0.774272
ECDH10B_2714	yphE	1.04382	0.956658	0.340823	0.777547
ECDH10B_3989	proM	4.91855	-1.10143	0.341405	0.778467
ECDH10B_2630	tktB	1.02466	6.10185	0.341949	0.779302
ECDH10B_2930	cysH	1.048	5.98065	0.342596	0.780367
ECDH10B_1296	galU	0.799939	6.30987	0.343536	0.781719
ECDH10B_1266	ychQ	0.8283	2.76834	0.343679	0.781719
ECDH10B_0461	allA	5.80254	-0.513781	0.343876	0.781719
ECDH10B_4240	qor	1.08965	5.29425	0.344021	0.781719
ECDH10B_1206	nudJ	0.864842	3.10335	0.344085	0.781719
ECDH10B_0463	gcl	0.740805	2.35743	0.34463	0.782549
ECDH10B_3721	dppC	1.00801	5.8409	0.344922	0.782803
ECDH10B_1122	yceK	0.861361	3.02967	0.345136	0.782849
ECDH10B_3190	ygiQ	-0.865774	5.86294	0.345312	0.782849
ECDH10B_3016	yqeF	-1.2149	4.13978	0.34548	0.782849
ECDH10B_0386	cyoC	-0.886093	5.844	0.345844	0.783134
ECDH10B_2351	ccmH	-1.2216	4.06495	0.346358	0.783134
ECDH10B_3791	secB	0.726195	6.6859	0.346708	0.783134
ECDH10B_4073	yihV	0.682186	1.33945	0.346722	0.783134
ECDH10B_3689	mdtE	0.714721	2.30691	0.346735	0.783134
ECDH10B_2961	csrB	0.786947	8.75156	0.346951	0.783134
ECDH10B_3311	agaB	5.68017	-0.610319	0.347024	0.783134
ECDH10B_2982	ygdL	-0.806905	6.05828	0.347238	0.783134
ECDH10B_2398	glpQ	0.992036	7.63231	0.347685	0.783134
ECDH10B_4488	fecB	-1.01548	4.44096	0.347814	0.783134
ECDH10B_3684	yhiD	-1.7724	1.88086	0.347958	0.783134
ECDH10B_2184	wbbI	1.03716	5.20177	0.348069	0.783134
ECDH10B_2027	tar	4.68436	-1.23124	0.348085	0.783134
ECDH10B_0747	ybfN	1.29951	3.20827	0.348119	0.783134
ECDH10B_3062	ygfU	5.00985	-1.11953	0.348315	0.783169
ECDH10B_0758	potE	0.768739	1.06497	0.348847	0.783961
ECDH10B_4390	ulaC	5.1325	-0.919569	0.34904	0.783992
ECDH10B_0012	htgA	-1.93789	0.918568	0.349542	0.784231
ECDH10B_0124	yadB	-1.41396	3.22275	0.34991	0.784231
ECDH10B_1725	clcB	0.955807	3.5611	0.349911	0.784231
ECDH10B_1134	yceB	1.04479	5.12513	0.350258	0.784231
ECDH10B_4377	yjfJ	0.683099	1.68065	0.350427	0.784231
ECDH10B_3993	hemY	0.709124	7.27819	0.350553	0.784231
ECDH10B_0732	glnX	-2.41456	-1.26364	0.350753	0.784231
ECDH10B_2816	pinH	4.93392	-1.17143	0.351025	0.784231
ECDH10B_4216	yjbF	4.98031	-1.00807	0.351156	0.784231
ECDH10B_0994	mukB	0.699695	8.05783	0.351409	0.784231
ECDH10B_4289	phnJ	4.98019	-1.00807	0.351416	0.784231
ECDH10B_1519	paaG	4.98008	-1.00807	0.35164	0.784231
ECDH10B_3554	php	5.73544	-0.588647	0.351936	0.784231
ECDH10B_2554	yfeO	0.634038	1.8507	0.351999	0.784231
ECDH10B_2581	ptsI	0.561253	9.79028	0.352	0.784231
ECDH10B_3028	ygeK	5.01333	-0.988115	0.352023	0.784231
ECDH10B_1261	ipk	-0.768916	6.5012	0.352398	0.784662
ECDH10B_0046	yaaU	5.07725	-0.949182	0.353477	0.784662
ECDH10B_4532	prfC	0.950538	6.85197	0.353511	0.784662
ECDH10B_4083	fdoH	1.00115	5.56764	0.353645	0.784662
ECDH10B_1654	yneG	0.96391	1.72563	0.353785	0.784662
ECDH10B_1638	hipA	-1.24546	3.76501	0.353799	0.784662
ECDH10B_0055	imp	-0.605817	8.60731	0.353821	0.784662
ECDH10B_1567	yncN	5.10806	-0.930184	0.354411	0.784662
ECDH10B_3879	dgoA	5.1386	-0.911484	0.354463	0.784662
ECDH10B_2439	nuoM	0.699727	6.96288	0.354554	0.784662
ECDH10B_4441	pyrL	5.19775	-0.87494	0.354586	0.784662
ECDH10B_4453	pepA	0.608795	8.16853	0.355086	0.784662
ECDH10B_3015	kduI	0.801811	1.66122	0.355307	0.784662
ECDH10B_3619	insB-6	5.07018	-1.00266	0.355383	0.784662
ECDH10B_2299	yohK	0.807538	2.73088	0.355409	0.784662
ECDH10B_3194	ygiS	0.932561	3.56402	0.355522	0.784662
ECDH10B_2066	fliS	5.16807	-0.893072	0.355522	0.784662
ECDH10B_1173	ptsG	0.787625	6.21012	0.355537	0.784662
ECDH10B_3559	trpS	-0.710785	6.61693	0.355795	0.784662
ECDH10B_3223	glgS	0.721627	2.53711	0.356125	0.784662
ECDH10B_2802	yfjS	5.26864	-0.879794	0.356462	0.784662
ECDH10B_4153	yijD	0.999755	5.50025	0.356658	0.784662
ECDH10B_2479	dedA	-0.763357	6.75595	0.356739	0.784662
ECDH10B_3575	hslR	-1.11363	5.56804	0.356907	0.784662
ECDH10B_3241	dnaG	-0.628627	8.06407	0.357043	0.784662
ECDH10B_0374	pgpA	1.12173	5.63003	0.357071	0.784662
ECDH10B_1377	trpC	1.01478	5.75586	0.357073	0.784662
ECDH10B_3415	yhcN	-0.991039	4.99476	0.358001	0.786092
ECDH10B_2665	purM	-1.09232	5.65663	0.358271	0.786092
ECDH10B_1555	ydcK	-1.27212	3.88232	0.358281	0.786092
ECDH10B_0066	ftsI	0.716547	6.8694	0.358445	0.786092
ECDH10B_2981	ygdK	1.01404	4.61054	0.358765	0.786135
ECDH10B_1508	ydbL	0.69342	1.9725	0.358825	0.786135
ECDH10B_2748	ung	1.0762	5.30094	0.359252	0.786292
ECDH10B_3644	sirA	-0.986416	4.32874	0.35938	0.786292
ECDH10B_0500	ybcK	0.716806	1.78512	0.359438	0.786292
ECDH10B_0754	ybfP	-1.13574	3.07964	0.360164	0.787467
ECDH10B_1601	yddJ	5.20982	-0.918558	0.360336	0.787467
ECDH10B_1546	hokB	5.20978	-0.918558	0.360766	0.787522
ECDH10B_2950	chpR	0.674451	1.01933	0.360873	0.787522
ECDH10B_1168	pabC	1.01552	4.81426	0.360902	0.787522
[truncated: 2,363 more rows]
