# Supplementary material for: Genetic circuit characterization and debugging using RNA‐seq
Source: Mol Syst Biol. 2017 Nov 9;13(11):952. doi: 10.15252/msb.20167461 (PMC5731345; doi:10.15252/msb.20167461)
Supplement: Supplementary file 4 — Code EV1 [file MSB-13-952-s004.zip]

Archive with 91 entries (74 files):
- MSB-16-7461_ComputerCodeEV1/
- MSB-16-7461_ComputerCodeEV1/.DS_Store
- MSB-16-7461_ComputerCodeEV1/LICENSE.txt
- MSB-16-7461_ComputerCodeEV1/README.txt
- MSB-16-7461_ComputerCodeEV1/~$m_Foundry_README.docx
- MSB-16-7461_ComputerCodeEV1/bin/
- MSB-16-7461_ComputerCodeEV1/bin/count_reads.py
- MSB-16-7461_ComputerCodeEV1/bin/de_analysis.py
- MSB-16-7461_ComputerCodeEV1/bin/de_analysis.r
- MSB-16-7461_ComputerCodeEV1/bin/fragment_distributions.py
- MSB-16-7461_ComputerCodeEV1/bin/genetic_analyzer.py
- MSB-16-7461_ComputerCodeEV1/bin/map_reads.py
- MSB-16-7461_ComputerCodeEV1/bin/norm_fpkm.r
- MSB-16-7461_ComputerCodeEV1/bin/part_profile_analysis.py
- MSB-16-7461_ComputerCodeEV1/bin/profile_normalization.py
- MSB-16-7461_ComputerCodeEV1/bin/promoter_fitting.py
- MSB-16-7461_ComputerCodeEV1/bin/read_analysis.py
- MSB-16-7461_ComputerCodeEV1/bin/transcription_profile.py
- MSB-16-7461_ComputerCodeEV1/circuit_example/
- MSB-16-7461_ComputerCodeEV1/circuit_example/.DS_Store
- MSB-16-7461_ComputerCodeEV1/circuit_example/00_setup.sh
- MSB-16-7461_ComputerCodeEV1/circuit_example/01_map_reads.sh
- MSB-16-7461_ComputerCodeEV1/circuit_example/02_count_reads.sh
- MSB-16-7461_ComputerCodeEV1/circuit_example/03_fragment_distributions.sh
- MSB-16-7461_ComputerCodeEV1/circuit_example/04_read_analysis.sh
- MSB-16-7461_ComputerCodeEV1/circuit_example/05_transcription_profiles.sh
- MSB-16-7461_ComputerCodeEV1/circuit_example/06_de_analysis.sh
- MSB-16-7461_ComputerCodeEV1/circuit_example/07_part_analysis.sh
- MSB-16-7461_ComputerCodeEV1/circuit_example/08_promoter_fitting.sh
- MSB-16-7461_ComputerCodeEV1/circuit_example/09_clean_up.sh
- MSB-16-7461_ComputerCodeEV1/circuit_example/data/
- MSB-16-7461_ComputerCodeEV1/circuit_example/data/.DS_Store
- MSB-16-7461_ComputerCodeEV1/circuit_example/data/settings.txt
- MSB-16-7461_ComputerCodeEV1/circuit_example/data/bed/
- MSB-16-7461_ComputerCodeEV1/circuit_example/data/bed/0x58v50.bed
- MSB-16-7461_ComputerCodeEV1/circuit_example/data/fasta/
- MSB-16-7461_ComputerCodeEV1/circuit_example/data/fasta/0x58v50.fasta
- MSB-16-7461_ComputerCodeEV1/circuit_example/data/fastq/
- MSB-16-7461_ComputerCodeEV1/circuit_example/data/fastq/README.txt
- MSB-16-7461_ComputerCodeEV1/circuit_example/data/gff/
- MSB-16-7461_ComputerCodeEV1/circuit_example/data/gff/0x58v50.gff
- __MACOSX/
- __MACOSX/._MSB-16-7461_ComputerCodeEV1
- __MACOSX/MSB-16-7461_ComputerCodeEV1/
- __MACOSX/MSB-16-7461_ComputerCodeEV1/._.DS_Store
- __MACOSX/MSB-16-7461_ComputerCodeEV1/._bin
- __MACOSX/MSB-16-7461_ComputerCodeEV1/._circuit_example
- __MACOSX/MSB-16-7461_ComputerCodeEV1/._LICENSE.txt
- __MACOSX/MSB-16-7461_ComputerCodeEV1/._README.txt
- __MACOSX/MSB-16-7461_ComputerCodeEV1/._~$m_Foundry_README.docx
- __MACOSX/MSB-16-7461_ComputerCodeEV1/bin/
- __MACOSX/MSB-16-7461_ComputerCodeEV1/bin/._count_reads.py
- __MACOSX/MSB-16-7461_ComputerCodeEV1/bin/._de_analysis.py
- __MACOSX/MSB-16-7461_ComputerCodeEV1/bin/._de_analysis.r
- __MACOSX/MSB-16-7461_ComputerCodeEV1/bin/._fragment_distributions.py
- __MACOSX/MSB-16-7461_ComputerCodeEV1/bin/._genetic_analyzer.py
- __MACOSX/MSB-16-7461_ComputerCodeEV1/bin/._map_reads.py
- __MACOSX/MSB-16-7461_ComputerCodeEV1/bin/._norm_fpkm.r
- __MACOSX/MSB-16-7461_ComputerCodeEV1/bin/._part_profile_analysis.py
- __MACOSX/MSB-16-7461_ComputerCodeEV1/bin/._profile_normalization.py
- __MACOSX/MSB-16-7461_ComputerCodeEV1/bin/._promoter_fitting.py
- __MACOSX/MSB-16-7461_ComputerCodeEV1/bin/._read_analysis.py
- __MACOSX/MSB-16-7461_ComputerCodeEV1/bin/._transcription_profile.py
- __MACOSX/MSB-16-7461_ComputerCodeEV1/circuit_example/
- __MACOSX/MSB-16-7461_ComputerCodeEV1/circuit_example/._.DS_Store
- __MACOSX/MSB-16-7461_ComputerCodeEV1/circuit_example/._00_setup.sh
- __MACOSX/MSB-16-7461_ComputerCodeEV1/circuit_example/._01_map_reads.sh
- __MACOSX/MSB-16-7461_ComputerCodeEV1/circuit_example/._02_count_reads.sh
- __MACOSX/MSB-16-7461_ComputerCodeEV1/circuit_example/._03_fragment_distributions.sh
- __MACOSX/MSB-16-7461_ComputerCodeEV1/circuit_example/._04_read_analysis.sh
- __MACOSX/MSB-16-7461_ComputerCodeEV1/circuit_example/._05_transcription_profiles.sh
- __MACOSX/MSB-16-7461_ComputerCodeEV1/circuit_example/._06_de_analysis.sh
- __MACOSX/MSB-16-7461_ComputerCodeEV1/circuit_example/._07_part_analysis.sh
- __MACOSX/MSB-16-7461_ComputerCodeEV1/circuit_example/._08_promoter_fitting.sh
- __MACOSX/MSB-16-7461_ComputerCodeEV1/circuit_example/._09_clean_up.sh
- __MACOSX/MSB-16-7461_ComputerCodeEV1/circuit_example/._data
- __MACOSX/MSB-16-7461_ComputerCodeEV1/circuit_example/data/
- __MACOSX/MSB-16-7461_ComputerCodeEV1/circuit_example/data/._.DS_Store
- __MACOSX/MSB-16-7461_ComputerCodeEV1/circuit_example/data/._bed
- __MACOSX/MSB-16-7461_ComputerCodeEV1/circuit_example/data/._fasta
- __MACOSX/MSB-16-7461_ComputerCodeEV1/circuit_example/data/._fastq
- __MACOSX/MSB-16-7461_ComputerCodeEV1/circuit_example/data/._gff
- __MACOSX/MSB-16-7461_ComputerCodeEV1/circuit_example/data/._settings.txt
- __MACOSX/MSB-16-7461_ComputerCodeEV1/circuit_example/data/bed/
- __MACOSX/MSB-16-7461_ComputerCodeEV1/circuit_example/data/bed/._0x58v50.bed
- __MACOSX/MSB-16-7461_ComputerCodeEV1/circuit_example/data/fasta/
- __MACOSX/MSB-16-7461_ComputerCodeEV1/circuit_example/data/fasta/._0x58v50.fasta
- __MACOSX/MSB-16-7461_ComputerCodeEV1/circuit_example/data/fastq/
- __MACOSX/MSB-16-7461_ComputerCodeEV1/circuit_example/data/fastq/._README.txt
- __MACOSX/MSB-16-7461_ComputerCodeEV1/circuit_example/data/gff/
- __MACOSX/MSB-16-7461_ComputerCodeEV1/circuit_example/data/gff/._0x58v50.gff
