# Supplementary material for: Genetic circuit characterization and debugging using RNA‐seq
Source: Mol Syst Biol. 2017 Nov 9;13(11):952. doi: 10.15252/msb.20167461 (PMC5731345; doi:10.15252/msb.20167461)
Supplement: Supplementary file 4 — Code EV1 [file MSB-13-952-s004.zip › MSB-16-7461_ComputerCodeEV1/bin/promoter_fitting.py]

#!/usr/bin/env python

# Copyright (C) 2017 by
# Thomas E. Gorochowski <tom@chofski.co.uk>, Voigt Lab, MIT
# All rights reserved
# Released under MIT license (see LICENSE.txt)

# Supporting modules
import argparse
import genetic_analyzer as ga

def main():
	# Parse the command line inputs
	parser = argparse.ArgumentParser(description="promoter_fitting")
	parser.add_argument("-settings",  dest="settings",  required=True,  help="settings.txt", metavar="string")
	parser.add_argument("-output_name",  dest="output_name",  required=True,  help="sample_set1", metavar="string")
	parser.add_argument("-samples",  dest="samples",  required=True,  help="1,2", metavar="string")
	args = parser.parse_args()
	# Run the command
	samples = args.samples.split(',')
	settings = ga.load_settings(args.settings)
	ga.fit_promoter_response_functions(settings, samples, args.output_name)

if __name__ == "__main__":
	main()
