# Supplementary material for: Genetic circuit characterization and debugging using RNA‐seq
Source: Mol Syst Biol. 2017 Nov 9;13(11):952. doi: 10.15252/msb.20167461 (PMC5731345; doi:10.15252/msb.20167461)
Supplement: Supplementary file 4 — Code EV1 [file MSB-13-952-s004.zip › MSB-16-7461_ComputerCodeEV1/circuit_example/03_fragment_distributions.sh]

# Copyright (C) 2017 by
# Thomas E. Gorochowski <tom@chofski.co.uk>, Voigt Lab, MIT
# All rights reserved
# Released under MIT license (see LICENSE.txt)

# Calculate the fragment size distributions

BIN_PATH=../bin

python $BIN_PATH/fragment_distributions.py -settings ./data/settings.txt -samples tube_1
python $BIN_PATH/fragment_distributions.py -settings ./data/settings.txt -samples tube_2
python $BIN_PATH/fragment_distributions.py -settings ./data/settings.txt -samples tube_3
python $BIN_PATH/fragment_distributions.py -settings ./data/settings.txt -samples tube_4
python $BIN_PATH/fragment_distributions.py -settings ./data/settings.txt -samples tube_5
python $BIN_PATH/fragment_distributions.py -settings ./data/settings.txt -samples tube_6
python $BIN_PATH/fragment_distributions.py -settings ./data/settings.txt -samples tube_7
python $BIN_PATH/fragment_distributions.py -settings ./data/settings.txt -samples tube_8

python $BIN_PATH/fragment_distributions.py -settings ./data/settings.txt -samples flask_1
python $BIN_PATH/fragment_distributions.py -settings ./data/settings.txt -samples flask_2
python $BIN_PATH/fragment_distributions.py -settings ./data/settings.txt -samples flask_3
python $BIN_PATH/fragment_distributions.py -settings ./data/settings.txt -samples flask_4
python $BIN_PATH/fragment_distributions.py -settings ./data/settings.txt -samples flask_5
python $BIN_PATH/fragment_distributions.py -settings ./data/settings.txt -samples flask_6
python $BIN_PATH/fragment_distributions.py -settings ./data/settings.txt -samples flask_7
python $BIN_PATH/fragment_distributions.py -settings ./data/settings.txt -samples flask_8
