# Supplementary material for: Genetic circuit characterization and debugging using RNA‐seq
Source: Mol Syst Biol. 2017 Nov 9;13(11):952. doi: 10.15252/msb.20167461 (PMC5731345; doi:10.15252/msb.20167461)
Supplement: Supplementary file 4 — Code EV1 [file MSB-13-952-s004.zip › MSB-16-7461_ComputerCodeEV1/circuit_example/09_clean_up.sh]

# Copyright (C) 2017 by
# Thomas E. Gorochowski <tom@chofski.co.uk>, Voigt Lab, MIT
# All rights reserved
# Released under MIT license (see LICENSE.txt)

# Clean up temporary files

rm ./tmp/tube_1/*.*
rm ./tmp/tube_2/*.*
rm ./tmp/tube_3/*.*
rm ./tmp/tube_4/*.*
rm ./tmp/tube_5/*.*
rm ./tmp/tube_6/*.*
rm ./tmp/tube_7/*.*
rm ./tmp/tube_8/*.*

rm ./tmp/flask_1/*.*
rm ./tmp/flask_2/*.*
rm ./tmp/flask_3/*.*
rm ./tmp/flask_4/*.*
rm ./tmp/flask_5/*.*
rm ./tmp/flask_6/*.*
rm ./tmp/flask_7/*.*
rm ./tmp/flask_8/*.*

rmdir ./tmp/tube_1
rmdir ./tmp/tube_2
rmdir ./tmp/tube_3
rmdir ./tmp/tube_4
rmdir ./tmp/tube_5
rmdir ./tmp/tube_6
rmdir ./tmp/tube_7
rmdir ./tmp/tube_8

rmdir ./tmp/flask_1
rmdir ./tmp/flask_2
rmdir ./tmp/flask_3
rmdir ./tmp/flask_4
rmdir ./tmp/flask_5
rmdir ./tmp/flask_6
rmdir ./tmp/flask_7
rmdir ./tmp/flask_8

rmdir ./tmp

rm ./logs/*.*

rmdir ./logs
