# Supplementary material for: Genetic circuit characterization and debugging using RNA‐seq
Source: Mol Syst Biol. 2017 Nov 9;13(11):952. doi: 10.15252/msb.20167461 (PMC5731345; doi:10.15252/msb.20167461)
Supplement: Supplementary file 4 — Code EV1 [file MSB-13-952-s004.zip › MSB-16-7461_ComputerCodeEV1/circuit_example/data/fasta/0x58v50.fasta]

>0x58v50
GCTTAACGATCGTTGGCTGTGTTGACAATTAATCATCGGCTCGTATAATGTGTGGAATTGTGAGCGCTCACAATTTACTCCACCGTTGGCTTTTTTCCCTATCAGTGATAGAGATTGACATCCCTATCAGTGATAGAGATAATGAGCACCTGAAGGGTGTCTCAAGGTGCGTACCTTGACTGATGAGTCCGAAAGGACGAAACACCCCTCTACAAATAATTTTGTTTAAAATGTTCCCTAATAATCAGCAAAGAGGTTACTAGATGGCAGGCGCAGTTGGTCGTCCGCGTCGTAGTGCACCGCGTCGTGCAGGTAAAAATCCGCGTGAAGAAATTCTGGATGCAAGCGCAGAACTGTTTACCCGTCAGGGTTTTGCAACCACCAGTACCCATCAGATTGCAGATGCAGTTGGTATTCGTCAGGCAAGCCTGTATTATCATTTTCCGAGCAAAACCGAAATCTTTCTGACCCTGCTGAAAAGCACCGTTGAACCGAGCACCGTTCTGGCAGAAGATCTGAGCACCCTGGATGCAGGTCCGGAAATGCGTCTGTGGGCAATTGTTGCAAGCGAAGTTCGTCTGCTGCTGAGCACCAAATGGAATGTTGGTCGTCTGTATCAGCTGCCGATTGTTGGTAGCGAAGAATTTGCAGAATATCATAGCCAGCGTGAAGCACTGACCAATGTTTTTCGTGATCTGGCAACCGAAATTGTTGGTGATGATCCGCGTGCAGAACTGCCGTTTCATATTACCATGAGCGTTATTGAAATGCGTCGCAATGATGGTAAAATTCCGAGTCCGCTGAGCGCAGATAGCCTGCCGGAAACCGCAATTATGCTGGCAGATGCAAGCCTGGCAGTTCTGGGTGCACCGCTGCCTGCAGATCGTGTTGAAAAAACCCTGGAACTGATTAAACAGGCAGATGCAAAATAACTCGGTACCAAAGACGAACAATAAGACGCTGAAAAGCGTCTTTTTTCGTTTTGGTCCAATGACTTTTCATACTCCCGCCATTCAGAGAAGAAACCAATTGTCCATATTGCATCAGACATTGCCGTCACTGCGTCTTTTACTGGCTCTTCTCGCTAACCAAACCGGTAACCCCGCTTATTAAAAGCATTCTGTAACAAAGCGGGACCAAAGCCATGACAAAAACGCGTAACAAAAGTGTCTATAATCACGGCAGAAAAGTCCACATTGATTATTTGCACGGCGTCACACTTTGCTATGCCATAGCATTTTTATCCATAAGATTAGCGGATCCTACCTGACGCTTTTTATCGCAACTCTCTACTGTTTCTCCATACCCGTTTTTTTGGGCTAGCTACTCCACCGTTGGCTTTTTTCCCTATCAGTGATAGAGATTGACATCCCTATCAGTGATAGAGATAATGAGCACCTGAAGTCATAAGTCTGGGCTAAGCCCACTGATGAGTCGCTGAAATGCGACGAAACTTATGACCTCTACAAATAATTTTGTTTAAGTCCTATGGACTTTTTCATACAGGAGAACCCTCGATGGATACCATTCAGAAACGTCCGCGTACCCGTCTGAGTCCGGAAAAACGTAAAGAACAGCTGCTGGATATTGCCATTGAAGTTTTTAGCCAGCGTGGTATTGGTCGTGGTGGTCATGCAGATATTGCAGAAATTGCACAGGTTAGCGTTGCAACCGTGTTTAACTATTTTCCGACCCGTGAAGATCTGGTTGATGATGTTCTGAACAAAGTGGAAAACGAGTTTCACCAGTTCATCAATAACAGCATTAGCCTGGATCTGGATGTTCGTAGCAATCTGAATACCCTGCTGCTGAACATTATTGATAGCGTTCAGACCGGCAACAAATGGATTAAAGTTTGGTTTGAATGGTCAACCAGCACCCGTGATGAAGTTTGGCCTCTGTTTCTGAGCACCCATAGCAATACCAATCAGGTGATCAAAACCATGTTTGAAGAGGGTATTGAACGCAATGAAGTGTGCAATGATCATACACCGGAAAATCTGACCAAAATGCTGCATGGTATTTGCTATAGCGTGTTTATTCAGGCCAATCGTAATAGCAGCAGCGAAGAAATGGAAGAAACCGCAAATTGCTTTCTGAATATGCTGTGCATCTACAAATAACTCGGTACCAAATTCCAGAAAAGACACCCGAAAGGGTGTTTTTTCGTTTTGGTCCTGTCACTTTTCATACTCCCGCCATTCAGAGAAGAAACCAATTGTCCATATTGCATCAGACATTGCCGTCACTGCGTCTTTTACTGGCTCTTCTCGCTAACCAAACCGGTAACCCCGCTTATTAAAAGCATTCTGTAACAAAGCGGGACCAAAGCCATGACAAAAACGCGTAACAAAAGTGTCTATAATCACGGCAGAAAAGTCCACATTGATTATTTGCACGGCGTCACACTTTGCTATGCCATAGCATTTTTATCCATAAGATTAGCGGATCCTACCTGACGCTTTTTATCGCAACTCTCTACTGTTTCTCCATACCCGTTTTTTTGGGCTAGCCTGAAGACTGTCGCCGGATGTGTATCCGACCTGACGATGGCCCAAAAGGGCCGAAACAGTCCTCTACAAATAATTTTGTTTAACTATGGACTATGTTTTTCAAAGACGAAAAACTACTAGATGGAAAGCACCCCGACCAAACAGAAAGCAATTTTTAGCGCAAGCCTGCTGCTGTTTGCAGAACGTGGTTTTGATGCAACCACCATGCCGATGATTGCAGAAAATGCAAAAGTTGGTGCAGGCACCATTTATCGCTATTTCAAAAACAAAGAAAGCCTGGTGAACGAACTGTTTCAGCAGCATGTTAATGAATTTCTGCAGTGTATTGAAAGCGGTCTGGCAAATGAACGTGATGGTTATCGTGATGGCTTTCATCACATTTTTGAAGGTATGGTGACCTTTACCAAAAATCATCCGCGTGCACTGGGTTTTATCAAAACCCATAGCCAGGGCACCTTTCTGACCGAAGAAAGCCGTCTGGCATATCAGAAACTGGTTGAATTTGTGTGCACCTTTTTTCGTGAAGGTCAGAAACAGGGTGTGATTCGTAATCTGCCGGAAAATGCACTGATTGCAATTCTGTTTGGCAGCTTTATGGAAGTGTATGAAATGATCGAGAACGATTATCTGAGCCTGACCGATGAACTGCTGACCGGTGTTGAAGAAAGCCTGTGGGCAGCACTGAGCCGTCAGAGCTAACTCGGTACCAAATTCCAGAAAAGAGACGCTTTCGAGCGTCTTTTTTCGTTTTGGTCCTCTGAATCCGCGTGATAGGTCTGATTCGTTACCAATTGACGGAATGAACGTTCATTCCGATAATGCTAGCCTTGTCCAACCAAATGATTCGTTACCAATTGACAGTTTCTATCGATCTATAGATAATGCTAGCCTGAAGCGCTCAACGGGTGTGCTTCCCGTTCTGATGAGTCCGTGAGGACGAAAGCGCCTCTACAAATAATTTTGTTTAACTATGGACTATGTTTTCACACAGGAAATACCAGGATGGCACGTAAAACCGCAGCAGAAGCAGAAGAAACCCGTCAGCGTATTATTGATGCAGCACTGGAAGTTTTTGTTGCACAGGGTGTTAGTGATGCAACCCTGGATCAGATTGCACGTAAAGCCGGTGTTACCCGTGGTGCAGTTTATTGGCATTTTAATGGTAAACTGGAAGTTCTGCAGGCAGTTCTGGCAAGCCGTCAGCATCCGCTGGAACTGGATTTTACACCGGATCTGGGTATTGAACGTAGCTGGGAAGCAGTTGTTGTTGCAATGCTGGATGCAGTTCATAGTCCGCAGAGCAAACAGTTTAGCGAAATTCTGATTTATCAGGGTCTGGATGAAAGCGGTCTGATTCATAATCGTATGGTTCAGGCAAGCGATCGTTTTCTGCAGTATATTCATCAGGTTCTGCGTCATGCAGTTACCCAGGGTGAACTGCCGATTAATCTGGATCTGCAGACCAGCATTGGTGTTTTTAAAGGTCTGATTACCGGTCTGCTGTATGAAGGTCTGCGTAGCAAAGATCAGCAGGCACAGATTATCAAAGTTGCACTGGGTAGCTTTTGGGCACTGCTGCGTGAACCGCCTCGTTTTCTGCTGTGTGAAGAAGCACAGATTAAACAGGTGAAATCCTTCGAATAATTCAGCCAAAAAACTTAAGACCGCCGGTCTTGTCCACTACCTTGCAGTAATGCGGTGGACAGGATCGGCGGTTTTCTTTTCTCTTCTCAAGGAGTCTATGATTGGTCCAGATTCGTTACCAATTGACAGCTAGCTCAGTCCTAGGTATATACATACATGCTTGTTTGTTTGTAAACCGAGCGTAGAGCTTAGATTCGTTACCAATTGACAAATTTATAAATTGTCAGTATAATGCTAGCCTGAAGCGGTCAACGCATGTGCTTTGCGTTCTGATGAGACAGTGATGTCGAAACCGCCTCTACAAATAATTTTGTTTAAGGAGCTATGGACTATGTTTGAAAGGCTGAAATACTAGATGGCACGTACCCCGAGCCGTAGCAGCATTGGTAGCCTGCGTAGTCCGCATACCCATAAAGCAATTCTGACCAGCACCATTGAAATCCTGAAAGAATGTGGTTATAGCGGTCTGAGCATTGAAAGCGTTGCACGTCGTGCCGGTGCAAGCAAACCGACCATTTATCGTTGGTGGACCAATAAAGCAGCACTGATTGCCGAAGTGTATGAAAATGAAAGCGAACAGGTGCGTAAATTTCCGGATCTGGGTAGCTTTAAAGCCGATCTGGATTTTCTGCTGCGTAATCTGTGGAAAGTTTGGCGTGAAACCATTTGTGGTGAAGCATTTCGTTGTGTTATTGCAGAAGCACAGCTGGACCCTGCAACCCTGACCCAGCTGAAAGATCAGTTTATGGAACGTCGTCGTGAGATGCCGAAAAAACTGGTTGAAAATGCCATTAGCAATGGTGAACTGCCGAAAGATACCAATCGTGAACTGCTGCTGGATATGATTTTTGGTTTTTGTTGGTATCGCCTGCTGACCGAACAGCTGACCGTTGAACAGGATATTGAAGAATTTACCTTCCTGCTGATTAATGGTGTTTGTCCGGGTACACAGCGTTAAGGAAACACAGAAAAAAGCCCGCACCTGACAGTGCGGGCTTTTTTTTTCGACCAAAGGTACGCGACGTACGGTGGAATCTGATTCGTTACCAATTGACATGATACGAAACGTACCGTATCGTTAAGGTAGCTGTCACCGGATGTGCTTTCCGGTCTGATGAGTCCGTGAGGACGAAACAGCCTCTACAAATAATTTTGTTTAATACTAGAGAAAGAGGGGAAATACTAGATGGTGAGCAAGGGCGAGGAGCTGTTCACCGGGGTGGTGCCCATCCTGGTCGAGCTGGACGGCGACGTAAACGGCCACAAGTTCAGCGTGTCCGGCGAGGGCGAGGGCGATGCCACCTACGGCAAGCTGACCCTGAAGTTCATCTGCACCACCGGCAAGCTGCCCGTGCCCTGGCCCACCCTCGTGACCACCTTCGGCTACGGCCTGCAATGCTTCGCCCGCTACCCCGACCACATGAAGCTGCACGACTTCTTCAAGTCCGCCATGCCCGAAGGCTACGTCCAGGAGCGCACCATCTTCTTCAAGGACGACGGCAACTACAAGACCCGCGCCGAGGTGAAGTTCGAGGGCGACACCCTGGTGAACCGCATCGAGCTGAAGGGCATCGACTTCAAGGAGGACGGCAACATCCTGGGGCACAAGCTGGAGTACAACTACAACAGCCACAACGTCTATATCATGGCCGACAAGCAGAAGAACGGCATCAAGGTGAACTTCAAGATCCGCCACAACATCGAGGACGGCAGCGTGCAGCTCGCCGACCACTACCAGCAGAACACCCCCATCGGCGACGGCCCCGTGCTGCTGCCCGACAACCACTACCTGAGCTACCAGTCCGCCCTGAGCAAAGACCCCAACGAGAAGCGCGATCACATGGTCCTGCTGGAGTTCGTGACCGCCGCCGGGATCACTCTCGGCATGGACGAGCTGTACAAGTAACTCGGTACCAAATTCCAGAAAAGAGGCCTCCCGAAAGGGGGGCCTTTTTTCGTTTTGGTCCAATGGTCACCATATATCAAGTTTACGGCTAGCTCAGTCCTAGGTACTATGCTAGCTACTAGAGAAAGAGGAGAAATACTAGATGGCTGAAGCGCAAAATGATCCCCTGCTGCCGGGATACTCGTTTAATGCCCATCTGGTGGCGGGTTTAACGCCGATTGAGGCCAACGGTTATCTCGATTTTTTTATCGACCGACCGCTGGGAATGAAAGGTTATATTCTCAATCTCACCATTCGCGGTCAGGGGGTGGTGAAAAATCAGGGACGAGAATTTGTTTGCCGACCGGGTGATATTTTGCTGTTCCCGCCAGGAGAGATTCATCACTACGGTCGTCATCCGGAGGCTCGCGAATGGTATCACCAGTGGGTTTACTTTCGTCCGCGCGCCTACTGGCATGAATGGCTTAACTGGCCGTCAATATTTGCCAATACGGGGTTCTTTCGCCCGGATGAAGCGCACCAGCCGCATTTCAGCGACCTGTTTGGGCAAATCATTAACGCCGGGCAAGGGGAAGGGCGCTATTCGGAGCTGCTGGCGATAAATCTGCTTGAGCAATTGTTACTGCGGCGCATGGAAGCGATTAACGAGTCGCTCCATCCACCGATGGATAATCGGGTACGCGAGGCTTGTCAGTACATCAGCGATCACCTGGCAGACAGCAATTTTGATATCGCCAGCGTCGCACAGCATGTTTGCTTGTCGCCGTCGCGTCTGTCACATCTTTTCCGCCAGCAGTTAGGGATTAGCGTCTTAAGCTGGCGCGAGGACCAACGTATCAGCCAGGCGAAGCTGCTTTTGAGCACCACCCGGATGCCTATCGCCACCGTCGGTCGCAATGTTGGTTTTGACGATCAACTCTATTTCTCGCGGGTATTTAAAAAATGCACCGGGGCCAGCCCGAGCGAGTTCCGTGCCGGTTGTGAAGAAAAAGTGAATGATGTAGCCGTCAAGTTGTCATAATAACCAATTATTGAAGGCCGCTAACGCGGCCTTTTTTTGTTTCTGGTCTCCCAATGGCGGCGCGCCATCGAATGGCGCAAAACCTTTCGCGGTATGGCATGATAGCGCCCGGAAGAGAGTCAATTCAGGGTGGTGAATATGAAACCAGTAACGTTATACGATGTCGCAGAGTATGCCGGTGTCTCTTATCAGACCGTTTCCCGCGTGGTGAACCAGGCCAGCCACGTTTCTGCGAAAACGCGGGAAAAAGTGGAAGCGGCGATGGCGGAGCTGAATTACATTCCCAACCGCGTGGCACAACAACTGGCGGGCAAACAGTCGTTGCTGATTGGCGTTGCCACCTCCAGTCTGGCCCTGCACGCGCCGTCGCAAATTGTCGCGGCGATTAAATCTCGCGCCGATCAACTGGGTGCCAGCGTGGTGGTGTCGATGGTAGAACGAAGCGGCGTCGAAGCCTGTAAAGCGGCGGTGCACAATCTTCTCGCGCAACGCGTCAGTGGGCTGATCATTAACTATCCGCTGGATGACCAGGATGCCATTGCTGTGGAAGCTGCCTGCACTAATGTTCCGGCGTTATTTCTTGATGTCTCTGACCAGACACCCATCAACAGTATTATTTTCTCCCATGAGGACGGTACGCGACTGGGCGTGGAGCATCTGGTCGCATTGGGTCACCAGCAAATCGCGCTGTTAGCGGGCCCATTAAGTTCTGTCTCGGCGCGTCTGCGTCTGGCTGGCTGGCATAAATATCTCACTCGCAATCAAATTCAGCCGATAGCGGAACGGGAAGGCGACTGGAGTGCCATGTCCGGTTTTCAACAAACCATGCAAATGCTGAATGAGGGCATCGTTCCCACTGCGATGCTGGTTGCCAACGATCAGATGGCGCTGGGCGCAATGCGCGCCATTACCGAGTCCGGGCTGCGCGTTGGTGCGGATATCTCGGTAGTGGGATACGACGATACCGAAGATAGCTCATGTTATATCCCGCCGTTAACCACCATCAAACAGGATTTTCGCCTGCTGGGGCAAACCAGCGTGGACCGCTTGCTGCAACTCTCTCAGGGCCAGGCGGTGAAGGGCAATCAGCTGTTGCCAGTCTCACTGGTGAAAAGAAAAACCACCCTGGCGCCCAATACGCAAACCGCCTCTCCCCGCGCGTTGGCCGATTCATTAATGCAGCTGGCACGACAGGTTTCCCGACTGGAAAGCGGGCAGTGATAATCCAGGAGGAAAAAAATGTCCAGATTAGATAAAAGTAAAGTGATTAACAGCGCATTAGAGCTGCTTAATGAGGTCGGAATCGAAGGTTTAACAACCCGTAAACTCGCCCAGAAGCTAGGTGTAGAGCAGCCTACATTGTATTGGCATGTAAAAAATAAGCGGGCTTTGCTCGACGCCTTAGCCATTGAGATGTTAGATAGGCACCATACTCACTTTTGCCCTTTAGAAGGGGAAAGCTGGCAAGATTTTTTACGTAATAACGCTAAAAGTTTTAGATGTGCTTTACTAAGTCATCGCGATGGAGCAAAAGTACATTTAGGTACACGGCCTACAGAAAAACAGTATGAAACTCTCGAAAATCAATTAGCCTTTTTATGCCAACAAGGTTTTTCACTAGAGAATGCATTATATGCACTCAGCGCTGTGGGGCATTTTACTTTAGGTTGCGTATTGGAAGATCAAGAGCATCAAGTCGCTAAAGAAGAAAGGGAAACACCTACTACTGATAGTATGCCGCCATTATTACGACAAGCTATCGAATTATTTGATCACCAAGGTGCAGAGCCAGCCTTCTTATTCGGCCTTGAATTGATCATATGCGGATTAGAAAAACAACTTAAATGTGAAAGTGGGTCCTAATAATTGGTAACGAATCAGACAATTGACGGCTCGAGGGAGTAGCATAGGGTTTGCAGAATCCCTGCTTCGTCCATTTGACAGGCACATTATGCATCGATGATAAGCTGTCAAACATGAGCAGATCCTCTACGCCGGACGCATCGTGGCCGGCATCACCGGCGCCACAGGTGCGGTTGCTGGCGCCTATATCGCCGACATCACCGATGGGGAAGATCGGGCTCGCCACTTCGGGCTCATGAGCAAATATTTTATCTGAGGTGCTTCCTCGCTCACTGACTCGCTGCACGAGGCAGACCTCAGCGCTAGCGGAGTGTATACTGGCTTACTATGTTGGCACTGATGAGGGTGTCAGTGAAGTGCTTCATGTGGCAGGAGAAAAAAGGCTGCACCGGTGCGTCAGCAGAATATGTGATACAGGATATATTCCGCTTCCTCGCTCACTGACTCGCTACGCTCGGTCGTTCGACTGCGGCGAGCGGAAATGGCTTACGAACGGGGCGGAGATTTCCTGGAAGATGCCAGGAAGATACTTAACAGGGAAGTGAGAGGGCCGCGGCAAAGCCGTTTTTCCATAGGCTCCGCCCCCCTGACAAGCATCACGAAATCTGACGCTCAAATCAGTGGTGGCGAAACCCGACAGGACTATAAAGATACCAGGCGTTTCCCCTGGCGGCTCCCTCGTGCGCTCTCCTGTTCCTGCCTTTCGGTTTACCGGTGTCATTCCGCTGTTATGGCCGCGTTTGTCTCATTCCACGCCTGACACTCAGTTCCGGGTAGGCAGTTCGCTCCAAGCTGGACTGTATGCACGAACCCCCCGTTCAGTCCGACCGCTGCGCCTTATCCGGTAACTATCGTCTTGAGTCCAACCCGGAAAGACATGCAAAAGCACCACTGGCAGCAGCCACTGGTAATTGATTTAGAGGAGTTAGTCTTGAAGTCATGCGCCGGTTAAGGCTAAACTGAAAGGACAAGTTTTGGTGACTGCGCTCCTCCAAGCCAGTTACCTCGGTTCAAAGAGTTGGTAGCTCAGAGAACCTTCGAAAAACCGCCCTGCAAGGCGGTTTTTTCGTTTTCAGAGCAAGAGATTACGCGCAGACCAAAACGATCTCAAGAAGATCATCTTATTAAGGGGTCTGACGCTCAGTGGAACGAAAAATCAATCTAAAGTATATATGAGTAAACTTGGTCTGACAGTTACCTTAGAAAAACTCATCGAGCATCAAATGAAACTGCAATTTATTCATATCAGGATTATCAATACCATATTTTTGAAAAAGCCGTTTCTGTAATGAAGGAGAAAACTCACCGAGGCAGTTCCATAGGATGGCAAGATCCTGGTATCGGTCTGCGATTCCGACTCGTCCAACATCAATACAACCTATTAATTTCCCCTCGTCAAAAATAAGGTTATCAAGTGAGAAATCACCATGAGTGACGACTGAATCCGGTGAGAATGGCAAAAGCTTATGCATTTCTTTCCAGACTTGTTCAACAGGCCAGCCATTACGCTCGTCATCAAAATCACTCGCATCAACCAAACCGTTATTCATTCGTGATTGCGCCTGAGCGAGACGAAATACGCGATCGCTGTTAAAAGGACAATTACAAACAGGAATCGAATGCAACCGGCGCAGGAACACTGCCAGCGCATCAACAATATTTTCACCTGAATCAGGATATTCTTCTAATACCTGGAATGCTGTTTTCCCGGGGATCGCAGTGGTGAGTAACCATGCATCATCAGGAGTACGGATAAAATGCTTGATGGTCGGAAGAGGCATAAATTCCGTCAGCCAGTTTAGTCTGACCATCTCATCTGTAACATCATTGGCAACGCTACCTTTGCCATGTTTCAGAAACAACTCTGGCGCATCGGGCTTCCCATACAATCGATAGATTGTCGCACCTGATTGCCCGACATTATCGCGAGCCCATTTATACCCATATAAATCAGCATCCATGTTGGAATTTAATCGCGGCCTCGAGCAAGACGTTTCCCGTTGAATATGGCTCATAACACCCCTTGTATTACTGTTTATGTAAGCAGACAGTTTTATTGTTCATGATGATATATTTTTATCTTGTGCAATGTACATCAGAGATTTTGAGACACAACCAATTATTGAAGGCCTCCCTAACGGGGGGCCTTTTTTTGTTTCTGGTCTCCC

>NC_010473.1
AGCTTTTCATTCTGACTGCAACGGGCAATATGTCTCTGTGTGGATTAAAAAAAGAGTGTCTGATAGCAGC
TTCTGAACTGGTTACCTGCCGTGAGTAAATTAAAATTTTATTGACTTAGGTCACTAAATACTTTAACCAA
TATAGGCATAGCGCACAGACAGATAAAAATTACAGAGTACACAACATCCATGAAACGCATTAGCACCACC
ATTACCACCACCATCACCATTACCACAGGTAACGGTGCGGGCTGACGCGTACAGGAAACACAGAAAAAAG
CCCGCACCTGACAGTGCGGGCTTTTTTTTTCGACCAAAGGTAACGAGGTAACAACCATGCGAGTGTTGAA
GTTCGGCGGTACATCAGTGGCAAATGCAGAACGTTTTCTGCGTGTTGCCGATATTCTGGAAAGCAATGCC
AGGCAGGGGCAGGTGGCCACCGTCCTCTCTGCCCCCGCCAAAATCACCAACCACCTGGTGGCGATGATTG
AAAAAACCATTAGCGGCCAGGATGCTTTACCCAATATCAGCGATGCCGAACGTATTTTTGCCGAACTTTT
GACGGGACTCGCCGCCGCCCAGCCGGGGTTCCCGCTGGCGCAATTGAAAACTTTCGTCGATCAGGAATTT
GCCCAAATAAAACATGTCCTGCATGGCATTAGTTTGTTGGGGCAGTGCCCGGATAGCATCAACGCTGCGC
TGATTTGCCGTGGCGAGAAAATGTCGATCGCCATTATGGCCGGCGTATTAGAAGCGCGCGGTCACAACGT
TACTGTTATCGATCCGGTCGAAAAACTGCTGGCAGTGGGGCATTACCTCGAATCTACCGTCGATATTGCT
GAGTCCACCCGCCGTATTGCGGCAAGCCGCATTCCGGCTGATCACATGGTGCTGATGGCAGGTTTCACCG
CCGGTAATGAAAAAGGCGAACTGGTGGTGCTTGGACGCAACGGTTCCGACTACTCTGCTGCGGTGCTGGC
TGCCTGTTTACGCGCCGATTGTTGCGAGATTTGGACGGACGTTGACGGGGTCTATACCTGCGACCCGCGT
CAGGTGCCCGATGCGAGGTTGTTGAAGTCGATGTCCTACCAGGAAGCGATGGAGCTTTCCTACTTCGGCG
CTAAAGTTCTTCACCCCCGCACCATTACCCCCATCGCCCAGTTCCAGATCCCTTGCCTGATTAAAAATAC
CGGAAATCCTCAAGCACCAGGTACGCTCATTGGTGCCAGCCGTGATGAAGACGAATTACCGGTCAAGGGC
ATTTCCAATCTGAATAACATGGCAATGTTCAGCGTTTCTGGTCCGGGGATGAAAGGGATGGTCGGCATGG
CGGCGCGCGTCTTTGCAGCGATGTCACGCGCCCGTATTTCCGTGGTGCTGATTACGCAATCATCTTCCGA
ATACAGCATCAGTTTCTGCGTTCCACAAAGCGACTGTGTGCGAGCTGAACGGGCAATGCAGGAAGAGTTC
TACCTGGAACTGAAAGAAGGCTTACTGGAGCCGCTGGCAGTGACGGAACGGCTGGCCATTATCTCGGTGG
TAGGTGATGGTATGCGCACCTTGCGTGGGATCTCGGCGAAATTCTTTGCCGCACTGGCCCGCGCCAATAT
CAACATTGTCGCCATTGCTCAGGGATCTTCTGAACGCTCAATCTCTGTCGTGGTAAATAACGATGATGCG
ACCACTGGCGTGCGCGTTACTCATCAGATGCTGTTCAATACCGATCAGGTTATCGAAGTGTTTGTGATTG
GCGTCGGTGGCGTTGGCGGTGCGCTGCTGGAGCAACTGAAGCGTCAGCAAAGCTGGCTGAAGAATAAACA
TATCGACTTACGTGTCTGCGGTGTTGCCAACTCGAAGGCTCTGCTCACCAATGTACATGGCCTTAATCTG
GAAAACTGGCAGGAAGAACTGGCGCAAGCCAAAGAGCCGTTTAATCTCGGGCGCTTAATTCGCCTCGTGA
AAGAATATCATCTGCTGAACCCGGTCATTGTTGACTGCACTTCCAGCCAGGCAGTGGCGGATCAATATGC
CGACTTCCTGCGCGAAGGTTTCCACGTTGTCACGCCGAACAAAAAGGCCAACACCTCGTCGATGGATTAC
TACCATCAGTTGCGTTATGCGGCGGAAAAATCGCGGCGTAAATTCCTCTATGACACCAACGTTGGGGCTG
GATTACCGGTTATTGAGAACCTGCAAAATCTGCTCAATGCAGGTGATGAATTGATGAAGTTCTCCGGCAT
TCTTTCTGGTTCGCTTTCTTATATCTTCGGCAAGTTAGACGAAGGCATGAGTTTCTCCGAGGCGACCACG
CTGGCGCGGGAAATGGGTTATACCGAACCGGACCCGCGAGATGATCTTTCTGGTATGGATGTGGCGCGTA
AACTATTGATTCTCGCTCGTGAAACGGGACGTGAACTGGAGCTGGCGGATATTGAAATTGAACCTGTGCT
GCCCGCAGAGTTTAACGCCGAGGGTGATGTTGCCGCTTTTATGGCGAATCTGTCACAACTCGACGATCTC
TTTGCCGCGCGCGTGGCGAAGGCCCGTGATGAAGGAAAAGTTTTGCGCTATGTTGGCAATATTGATGAAG
ATGGCGTCTGCCGCGTGAAGATTGCCGAAGTGGATGGTAATGATCCGCTGTTCAAAGTGAAAAATGGCGA
AAACGCCCTGGCCTTCTATAGCCACTATTATCAGCCGCTGCCGTTGGTACTGCGCGGATATGGTGCGGGC
AATGACGTTACAGCTGCCGGTGTCTTTGCTGATCTGCTACGTACCCTCTCATGGAAGTTAGGAGTCTGAC
ATGGTTAAAGTTTATGCCCCGGCTTCCAGTGCCAATATGAGCGTCGGGTTTGATGTGCTCGGGGCGGCGG
TGACACCTGTTGATGGTGCATTGCTCGGAGATGTAGTCACGGTTGAGGCGGCAGAGACATTCAGTCTCAA
CAACCTCGGACGCTTTGCCGATAAGCTGCCGTCAGAACCACGGGAAAATATCGTTTATCAGTGCTGGGAG
CGTTTTTGCCAGGAACTGGGTAAGCAAATTCCAGTGGCGATGACCCTGGAAAAGAATATGCCGATCGGTT
CGGGCTTAGGCTCCAGTGCCTGTTCGGTGGTCGCGGCGCTGATGGCGATGAATGAACACTGCGGCAAGCC
GCTTAATGACACTCGTTTGCTGGCTTTGATGGGCGAGCTGGAAGGCCGTATCTCCGGCAGCATTCATTAC
GACAACGTGGCACCGTGTTTTCTCGGTGGTATGCAGTTGATGATCGAAGAAAACGACATCATCAGCCAGC
AAGTGCCAGGGTTTGATGAGTGGCTGTGGGTGCTGGCGTATCCGGGGATTAAAGTCTCGACGGCAGAAGC
CAGGGCTATTTTACCGGCGCAGTATCGCCGCCAGGATTGCATTGCGCACGGGCGACATCTGGCAGGCTTC
ATTCACGCCTGCTATTCCCGTCAGCCTGAGCTTGCCGCGAAGCTGATGAAAGATGTTATCGCTGAACCCT
ACCGTGAACGGTTACTGCCAGGCTTCCGGCAGGCGCGGCAGGCGGTCGCGGAAATCGGCGCGGTAGCGAG
CGGTATCTCCGGCTCCGGCCCGACCTTGTTCGCTCTGTGTGACAAGCCGGAAACCGCCCAGCGCGTTGCC
GACTGGTTGGGTAAGAACTACCTGCAAAATCAGGAAGGTTTTGTTCATATTTGCCGGCTGGATACGGCGG
GCGCACGAGTACTGGAAAACTAAATGAAACTCTACAATCTGAAAGATCACAACGAGCAGGTCAGCTTTGC
GCAAGCCGTAACCCAGGGGTTGGGCAAAAATCAGGGGCTGTTTTTTCCGCACGACCTGCCGGAATTCAGC
CTGACTGAAATTGATGAGATGCTGAAGCTGGATTTTGTCACCCGCAGTGCGAAGATCCTCTCGGCGTTTA
TTGGTGATGAAATCCCACAGGAAATCCTGGAAGAGCGCGTGCGCGCGGCGTTTGCCTTCCCGGCTCCGGT
CGCCAATGTTGAAAGCGATGTCGGTTGTCTGGAATTGTTCCACGGGCCAACGCTGGCATTTAAAGATTTC
GGCGGTCGCTTTATGGCACAAATGCTGACCCATATTGCGGGTGATAAGCCAGTGACCATTCTGACCGCGA
CCTCCGGTGATACCGGAGCGGCAGTGGCTCATGCTTTCTACGGTTTACCGAATGTGAAAGTGGTTATCCT
CTATCCACGAGGCAAAATCAGTCCACTGCAAGAAAAACTGTTCTGTACATTGGGCGGCAATATCGAAACT
GTTGCCATCGACGGCGATTTCGATGCCTGTCAGGCGCTGGTGAAGCAGGCGTTTGATGATGAAGAACTGA
AAGTGGCGCTAGGGTTAAACTCGGCTAACTCGATTAACATCAGCCGTTTGCTGGCGCAGATTTGCTACTA
CTTTGAAGCTGTTGCGCAGCTGCCGCAGGAGACGCGCAACCAGCTGGTTGTCTCGGTGCCAAGCGGAAAC
TTCGGCGATTTGACGGCGGGTCTGCTGGCGAAGTCACTCGGTCTGCCGGTGAAACGTTTTATTGCTGCGA
CCAACGTGAACGATACCGTGCCACGTTTCCTGCACGACGGTCAGTGGTCACCCAAAGCGACTCAGGCGAC
GTTATCCAACGCGATGGACGTGAGTCAGCCGAACAACTGGCCGCGTGTGGAAGAGTTGTTCCGCCGCAAA
ATCTGGCAACTGAAAGAGCTGGGTTATGCAGCCGTGGATGATGAAACCACGCAACAGACAATGCGTGAGT
TAAAAGAACTGGGCTACACTTCGGAGCCGCACGCTGCCGTAGCTTATCGTGCGCTGCGTGATCAGTTGAA
TCCAGGCGAATATGGCTTGTTCCTCGGCACCGCGCATCCGGCGAAATTTAAAGAGAGCGTGGAAGCGATT
CTCGGTGAAACGTTGGATCTGCCAAAAGAGCTGGCAGAACGTGCTGATTTACCCTTGCTTTCACATAATC
TGCCCGCCGATTTTGCTGCGTTGCGTAAATTGATGATGAATCATCAGTAAAATCTATTCATTATCTCAAT
CAGGCCGGGTTTGCTTTTATGCAGCCCGGCTTTTTTATGAAGAAATTATGGAGAAAAATGACAGGGAAAA
AGGAGAAATTCTCAATAAATGCGGTAACTTAGAGATTAGGATTGCGGAGAATAACAACCGCCGTTCTCAT
CGAGTAATCTCCGGATATCGACCCATAACGGGCAATGATAAAAGGAGTAACCTGTGAAAAAGATGCAATC
TATCGTACTCGCACTTTCCCTGGTTCTGGTCGCTCCCATGGCAGCACAGGCTGCGGAAATTACGTTAGTC
CCGTCAGTAAAATTACAGATAGGCGATCGTGATAATCGTGGCTATTACTGGGATGGAGGTCACTGGCGCG
ACCACGGCTGGTGGAAACAACATTATGAATGGCGAGGCAATCGCTGGCACCTACACGGACCGCCGCCACC
GCCGCGCCACCATAAGAAAGCTCCTCATGATCATCACGGCGGTCATGGTCCAGGCAAACATCACCGCTAA
ATGACAAATGCCGGGTAACAATCCGGCATTCAGCGCCTGATGCGACGCTGGCGCGTCTTATCAGGCCTAC
GTTAATTCTGCAATATATTGAATCTGCATGCTTTTGTAGGCAGGATAAGGCGTTCACGCCGCATCCGGCA
TTGACTGCAAACTTAACGCTGCTCGTAGCGTTTAAACACCAGTTCGCCATTGCTGGAGGAATCTTCATCA
AAGAAGTAACCTTCGCTATTAAAACCAGTCAGTTGCTCTGGTTTGGTCAGCCGATTTTCAATAATGAAAC
GACTCATCAGACCGCGTGCTTTCTTAGCGTAGAAGCTGATGATCTTAAATTTGCCGTTCTTCTCATCGAG
GAACACCGGCTTGATAATCTCGGCATTCAATTTCTTCGGCTTCACCGATTTAAAATACTCATCTGACGCC
AGATTAATCACCACATTATCGCCTTGTGCTGCGAGCGCCTCGTTCAGCTTGTTGGTGATGATATCTCCCC
AGAATTGATACAGATCTTTCCCTCGGGCATTCTCAAGACGGATCCCCATTTCCAGACGATAAGGCTGCAT
TAAATCGAGCGGGCGGAGTACGCCATACAAGCCGGAAAGCATTCGCAAATGCTGTTGGGCAAAATCGAAA
TCGTCTTCGCTGAAGGTTTCGGCCTGCAAGCCGGTGTAGACATCACCTTTAAACGCCAGAATCGCCTGGC
GGGCATTCGCCGGCGTGAAATCTGGCTGCCAGTCATGAAAGCGAGCGGCGTTGATACCCGCCAGTTTGTC
GCTGATGCGCATCAGCGTGCTAATCTGCGGAGGCGTCAGTTTCCGCGCCTCATGGATCAACTGCTGGGAA
TTGTCTAACAGCTCCGGCAGCGTATAGCGCGTGGTGGTCAACGGGCTTTGGTAATCAAGCGTTTTCGCAG
GTGAAATAAGAATCAGCATATCCAGTCCTTGCAGGAAATTTATGCCGACTTTAGCAAAAAATGAGAATGA
GTTGATCGATAGTTGTGATTACTCCTGCGAAACATCATCCCACGCGTCCGGAGAAAGCTGGCGACCGATA
TCCGGATAACGCAATGGATCAAACACCGGGCGCACGCCGAGTTTACGCTGGCGTAGATAATCACTGGCAA
TGGTATGAACCACAGGCGAGAGCAGTAAAATGGCGGTCAAATTGGTAATAGCCATGCAGGCCATTATGAT
ATCTGCCAGTTGCCACATCAGCGGAAGGCTTAGCAAGGTGCCGCCGATGACCGTTGCGAAGGTGCAGATC
CGCAAACACCAGATCGCTTTAGGGTTGTTCAGGCGTAAAAAGAAGAGATTGTTTTCGGCATAAATGTAGT
TGGCAACGATGGAGCTGAAGGCAAACAGAATAACCACAAGGGTAACAAACTCAGCACCCCAGGAACCCAT
TAGCACCCGCATCGCCTTCTGGATAAGCTGAATACCTTCCAGCGGCATGTAGGTTGTGCCGTTACCCGCC
AGTAATATCAGCATGGCGCTTGCCGTACAGATGACCAGGGTGTCGATAAAAATGCCAATCATCTGGACAA
TCCCTTGCGCTGCCGGATGCGGAGGCCAGGACGCCGCTGCCGCTGCCGCGTTTGGCGTCGAACCCATTCC
CGCCTCATTGGAAAACATACTGCGCTGAAAACCGTTAGTAATCGCCTGGCTTAAGGTATATCCCGCCGCG
CCGCCTGCCGCTTCCTGCCAGCCAAAAGCACTCTCAAAAATAGACCAAATGACGTGGGGAAGTTGCCCGA
TATTCATTACGCAAATTACCAGGCTGGTCAGTACCCAGATTATCGCCATCAACGGGACAAAGCCCTGCAT
GAGCCGGGCGACGCCATGAAGACCGCGAGTGATTGCCAGCAGAGTAAAGACAGCGAGAATAATGCCTGTC
ACCAGCGGGGGAAAATCAAAAGAAAAACTCAGGGCGCGGGCAACGGCGTTCGCTTGAACTCCGCTGAAAA
TTATGCCATAGGCGATGAGCAAAAAGACGGCGAACAGAACGCCCATCCAGCGCATCCCCAGCCCGCGCGC
CATATACCATGCCGGTCCGCCACGAAACTGCCCATTGACGTCACGTTCTTTATAAAGTTGTGCCAGAGAA
CATTCGGCAAACGAGGTCGCCATGCCGATAAACGCGGCAACCCACATCCAAAAGACGGCTCCAGGTCCAC
CGGCGGTAATAGCCAGCGCAACGCCGGCCAGGTTGCCGCTACCCACGCGCGCCGCAAGACTGGTACACAA
TGACTGAAATGAGGTTAAACCGCCTGGCTGTGGATGAATGCTATTTTTAAGACTTTTGCCAAACTGGCGG
ATGTAGCGAAACTGCACAAATCCGGTGCGAAAAGTGAACCAACAACCTGCGCCGAAGAGCAGGTAAATCA
TTACCGATCCCCAAAGGACGCTGTTAATGAAGGAGAAAAAATCTGGCATGCATATCCCTCTTATTGCCGG
TCGCGATGACTTTCCTGTGTAAACGTTACCAATTGTTTAAGAAGTATATACGCTACGAGGTACTTGATAA
CTTCTGCGTAGCATACATGAGGTTTTGTATAAAAATGGCGGGCGATATCAACGCAGTGTCAGAAATCCGA
AACAGTCTCGCCTGGCGATAACCGTCTTGTCGGCGGTTGCGCTGACGTTGCGTCGTGATATCATCAGGGC
AGACCGGTTACATCCCCCTAACAAGCTGTTTAAAGAGAAATACTATCATGACGGACAAATTGACCTCCCT
TCGTCAGTACACCACCGTAGTGGCCGACACTGGGGACATCGCGGCAATGAAGCTGTATCAACCGCAGGAT
GCCACAACCAACCCTTCTCTCATTCTTAACGCAGCGCAGATTCCGGAATACCGTAAGTTGATTGATGATG
CTGTCGCCTGGGCGAAACAGCAGAGCAACGATCGCGCGCAGCAGATCGTGGACGCGACCGACAAACTGGC
AGTAAATATTGGTCTGGAAATCCTGAAACTGGTTCCGGGCCGTATCTCAACTGAAGTTGATGCGCGTCTT
TCCTATGACACCGAAGCGTCAATTGCGAAAGCAAAACGCCTGATCAAACTCTACAACGATGCTGGTATTA
GCAACGATCGTATTCTGATCAAACTGGCTTCTACCTGGCAGGGTATCCGTGCTGCAGAACAGCTGGAAAA
AGAAGGCATCAACTGTAACCTGACCCTGCTGTTCTCCTTCGCTCAGGCTCGTGCTTGTGCGGAAGCGGGC
GTGTTCCTGATCTCGCCGTTTGTTGGCCGTATTCTTGACTGGTACAAAGCGAATACCGATAAGAAAGAGT
ACGCTCCGGCAGAAGATCCGGGCGTGGTTTCTGTATCTGAAATCTACCAGTACTACAAAGAGCACGGTTA
TGAAACCGTGGTTATGGGCGCAAGCTTCCGTAACATCGGCGAAATTCTGGAACTGGCAGGCTGCGACCGT
CTGACCATCGCACCGGCACTGCTGAAAGAGCTGGCGGAGAGCGAAGGGGCTATCGAACGTAAACTGTCTT
ACACCGGCGAAGTGAAAGCGCGTCCGGCGCGTATCACTGAGTCCGAGTTCCTGTGGCAGCACAACCAGGA
TCCAATGGCAGTAGATAAACTGGCGGAAGGTATCCGTAAGTTTGCTATTGACCAGGAAAAACTGGAAAAA
ATGATCGGCGATCTGCTGTAATCATTCTTAGCGTGACCGGGAAGTCGGTCACGCTACCTCTTCTGAAGCC
TGTCTGTCACTCCCTTCGCAGTGTATCATTCTGTTTAACGAGACTGTTTAAACGGAAAAATCTTGATGAA
TACTTTACGTATTGGCTTAGTTTCCATCTCTGATCGCGCATCCAGCGGCGTTTATCAGGATAAAGGCATC
CCTGCGCTGGAAGAATGGCTGACATCGGCGCTAACCACGCCGTTTGAACTGGAAACCCGCTTAATCCCCG
ATGAGCAGGCGATCATCGAGCAAACGTTGTGTGAGCTGGTGGATGAAATGAGTTGCCATCTGGTGCTCAC
CACGGGCGGAACTGGCCCGGCGCGTCGTGACGTAACGCCCGATGCGACGCTGGCAGTAGCGGACCGCGAG
ATGCCTGGCTTTGGTGAACAGATGCGCCAGATCAGCCTGCATTTTGTACCAACTGCGATCCTTTCGCGTC
AGGTGGGCGTGATTCGCAAACAGGCGCTGATCCTTAACTTACCCGGTCAGCCGAAGTCTATTAAAGAGAC
GCTGGAAGGTGTGAAGGACGCTGAGGGTAACGTTGTGGTACACGGTATTTTTGCCAGCGTACCGTACTGC
ATTCAGTTGCTGGAAGGGCCATACGTTGAAACGGCACCGGAAGTGGTTGCAGCATTCAGACCGAAGAGTG
CAAGACGCGACGTTAGCGAATAAAAAAATCCCCCCGAGCGGGGGGATCTCAAAACAATTAGTGGGATTCA
CCAATCGGCAGAACGGTGCGACCAAACTGCTCGTTCAGTACTTCACCCATCGCCAGATAGATTGCGCTGG
CACCGCAGATCAGCCCAATCCAGCCGGCAAAGTGGATGATTGCGGCGTTACCGGCAATGTTACCGATCGC
CAGCAGGGCAAACAGCACGGTCAGGCTAAAGAAAACGAATTGCAGAACGCGTGCGCCTTTCAGCGTGCCG
AAGAACATAAACAGCGTAAATACGCCCCACAGACCCAGGTAGACACCAAGGAACTGTGCATTTGGCGCAT
CGGTCAGACCCAGTTTCGGCATCAGCAGAATCGCAACCAGCGTCAGCCAGAAAGAACCGTAAGAGGTGAA
TGCGGTTAAACCGAAAGTGTTGCCTTTTTTGTACTCCAGCAGACCAGCAAAAATTTGCGCGATGCCGCCG
TAGAAAATGCCCATGGCAAGAATAATACCGTCCAGAGCGAAATAACCCACGTTGTGCAGGTTAAGCAGAA
TGGTGGTCATGCCGAAGCCCATCAGGCCCAGCGGTGCCGGATTAGCCAACTTAGTGTTGCCCATAATTCC
TCAAAAATCATCATCGAATGAATGGTGAAATAATTTCCCTGAATAACTGTAGTGTTTTCAGGGCGCGGCA
TAATAATCAGCCAGTGGGGCAGTGTCTACGATCTTTTGAGGGGAAAATGAAAATTTTCCCCGGTTTCCGG
TATCAGACCTGAGTGGCGCTAACCATCCGGCGCAGGCAGGCGATTTGCAGTACGGCTGGAATCGTCACGC
GATAGGCGCTGCCGCTGACCGCTTTAACCCCATTTAGTGCCGCACCTACAGGGCCTCCCAGCCCCGCGCC
GCGCAGCAAACCATGCCCAAGTACGCTCATTGCTGCGTGGGTGCGTAAAATGCGGGTCAGTTGGCTGGAA
AGCAAATGCGACACACCTTTTGCCAATAATTTGTCTTTCATCAGCAGCGGCAGCAGCTCTTCCAGCTCAT
TCACCCTGGCATCGACCGCGTGCAGAAACTCCTGCTTATGTTCCTCGTCCATTTTCTTCCAGGTATTACG
CAGAAATTGTTCCAGTAACTGTTGCTCAATTTCAAACGTAGACATCTCTTTGTCGGCTTTCAGCTTCAAT
CGCTTTGAAACATCGAGCAAAATGGCCCGATACAATTTACCGTGTCCGCGCAGTTTGTTGGCGATACTAT
CGCCACCAAAATGCTGTAATTCTCCGGCAATCAGCTGCCAGTTGCGGCGATGTTGCTCGGGATGCCCTTC
CATCGATTTAAACAGTTCGTTGCGCATCAGTACGCTGGAGAGGCGAGTTTTGCCTTTTTCATTATGGGTG
AGCAATCGGGCGAAATTTGCCAACTGTTCCTCACTACAATGCTGAAGAAAATCCAGATCTGAATCATTCA
GGTAATTAACATTCATTTTTTGTGGCTTCTATATTCTGGCGTTAGTCGTCGCCGATAATTTTCAGCGTGG
CCATATCCGATGAGTTCACCGTATGACCCGAAAAGGTGATTTTTGAGACGCAGCGTTTATTGTCGTTATC
GCTGTTAATGTTGATCCAGTCAGTGGTTTGCCCTTCTTTTATTTCTGAAGGAATATTCAGGCTCTGACTG
GCGCTACGGGCGGCTTTGAAATAAACCGATGCACCGCTTAACTGTAAATCGCCATGGTCGGCAGAGAGTT
GTATGCGTTTCACAATGCGACAAACAGGAAGTTTCAGCGCCAGATCGTTGGTTTCGTTACGCGGCATTGC
AATGGCGCCGAGGAGTTTATGGTCGTTTGCCTGCGCCGTGCAGCACAGCATCAGGCTAATCGCCAGGCTG
GCGGAAATCGTAAAAACGGATTTCATAAGGATTCTCTTAGTGGGAAGAGGTAGGGGGATGAATACCCACT
AGTTTACTGCTGATAAAGAGAAGATTCAGGCACGTAATCTTTTCTTTTTATTACAATTTTTTGATGAATG
CCTTGGCTGCGATTCATTCTTTATATGAATAAAATTGCTGTCAATTTTACGTCTTGTCCTGCCATATCGC
GAAATTTCTGCGCAAAAGCACAAAAAATTTTTGCATCTCCCCCTTGATGACGTGGTTTACGACCCCATTT
AGTAGTCAACCGCAGTGAGTGAGTCTGCAAAAAAATGAAATTGGGCAGTTGAAACCAGACGTTTCGCCCC
TATTACAGACTCACAACCACATGATGACCGAATATATAGTGGAGACGTTTAGATGGGTAAAATAATTGGT
ATCGACCTGGGTACTACCAACTCTTGTGTAGCGATTATGGATGGCACCACTCCTCGCGTGCTGGAGAACG
CCGAAGGCGATCGCACCACGCCTTCTATCATTGCCTATACCCAGGATGGTGAAACTCTAGTTGGTCAGCC
GGCTAAACGTCAGGCAGTGACGAACCCGCAAAACACTCTGTTTGCGATTAAACGCCTGATTGGTCGCCGC
TTCCAGGACGAAGAAGTACAGCGTGATGTTTCCATCATGCCGTTCAAAATTATTGCTGCTGATAACGGCG
ACGCATGGGTCGAAGTTAAAGGCCAGAAAATGGCACCGCCGCAGATTTCTGCTGAAGTGCTGAAAAAAAT
GAAGAAAACCGCTGAAGATTACCTGGGTGAACCGGTAACTGAAGCTGTTATCACCGTACCGGCATACTTT
AACGATGCTCAGCGTCAGGCAACCAAAGACGCAGGCCGTATCGCTGGTCTGGAAGTAAAACGTATCATCA
ACGAACCGACCGCAGCTGCGCTGGCTTACGGTCTGGACAAAGGCACTGGCAACCGTACTATCGCGGTTTA
TGACCTGGGTGGTGGTACTTTCGATATTTCTATTATCGAAATCGACGAAGTTGACGGCGAAAAAACCTTC
GAAGTTCTGGCAACCAACGGTGATACCCACCTGGGGGGTGAAGACTTCGACAGCCGTCTGATCAACTATC
TGGTTGAAGAATTCAAGAAAGATCAGGGCATTGACCTGCGCAACGATCCGCTGGCAATGCAGCGCCTGAA
AGAAGCGGCAGAAAAAGCGAAAATCGAACTGTCTTCCGCTCAGCAGACCGACGTTAACCTGCCATACATC
ACTGCAGACGCGACCGGTCCGAAACACATGAACATCAAAGTGACTCGTGCGAAACTGGAAAGCCTGGTTG
AAGATCTGGTAAACCGTTCCATTGAGCCGCTGAAAGTTGCACTGCAGGACGCTGGCCTGTCCGTATCTGA
TATCGACGACGTTATCCTCGTTGGTGGTCAGACTCGTATGCCAATGGTTCAGAAGAAAGTTGCTGAGTTC
TTTGGTAAAGAGCCGCGTAAAGACGTTAACCCGGACGAAGCTGTAGCAATCGGTGCTGCTGTTCAGGGTG
GTGTTCTGACTGGTGACGTAAAAGACGTACTGCTGCTGGACGTTACCCCGCTGTCTCTGGGTATCGAAAC
CATGGGCGGTGTGATGACGACGCTGATCGCGAAAAACACCACTATCCCGACCAAGCACAGCCAGGTGTTC
TCTACCGCTGAAGACAACCAGTCTGCGGTAACCATCCATGTGCTGCAGGGTGAACGTAAACGTGCGGCTG
ATAACAAATCTCTGGGTCAGTTCAACCTAGATGGTATCAACCCGGCACCGCGCGGCATGCCGCAGATCGA
AGTTACCTTCGATATCGATGCTGACGGTATCCTGCACGTTTCCGCGAAAGATAAAAACAGCGGTAAAGAG
CAGAAGATCACCATCAAGGCTTCTTCTGGTCTGAACGAAGATGAAATCCAGAAAATGGTACGCGACGCAG
AAGCTAACGCCGAAGCTGACCGTAAGTTTGAAGAGCTGGTACAGACTCGCAACCAGGGCGACCATCTGCT
GCACAGCACCCGTAAGCAGGTTGAAGAAGCAGGCGACAAACTGCCGGCTGACGACAAAACTGCTATCGAG
TCTGCGCTGACTGCACTGGAAACTGCTCTGAAAGGTGAAGACAAAGCCGCTATCGAAGCGAAAATGCAGG
AACTGGCACAGGTTTCCCAGAAACTGATGGAAATCGCCCAGCAGCAACATGCCCAGCAGCAGACTGCCGG
TGCTGATGCTTCTGCAAACAACGCGAAAGATGACGATGTTGTCGACGCTGAATTTGAAGAAGTCAAAGAC
AAAAAATAATCGCCCTATAAACGGGTAATTATACTGACACGGGCGAAGGGGAATTTCCTCTCCGCCCGTG
CATTCATCTAGGGGCAATTTAAAAAAGATGGCTAAGCAAGATTATTACGAGATTTTAGGCGTTTCCAAAA
CAGCGGAAGAGCGTGAAATCAGAAAGGCCTACAAACGCCTGGCCATGAAATACCACCCGGACCGTAACCA
GGGTGACAAAGAGGCCGAGGCGAAATTTAAAGAGATCAAGGAAGCTTATGAAGTTCTGACCGACTCGCAA
AAACGTGCGGCATACGATCAGTATGGTCATGCTGCGTTTGAGCAAGGTGGCATGGGCGGCGGCGGTTTTG
GCGGCGGCGCAGACTTCAGCGATATTTTTGGTGACGTTTTCGGCGATATTTTTGGCGGCGGACGTGGTCG
TCAACGTGCGGCGCGCGGTGCTGATTTACGCTATAACATGGAGCTCACCCTCGAAGAAGCTGTACGTGGC
GTGACCAAAGAGATCCGCATTCCGACTCTGGAAGAGTGTGACGTTTGCCACGGTAGCGGTGCAAAACCAG
GTACACAGCCGCAGACTTGTCCGACCTGTCATGGTTCTGGTCAGGTGCAGATGCGCCAGGGATTCTTCGC
TGTACAGCAGACCTGTCCACACTGTCAGGGCCGCGGTACGCTGATCAAAGATCCGTGCAACAAATGTCAT
GGTCATGGTCGTGTTGAGCGCAGCAAAACGCTGTCCGTTAAAATCCCGGCAGGGGTGGACACTGGAGACC
GCATCCGTCTTGCGGGCGAAGGTGAAGCGGGCGAGCATGGCGCACCGGCAGGCGATCTGTACGTTCAGGT
TCAGGTTAAACAGCACCCGATTTTCGAGCGTGAAGGCAACAACCTGTATTGCGAAGTCCCGATCAACTTC
GCTATGGCGGCGCTGGGTGGCGAAATCGAAGTACCGACCCTTGATGGTCGCGTCAAACTGAAAGTGCCTG
GCGAAACCCAGACCGGTAAGCTATTCCGTATGCGCGGTAAAGGCGTCAAGTCTGTCCGCGGTGGCGCACA
GGGTGATTTGCTGTGCCGCGTTGTCGTCGAAACACCGGTAGGCCTGAACGAAAGGCAGAAACAGCTGCTG
CAAGAGCTGCAAGAAAGCTTCGGTGGCCCAACCGGCGAGCACAACAGCCCGCGCTCAAAGAGCTTCTTTG
ATGGTGTGAAGAAGTTTTTTGACGACCTGACCCGCTAACCTCCCCAAAAGCCTGCCCGTGGGCAGGCCTG
GGTAAAAATAGGGTGCGTTGAAGATATGCGAGCACCTGTAAAGTGGCGGGGATCACTCCCATAAGCGCTA
ACTTAAGGGTTGTGGTATTACGCCTGATATGATTTAACGTGCCGATGAATTACTCTCACGATAACTGGTC
AGCAATTCTGGCCCATATTGGTAAGCCCGAAGAACTGGATACTTCGGCACGTAATGCCGGGGCTCTAACC
CGCCGCCGCGAAATTCGTGATGCTGCAACTCTGCTACGTCTGGGGCTGGCTTACGGCCCCGGGGGGATGT
CATTACGTGAAGTCACTGCATGGGCTCAGCTCCATGACGTTGCAACATTATCTGACGTGGCTCTCCTGAA
GCGGCTGCGGAATGCCGCCGACTGGTTTGGCATACTTGCCGCACAAACACTTGCTGTACGCGCCGCAGTT
ACGGGTTGTACAAGCGGAAAGAGATTGCGTCTTGTCGATGGAACAGCAATCAGTGCGCCCGGGGGCGGCA
GCGCTGAATGGCGACTACATATGGGATATGATCCTCATACCTGTCAGTTCACTGATTTTGAGCTAACCGA
CAGCAGAGACGCTGAACGGCTGGACCGATTTGCGCAAACGGCAGACGAGATACGCATTGCTGACCGGGGA
TTCGGTTCGCGTCCCGAATGTATCCGCTCACTTGCTTTTGGAGAAGCTGATTATATCGTCCGGGTTCACT
GGCGAGGATTGCGCTGGTTAACTGCAGAAGGAATGCGCTTTGACATGATGGGTTTTCTGCGCGGGCTGGA
TTGCGGTAAGAACGGTGAAACCACTGTAATGATAGGCAATTCAGGTAATAAAAAAGCCGGAGCTCCCTTT
CCGGCACGTCTCATTGCCGTATCACTTCCTCCCGAAAAAGCATTAATCAGTAAAACCCGACTGCTCAGCG
AGAATCGTCGAAAAGGACGAGTAGTTCAGGCGGAAACGCTGGAAGCAGCGGGCCATGTGCTATTGCTAAC
ATCATTACCGGAAGATGAATATTCAGCAGAGCAAGTGGCTGATTGTTACCGTCTGCGATGGCAAATTGAA
CTGGCTTTTAAGCGGCTCAAAAGTTTGCTGCACCTGGATGCTTTGCGTGCAAAGGAACCTGAACTCGCGA
AAGCGTGGATATTTGCTAATCTACTCGCCGCATTTTTAATTGACGACATAATCCAGCCATCGCTGGATTT
CCCCCCCAGAAGTGCCGGATCCGAAAAGAAGAACTAACTCGTTGTGGAGAATAACAAAAATGGTCATCTG
GAGCTTACAGGTGGCCATTCGTGGGACAGTATCCCTGACAGCCTACAAAACGCAATTGAAGAACGCGAGG
CATCGTCTTAACGAGGCACCGAGGCGTCGCATTCTTCAGATGGTTCAACCCTTAAGTTAGCGCTTATGGG
ATCACTCCCCGCCGTTGCTCTTACTCGGATTCGTAAGCCGTGAAAACAGCAACCTCCGTCTGGCCAGTTC
GGATGTGAACCTCACAGAGGTCTTTTCTCGTTACCAGCGCCGCCACTACGGCGGTGATACAGATGACGAT
CAGGGCGACAATCATCGCCTTATGCTGCTTCATTGCTCTCTTCTCCTTGACCTTACGGTCAGTAAGAGGC
ACTCTACATGTGTTCAGCATATAGGAGGCCTCGGGTTGATGGTAAAATATCACTCGGGGCTTTTCTCTAT
CTGCCGTTCAGCTAATGCCTGAGACAGACAGCCTCAAGCACCCGCCGCTATTATATCGCTCTCTTTAACC
CATTTTGTTTTATCGATTCTAATCCTGAAGACGCCTCGCATTTTTGTGGCGTAATTTTTTAATGATTTAA
TTATTTAACTTTAATTTATCTCTTCATCGCAATTATTGACGACAAGCTGGATTATTTTTGAAATATTGGC
CTAACAAGCATCGCCGACTGACAACAAATTAATTATTACTTTTCCTAATTAATCCCTCAGGAATCCTCAC
CTTAAGCTATGATTATCTAGGCTTAGGGTCACTCGTGAGCGCTTACAGCCGTCAAAAACGCATCTCACCG
CTGATGGCGCAAATTCTTCAATAGCTCGTAAAAAACGAATTATTCCTACACTATAATCTGATTTTAACGA
TGATTCGTGCGGGGTAAAATAGTAAAAACGATCTATTCACCTGAAAGAGAAATAAAAAGTGAAACATCTG
CATCGATTCTTTAGCAGTGATGCCTCGGGAGGCATTATTCTTATCATTGCCGCTATCCTGGCGATGATTA
TGGCCAACAGCGGCGCAACCAGTGGATGGTATCACGACTTTCTGGAGACGCCGGTTCAGCTCCGGGTTGG
TTCACTCGAAATCAACAAAAACATGCTGTTATGGATAAATGACGCGCTGATGGCGGTATTTTTCCTGTTA
GTCGGTCTGGAAGTTAAACGTGAACTGATGCAAGGATCGCTAGCCAGCTTACGCCAGGCCGCATTTCCAG
TTATCGCCGCTATTGGTGGGATGATTGTGCCGGCATTACTCTATCTGGCTTTTAACTATGCCGATCCGAT
TACCCGCGAAGGGTGGGCGATCCCGGCGGCTACTGACATTGCTTTTGCACTTGGTGTACTGGCGCTGTTG
GGAAGTCGTGTTCCGTTAGCGCTGAAGATCTTTTTGATGGCTCTGGCTATTATCGACGATCTTGGGGCCA
TCATTATCATCGCATTGTTCTACACTAATGACTTATCGATGGCCTCTCTTGGCGTCGCGGCTGTAGCAAT
TGCGGTACTCGCGGTATTGAATCTGTGTGGTGCACGCCGCACGGGCGTCTATATTCTTGTTGGCGTGGTG
TTGTGGACTGCGGTGTTGAAATCGGGGGTTCACGCAACTCTGGCGGGGGTAATTGTCGGCTTCTTTATTC
CTTTGAAAGAGAAGCATGGGCGTTCTCCAGCGAAGCGACTGGAGCATGTGTTGCACCCGTGGGTGGCGTA
TCTGATTTTGCCGCTGTTTGCATTTGCTAATGCTGGCGTTTCACTGCAAGGCGTCACGCTGGATGGCTTG
ACCTCCATTCTGCCATTGGGGATCATCGCTGGCTTGCTGATTGGCAAACCGCTGGGGATTAGTCTGTTCT
GCTGGTTGGCGCTGCGTTTGAAACTGGCGCATCTGCCTGAGGGAACGACTTATCAGCAAATTATGGTGGT
GGGGATCCTGTGCGGTATCGGTTTTACTATGTCTATCTTTATTGCCAGCCTGGCCTTTGGTAGCGTAGAT
CCAGAACTGATTAACTGGGCGAAACTCGGTATCCTGGTCGGTTCTATCTCTTCGGCGGTAATTGGATACA
GCTGGTTACGCGTTCGTTTGCGTCCATCAGTTTGACAGGACGGTTTACCGGGGAGCCATAAACGGCTCCC
TTTTCATTGTTATCAGGGAGAGAAATGAGCATGTCTCATATCAATTACAACCACTTGTATTACTTCTGGC
ATGTCTATAAAGAAGGTTCCGTGGTTGGCGCAGCGGAGGCGCTTTATTTAACTCCACAAACCATTACCGG
ACAGATTCGAGCGCTGGAAGAGCGCCTGCAAGGCAAATTATTTAAACGCAAGGGACGTGGTCTCGAACCC
AGCGAGCTGGGAGAACTGGTCTATCGCTATGCCGATAAAATGTTCACCTTAAGCCAGGAAATGCTGGATA
TTGTGAACTATCGCAAAGAATCCAATTTATTGTTTGACGTTGGCGTGGCTGATGCACTTTCCAAACGCCT
GGTCAGTAGCGTACTTAACGCCGCAGTGGTAGAAGGCGAGCCCATTCATCTTCGCTGCTTCGAATCCACC
CACGAAATGCTGCTGGAGCAATTAAGTCAGCATAAACTGGATATGATCATTTCTGACTGTCCGATAGACT
CTACGCAGCAGGAAGGCCTGTTCTCCGTGAGAATTGGCGAATGTGGCGTGAGTTTCTGGTGTACAAATCC
ACCACCAGAAAAACCGTTCCCGGCTTGTCTGGAAGAACGGCGACTTTTGATTCCTGGGCGACGTTCAATG
TTAGGGCGCAAATTGCTTAACTGGTTTAACTCCCAGGGATTAAACGTAGAAATCCTCGGCGAGTTTGATG
ATGCCGCTTTGATGAAAGCTTTTGGTGCGATGCACAATGCAATCTTCGTTGCCCCAACGCTTTATGCATA
TGACTTTTATGCCGATAAAACTGTCGTAGAAATTGGTCGCGTCGAGAATGTGATGGAAGAGTACCATGCT
ATTTTTGCTGAGCGGATGATTCAGCACCCGGCGGTACAGCGAATCTGCAATACGGATTATTCTGCGCTTT
TTAGTCCAGCGGTGCGTTAATCGGCAGCTCCCCCAAAGTTAAGGTGGGGGAGATAGATTAGTTGTACATT
ACCACGATTTTGACTCGGCTCATTATTTGCCCGCTTGAGACATTGTTTCCATATGTACGCGGGCGAATAA
ATAGAGGAATCTGATTACTTCCTTCATGGGGATGCTGAAAAGAGTAGTAATTGCTGGTAATGACTCCAAC
TTATTGATAGTGTTTTATGTTCAGATAATGCCCGATGACTTTGTCATGCAGCTCCACCGATTTTGAGAAC
GACAGCGACTTCCGTCCCAGCCGTGCCAGGTGCTGCCTCAGATTCAGGTTATGCCGCTCAATTCGCTGCG
TATATCGCTTGCTGATTACGTGCAGCTTTCCCTTCAGGCGGGATTCATACAGCGGCCAGCCATCCGTCAT
CCATATCACCACGTCAAAGGGTGACAGCAGGCTCATAAGACGCCCCAGCGTCGCCATAGTGCGTTCACCG
AATACGTGCGCAACAACCGTCTTCCGGAGACTGTCATACGCGTAAAACAGCCAGCGCTGGCGCGATTTAG
CCCCGACATAGCCCCACTGTTCGTCCATTTCCGCGCAGACGATGACGTCACTGCCCGGCTGTATGCGCGA
GGTTACCGACTGCGGCCTGAGTTTTTTAAGTGACGTAAAATCGTGTTGAGGCCAACGCCCATAATGCGGG
CTGTTGCCCGGCATCCAACGCCATTCATGGCCATATCAATGATTTTCTGGTGCGTACCGGGTTGAGAAGC
GGTGTAAGTGAACTGCAGTTGCCATGTTTTACGGCAGTGAGAGCAGAGATAGCGCTGATGTCCGGCGGTG
CTTTTGCCGTTACGCACCACCCCGTCAGTAGCTGAACAGGAGGGACAGCTGATAGAAACAGAAGCCACTG
GAGCACCTCAAAAACACCATCATACACTAAATCAGTAAGTTGGCAGCATCACCTACCTCAATGTGTATCA
CAATATCCATATTCTTTGTGGGGGAGTCTGGAGATTGAGTAGATATTCTTGTTCAGAATGTATCAGCCGA
TGGTTCTACGATTCTTAAGCCACGAAGAGTTCAGATAGTACAACGGCATGTCTCTTTTGACTATCTGGCA
ACCGGCAGTGTGTTCTCTCACGCATCACAAAAGCAGCAGGCATAAAAAAACCCGCTTGCGCGGGCTTTTT
CACAAAGCTTCAGCAAATTGGCGATTAAGCCAGTTTGTTGATCTGTGCAGTCAGGTTAGCCTTATGACGT
GCAGCTTTGTTTTTGTGGATCAGACCTTTAGCAGCYTGACGGTCCACGATCGGTTGCATTTCGTTAAATG
CTTTCTGTGCAGCAGCTTTGTCGCCAGCTTCGATAGCTGCGTATACTTTCTTGATGAAAGTACGCATCAT
AGAGCGACGGCTTGCGTTGTGCTTACGAGCCTTTTCAGACTGAATGGCGCGCTTCTTAGCTGATTTGATA
TTAGCCAAGGTCCAACTCCCAAATGTGTTCTATATGGACAATTCAAAGGCCGAGGAATATGCCCTTTTAG
CCTTCTTTTGTCAATGGATTTGTGCAAATAAGCGCCGTTAATGTGCCGGCACTCGTTACGTAGTGATGGC
GCAGGATTCTACCAGCTTGCGGGGTGTGAATACAGCTTTTCCGCGATAAAAATTGCAGCAGGCGGTCAGT
TTCTTCCCGTGATTTGCGCCATGGCAATGAAAAGCCACTTCTTTCTGATTTCGGTACTCAATCGCCGGTT
AACCTTGACCGCTGTACAAGGTATACTCGGACGATTTTCACTGTTTTGAGCCAGACATGAAGCTGATACG
CGGCATACATAATCTCAGCCAGGCCCCGCAAGAAGGGTGTGTGCTGACTATTGGTAATTTCGACGGCGTG
CATCGCGGTCATCGCGCGCTGTTACAGGGCTTGCAGGAAGAAGGGCGCAAGCGCAACTTACCGGTGATGG
TGATGCTTTTTGAACCTCAACCACTGGAACTGTTTGCTACCGATAAAGCCCCGGCAAGACTGACCCGGCT
GCGGGAAAAACTGCGTTACCTTGCAGAGTGTGGCGTTGATTACGTGCTGTGCGTGCGTTTCGACAGGCGT
TTCGCGGCGTTAACCGCGCAAAATTTCATCAGCGATCTTCTGGTGAAGCATTTGCGCGTAAAATTTCTTG
CCGTAGGTGATGATTTCCGCTTTGGCGCTGGTCGTGAAGGCGATTTCTTGTTATTACAGAAAGCTGGCAT
GGAATACGGCTTCGATATCACCAGTACGCAAACTTTTTGCGAAGGTGGCGTGCGCATCAGCAGCACCGCC
GTGCGTCAGGCCCTTGCGGATGACAATCTGGCTCTGGCAGAGAGTTTACTGGGGCACCCGTTTGCCATCT
CCGGGCGTGTAGTCCACGGTGATGAATTAGGGCGCACTATAGGTTTCCCGACGGCGAATGTACCGCTGCG
CCGTCAGGTTTCCCCGGTGAAAGGGGTTTATGCGGTAGAAGTGCTGGGCCTCGGTGAAAAGCCGTTACCC
GGCGTGGCAAACATCGGAACACGCCCAACGGTTGCCGGTATTCGCCAGCAGCTGGAAGTGCATTTGTTAG
ATGTTGCAATGGACCTTTACGGTCGCCATATACAAGTAGTGCTGCGTAAAAAAATACGCAATGAGCAGCG
ATTTGCGTCGCTGGACGAACTGAAAGCGCAGATTGCGCGTGATGAATTAACCGCCCGCGAATTTTTTGGG
CTAACAAAACCGGCTTAAGCCTGTTATGTAATCAAACCGAAATACGGAACCGAGAATCTGATGAGTGACT
ATAAATCAACCCTGAATTTGCCGGAAACAGGGTTCCCGATGCGTGGCGATCTCGCCAAGCGCGAACCCGG
AATGCTGGCGCGTTGGACTGATGATGATCTGTACGGCATCATCCGTGCGGCTAAAAAAGGCAAAAAAACC
TTCATTCTGCATGATGGCCCTCCTTATGCGAATGGCAGCATTCATATTGGTCACTCGGTTAACAAGATTC
TGAAAGACATTATCGTGAAGTCCAAAGGGCTTTCCGGTTATGACTCGCCGTATGTGCCTGGCTGGGACTG
CCACGGTCTGCCGATCGAGCTGAAAGTCGAGCAAGAATACGGTAAGCCGGGTGAGAAATTCACCGCCGCC
GAGTTCCGCGCCAAGTGCCGCGAATACGCGGCGACCCAGGTTGACGGTCAACGCAAAGACTTTATCCGTC
TGGGCGTGCTGGGCGACTGGTCGCACCCGTACCTGACCATGGACTTCAAAACTGAAGCCAACATCATCCG
CGCGCTGGGCAAAATCATCGGCAACGGTCACCTGCACAAAGGCGCGAAGCCAGTTCACTGGTGCGTTGAC
TGCCGTTCTGCGCTGGCGGAAGCGGAAGTTGAGTATTACGACAAAACTTCTCCGTCCATCGACGTTGCTT
TCCAGGCAGTCGATCAGGATGCACTGAAAGCAAAATTTGCCGTAAGCAACGTTAACGGCCCAATCTCGCT
GGTAATCTGGACCACCACGCCGTGGACTCTGCCTGCCAACCGCGCAATCTCTATTGCACCAGATTTCGAC
TATGCGCTGGTGCAGATCGACGGTCAGGCCGTGATTCTGGCGAAAGATCTGGTTGAAAGCGTAATGCAGC
GTATCGGCGTGACCGATTACACCATTCTCGGCACGGTAAAAGGTGCGGAGCTTGAGCTGCTGCGCTTTAC
CCATCCGTTTATGGGCTTCGACGTTCCGGCAATCCTCGGCGATCACGTTACCCTGGATGCCGGTACCGGT
GCCGTTCACACCGCGCCTGGCCACGGCCCGGACGACTATGTGATCGGTCAGAAATACGGCCTGGAAACCG
CTAACCCGGTTGGCCCGGACGGCACTTATCTGCCGGGCACTTATCCGACGCTGGATGGCGTGAACGTCTT
CAAAGCGAACGACATCGTCGTTGCGCTGCTGCAGGAAAAAGGCGCGCTGCTGCACGTTGAGAAAATGCAG
CACAGCTATCCGTGCTGCTGGCGTCACAAAACGCCGATCATCTTCCGCGCGACGCCGCAGTGGTTCGTCA
GCATGGATCAGAAAGGTCTGCGTGCGCAGTCACTGAAAGAGATCAAAGGCGTGCAGTGGATCCCGGACTG
GGGCCAGGCGCGTATCGAGTCGATGGTTGCTAACCGTCCTGACTGGTGTATCTCCCGTCAGCGCACCTGG
GGTGTACCGATGTCACTGTTCGTGCACAAAGACACGGAAGAGCTGCATCCGCGTACCCTTGAACTGATGG
AAGAAGTGGCAAAACGCGTTGAAGTCGATGGCATCCAGGCGTGGTGGGATCTCGATGCGAAAGAGATCCT
CGGCGACGAAGCTGATCAGTACGTGAAAGTGCCGGACACATTGGATGTATGGTTTGACTCCGGATCTACC
CACTCTTCTGTTGTTGACGTGCGTCCGGAATTTGCCGGTCACGCAGCGGACATGTATCTGGAAGGTTCTG
ACCAACACCGCGGCTGGTTCATGTCTTCCCTAATGATCTCCACCGCGATGAAGGGTAAAGCGCCGTATCG
TCAGGTACTGACCCACGGCTTTACCGTGGATGGTCAGGGCCGCAAGATGTCTAAATCCATCGGCAATACC
GTTTCGCCGCAGGATGTGATGAACAAACTGGGCGCGGATATTCTGCGTCTGTGGGTGGCATCAACCGACT
ACACCGGTGAAATGGCCGTTTCTGACGAGATCCTGAAACGTGCTGCCGATAGCTATCGTCGTATCCGTAA
CACCGCGCGCTTCCTGCTGGCAAACCTGAACGGTTTTGATCCAGCAAAAGATATGGTGAAACCGGAAGAG
ATGGTGGTACTGGATCGCTGGGCCGTAGGTTGTGCGAAAGCGGCACAGGAAGACATCCTCAAGGCGTACG
AAGCATACGATTTCCACGAAGTGGTACAGCGTCTGATGCGCTTCTGCTCCGTTGAGATGGGTTCCTTCTA
CCTCGACATCATCAAAGACCGTCAGTACACCGCCAAAGCGGACAGTGTGGCGCGTCGTAGCTGCCAGACT
GCGCTATATCACATCGCAGAAGCGCTGGTGCGCTGGATGGCACCAATCCTCTCCTTCACCGCTGATGAAG
TGTGGGGCTACCTGCCGGGCGAACGTGAAAAATACGTCTTCACCGGTGAGTGGTACGAAGGCCTGTTTGG
CCTGGCAGACAGTGAAGCGATGAACGATGCGTTCTGGGACGAGCTGTTGAAAGTGCGTGGCGAAGTGAAC
AAAGTCATTGAGCAAGCGCGTGCCGACAAGAAAGTGGGTGGCTCGCTGGAAGCGGCAGTAACCTTGTATG
CAGAACCGGAACTGTCGGCGAAACTGACCGCGCTGGGCGATGAATTACGATTTGTCCTGTTGACCTCCGG
CGCTACCGTTGCAGACTATAACGACGCACCTGCTGATGCTCAGCAGAGCGAAGTACTCAAAGGGCTGAAA
GTCGCGTTGAGTAAAGCCGAAGGTGAGAAGTGCCCACGCTGCTGGCACTACACCCAGGATGTCGGCAAGG
TGGCGGAACACGCAGAAATCTGCGGCCGCTGTGTCAGCAACGTCGCCGGTGACGGTGAAAAACGTAAGTT
TGCCTGATGAGTCAATCGATCTGTTCAACAGGGCTACGCTGGCTGTGGCTGGTGGTAGTCGTGCTGATTA
TCGATCTGGGCAGCAAATACCTGATCCTCCAGAACTTTGCTCTGGGGGATACGGTCCCGCTGTTCCCGTC
GCTTAATCTGCATTATGCGCGTAACTATGGCGCGGCGTTTAGTTTCCTTGCCGATAGCGGCGGCTGGCAG
CGTTGGTTCTTTGCCGGTATTGCGATTGGTATTAGCGTGATCCTGGCAGTGATGATGTATCGCTCGAAGG
CCACGCAGAAGCTAAACAATATCGCTTACGCGCTGATTATTGGCGGCGCGCTGGGCAACCTGTTCGACCG
CCTGTGGCACGGCTTCGTTGTCGATATGATCGACTTCTACGTCGGCGACTGGCACTTCGCCACCTTCAAC
CTTGCCGATACTGCCATCTGTGTCGGTGCGGCACTGATTGTGCTGGAAGGTTTTTTGCCTTCTAGAGCGA
AAAAACAATAATAAACCCTGCCGGATGCGATGCTGACGCATCTTATCCGGCCTACAGATTGCTGCGAAAT
CGTAGGCCGGATAAGGCGTTTACGCCGCATCCGGCAAAAATCCTTAAATATAAGAGCAAACCTGCATGTC
TGAATCTGTACAGAGCAATAGCGCCGTCCTGGTGCACTTCACGCTAAAACTCGACGATGGCACCACCGCC
GAGTCTACCCGCAACAACGGTAAACCGGCGCTGTTCCGCCTGGGTGATGCTTCTCTTTCTGAAGGGCTGG
AGCAACACCTGTTGGGGCTGAAAGTGGGCGATAAAACCACCTTCTCGTTGGAGCCAGATGCGGCGTTTGG
CGTGCCGTCACCGGACCTGATTCAGTACTTCTCCCGCCGTGAATTTATGGATGCAGGCGAGCCAGAAATT
GGCGCAATCATGCTTTTTACCGCAATGGATGGCAGTGAGATGCCTGGCGTGATCCGCGAAATTAACGGCG
ACTCCATTACCGTTGATTTCAACCATCCGCTGGCCGGGCAGACCGTTCATTTTGATATTGAAGTGCTGGA
AATCGATCCGGCACTGGAGGCGTAACATGCAGATCCTGTTGGCCAACCCGCGTGGTTTTTGTGCCGGGGT
AGACCGCGCTATCAGCATTGTTGAAAACGCGCTGGCCATTTACGGCGCACCGATATATGTCCGTCACGAA
GTGGTACATAACCGCTATGTGGTCGATAGCTTGCGTGAGCGTGGGGCTATCTTTATTGAGCAGATTAGCG
AAGTACCGGACGGCGCGATCCTGATTTTCTCCGCACACGGTGTTTCTCAGGCGGTACGTAACGAAGCAAA
AAGTCGCGATTTGACGGTGTTTGATGCCACCTGTCCGCTGGTGACCAAAGTGCATATGGAAGTCGCCCGC
GCCAGTCGCCGTGGCGAAGAATCTATTCTCATCGGTCACGCCGGGCACCCGGAAGTGGAAGGGACAATGG
GCCAGTACAGTAACCCGGAAGGGGGAATGTATCTGGTCGAATCGCCGGACGATGTGTGGAAACTGACGGT
CAAAAACGAAGAGAAGCTCTCCTTTATGACCCAGACCACGCTGTCGGTGGATGACACGTCTGATGTGATC
GACGCGCTGCGTAAACGCTTCCCGAAAATTGTCGGTCCGCGCAAAGATGACATCTGCTACGCCACGACTA
ACCGTCAGGAAGCGGTACGCGCCCTGGCAGAACAGGCGGAAGTTGTGTTGGTGGTCGGTTCGAAAAACTC
CTCCAACTCCAACCGTCTGGCGGAGCTGGCCCAGCGTATGGGCAAACGCGCGTTTTTGATTGACGATGCG
AAAGACATCCAGGAAGAGTGGGTGAAAGAGGTTAAATGCGTCGGCGTGACTGCGGGCGCATCGGCTCCGG
ATATTCTGGTGCAGAATGTGGTGGCACGTTTGCAGCAGCTGGGCGGTGGTGAAGCCATTCCGCTGGAAGG
CCGTGAAGAAAACATTGTTTTCGAAGTGCCGAAAGAGCTGCGTGTCGATATTCGTGAAGTCGATTAAGTC
ATTAGCAGCCTAAGTTATGCGAAAATGCCGGTCTTGTTACCGGCATTTTTTATGGAGAAAACATGCGTTT
ACCTATCTTCCTCGATACTGACCCCGGCATTGACGATGCCGTCGCCATTGCCGCCGCGATTTTTGCACCC
GAACTCGACCTGCAACTGATGACCACCGTCGCGGGTAATGTCTCGGTTGAGAAAACTACCCGCAATGCCC
TGCAACTGCTGCATTTCTGGAATGCGGAGATTCCGCTCGCCCAAGGGGCCGCTGTGCCACTGGTACGCGC
ACCGCGTGATGCGGCATCTGTGCACGGCGAATCGGGAATGGCTGGCTACGACTTTGTTGAGCACAACCGA
AAGCCGCTCGGGATACCGGCGTTTCTGGCGATTCGGGATGCCCTGATGCGTGCACCAGAGCCTGTTACCC
TGGTGGCCATCGGCCCGTTAACCAATATTGCGCTGTTACTTTCACAATGCCCGGAATGCAAGCCGTATAT
TCGCCGTCTGGTGATCATGGGTGGTTCTGCCGGACGCGGCAACTGTACGCCAAACGCCGAGTTTAATATT
GCTGCCGATCCAGAAGCTGCTGCCTGTGTCTTCCGCAGTGGTATTGAAATCGTCATGTGCGGTTTGGATG
TCACCAATCAGGCAATATTAACTCCTGACTATCTCTCTACACTGCCGCAGTTAAACCGTACCGGGAAAAT
GCTTCACGCCCTGTTTAGCCACTACCGTAGCGGCAGTATGCAAAGCGGCTTGCGAATGCACGATCTCTGC
GCCATCGCCTGGCTGGTGCGCCCGGACCTGTTCACTCTCAAACCCTGTTTTGTGGCAGTGGAAACTCAGG
GCGAATTTACCTCAGGCACGACGGTGGTTGATATCGACGGTTGCCTGGGCAAGCCAGCCAATGTACAGGT
GGCATTGGATCTGGATGTGAAAGGCTTCCAGCAGTGGGTGGCTGAGGTGCTGGCTCTGGCGTCGTAACCT
GTCACATGTTATTGGCATGCAGTCATTCATCGACTCATGCCTTTCACTGATATCCCTCCCTGTTTATCAT
TAATTTCTAATTATCAGCGTTTTTGGCTGGCGGCGTAGCGATGCGCTGGTTACTCTGAAAACGGTCTATG
CAAATTAACAAAAGAGAATAGCTATGCATGATGCAAACATCCGCGTTGCCATCGCGGGAGCCGGGGGGCG
TATGGGCCGCCAGTTGATTCAGGCGGCGCTGGCATTAGAGGGCGTGCAGTTGGGCGCTGCGCTGGAGCGT
GAAGGATCTTCTTTACTGGGCAGCGACGCCGGTGAGCTGGCCGGAGCCGGGAAAACAGGCGTTACCGTGC
AAAGCAGCCTCGATGCGGTAAAAGATGATTTTGATGTGTTTATCGATTTTACCCGTCCGGAAGGTACGCT
GAACCATCTCGCTTTTTGTCGCCAGCATGGCAAAGGGATGGTGATCGGCACTACGGGGTTTGACGAAGCC
GGTAAACAAGCAATTCGTGACGCCGCTGCCGATATTGCGATTGTCTTTGCTGCCAATTTTAGCGTTGGCG
TTAACGTCATGCTTAAGCTGCTGGAGAAAGCAGCCAAAGTGATGGGTGACTACACCGATATCGAAATTAT
TGAAGCACATCATAGACATAAAGTTGATGCGCCGTCAGGCACCGCACTGGCAATGGGAGAGGCGATCGCC
CACGCCCTTGATAAAGATCTGAAAGATTGCGCGGTCTACAGTCGTGAAGGCCACACCGGTGAACGTGTGC
CTGGCACCATTGGTTTTGCCACCGTGCGTGCAGGTGACATCGTTGGTGAACATACCGCGATGTTTGCCGA
TATTGGCGAGCGTCTGGAGATCACCCATAAGGCGTCCAGCCGTATGACATTTGCTAACGGCGCGGTAAGA
TCGGCTTTGTGGTTGAGTGGTAAGGAAAGCGGTCTTTTTGATATGCGAGATGTACTTGATCTCAATAATT
TGTAACCACAAAATATTTGTTATGGTGCAAAAATAACACATTTAATTTATTGATTATAAAGGGCTTTAAT
TTTTGGCCCTTTTATTTTTGGTGTTATGTTTTTAAATTGTCTATAAGTGCCAAAAATTACATGTTTTGTC
TTCTGTTTTTGTTGTTTTAATGTAAATTTTGACCATTTGGTCCACTTTTTTCTGCTCGTTTTTATTTCAT
GCAATCTTCTTGCTGCGCAAGCGTTTTCCAGAACAGGTTAGATGATCTTTTTGTCGCTTAATGCCTGTAA
AACATGCATGAGCCACAAAATAATATAAAAAATCCCGCCATTAAGTTGACTTTTAGCGCCCATATCTCCA
GAATGCCGCCGTTTGCCAGAAATTCGTCGGTAAGCAGATTTGCATTGATTTACGTCATCATTGTGAATTA
ATATGCAAATAAAGTGAGTGAATATTCTCTGGAGGGTGTTTTGATTAAGTCAGCGCTATTGGTTCTGGAA
GACGGAACCCAGTTTCACGGTCGGGCCATAGGGGCAACAGGTTCGGCGGTTGGGGAAGTCGTTTTCAATA
CTTCAATGACCGGTTATCAAGAAATCCTCACTGATCCTTCCTATTCTCGTCAAATCGTTACTCTTACTTA
TCCCCATATTGGCAATGTCGGCACCAATGACGCCGATGAAGAATCTTCTCAGGTACATGCACAAGGTCTG
GTGATTCGCGACCTGCCGCTGATTGCCAGCAACTTCCGTAATACCGAAGACCTCTCTTCTTACCTGAAAC
GCCATAACATCGTGGCGATTGCCGATATCGATACCCGTAAGCTGACGCGTTTACTGCGCGAGAAAGGCGC
ACAGAATGGCTGCATTATCGCGGGCGATAACCCGGATGCGGCGCTGGCGTTAGAAAAAGCCCGCGCGTTC
CCAGGTCTGAATGGCATGGATCTGGCAAAAGAAGTGACCACCGCAGAAGCCTATAGCTGGACACAAGGGA
GCTGGACGTTGACCGGTGGCCTGCCAGAAGCGAAAAAAGAAGACGAGCTGCCGTTCCACGTCGTGGCTTA
TGATTTTGGTGCCAAGCGCAACATCCTGCGGATGCTGGTGGATAGAGGCTGTCGCCTGACCATCGTTCCG
GCGCAAACTTCTGCGGAAGATGTGCTGAAAATGAATCCAGACGGCATCTTCCTCTCCAACGGTCCTGGCG
ACCCGGCCCCGTGCGATTACGCCATTACCGCCATCCAGAAATTCCTCGAAACCGATATTCCGGTATTCGG
CATCTGTCTCGGTCATCAGCTGCTGGCGCTGGCGAGCGGTGCGAAGACTGTCAAAATGAAATTTGGTCAC
CACGGCGGCAACCATCCGGTTAAAGATGTGGAGAAAAACGTGGTAATGATCACCGCCCAGAACCACGGTT
TTGCGGTGGACGAAGCAACATTACCTGCAAACCTGCGTGTCACGCATAAATCCCTGTTCGACGGTACGTT
ACAGGGCATTCATCGCACCGATAAACCGGCATTCAGCTTCCAGGGGCACCCTGAAGCCAGCCCTGGTCCA
CACGACGCCGCGCCGTTGTTCGACCACTTTATCGAGTTAATTGAGCAGTACCGTAAAACCGCTAAGTAAT
CAGGAGTAAAAGAGCCATGCCAAAACGTACAGATATAAAAAGTATCCTGATTCTGGGTGCGGGCCCGATT
GTTATCGGTCAGGCGTGTGAGTTTGACTACTCTGGCGCGCAAGCGTGTAAAGCCCTGCGTGAAGAGGGTT
ACCGCGTCATTCTGGTGAACTCCAACCCGGCGACCATCATGACCGACCCGGAAATGGCTGATGCAACCTA
CATCGAGCCGATTCACTGGGAAGTTGTACGCAAGATTATTGAAAAAGAGCGCCCGGACGCGGTGCTGCCA
ACGATGGGCGGTCAGACGGCGCTGAACTGCGCGCTGGAGCTGGAACGTCAGGGCGTGTTGGAAGAGTTCG
GTGTCACCATGATTGGTGCCACTGCCGATGCGATTGATAAAGCAGAAGACCGCCGTCGTTTCGACGTAGC
GATGAAGAAAATTGGTCTGGAAACCGCGCGTTCCGGTATCGCACACACGATGGAAGAAGCGCTGGCGGTT
GCCGCTGACGTGGGCTTCCCGTGCATTATTCGCCCATCCTTTACCATGGGCGGTAGCGGCGGCGGTATCG
CTTATAACCGTGAAGAGTTTGAAGAAATTTGCGCCCGCGGTCTGGATCTCTCTCCGACCAAAGAGTTGCT
GATTGATGAGTCGCTGATCGGCTGGAAAGAGTACGAGATGGAAGTGGTGCGTGATAAAAACGACAACTGC
ATCATCGTCTGCTCTATCGAAAACTTCGATGCGATGGGCATCCACACCGGTGACTCCATCACTGTCGCGC
CAGCCCAAACGCTGACCGACAAAGAATATCAAATCATGCGTAACGCCTCGATGGCGGTGCTGCGTGAAAT
CGGCGTTGAAACCGGTGGTTCCAACGTTCAGTTTGCGGTGAACCCGAAAAACGGTCGTCTGATTGTTATC
GAAATGAACCCACGCGTGTCCCGTTCTTCGGCGCTGGCGTCGAAAGCGACCGGTTTCCCGATTGCTAAAG
TGGCGGCGAAACTGGCGGTGGGTTACACCCTCGACGAACTGATGAACGACATCACTGGCGGACGTACTCC
GGCCTCCTTCGAGCCGTCCATCGACTATGTGGTTACTAAAATTCCTCGCTTCAACTTCGAAAAATTCGCC
GGTGCTAACGACCGTCTGACCACTCAGATGAAATCGGTTGGCGAAGTGATGGCGATTGGTCGCACGCAGC
AGGAATCCCTGCAAAAAGCGCTGCGCGGCCTGGAAGTCGGTGCGACTGGATTCGACCCGAAAGTGAGCCT
GGATGACCCGGAAGCGTTAACCAAAATCCGTCGCGAACTGAAAGACGCAGGCGCAGATCGTATCTGGTAC
ATCGCCGATGCGTTCCGTGCGGGCCTGTCTGTGGACGGCGTCTTCAACCTGACCAACATTGACCGCTGGT
TCCTGGTACAGATTGAAGAGCTGGTGCGTCTGGAAGAGAAAGTGGCGGAAGTGGGCATCACTGGCCTGAA
CGCTGACTTCCTGCGCCAGCTGAAACGCAAAGGCTTTGCCGATGCGCGCTTGGCAAAACTGGCGGGCGTA
CGCGAAGCGGAAATCCGTAAGCTGCGTGACCAGTATGACCTGCACCCGGTTTATAAGCGCGTGGATACCT
GTGCGGCAGAGTTCGCCACCGACACCGCTTACATGTACTCCACTTATGAAGAAGAGTGCGAAGCGAATCC
GTCTACCGACCGTGAAAAAATCATGGTGCTTGGCGGCGGCCCGAACCGTATCGGTCAGGGTATCGAATTC
GACTACTGTTGCGTACACGCCTCGCTGGCGCTGCGCGAAGACGGTTACGAAACCATTATGGTTAACTGTA
ACCCGGAAACCGTCTCCACCGACTACGACACTTCCGACCGCCTCTACTTCGAGCCGGTAACTCTGGAAGA
TGTGCTGGAAATCGTGCGTATCGAGAAGCCGAAAGGCGTTATCGTCCAGTACGGCGGTCAGACCCCGCTG
AAACTGGCGCGCGCGCTGGAAGCTGCTGGCGTACCGGTTATCGGCACCAGCCCGGATGCTATCGACCGTG
CAGAAGACCGTGAACGCTTCCAGCATGCGGTTGAGCGTCTGAAACTGAAACAACCGGCGAACGCCACCGT
TACCGCTATTGAAATGGCGGTAGAGAAGGCGAAAGAGATTGGCTACCCGCTGGTGGTACGTCCGTCTTAC
GTTCTCGGCGGTCGGGCGATGGAAATCGTCTATGACGAAGCTGACCTGCGTCGCTACTTCCAGACGGCGG
TCAGCGTGTCTAACGATGCGCCAGTGTTGCTGGACCACTTCCTCGATGACGCGGTAGAAGTTGACGTGGA
TGCCATCTGCGACGGCGAAATGGTGCTGATTGGCGGCATCATGGAGCATATTGAGCAGGCGGGCGTGCAC
TCCGGTGACTCCGCATGTTCTCTGCCAGCCTACACCTTAAGTCAGGAAATTCAGGATGTGATGCGCCAGC
AGGTGCAGAAACTGGCCTTCGAATTGCAGGTGCGCGGCCTGATGAACGTGCAGTTTGCGGTGAAAAACAA
CGAAGTCTACCTGATTGAAGTTAACCCGCGTGCGGCGCGTACCGTTCCGTTCGTCTCCAAAGCCACCGGC
GTACCGCTGGCAAAAGTGGCGGCGCGCGTGATGGCTGGCAAATCGCTGGCTGAGCAGGGCGTAACCAAAG
AAGTTATCCCGCCGTACTACTCGGTGAAAGAAGTGGTGCTGCCGTTCAATAAATTCCCGGGCGTTGACCC
GCTGTTAGGGCCAGAAATGCGCTCTACCGGGGAAGTCATGGGCGTGGGCCGCACCTTCGCTGAAGCGTTT
GCCAAAGCGCAGCTGGGCAGCAACTCCACCATGAAGAAACACGGTCGTGCGCTGCTTTCCGTGCGCGAAG
GCGATAAAGAACGCGTGGTGGACCTGGCGGCAAAACTGCTGAAACAGGGCTTCGAGCTGGATGCGACCCA
CGGCACGGCGATTGTGCTGGGCGAAGCAGGTATCAACCCGCGTCTGGTAAACAAGGTGCATGAAGGCCGT
CCGCACATTCAGGACCGTATCAAGAATGGCGAATATACCTACATCATCAACACCACCTCAGGCCGTCGTG
CGATTGAAGACTCCCGCGTGATTCGTCGCAGTGCGCTGCAATATAAAGTGCATTACGACACCACCCTGAA
CGGCGGCTTTGCCACCGCGATGGCGCTGAATGCCGATGCGACTGAAAAAGTAATTTCGGTGCAGGAAATG
CACGCACAGATCAAATAATAGCGTGTCATGGCAGATATTTTTCATCCGCTAATTTGATCGAATAACTAAT
ACGGTTCTCTGATGAGGACCGTTTTTTTTTGCCCATTAAGTAAATCTTTTGGGGAATCGATATTTTTGAT
GACATAAGCAGGATTTAGCTCACACTTATCGACGGTGAAGTTGCATACTATCGATATATCCACAATTTTA
ATATGGCCTTGTTTAATTGCTTCAAAACGAGTCATAGCCAGACTTTTAATTTGTGAAACTGGAGTTCGTA
TGTGTGAAGGATATGTTGAAAAACCACTCTACTTGTTAATCGCCGAATGGATGATGGCTGAAAATCGGTG
GGTGATAGCAAGAGAGATCTCTATTCATTTCGATATTGAACACAGCAAGGCGGTTAATACCCTGACTTAT
ATTCTGTCGGAAGTCACAGAAATAAGCTGCGAAGTTAAGATGATCCCTAATAAGCTGGAAGGGCGGGGAT
GCCAGTGTCAGCGACTGGTTAAAGTGGTCGATATCGATGAGCAAATTTACGCGCGCCTGCGCAATAACAG
TCGGGAAAAATTAGTCGGTGTAAGAAAGACGCCGCGTATTCCTGCCGTTCCGCTCACGGAACTTAACCGC
GAGCAGAAGTGGCAGATGATGTTGTCAAAGAGTATGCGTCGTTAATTTTATCTCGTTGATACCGGGCGTC
CTGCTTGCCAGATGCGATGTTGTAGCATCTTATCCAGCAACCAGGTCGCATCCGGCAAGATCACCGTTTA
GGCGTCACATCCGTCGTCCCCTGCAAACGGGGGCGATTTTCCTCCATTTGCCTCAGTGGCTGCGTTTCAT
GTAACGATACATGACAGCGCCCGACAAGATCCTGATACTCTTTGGTATTCAACCGTTTCCAGTGTAACTC
GTCGTCACTAACATTGCGTACAGCGCGGGCTGGCGTACCCATCAACAACTGGCGTTTCTCGCCGCGAAAG
CCCGCTTTGACAAAGCTCATGGCGGCAACAATGCTCTCTTCGCCAATGACCGCGCCATCCATAATCACGC
TGTTCATCCCGACCAATGCATCGCGACCAATCAAACAACCATGCAGGATCGCTCCGTGCCCGATATGGCC
GTTTTCCCCAACGATAGTGTCAGTGTCGCAGTAGCCATGCATAATGCAGCCATCCTGAATATTGGCTCCC
GCTTGCACGATCAACCGCCCGTAGTCACCACGCAGTGAGGCGAGTGGGCCGATGTAGACACCGGCTCCCA
CAATCACATCGCCAATCAAGACGGCACTGGGATGGACAAACGCCGTCGGGTGAACCACCGGAATTAACCC
CTCAAAGGCGTAATAGCTCACGGTTGTTAACGTCCTTTCCACACCGGATCGCGCTTCTCGGCAAACGCCA
GCGGCCCTTCAATGGCATCTTCCGAATGCAGAACCGATGGATAGTGTTTCAACACGCCGCTGCGAATATA
GCGATACGCTTCTTCTACCGGCATTTCGCTGGTGGTGCGGTAGATCTCTTTCAGCGCCGCAATCGCCAGC
GGGGCGCTGTTAACCAGCTGCTGAGCCAGTTCGCGGGCGTTATCCATCAGTTCCGCCTGGCTAACCACGC
GGTTGACTATCCCCCAACGCAGCGCCTCTTCTGCGCCCATTCGTCTGCCGGTCATCACCATTTCATTGAC
GATGGCAGGCGGCAGGATCTTCGGCAGACGCAGCACACCGCCGCTGTCAGGAACGATGCCCAGTTTGGCT
TCCGGCAGGGCGAAGCTGGCGTTATCGGCACAAACAATAAAATCTGCCGCCAGCGCCAGTTCAAAGCCGC
CGCCAAAGGCATAGCCGTTCACAGCTGCGATAACCGGTTTGTCGAGATTGAAAATTTCGGTTAATCCCGC
AAAACCACCCGGACCAAAGTCAGCATCCGGTGCTTCGCCTTCTGCTGCCGCTTTTAAATCCCAGCCCGCG
GAAAAGAACTTCTCTCCGGCACCGGTAATAATGGCGACACGTAATTGCGGATCGTCACGGAAATTTAGAA
ATACTTCGCCCATTTCAAAGCTGGTTTTTGCATCAATAGCATTCGCTTTTGGACGATCAAGGGTAATTTC
CAGAATTGATCCATTGCGGGTCAGATGTAATGATTCACTCATTCCTTTTCTCCATTTTTGCTTTTTCAGG
GACGACAACATCCCTGCAAAAAATGCATATTGTTTTAGAGTGTGATTATTAGCTGGCAGGGTAGTTCCCT
GCTGTTTCATTTATTTCAGATTCTTTCTAATTATTTTCCCCGAGCAATTACGTGGCAGATCTTTTCTGAT
CTCCAGATAAGAGGGCACTTTAAATTTCGCCATATTTTGTTCGCAGAAGCGGAAAAATTCCTCTTCGCTC
AATGTTTCACCTTCATTCAGCACCACAAATGCTTTGATGGCTTCATCGCGAATCGAATCTTTAATACCCA
CAACCACGATGTCCTGAATTTTCGGGTGCGCGGCGATAATATTTTCCAGCTCCACGCAGGAGACATTCTC
GCCGCCACGTTTAATCATATTGCAGCGGCGATCGACGAAATAAAAAAAGTCCTCTTCGTCGCGGTATCCG
GTATCGCCGGTATGCAGCCAGCCATCGGCTTCCAGCACTTTCGCAGTGGCTTGTGGGTTGAGAAAGTACT
CTTTGAAGATGGTTTTCCCAGGTATGCCTTTAATGCAGATTTCACCGATCTCACCAGCCGGGAGCGGGCG
ATTGTGATCGTCGCGGATCTCCGCTTCGTAGCAAAACCCCACCCGACCAATCGACGGCCAGCGTCGTTTA
TCGCCAGGACGATCGCCGATAATGCCCACAATGGTTTCCGTCATCCCATAAGACGTCAGCAAGCGAACGC
CGAAGCGTTCACAAAACGCATCTTTTTCCTGCTCCGACAAGTTGAGATAAAACATCACTTCCCGCAGGCG
GTGTTGCTGATCGTTCGCTGAAGGCGGCTGTACCATCAACGTACGGATCATCATCGGAATACATTCGGTA
ACGGTGGCGCGGTACTTCTGTACCTGTCCCCAGAAGGCGCGGGCGCTGTATTTCTCGACCAGCACAAAGG
TGGCCCCGGCAGAAAACGCCGCCATCGCCGCAGTACACTGGCAATCGATATGAAACGCAGGCATTACCGT
CAGGTAGACGTCATCGTCACGCAGTGCACACTGCCAGGCGGAGTAATATCCAGCGAAGCGCAGGTTGTAA
TGGGTAATCACCACACCTTTCGGTCGGGAGGTGGTGCCGGAGGTGAAGAGAATTTCCGCCGTATCGTCAG
TCGATAGCGGCGGTGCATAGCACAAGGTGGCAGGTTGTTGATTTTTCAGTTGAGTAAACGAACTCACGCC
ATCATCAGCGGGAAGTGCCACATCTGTCAGGCAAATGTGCCGCAATTGAGTGGCATCTTCCTGCTGAATC
TGTTGATACATAGGATAGAATTGCGCACTGGTCACCAGCAGGCACGCCTGGCTATTTTGCAGGATCCACG
CGCTTTCCTCGCACAACAGGCGGGCGTTAATCGGCACCATAATCGCGCCAATTTTTGCCAGCCCGAACCA
GCAAAAGATAAATTCCGGGCAGTTGTCGAGATGTAGTGCAACCTTGTCGCCTTTGCGAATCCCCAGCGTA
TAAAACAGGTTTGCCGTGCGGTTAATCTCCTGATTTAACTCAAGATAACTATACCGGTTAACGACTCCGC
CGCTGGATTCACAAATCAGCGCCGTTTTATGACCGTAAACGTCCGCAAGATCGTCCCACATTTGACGTAG
ATGTTGTCCGCCAATGATATCCATTGCACCTCTATCCATTTTTGTTCGTTTGTTATTGGGCGGGCGCTAG
TCAGGCAAGCCGACTGACGCCACGCGTTTAGTCCTCAACTTTGGCCAGACCTTTGCTGACCAACTCCTGA
ATGTCGTTTTCGCTGTAGCCGATATTTTTCAAAATGGCAGCCGTGTCCATGCCATGTGAGGGCATTCCGC
GCCAGATTTGTCCGGGGTTATTTTTGAATTTCGGCATGATGTTCGGCCCTTTGCAGGTGCGACCATCCAT
CGTTTGCCACTGAGTGATTGATTCGCGAGCCACATACTGTGGATTGCTTTCCAGTTCCGGTACGGTCAGC
ACTTTGGCGCAGGCGATATTCAGTTCAGCAAAGCGTTCTTTTACTTCCGCGATGGTATGTGTCGCCAGCC
AGGCATCGAGTTTCTCTTCAACCAGTGGGCCGTAAGGGCATTCGATACGGTGGATAAGCTGAGTGCCTTC
CGGGATTTCTGGCGTGCCAAGCAGATGTGCGAGGCCAATATCTTTAAAGCACTCTTCAATTTGGGTAATG
CCCACCAGTTCCATCACGATGTAGCCGTCGGCACATTTATACAGACCGCAACCGGCGTAGTAGGGATCTT
TACCTTTGCTCATGCGCGGGCACATTTCGCCGCCGTTGAAGTAATCCATCATGAAGTACTGGCCCATACG
CAGCATCACTTCATACATGGCGATGTCGATACTTTCGCCTTTACCGGTTTCACGCACTTTATGCAGTGCT
GCCAGCGCCGCCGTGGTGGCGGTCAGGCCAGAAAAGTAATCGGCGGTATACGGGAAGGCAGGCATTGGCT
GGTCAACATCACCGTTCTGAATCAGGTAACCACTAAAGGCCTGGGCGATAGTGTTATAGGCCGGAAGATT
GGTGTACTCCTCGGTGCCGTACTGACCAAAACCGGACAGGTGAGCGATAACCAGTTTCGGGTTGTGCTGC
CACAGTACTTCATCGGTAATGCCACGACGGGCAAAGGCCGGACCTTTACTGGCTTCGATGAAGATATCGG
TGGTTTCCATTAATTTCAGAAACGCTTCGCGGCCTTCATCTTTGAAAATATTTAACGACAGCGCGTGCAA
ATTGCGGCGGGAGAGTTGCGGGTAGTTCGGTTGAACGCGAATGGTGTCGGCCCAGGCGACGTTCTCGATC
CAGATAACTTCCGCGCCCCATTCTGCGAACATTTGCCCGGCAAACGGTCCGGCGATTTCGATACCGGAGA
AGACAACGCGCAATCCGGCCAACGGCCCGAATTTCGGCATGGGTAGATGATCCATTATTTGCTCCTGAAA
AATTTATGTAGCGCATGACTGCCGGATGCGGCGTAAACGCTTTATCCGGCCTACATTCGTGCTCCCGTAG
GCCTGATAAGACGCATCAGCGTCGCATCAGGCAGCGCACGGACTTAGCGGTATTGCTTCAGCACCGCACG
ACCCAGCGTCAGGATCTGCATTTCGTCAGATCCCCCGGAGACGCGGTCTACACGCAGATCACGCCAGAAG
CGGCTGATGCGGTGGTTGCCCGCAATCCCGACACCGCCCAGCACCTGCATTGCGCTATCCACAACTTCAA
ATGCCGCATTGGCGCAGAAGTATTTGCACATCGCTGCATCGCCAGAGGTGATGGTGCCGTTGTCTGCTTT
CCACGCTGCTTCATACAGCATGTTTTTCATGGAGTTTAATTTGATCGCCATGTGGGCGAATTTTTCCTGA
ATCAACTGGAAACGACCAATAGCCTCGCCAAACTGCACGCGCTGATTGGCGTAGCGCGCCGCATCTTCAA
AGGCGCACATCGCCGTACCGTAGTTGGTGAGGGCTACCAGGAAACGTTCATGGTCGAACTCTTCTTTGAC
GCGGTTAAAGCCGTTACCTTCCCGACCGAACATGTCTTTCTCGTCCAGTTCCACGTCGTCAAAGGTGATT
TCACAGCAGCTATCCATACGCAGACCGAGCTTTTCAAGTTTGGTCACTTTGATGCCCGGTTTGCTCATAT
CAACAAACCATTCGGTGTAGACAGGTTTGTCCGGAGAAGCCCCGTCGCGCGCCATCACCACGATGTACGG
GGTGTAGGCGCTGCTGGTAATAAAACACTTACTACCATTAAGATAAATCTTACCATTTCTACGGGTATAA
GTCGTTTTCAGGCTACCCACGTCGGAGCCCGCGCCCGGTTCGGTAATCGCTGAGTTCCACATCTGCTTAC
CGGTGCCGCGGAAAGCCATAATTTTGTCGATCTGCTCTTGTGTGCCTTCGCGCAGGAAGGTGTTGAACCC
GCCCGGCAACTGGTACAGCACATAGGTTGGTGCCCCCAGACGTCCCAGCTCCATCCACACGGCGGCGAGA
GTAACAAACCCCGCGTCCAGACCACCGTGCTCTTCAGGGATCAGCAGACTGTCGATACCCATATCCGCCA
GTGCTTTGACAAAACGTTCCGGGTAGACGCTGTCACGGTCGCACTCGGCAAAATAGGCCTCCCAGTTTTC
GCTGGCCATCAGTTCGCGGATACCGGCGACAAACAGTTCCTGCTCATCATTTAAATTAAAATCCATCTTT
CAACCTCTTGATATTTTGGGGGTTAATTAATCTTTCCAGTTCTGTTTCGCGTCTTTAATAAAGGAGAGCG
TCACCATAATGTTGACGAAGAACAGCGGGCATCCTCCGGCGATAATGGCGGTTTGAATCGGTTTCAGGCC
GCCGAGCGCCAGCAGAACAATACCGATAATGCCAACCAGAATTGACCAACCGATACGCACCAGCAGAGGT
GGTTCTTCACCATCGCGTACTTCGCGGCAAGTGGACATCGCCAGGGTATAAGAGCAGGCGTTAACCAGCG
TAACGGTGGCAATAAAGCAGAGGATGAAGAAGCCCCACATGGTGGCGGTGCTGAGTGGCAGAGCGGCCCA
GGTTTCAATGATGGCGCGCGCCACACCGTACTGTTCGATCAGATTTGGAATGTTGATGATGTTTTTATCT
ATCAACAGCAGAGTGTTACTACCGAGTACAGTCCACAGGATCCAGGTTGACGCTGTCAGCCCCAGCACCA
TGCCGAAGCACAGTTCACGCACAGTACGACCACGGGAGATGCGGGCGAGGAAGATACTCATCTGGATAGC
ATAAATCACCCACCATGCCCAGTAGAACACGGTCCAGCCCTGCGGGAAGCCGCCTTTAGCGATGGGATCG
GTATAGAACAACATGCGCGGCAGATACATCAGCAACATCCCCACCGAATCGGTGAAGTAGTTCATGATGA
AGCTGGCACCGCTGACAATGAACACCCAACCCAGCATCAGGAAGCTCAGGTAACTACGCACGTCACTGGC
GATACGTACCCCTTTTTGCAGACCGCAAGCGACGCAAATGGCGTTGAGGATAATCCAGCAGGTAATGATG
ATAGCGTCCAGTTGCAGGGTATGCGGAATGCCAAACAACCATTGCATACACTCGGTCACCAGCGGCGTGG
CAAGGCCCAGACTGGTACCCATCGCGAAGATCAAGGCGACGAGATAGAAGTTGTCGACGATAGTGCCGAA
CAACCCTTTGGCGTGTTTTTCACCTACCAGCGGCACCAGTGTCGAGCTGGGGCGAATCACTTCCATTTTG
CGGACAAAGAAGAAGTAAGCGAAGGCGACTGAAAGGAAGCTGTAAGTGGCCCACGGCAGAGGTCCCCAGT
GGAACAAGCTGTAAGCCAGCCCCAACTCTTTCGCCCCTGTCGAGTTCGGTTCTAAGCCAAACGGCGGGGT
GGAGATGTAGTAGTAGATCTCAATCGATCCCCAGAACAGTACGGCAGCAGACGTACAGGAGGCGAACATC
ATAAAGATCCAACTGGCGGTGCTAAATTCTGGCGGTTCGTTACCTAAACGCTTTTTGGCATACGGGCCAA
ACACCAGCCAGAACCAACCGAAAAGCATCACCACCATATACCATTCAAATGCCCATCCCCATACATTGGT
GACGTAACTGAATACAGCATTAATAACGACATTCGCTGCATCCAGATCTCTGACTGTAAGCCAACAAAGT
ATGCCGACGATTATTAACGGCGGAAAGAAAACCTTCGGTTCTATTCCCGTTTTTCTCTTTTCATTCTTCA
TGAGTTAATTCCACTGTGAAAACGAATATTTATTTTGCGTTCCCGTTTGTTTTATTTTTGTTAACATTTA
ATATAATTATTATTAACCTCGTGGACGCGTTAATGGCTAACTCATAATGGGTATTCAATAAGCTGTATTC
TGTGATTGGTATCACATTTTTGTTTCGGGTGAATAGAGGGCGTTTTTTCGTTAATTTTGATTAATAATCA
GTTTGTTATGCTCTGTTGTGAGTAAAAAATAACATCTGACTTTCAATATTGGTGATCCATAAAACAATAT
TGAAAATTTCTTTTTGCTACGCCGTGTTTTCAATATTGGTGAGGAACTTAACAATATTGAAAGTTGGATT
TATCTGCGTGTGACATTTTCAATATTGGTGATTAAAGTTTTATTTCAAAATTAAAGGGCGTGATATCTGT
AATTAACACCACCGATATGAACGACGTTTCCTTCATGATTTCTGGAGATGCAATGAAGATTATTACTTGC
TATAAGTGCGTGCCTGATGAACAGGATATTGCGGTCAATAATGCTGATGGTTCATTAGACTTCAGCAAAG
CCGATGCCAAAATAAGCCAATACGATCTCAACGCTATTGAAGCGGCTTGCCAGCTAAAGCAACAGGCAGC
AGAGGCGCAGGTGACAGCCTTAAGTGTGGGCGGTAAAGCCCTGACCAACGCCAAAGGGCGTAAAGATGTG
CTATCGCGCGGCCCGGATGAACTGATTGTGGTGATTGATGACCAGTTCGAGCAGGCACTGCCGCAACAAA
CGGCGAGCGCACTGGCTGCAGCCGCCCAGAAAGCAGGCTTTGATCTGATCCTCTGTGGCGATGGTTCTTC
CGACCTTTATGCCCAGCAGGTTGGTCTGCTGGTGGGCGAAATCCTCAATATTCCGGCAGTTAACGGCGTC
AGCAAAATTATCTCCCTGACGGCAGATACCCTCACCGTTGAGCGCGAACTGGAAGATGAAACCGAAACCT
TAAGCATTCCGCTGCCTGCGGTTGTTGCTGTTTCCACTGATATCAACTCCCCACAAATTCCTTCGATGAA
AGCCATTCTCGGCGCGGCGAAAAAGCCCGTCCAGGTATGGTCGGCGGCGGATATTGGTTTTAACGCAGAG
GCAGCCTGGTCAGAACAACAGGTTGCCGCGCCGAAACAGCGCGAACGTCAGCGCATCGTGATTGAAGGCG
ACGGCGAAGAACAGATCGCCGCATTTGCTGAAAATCTTCGCAAAGTCATTTAATTACAGGGGATGCTATG
AACACGTTTTCTCAAGTCTGGGTATTCAGCGATACCCCTTCTCGTCTGCCGGAACTGATGAACGGTGCGC
AGGCTTTAGCTAATCAAATCAACACCTTTGTCCTCAATGATGCCGACGGCGCACAGGCAATCCAGCTCGG
CGCTAATCATGTCTGGAAATTAAACGGCAAACCGGACGATCGGATGATCGAAGATTACGCCGGTGTCATG
GCTGACACTATTCGCCAGCACGGCGCAGACGGCCTGGTGCTGCTGCCAAACACCCGTCGCGGCAAATTAC
TGGCGGCAAAACTGGGTTATCGCCTTAAAGCGGCGGTGTCTAACGATGCCAGCACCGTCAGCGTACAGGA
CGGTAAAGCGACAGTGAAACACATGGTTTACGGTGGTCTGGCGATTGGCGAAGAACGCATTGCCACGCCG
TATGCGGTACTGACCATCAGCAGCGGCACGTTCGATGCGGCTCAGCCAGACGCGTCACGCACTGGCGAAA
CGCACACCGTGGAGTGGCAGGCTCCGGCTGTGGCGATTACCCGCACGGCAACCCAGGCGCGCCAGAGCAA
CAGCGTCGATCTCGACAAAGCCCGTCTGGTGGTCAGCGTCGGTCGCGGTATTGGCAGCAAAGAGAACATT
GCGCTGGCAGAACAGCTTTGCAAGGCGATAGGTGCGGAGTTGGCCTGTTCTCGTCCGGTGGCGGAAAACG
AAAAATGGATGGAGCACGAACGCTATGTCGGTATCTCCAACCTGATGCTGAAACCTGAACTGTACCTGGC
GGTGGGGATCTCCGGGCAGATCCAGCACATGGTTGGCGCTAACGCGTCGCAAACCATTTTCGCCATCAAT
AAAGATAAAAATGCGCCGATCTTCCAGTACGCGGATTACGGCATTGTTGGCGACGCCGTGAAGATCCTTC
CGGCGCTGACCGCAGCTTTAGCGCGTTGATCCACTCTGGCAGGGCTGCATTTTGGCCCTGCCGCTGACAG
GGAGCTCTTATGTCCGAAGATATCTTTGACGCCATCATCGTCGGTGCAGGGCTTGCCGGTTCGGTTGCCG
CACTGGTGCTCGCCCGCGAAGGTGCGCAAGTGTTAGTTATCGAGCGTGGCAATTCCGCAGGTGCCAAGAA
CGTCACCGGCGGGCGTCTCTATGCCCACAGTCTGGAACACATTATTCCTGGTTTCGCCGACTCCGCCCCC
GTAGAACGCCTGATCACCCATGAAAAACTCGCGTTTATGACGGAAAAGTCAGCGATGACTATGGACTACT
GCAATGGTGACGAAACCTCGCCATCCCAGCGTTCTTACTCCGTTTTGCGCAGTAAATTTGATGCCTGGCT
GATGGAGCAGGCCGAAGAAGCGGGCGCGCAGTTAATTACCGGGATCCGCGTCGATAACCTCGTACAGCGC
GATGGCAAAGTCGTCGGTGTAGAAGCCGATGGCGATGTGATTGAAGCGAAAACGGTGATCCTTGCTGATG
GGGTGAACTCCATCCTTGCCGAAAAATTGGGGATGGCAAAACGCGTCAAACCGACGGATGTGGCGGTTGG
CGTGAAGGAACTGATCGAGTTACCGAAGTCGGTTATTGAAGACCGTTTTCAGTTGCAGGGTAATCAGGGG
GCGGCTTGCCTGTTTGCGGGATCACCCACCGATGGCCTGATGGGCGGCGGCTTCCTTTATACCAATGAAA
ACACCCTGTCGCTGGGGCTGGTTTGTGGTTTGCATCATCTGCATGACGCGAAAAAATCGGTGCCGCAAAT
GCTGGAAGATTTCAAACAGCATCCGGCCGTTGCACCGCTGATCGCGGGCGGCAAGCTGGTGGAATATTCC
GCTCACGTAGTGCCGGAAGCAGGCATCAACATGCTGCCGGAGTTGGTTGGTGACGGCGTATTGATTGCCG
GTGATGCCGCCGGAATGTGTATGAACCTCGGTTTTACCATTCGCGGTATGGATCTGGCGATTGCCGCCGG
GGAAGCCGCAGCAAAAACCGTGCTTTCAGCGATGAAAAGCGACGATTTCAGTAAGCAAAAACTGGCGGAA
TATCGTCAGCATCTTGAGAGTGGTCCGCTGCGCGATATGCGTATGTACCAGAAACTACCGGCGTTCCTTG
ATAACCCACGCATGTTTAGCGGCTACCCGGAGCTGGCGGTGGGTGTGGCGCGTGACCTGTTCACCATTGA
TGGCAGCGCGCCGGAACTGATGCGCAAGAAAATCCTCCGCCACGGCAAGAAAGTGGGCTTCATCAATCTA
ATCAAGGATGGCATGAAAGGAGTGACCGTTTTATGACTTCTCCCGTCAATGTGGACGTCAAACTGGGCGT
CAATAAATTCAATGTCGATGAAGAGCATCCGCACATTGTTGTGAAGGCCGATGCTGATAAACAGGCGCTG
GAGCTGCTGGTGAAAGCGTGCCCCGCAGGTCTGTACAAGAAGCAGGATGACGGCAGTGTGCGCTTCGATT
ACGCCGGATGTCTGGAGTGCGGCACCTGTCGCATTCTGGGGCTGGGGTCGGCGCTGGAACAGTGGGAATA
CCCGCGCGGCACCTTTGGTGTGGAGTTCCGTTACGGCTGATGTTGGTTTGATACGTAACGCCGCACTGAC
TCTCATTGCAAAAAACAGGAATAACCATGCAACCGTCCAGAAACTTTGACGATCTCAAATTCTCCTCTAT
TCACCGCCGCATTTTGCTGTGGGGAAGCGGTGGTCCGTTTCTGGATGGTTATGTACTGGTAATGATTGGC
GTGGCGCTGGAGCAACTGACGCCGGCGCTGAAACTGGACGCTGACTGGATTGGCTTGCTGGGCGCGGGAA
CGCTCGCCGGGCTGTTCGTTGGCACATCGCTGTTTGGTTATATTTCCGATAAAGTCGGACGGCGCAAAAT
GTTCCTCATTGATATCATCGCCATCGGCGTGATATCGGTGGCGACGATGTTTGTTTCATCCCCCGTCGAA
CTGTTGGTGATGCGGGTACTTATCGGCATTGTCATCGGTGCAGATTATCCCATCGCCACCTCAATGATCA
CCGAGTTCTCCAGTACCCGTCAGCGGGCGTTTTCCATCAGCTTTATTGCCGCGATGTGGTATGTCGGCGC
GACCTGTGCCGATCTGGTCGGCTACTGGCTTTATGATGTGGAAGGCGGCTGGCGCTGGATGCTGGGTAGC
GCGGCGATCCCCTGTTTGTTGATTTTGATTGGTCGATTCGAACTGCCTGAATCTCCCCGCTGGTTATTAC
GCAAAGGGCGAGTAAAAGAGTGCGAAGAGATGATGATCAAACTGTTTGGCGAACCGGTGGCTTTCGATGA
AGAGCAGCCGCAGCAAACCCGTTTTCGCGATCTGTTTAATCGCCGCCATTTTCCTTTTGTTCTGTTTGTT
GCCGCCATCTGGACCTGCCAGGTGATCCCAATGTTCGCCATTTACACCTTTGGCCCGCAAATCGTTGGTT
TGTTGGGATTGGGGGTTGGCAAAAACGCGGCACTAGGGAATGTGGTGATTAGCCTGTTCTTTATGCTCGG
CTGTATTCCGCCGATGCTGTGGTTAAACACTGCCGGACGGCGTCCATTGTTGATTGGCAGCTTTGCCATG
ATGACGCTGGCGCTGGCGGTTTTGGGGCTAATCCCGGATATGGGGATCTGGCTGGTAGTGATGGCCTTTG
CGGTGTATGCCTTTTTCTCTGGCGGGCCGGGTAATTTGCAGTGGCTCTATCCTAATGAACTCTTCCCGAC
AGATATCCGCGCCTCTGCCGTGGGCGTGATTATGTCCTTAAGTCGTATTGGCACCATTGTTTCGACCTGG
GCACTACCGATCTTTATCAATAATTACGGTATCAGTAACACGATGCTAATGGGGGCGGGTATCTCGCTGT
TTGGCTTGTTGATTTCCGTAGCGTTTGCCCCGGAGACTCGAGGGATGTCACTGGCGCAGACCAGCAATAT
GACGATCCGCGGGCAGAGAATGGGGTAAATTGTTCAGATTTCTCTCTTTTCTGAATCAATATTATTGACT
ATAAGCCGCGTGAATATATGACTACACTTTGTGGGAAAACAAAGGCGTAATCACGCGGGCTACCTATGAT
TCTTATAATTTATGCGCATCCGTATCCGCATCATTCCCATGCGAATAAACGGATGCTTGAACAGGCAAGG
ACGCTGGAAGGCGTCGAAATTCGCTCTCTTTATCAACTCTATCCTGACTTCAATATCGATATTGCCGCCG
AGCAGGAGGCGCTGTCTCGCGCCGATCTGATCGTCTGGCAGCATCCGATGCAGTGGTACAGCATTCCTCC
GCTCCTCAAACTTTGGATCGATAAAGTTTTCTCCCACGGCTGGGCTTACGGTCATGGCGGCACGGCGCTG
CATGGCAAACATTTGCTGTGGGCGGTGACGACCGGCGGCGGGGAAAGCCATTTTGAAATTGGTGCGCATC
CGGGCTTTGATGTGCTGTCGCAGCCGCTACAGGCGACGGCAATCTACTGCGGGCTGAACTGGCTGCCACC
GTTTGCCATGCACTGCACCTTTATTTGTGACGACGAAACCCTCGAAGGGCAGGCGCGTCACTATAAGCAA
CGTCTGCTGGAATGGCAGGAGGCCCATCATGGATAGCCATACGCTGATTCAGGCGCTGATTTATCTCGGT
TCGGCAGCGCTGATTGTACCCATTGCGGTACGTCTTGGTCTGGGATCGGTACTTGGCTACCTGATCGCCG
GCTGCATTATTGGCCCGTGGGGGCTGCGACTGGTGACCGATGCCGAATCTATTCTGCACTTTGCCGAGAT
TGGGGTGGTGCTGATGCTGTTTATTATCGGCCTCGAACTCGATCCACAAAGGCTGTGGAAGCTGCGTGCG
GCAGTGTTCGGCTGTGGCGCATTGCAGATGGTGATTTGCGGCGGCCTGCTGGGGCTGTTCTGCATGTTAC
TTGGGCTGCGCTGGCAGGTCGCGGAATTGATCGGCATGACGCTGGCGCTCTCCTCTACGGCGATTGCCAT
GCAGGCGATGAATGAACGCAATCTGATGGTGACGCAAATGGGTCGCAGTGCCTTTGCGGTGCTGCTGTTC
CAGGATATCGCGGCGATCCCGCTGGTGGCGATGATTCCGCTACTGGCAACGAGCAGTGCCTCGACGACGA
TGGGCGCATTTGCTCTCTCGGCGTTAAAAGTGGCGGGTGCGCTGGTGCTGGTGGTATTGCTGGGGCGCTA
TGTCACGCGTCCGGCGCTGCGTTTTGTAGCCCGCTCTGGCTTGCGGGAAGTGTTTAGTGCCGTGGCGTTA
TTCCTCGTGTTTGGCTTTGGTTTGCTGCTGGAAGAGGTCGGCTTGTCGATGGCGATGGGCGCGTTTCTGG
CGGGCGTACTGCTGGCAAGCTCGGAATACCGTCATGCGCTGGAGAGCGATATCGAACCATTTAAAGGTTT
GCTGTTGGGGCTGTTTTTCATCGGTGTTGGCATGTCGATAGACTTTGGCACGCTGCTTGAAAACCCATTG
CGCATTGTCATTTTGCTGCTCGGTTTCCTCATCATCAAAATCGCCATGCTGTGGCTGATTGCCCGACCGT
TGCAAGTGCCAAATAAACAGCGTCGTTGGTTTGCGGTGTTGTTAGGGCAGGGCAGTGAGTTTGCCTTTGT
GGTATTTGGCGCGGCGCAGATGGCGAATGTGCTGGAGCCGGAGTGGGCGAAATCGCTGACCCTGGCGGTG
GCGCTGTCGATGGCAGCAACGCCGATTCTGCTGGTGATCCTCAATCGCCTTGAGCAATCTTCTACTGAGG
AAGCGCGTGAAGCCGATGAGATCGACGAAGAACAGCCGCGCGTGATTATCGCCGGATTCGGTCGTTTTGG
GCAGATTACCGGACGTTTACTGCTCTCCAGCGGGGTGAAAATGGTGGTACTCGATCACGATCCGGACCAT
ATCGAAACCTTGCGTAAATTTGGTATGAAAGTGTTTTATGGCGATGCCACGCGGATGGATTTACTGGAAT
CTGCCGGAGCGGCGAAAGCGGAAGTGCTGATTAACGCCATCGACGATCCGCAAACCAACCTGCAACTGAC
AGAGATGGTGAAAGAACATTTCCCGCATTTGCAGATTATTGCCCGCGCCCGCGATGTCGACCACTACATT
CGTTTGCGTCAGGCAGGCGTTGAAAAGCCGGAGCGTGAAACCTTCGAAGGTGCGCTGAAAACCGGGCGTC
TGGCACTGGAAAGTTTAGGTCTGGGGCCGTATGAAGCGCGAGAACGTGCCGATGTGTTCCGCCGCTTTAA
TATTCAGATGGTGGAAGAGATGGCAATGGTTGAGAACGACACCAAAGCCCGCGCGGCGGTCTATAAACGC
ACCAGCGCGATGTTAAGTGAGATCATTACCGAGGACCGCGAACATCTGTCATTAATTCAACGACATGGCT
GGCAGGGAACCGAAGAAGGTAAACATACCGGCAACATGGCGGATGAACCGGAAACGAAACCCTCATCCTA
ATAAAGAGTGACGTAAATCACACTTTACAGCTAACTGTTTGTTTTTGTTTCATTGTAATGCGGCGAGTCC
AGGGAGAGAGCGTGGACTCGCCAGCAGAATATAAAATTTTCCTCAACATCATCCTCGCACCAGTCGACGA
CGGTTTACGCTTTACGTATAGTGGCGACAATTTTTTTTATCGGGAAATCTCAATGATCAGTCTGATTGCG
GCGTTAGCGGTAGATCGCGTTATCGGCATGGAAAACGCCATGCCGTGGAACCTGCCTGCCGATCTCGCCT
GGTTTAAACGCAACACCTTAAATAAACCCGTGATTATGGGCCGCCATACCTGGGAATCAATCGGTCGTCC
GTTGCCAGGACGCAAAAATATTATCCTCAGCAGTCAACCGGGTACGGACGATCGCGTAACGTGGGTGAAG
TCGGTGGATGAAGCCATCGCGGCGTGTGGTGACGTACCAGAAATCATGGTGATTGGCGGCGGTCGCGTTT
ATGAACAGTTCTTGCCAAAAGCGCAAAAACTGTATCTGACGCATATCGACGCAGAAGTGGAAGGCGACAC
CCATTTCCCGGATTACGAGCCGGATGACTGGGAATCGGTATTCAGCGAATTCCACGATGCTGATGCGCAG
AACTCTCACAGCTATTGCTTTGAGATTCTGGAGCGGCGGTAATTTTGTATAGAATTTACGGCTAGCGCCG
GATGCGACGCCGGTCGCGTCTTATCCGGCCTTCCTATATCAGGCTGTGTTTAAGACGCCGCCGCTTCGCC
CAAATCCTTATGCCGGTTCGACGGCTGGACAAAATACTGTTTATCTTCCCAGCGCAGGCAGGTTAATGTA
CCACCCCAGCAGCAGCCGGTATCCAGCGCGTATATACCTTCCGGCGTACCTTTGCCCTCCAGCGATGCCC
AGTGACCAAAGGCGATGCTGTATTCTTCAGCGACAGGGCCAGGAATCGCAAACCACGGTTTCAGTGGGGC
AGGGGCCTCTTCCGGCGATTCTTTGCTGTACATATCCAGTTGACCGTTCGGGAAGCAAAAACGCATACGG
GTAAAAGCGTTGGTGATAAAACGCAGTCTTCCCAGCCCCCGCAATTCCGGTGACCAGTTATTTGGCATAT
CGCCGTACATGGCATCAAGAAAGAAGGGATAGGAGTCACTCGATAGCACCGCTTCTACATCGCGTGCGCA
CTCTTTGGCGGTCTGCAGATCCCACTGCGGCGTGATCCCTGCGTGGGCCATCACCAGCTTTTTCTCTTCG
TCGATTTGCAGCAGAGGCTGGCGCCGCAGCCAGTTAAGCAGCTCGTCGGCATCCGGCGCTTCCAGCAGCG
GTGTCAGGCGATCTTTCGGTTTATTGCGGCTGATCCCGGCAAATACCGCCAGCAGATGCAGATCGTGATT
GCCCAGCACCAGACGTACGCTGTCGCCTAAGGATTTCACATAGCGCAGAACATCCAGCGAACCCGGCCCG
CGCGCGACCAGATCGCCCGTCAGCCAGAGGGTATCTTTCCCAGGGGTAAATTCTACTTTATGCAGCAATG
CGATCAGTTCATCGTAACAACCATGAACGTCGCCAATAAGGTATGTCGCCATATTCTTTTAATGAATGAG
TGTGGGAACGGCGAGTCGGAATACGGGAATGTCGATGCTGAAAGGGACGCCATTTTCATCGATCATTTCG
TAGTGACCCTGCATGGTGCCCAGCGGGGTTTCAATGATTGCACCGCTGGTGTACTGGTACTCTTCGCCAG
GCGCGATAAGTGGCTGGACGCCAACCACTCCTTCGCCCTGGACTTCGGTTTCACGGCCATTGCCATTGGT
GATCAGCCAGTAACGCCCCAACAACTGCACTGGCGCTCGCCCCAGATTGCGTATGGTTACGGTATAAGCA
AAAACGTAACGTTCATTATCAGGTGAAGATTGAGCCTCAATGTAGACGCTTTGAACCTGAATACACACTC
GGGGCGAATTGATCATCGTTAACTCTCCTGCAAAGGCGCGTTCTCCGCCAGATAGTTCGCCATCTGGCAA
TATTGCGCGACAGAGATATTTTCCGCTCGCATCGCCGGGTCGATCCCCATTCCCGTTAACACCTCGACGC
TAAACAGGTTGCCGAGGCTGTTACGAATGGTTTTACGACGCTGGTTAAAGGCTTCGGTGGTGATGCGGCT
CAACACACGAACATCTTTAACCGGGTGAGGCATCGTTGCATGAGGAACCAGGCGCACGACGGCGGAATCC
ACTTTGGGTGGTGGTGTAAAGGCTGACGGCGGTACTTCCAGTACCGGGATCACATTGCAATAGTATTGCG
CCATGACGCTTAATCGACCATACGCTTTGCTGTTCGGTCCTGCAACCAGACGATTCACCACCTCTTTTTG
CAACATAAAGTGCATGTCGGCAATGGCATCAGTATAGCTAAACAGATGGAACATCAACGGCGTGGAGATG
TTATAAGGCAGGTTGCCGAAAACACGCAGCGGCTGACCCATTTTCTCGGCCAGTTCACCAAAGTTAAAGG
TCATCGCATCCTGCTGATAAATCGTCAGTTTCGGGCCTAAGAATGGATGCGTTTGCAGACGTGCCGCCAG
ATCGCGGTCAAGTTCGATGACCGTCAGCTGGTCCAGACGTTCGCCGACCGGTTCGGTCAATGCCGCCAGA
CCGGGGCCGATTTCGACCATCGCCTGGCCCTTTTGCGGGTTAATGGCAGACACAATACTGTCGATCACGA
ACTGATCGTTGAGAAAGTTTTGCCCGAAGCGTTTACGGGCTAAGTGGCCCTGGTGGACTCGATTATTCAT
TGGGTGTTAACAATCATTTTGATGGCGAGATTAAGCGCCGTAATAAAACTGCCGACATCGGCTTTGCCAC
GTCCCGCCAGTTCAAGCGCGGTGCCGTGGTCCACTGATGTGCGAATAAAGGGCAGGCCCAGCGTAATGTT
CACACCGCGCCCGAAGCCCTGGTATTTTAGCACGGGAAGACCCTGATCGTGGTACATCGCCAGCACGGCG
TCGGCGTTATCAAGATATTTCGGCTGAAACAGGGTATCGGCAGGCAGCGGCCCGTTGAGTTTCATCCCCT
GCGCCCGCAGCTCATTGAGCACCGGAATAATGGTGTCTATCTCTTCCGTACCCATATGACCGCCTTCGCC
CGCGTGCGGATTCAGCCCGCAGACCAGAATGCGCGGTTCGGCAATACCAAATTTGGTCCGCAAATCGTGA
TGCAAAATAGCAATCACTTCGTGCAAAAGTGCAGGGGTGATAGCGTCTGCGATATCGCGCAGCGGTAAAT
GCGTCGTTGCCAGCGCCACGCGAAGTTCTTCGGTCGCCAGCATCATCACCACCTTTTTCGCCTGCGAACG
CTCTTCGAAAAACTCGGTATGACCGGTAAAAGGAATGCCAGCGTCGTTAATAACGCCTTTATGCACCGGA
CCTGTGATCAGCGCGGCAAATTCGCCGTTCAGACAACCATCGCACGCTCGCGCCAGCGTTTCCACCACAT
AATGCCCATTTTCAACCGCTAACTGCCCCGCAGTGACAGGTGCACGTAGCGCGACAGGAAGTAGCGTTAA
TGTGCCCGCAGTTTGCGGTTGTGCAGGGGAGTTGGGGGAATAAGGGCGGAGGGTGAGCGGCAAACCGAGC
ATCGCTGCCCGGTTGGTAAGGAGAGTGGCATCGGCACAAACAACCAGTTCGACCGGCCACTCACGCTGTG
CAAGCTGGACAACTAAGTCCGGGCCAATCCCGGCGGGCTCGCCGGGAGTGATCACAACACGTTGGGTTTT
AACCATTAGTTGCTCAGGATTTTAACGTAGGCGCTGGCACGTTGTTCCTGCATCCAGCTTGCTGCTTCTT
CCGAGAACTTACGGTTCATCAGCATGCGGTATGCACGATCTTTCTGCGCAGCGTCGGTTTTATCGACATT
ACGGGTATCCAGCAGTTCGATTAAATGCCAGCCGAATGAAGAGTGAACCGGTGCACTCATTTGACCTTTG
TTCAGGCGAGTCAGGGCGTCACGGAAGGCCGGATCGAAAATATCTGGTGTAGCCCAGCCGAGATCGCCGC
CCTGGTTAGCAGAGCCTGGATCCTGAGAGAACTCTTTCGCTGCGGCAGCAAAAGTCGTTTTACCACTCTT
GATATCAGCAGCAATCTGTTCCAGTTTCACACGGGCCTGTTCGTCAGTCATGATCGGCGACGGTTTCAGC
AGAATATGGCGAGCATGAACTTCGGTCACCGAGATATTTTTGCTTTCGCCGCGCAGGTCGTTAACTTTCA
GAATATGGAAGCCAACGCCGGAACGAATCGGGCCAACAATGTCGCCTTTCTTCGCGGTGCTTAATGCCTG
GGCGAAGATCCCGGGCAACTCCTGAATACGGCCCCAGCCCATCTGGCCGCCGTTCAGCGCCTGCTGGTCG
GCAGAATGAGCAATCGCCAGCTTACCGAAATCAGCGCCGTTACGCGCCTGATCGACAATGGCGCGCGCCT
GGCTTTCCGCTTCGTTCACCTGATCAGAGGTCGGGTTTTCCGGCAGCGGGATCAGGATGTGGCTCAGGTT
CAGCTCAGTGCTGGCGTCGTTTTGGTTACCCACCTGCTGCGCCAGGGATTCGACTTCCTGCGGCAGGATG
GTGATGCGACGACGCACCTCGTTGTTACGCACTTCAGAGATAATCATCTCTTTGCGGATCTGGTTACGAT
AGGTGTTGTAGTTCAGTCCATCGTAAGCCAGACGGCTGCGCATCTGATCCAGCGTCATGTTGTTCTGTTT
CGCGATGTTAGCAATCGCCTGATCCAGCTGCTCATCGGAGATTTTCACTCCCATTTTCTGCCCCATCTGC
AGGATGATTTGATCCATGATCAAACGTTCCATGATTTGGTGGCGCAGCGTCGCGTCATCAGGAAGTTGCT
GCCTTGCCTGAGCAGCGTTCAGTTTTACCGACTGCATTAATCCATCAACGTCGCTTTCCAGCACGACGCC
GTTATTGACGACGGCTGCGACTTTATCGACTACCTGGGGGGCAGCGAAACTGGTATTCGCGATCATGGCG
ATACCGAGAAGCAGCGTTTTCCAGTTCTTCATACTTTTTCCATTTCAATTAACCGCACTGCGGATTACGT
GGTAAATCAACAAATCACAAAGTGTTTTGATACGGCAGAATGTTCGAACGCAGCATCTCTTGCGTACCCA
GACCGTAGTTGGAGCTCAGGCCGCGAAGTTCGATGTTAAAGCCGATTGCGTTGTCATATACCGCATGTTG
TTTATCGTTATCCCAACCGTTCAGCTTCCGCTCGTAACCGACGCGAATTGCATAGCAGCAGGAGCTGTAT
TGCACACCTAACATAGAGTCGGCTTGCTTGTTAGCATTGGTGTCGTAGTAGTAGGCCCCAACAATGGACC
AACGATCGGCAATTGGCCAGCTGGCGACAGCACCTACCTGCGAAATACCATTCTTATATTGCTCAGCAGT
GGAATAGTACTTAGGCAGCGTAGCCTGAATATATTCCGGGCTGGCGTAACGGTAATTCAGCTGTACCAGA
CGGTCTTCATCCCGACGGTATTCAATGCTGGAGTTACTGGTCGCTACGTTATCCAGACGTGTATCGTACT
GAATCCCGCCACGCAATCCCCAACGCTCGGAGATACGCCAGTAAGTATCGCCTGCCCACACCAGTGAACC
CGTTTTGTCGTCATTCTCCCATGTTATGTTGTCATCGCCAGTGCGAGACTCCGTGAAATAGTAGATTTGA
CCAACGGAAATATTAAAACGTTCAACGGCAGCATCATCATATATGCGAGATGTGACACCGGTCGTCACCT
GGTTAGCGGAGGCAATACGGTCAAGACCGCCGTAAGTCCGGTCCCGGAACAGGCCAGAGTAGTCAGATTG
CAGCAGAGACGAGTCGTAGTTATAGATGTCGCTCTGATCGCGATACGGCACGTACAAATACTGCGCGCGC
GGTTCCAGCGTTTGGGTATAACCCGGAGCCAGCATTTCCATATCGCGTTCAAAGACCATTTTGCCGTCAA
CTTTGAATTGCGGCATTACGCGGTTAACGGATTCGTCCAGCTTGGTCGTGTTTCTGGAGTTATACCAGTC
AAGATTGGTTTGCTGATAATGGGTTGCCAGCAACTTCGCTTCGGTATTGATGCTGCCCCAGTTATTAGAG
AGCGGCAAATTGATGGTCGGTTCCAGGTGAACACGGGTTGCTTCAGGCATGTCGTCTCTGGTGTTAACAA
AGTGCACTGCCTGGCCGTAAATACGCGTATCAAACGGACCAACATCATTCTGGTAGTAATTAACGTCTAA
CTGCGGCTCTGCCGAGTAGCTACTGGTGTTCTGTTCGCTGAAAACCTGGAACTGCTTGGTTGAAACGGTG
GCATTGAAGTTTTGCACCGCATAGCCAACGCTGAATTTTTGCGTTGCGTAGCCGTCAGTACTGGAACCGT
ACTTGTTATCGAAATCATTGAAGTAGCTAGGATCGCTGACCTTGGTGTAGTCGACGTTGAAACGCCACAC
CTGATCCATGACCCCGGAGTGGTTCCAGTAGAATAACCAACGACGTGAACTGTCATCGTTCGGGTGTTCA
TCTTCATAGACTTTATCTGAAGGCAGATAGTCCAGTTCCATCAAGCCAGCGCCCGCCTGGGAGAGGTAGC
GGAATTCGTTCTCCCACATGATGTTGCCACGACGATGCATATAATGCGGCGTGATGGTGGCATCCATATT
TGGCGCGATGTTCCAGTAATATGGCAGGTAGAACTCAAAGTAGTTGGTGGTGGTGTACTTGGCGTTCGGG
ATCAAGAAACCAGAGCGACGTTTGTCACCCACCGGCAACTGCAAATAGGGGCTATAAAAGATCGGTACCG
GACCCACCTTAAAGCGGGCGTTCCAGATCTCCGCAACTTGTTCTTCGCGGTCATGAATAATTTCGCTACC
TACCACGCTCCAGGTGTCAGAACCCGGCAGACAGGAGGTAAAGCTACCGTTATCCAGAATGGTATAGCGG
TTTTCGCCACGTTGTTTCATCAGGTCCGCTTTACCGCGACCCTGGCGACCCACCATCTGGTAATCACCTT
CCCAGACGTTGGTATCTTTGGTGTTCAGATTCGCCCAGCCTTTCGGCCCTTTGAGGATCACCTGGTTATC
GTCGTAATGGACATTACCGAGCGCATCAACGGTACGTACCGGCTCCGGTTGTCCTGGTGCCTCTTTTTGA
TGGAGCTGCACTTCGTCGGCCTGCAGACGGCTGTTACCCTGCATGATATCCACGCTGCCAGTAAACACGG
CGTCATCCGGGTAGTCCCCTTTCGCGTGGTCAGCATTGATAGTCACGGGTAAGTCATTGGTATCGCCCTG
TACCAGAGGACGGTCATAGCTTGGCACGCCCAACATGCACTGTGAGGCGAGGTCGGCTGCCAGTCCCTGT
TGACTATAAAGGGCGGTGGCAATCATGGTGGCCAGGAGAGTGGGGATACGTTTTTTCATACGTTGATTTT
ATTGTTCCATCATCGGTAACGTTGCGCGTGACAAACGGTCAGAGACTAACGTACTCGTCATCTCTACGCT
AGTGTTAATCCTGTCCGAATAGCGTCAGTGGTGTTAGGCACGGCATTGAATGACAGGTATGATAATGCAA
ATTATAGGCGATGTCCCACAATTGACCGCAGCCGGAAAACGGTAAAAGCACCTTTATATTGTGGGAGATA
GCCCTGATATCCGTGTGTCGATTTGGGGAATATATGCAGTATTGGGGAAAAATCATTGGCGTGGCCGTGG
CCTTACTGATGGGCGGCGGCTTTTGGGGCGTAGTGTTAGGCCTGTTAATTGGCCATATGTTTGATAAAGC
CCGTAGCCGTAAAATGGCGTGGTTCGCCAACCAGCGTGAGCGTCAGGCGCTGTTTTTTGCCACCACTTTT
GAAGTGATGGGGCATTTAACCAAATCCAAAGGTCGCGTCACGGAGGCTGATATTCATATCGCCAGCCAGT
TGATGGACCGAATGAATCTTCATGGCGCTTCCCGTACTGCGGCGCAAAATGCGTTCCGGGTGGGAAAATC
AGACAATTACCCGCTGCGCGAAAAGATGCGCCAGTTTCGCAGTGTCTGCTTTGGTCGTTTTGACTTAATT
CGTATGTTTCTGGAGATCCAGATTCAGGCGGCGTTTGCTGATGGTTCACTGCACCCGAATGAACGGGCGG
TGCTGTATGTCATTGCAGAAGAATTAGGGATCTCCCGCGCTCAGTTTGACCAGTTTTTGCGCATGATGCA
GGGCGGTGCACAGTTTGGCGGCGGTTATCAGCAGCAAACTGGCGGTGGTAACTGGCAGCAAGCGCAGCGT
GGCCCAACGCTGGAAGATGCCTGTAATGTGCTGGGCGTGAAGCCGACGGATGATGCGACCACCATCAAAC
GTGCCTACCGTAAGCTGATGAGTGAACACCATCCCGATAAGCTGGTGGCGAAAGGTTTGCCGCCTGAGAT
GATGGAGATGGCGAAGCAGAAAGCGCAGGAAATTCAGCAGGCATATGAGCTGATAAAGCAGCAGAAAGGG
TTTAAATGACCCTGTAAATGATGCTGAGTAACTGCCCACGATTAAAGGTGGCCGCCCTGGCGGTCACTTC
TTTGAGAAAAGGCGTTTACTCAGAATGGTGGACAGGCTCAATGCACGGTTTACGGGAGGGGTTCTGTAGG
TTTTATCGCGTTGACCCTGCTTAAGGTTGAGAGCTTTACGACGAGCGGAATTATATTTTTACGTCTTAAA
AATAAAAAACACATACCTGAATGAGCGATTTTTGAAAGTATATTTATTCAGAACGCGCATCATGAGTTTT
TAACTCAATGCGAGGCTATTACCATGAAAGTATCAGTTCCAGGCATGCCGGTTACACTTTTAAATATGAG
CAAGAACGATATTTATAAGATGGTGAGCGGGGACAAGATGGACGTGAAGATGAATATCTTTCAACGCTTG
TGGGAGACGTTACGCCATCTGTTCTGGTCAGATAAACAGACTGAGGCTTATAAACTTCTGTTCAATTTCG
TGAATAACCAGACTGGCAACATCAACGCCTCAGAATACTTTACTGGGGCTATCAACGAGAATGAGAGAGA
AAAGTTTATCAATAGCCTGGAATTATTCAATAAACTTAAAACATGCGCAAAAAATCCGGATGAGTTGGTC
GCAAAGGGCAATATGCGCTGGGTCGCCCAGACCTTCGGGGATATCGAGTTAAGTGTCACTTTTTTCATTG
AAAAGAATAAGATATGTACTCAGACGTTGCAGCTGCATAAGGGCCAAGGTAACTTGGGCGTTGATCTTAG
AAAGGCTTACCTTCCCGGCGTTGACATGAGGGATTGTTACCTTGGTAAAAAAACAATGAAAGGTAGCAAT
GATATCCTTTATGAGAGACCTGGGTGGAATGCTAACCTGGGCGTGCTACCCCGGACGGTGCTACCCCGGA
CGGTGCTAACCCGGACGGTGCTAACCTGGACGGTGCTACCGTGAACGGTGCTACCTCCTTATATGATGAG
GTAATTATTATTAATAAAATCCCCCCCAAAAAAATTGATACTAAAGGAGTTGCTACTGAAGAAGTTGCTA
CTAAAAAAGTACTGCTGAACAAATTACTGACAACGCAATTATTGAATGAGCCAGAATAAGCTAAGGTTGA
AGGGGCTGGAACGCCCCTTCAACCTTAGCAGTAGCGTGGGATGATTTCACAATTAGAAAGACCTGCATGA
TGAGCTAGAGAAGAGGCTAGTGACGCAAGGCGTCGTGCAGGACACGGATCACCGAGATGGGCATCGCCAA
CCAGACTGCTAATTAGCCCATGAATAACAATCAGAAAGGACCATAACAGACCCGTTAAAATGAAATATAA
GAGACGGTCAACGGGTGAAGAAAAAGTTCAAAAATTCGCTGTGGAGCAGGAAGGGAATTACCGAATGGAA
AGCGTAGCCACACGCAACAACTGAAAGCAGTTTGGCAGAAACAAAAAATCCCCGGACTCGGGGATTTATG
TACAAGAGGCAGCCCTTAGGATGAGGGTATAAACGTACAGGAAAGGTTAAAAATCCGCTGGCGCTTTAAA
CGTCATACTATTGCCATACGCCGGATGGGTAATCGTCAACATCTCTGCATGTAGCAACAAACGTGGTGCC
ATCGCTCTCGCTTCTGGTGATGCATAAAAACGATCGCCGAGAATCGGATGACCCAGCGCCAGCATATGCA
CACGCAATTGATGCGAACGCCCGGTAATCGGTTTTAACACCACTCTTGCCGTGTTATCCGCCGCATACTC
CACCACTTCATATTCCGTCTGCGCAGGTTTACCCGTTTCGTAACAGACTTTCTGTTTCGGGCGGTTTGGC
CAGTCGCAAATCAGCGGCAGATCCACCAGACCTTCTGCGGGGGATGGATGCCCCCAGACGCGGGCCACAT
ACTGCTTTTTCGGCTCGCGCTCGCGGAACTGGCGTTTTAACTCCCGCTCCGCGGCTTTGGTCAGCGCCAC
TACAATCACGCCGCTGGTAGCCATATCCAGACGATGCACCGATTCTGCCTGCGGATAATCACGCTGAATG
CGCGTCATCACGCTGTCTTTGTGCTCTTCCAGACGACCCGGCACTGACAACAAACCGCTCGGCTTGTTGA
CCACCATAATATGGTCATCCTGATACAGGATAACCAACCAGGGTTCCTGCGGTGGATTGTAGTTTTCCAT
CCCCATTTTCGGCTCCGTTACTGATGCGTTACAACGATCAAACGCAGGGCATCCAGACGCCAACCTGCCT
GATCCAGGCTTTCCATTACCTGCTGACGGTTGCTCTCAATGGCGGTCAGTTCGTCGTCACGAATGTTCGG
GTTCACTGCACGCAGAGCTTCCAGACGAGACAGCTCGGCAGACAGTTTTTCGTCGGCTTCGTTACGCGCT
GCATCAATCAATGCACGGGCAGATTTCTCGATCTGCGCTTCACCCAGTTGAAGGATAGCGTGAACATCCT
GCTGCACGGCGTTAACCAGTTTGCTGCCGGTGTGACGGTTAACCGCGTTAAGCTGGCGGTTAAAGGTTTC
AAACTCTACCTGCGCCGCCAGGTTGTTGCCGTTTTTATCCAGCAGCATACGTACCGGCGTCGGTGGCAGG
AAGCGGTTGAGCTGCAACTGCTTCGGAGCCTGGGCTTCAACCACATAAATCAGTTCCACCAACAGCGTAC
CTACCGGCAACGCTTTGTTTTTTAACAGTGAAATCGTGCTGCTACCGGTATCGCCAGAAAGGATCAGATC
CAGACCGTTGCGGATCAGCGGATGCTCCCAGGTAATAAACTGTGCATCTTCACGCGCCAGCGCCACTTCA
CGATCAAAGGTGATGGTGATGCCATCTTCCGACAGGCCAGGGAAGTCCGGCACCAGCATATGATCGGACG
GCGTCAGCACGATCATGTTGTCGCCGCGATCGTCCTGATTGATACCGATAATATCGAACAGGTTCATGGC
GAAGGCGATCAGGTTGGTATCGTCATCCTGCTCTTCAATGCTTTCTGCCAGTGCCTGGGCTTTTTCGCCA
CCGTTGGAGTGGATTTCCAGCAGGCGGTCACGACCCTGTTCCAGCTGTGCTTTCAGCGCTTCATGTTGCT
CGCGGCAGTTTTTGATCAGATCGTCAAAGCCTTCGGTTTGATCCGGTGAAGCCAGATAGTTAATCAGATC
GTTGTATACGCTATCGTAAATAGTGCGTCCGGTCGGGCAGGTGTGCTCAAATGCATCCAGACCTTCGTGA
TACCAGCGCACCAGCACCGACTGAGCGGTTTTCTCCAGATAAGGCACATGGATCTGAATATCGTGCGCCT
GGCCGATACGATCCAGACGACCAATACGCTGCTCCAGTAGATCCGGGTTGAATGGCAGGTCAAACATCAC
CATGTGGCTGGCGAACTGGAAGTTACGTCCTTCAGAACCGATTTCTGAGCACAGCAGTACCTGTGCGCCG
GTGTCTTCTTCGGCAAACCAGGCGGCAGCGCGGTCACGTTCGATAATCGACATACCTTCGTGGAACACCG
CAGCGCGAATACCTTCACGTTCGCGCAGTACCTGCTCCAGTTGCAGCGCAGTGGCAGCTTTGGCGCAGAT
CACCAGCACTTTCTGAGAGCGATGGCTGGTCAGGTAGCCCATCAGCCACTCAACGCGCGGATCGAAGTTC
CACCAGGTGGCGTTATCACCTTCAAATTCCTGATAAATACGCTCCGGGTAGAGCATATCGCGAGCACGAT
CTTCCGCACTTTTACGTGCGCCCATAATGCCGGAGACTTTAATAGCCGTCTGATACTGCGTCGGTAGCGG
CAGCTTAATGGTGTGCAGCTCGCGTTTCGGGAATCCTTTCACACCGTTACGCGTGTTACGGAACAGCACG
CGGCTGGTGCCGTGGCGATCCATCAGCATCGAAACCAGCTCCTGACGGGCGCTCTGGGCATCTTCGCTGT
CGCTGTTTGCTGCCTGCAACAGCGGCTCGATATCCTGCTCGCCGATCATCTCGCCGAGCATGTTCAGTTC
GTCATTGCTCAGTTTGTTACCTGCCAGCAGCATGGCAACGGCGTCCGCAACCGGACGATAATTTTTCTGC
TCTTCAACGAACTGCGCAAAATCGTGGAAACGGTTCGGGTCCAGCAGACGCAGACGGGCGAAGTGGCTTT
CCATCCCCAGCTGTTCCGGGGTCGCGGTCAGCAGCAGAACGCCCGGCACGTGCTCTGCCAGTTGTTCAAT
GGCCTGATTTGAACGCCAGGCGCGGCAACGGGGTTATCAACTGCTGATTGCCTGCTCAGAAGATCAGCCA
GACAACGAAATGCGGTGCATTGAGCACCTTTTACAGCGTCAGGTTGATGCCATTATTGTTTCGACGTCGT
TGCCTCCTGAGCATCCTTTTTATCAACGCTGGGCTAACGACCCGTTCCCGATTGTCGCGCTGGACCGCGC
CCTCGATCGTGAACACTTCACCAGCGTGGTTGGTGCCGATCAGGATGATGCCGAAATGCTGGCGGAAGAG
TTACGTAAGTTTCCCGCCGAGACGGTGCTTTATCTTGGTGCGCTACCGGAGCTTTCTGTCAGCTTCCTGC
GTGAACAAGGTTTCCGTACTGCCTGGAAAGATGATCCGCGCGAAGTGCATTTCCTGTATGCCAACAGCTA
TGAGCGGGAGGCGGCTGCCCAGTTATTCGAAAAATGGCTGGAAACGCATCCGATGCCGCAGGCGCTGTTC
ACAACGTCGTTTGCGTTGTTGCAAGGAGTGATGGATGTCACGCTGCGTCGCGACGGCAAACTGCCTTCTG
ACCTGGCAATTGCCACCTTTGGCGATAACGAACTGCTCGACTTCTTACAGTGTCCGGTGCTGGCAGTGGC
TCAACGTCACCGCGATGTCGCAGAGCGTGTGCTGGAGATTGTCCTGGCAAGCCTGGACGAACCGCGTAAG
CCAAAACCTGGTTTAACGCGCATTAAACGTAATCTCTATCGCCGCGGCGTGCTCAGCCGTAGCTAAGCCG
CGAACAAAAATACGCGCCAGGTGAATTTCCCTCTGGCGCGTAGAGTACGGGAATGGACATCAATATCCTT
AAAGTAAATAAGACTATTCCTGACTATTATTGATAAGTTCTTTTAAACCCGCCCGTTAATTAACTCACCA
GCTGAAATTCACAATAATTAAGTGATATCGACAGCGCGTTTTTGCATTATTTTGTTACATGCAGAGATGA
ATTGCCGATTTAACAAGCACTTTTCTTTGCTTTTGCGCAAACCCGCTGGCATCAAGCGCCACACAGACGC
AACAGGGACTGTTAACCGGGGAAGATATGTCCTAAAATGCCGCTCGCGTCGCAAACTGACACTTTATATT
TGCTGTGGAAAATAGTGAGTCATTTTAAAACGGTGATGACGATGAGGGATTTTTTCTTACAGCTATTCAT
AACGTTAATTTGCTGCGCACGTTGGACGTAAAATAAACAACGCTGATATTAGCCGTAAACATCGGGTTTT
TTACCTCGGTATGCCTTGTGACTGGCTTGACAAGCTTTTCCTCCGCTCCGTAAACTCCTTTCAGTGGGAA
ATTGTGGGGCAAAGTGGGAATAAGGGGTGAGGCTGGCATGTTCCGGGGAGCAACGTTAGTCAATCTCGAC
AGCAAAGGGCGCTTATCAGTGCCTACCCGTTACCGGGAACAGCTGCTTGAGAACGCTGCCGGTCAAATGG
TTTGCACCATTGACATTCATCACCCGTGCCTGCTGCTTTACCCCCTGCCTGAATGGGAAATTATCGAGCA
AAAATTATCGCGTCTGTCGAGCATGAACCCGGTTGAGCGCCGTGTGCAGCGCCTACTGTTAGGTCATGCC
AGCGAATGTCAGATGGATGGCGCAGGTCGATTGTTAATCGCGCCAGTACTGCGGCAACATGCCGGGCTGA
CAAAAGAAGTGATGCTGGTTGGACAGTTCAACAAGTTTGAGCTGTGGGATGAAACAACCTGGCATCAACA
GGTCAAGGAAGATATCGACGCAGAGCAGTTGGCTACCGGAGACTTATCGGAGCGACTGCAGGACTTGTCT
CTATAAAATGATGGAAAACTATAAACATACTACGGTGCTGCTGGATGAAGCCGTTAATGGCCTCAATATC
CGTCCTGATGGCATCTACATTGATGGGACTTTTGGTCGCGGTGGTCACTCACGTCTGATCCTCTCGCAGC
TTGGCGAAGAGGGGCGTTTGCTGGCGATCGATCGCGACCCGCAGGCTATCGCCGTTGCGAAGACTATTGA
TGATCCGCGCTTCTCCATCATCCACGGACCTTTCTCCGCGCTGGGCGAATACGTTGCCGAGCGCGATCTT
ATCGGCAAGATCGACGGCATTCTCCTCGATCTTGGCGTCTCTTCACCGCAACTTGATGATGCTGAGCGCG
GCTTTTCCTTTATGCGCGATGGTCCGCTGGACATGCGTATGGACCCAACCCGTGGGCAGTCAGCCGCTGA
ATGGCTACAAACCGCAGAAGAAGCCGATATCGCCTGGGTATTGAAAACCTATGGTGAAGAGCGTTTTGCC
AAACGCATTGCCCGCGCCATTGTCGAGCGTAACCGCGAACAGCCGATGACCCGCACCAAAGAACTGGCGG
AAGTCGTGGCTGCTGCAACGCCGGTGAAAGATAAGTTTAAACATCCCGCGACCCGTACCTTCCAGGCGGT
GCGCATTTGGGTAAACAGTGAACTGGAGGAGATAGAGCAGGCGCTAAAAAGCTCGCTCAACGTGCTGGCC
CCGGGTGGGCGGCTTTCGATCATCAGCTTCCACTCGCTGGAAGACCGTATTGTGAAACGTTTTATGCGTG
AAAACAGCCGCGGTCCGCAAGTTCCGGCAGGGTTACCGATGACTGAAGAGCAGCTCAAAAAACTGGGTGG
CCGTCAGCTGCGAGCACTAGGCAAGTTAATGCCGGGCGAAGAAGAGGTGGCTGAGAACCCTCGTGCCCGT
AGTTCAGTTCTGCGTATTGCAGAGAGGACGAATGCATGATCAGCAGAGTGACAGAAGCTCTAAGCAAAGT
TAAAGGATCGATGGGAAGCCACGAGCGCCATGCATTGCCTGGTGTTATCGGTGACGATCTTTTGCGATTT
GGGAAGCTGCCACTCTGCCTGTTCATTTGCATTATTTTGACGGCGGTGACTGTGGTAACCACGGCGCACC
ATACCCGTTTACTGACCGCTCAGCGCGAACAACTGGTGCTGGAGCGAGATGCTTTAGACATTGAATGGCG
CAACCTGATCCTTGAAGAGAATGCGCTCGGCGACCATAGCCGGGTGGAAAGGATCGCCACGGAAAAGCTG
CAAATGCAGCATGTTGATCCGTCACAAGAAAATATCGTAGTGCAAAAATAAGGATAAACGCGACGCATGA
AAGCAGCGGCGAAAACGCAGAAACCAAAACGTCAGGAAGAACATGCCAACTTTATCAGTTGGCGTTTTGC
GTTGTTATGCGGCTGTATTCTCCTGGCGCTGGCTTTTCTGCTCGGACGCGTAGCGTGGTTACAAGTTATC
TCCCCGGATATGCTGGTGAAAGAGGGCGACATGCGTTCTCTTCGCGTTCAGCAAGTTTCCACCTCCCGCG
GCATGATTACTGACCGTTCTGGTCGCCCGTTAGCGGTGAGCGTGCCGGTAAAAGCGATTTGGGCTGACCC
GAAAGAAGTGCATGACGCTGGCGGTATCAGCGTCGGTGACCGCTGGAAGGCGCTGGCTAACGCGCTCAAT
ATTCCGCTGGATCAGCTTTCAGCCCGCATTAACGCCAACCCGAAAGGGCGCTTTATTTATCTGGCGCGTC
AGGTGAACCCTGACATGGCGGACTACATCAAAAAACTGAAACTGCCGGGGATTCATCTGCGTGAAGAATC
TCGCCGTTATTATCCATCCGGCGAAGTGACTGCTCACCTCATTGGCTTTACTAACGTCGATAGTCAAGGG
ATTGAGGGCGTTGAGAAGAGTTTCGATAAATGGCTTACCGGGCAGCCGGGTGAGCGCATTGTGCGTAAAG
ACCGCTATGGTCGCGTAATTGAAGATATTTCTTCTACTGACAGCCAGGCTGCGCACAACCTGGCGCTGAG
TATTGATGAACGCCTGCAGGCGCTGGTTTATCGCGAACTGAACAATGCGGTGGCCTTTAACAAGGCTGAA
TCTGGTAGCGCCGTGCTGGTGGATGTCAACACCGGTGAAGTGCTGGCGATGGCTAACAGCCCGTCATACA
ACCCTAACAATCTGAGCGGCACGCCGAAAGAGGCGATGCGTAACCGTACCATCACCGACGTGTTTGAACC
TGGCTCAACGGTTAAACCGATGGTGGTGATGACCGCGTTGCAACGTGGCGTGGTGCGGGAAAACTCGGTA
CTCAATACCATTCCTTATCGAATTAACGGCCACGAAATCAAAGACGTGGCACGCTACAGCGAATTAACCC
TGACCGGGGTATTACAGAAGTCGAGTAACGTCGGTGTTTCCAAGCTGGCGTTAGCGATGCCGTCCTCAGC
GTTAGTAGATACTTACTCACGTTTTGGACTGGGAAAAGCGACCAATTTGGGGTTGGTCGGAGAACGCAGT
GGCTTATATCCTCAAAAACAACGGTGGTCTGACATAGAGAGGGCCACCTTCTCTTTCGGCTACGGGCTAA
TGGTAACACCGTTACAGTTAGCGCGAGTCTACGCAACTATCGGCAGCTACGGCATTTATCGCCCACTGTC
GATTACCAAAGTTGACCCCCCGGTTCCCGGTGAACGTGTCTTCCCGGAATCCATTGTCCGCACCGTGGTG
CATATGATGGAAAGCGTGGCGCTACCGGGCGGCGGCGGCGTGAAGGCGGCGATTAAAGGCTATCGTATCG
CCATTAAAACCGGTACCGCGAAAAAGGTCGGGCCGGACGGTCGCTACATCAATAAATATATTGCTTATAC
CGCAGGCGTTGCGCCTGCGAGTCAGCCGCGCTTCGCGCTGGTTGTTGTTATCAACGATCCGCAGGCGGGT
AAATACTACGGCGGCGCCGTTTCCGCGCCGGTCTTTGGTGCCATCATGGGCGGCGTATTGCGTACCATGA
ACATCGAGCCGGATGCGCTGACAACGGGCGATAAAAATGAATTTGTGATTAATCAAGGCGAGGGGACAGG
TGGCAGATCGTAATTTGCGCGACCTTCTTGCTCCGTGGGTGCCAGACGCACCTTCGCGAGCACTGCGAGA
GATGACACTCGACAGCCGTGTGGCTGCGGCGGGCGATCTCTTTGTAGCTGTAGTAGGTCATCAGGCGGAC
GGGCGTCGATATATCCCGCAGGCGATAGCGCAAGGTGTGGCTGCCATTATTGCAGAGGCGAAAGATGAGG
CGACCGATGGTGAAATCCGTGAAATGCACGGCGTACCGGTCATCTATCTCAGCCAGCTCAACGAGCGTTT
ATCTGCACTGGCGGGCCGCTTTTACCATGAACCCTCTGACAATTTACGTCTCGTGGGCGTAACGGGCACC
AACGGCAAAACCACGACTACCCAGCTGTTGGCGCAGTGGAGCCAACTGCTTGGCGAAATCAGCGCGGTAA
TGGGCACCGTTGGTAACGGCCTGCTGGGGAAAGTGATCCCGACAGAAAATACAACCGGTTCGGCAGTCGA
TGTTCAGCATGAGCTGGCGGGGCTGGTGGATCAGGGCGCGACGTTTTGCGCAATGGAAGTTTCCTCCCAC
GGGCTGGTACAGCACCGTGTGGCGGCATTGAAATTTGCGGCGTCGGTCTTTACCAACTTAAGCCGCGATC
ACCTTGATTATCATGGTGATATGGAACACTACGAAGCCGCGAAATGGCTGCTTTATTCTGAGCATCATTG
CGGTCAGGCGATTATTAACGCCGACGATGAAGTGGGCCGCCGCTGGCTGGCAAAACTGCCGGACGCGGTT
GCGGTATCAATGGAAGATCATATTAATCCGAACTGTCACGGACGCTGGTTGAAAGCGACCGAAGTGAACT
ATCACGACAGCGGTGCGACGATTCGCTTTAGCTCAAGTTGGGGCGATGGCGAAATTGAAAGCCATCTGAT
GGGCGCTTTTAACGTCAGCAACCTGCTGCTCGCGCTGGCGACACTGTTGGCACTCGGCTATCCACTGGCT
GATCTGCTGAAAACCGCCGCGCGTCTGCAACCGGTTTGCGGACGTATGGAAGTGTTCACTGCGCCAGGCA
AACCGACGGTGGTGGTGGATTACGCGCATACGCCGGATGCACTGGAAAAAGCCTTACAGGCAGCGCGTCT
GCACTGTGCGGGCAAGCTGTGGTGTGTCTTTGGCTGTGGTGGCGATCGCGATAAAGGTAAGCGTCCACTG
ATGGGCGCAATTGCCGAAGAGTTTGCTGACGTGGCGGTGGTGACGGACGATAACCCGCGTACCGAAGAAC
CGCGTGCCATCATCAACGATATTCTGGCGGGAATGTTAGATGCCGGACATGCCAAAGTGATGGAAGGCCG
TGCTGAAGCGGTGACTTGCGCCGTTATGCAGGCTAAAGAGAATGATGTGGTACTGGTCGCGGGCAAAGGC
CATGAAGATTACCAGATTGTTGGCAATCAGCGTCTGGACTACTCCGATCGCGTCACGGTGGCGCGTCTGC
TGGGGGTGATTGCATGATTAGCGTAACCCTTAGCCAACTTACCGACATTCTCAACGGTGAACTGCAAGGT
GCAGATATCACCCTTGATGCTGTAACCACTGATACCCGAAAACTGACGCCGGGCTGCCTGTTTGTTGCCC
TGAAAGGCGAACGTTTTGATGCCCACGATTTTGCCGACCAGGCGAAAGCTGGCGGCGCAGGCGCACTACT
GGTTAGCCGTCCGCTGGACATCGACCTGCCGCAGTTAATCGTCAAGGATACGCGTCTGGCGTTTGGTGAA
CTGGCTGCATGGGTTCGCCAGCAAGTTCCGGCGCGCGTGGTTGCTCTGACGGGGTCCTCCGGCAAAACCT
CCGTTAAAGAGATGACGGCGGCGATTTTAAGCCAGTGCGGCAACACGCTTTATACGGCAGGCAATCTCAA
CAACGACATCGGTGTACCGATGACGCTGTTGCGCTTAACGCCGGAATACGATTACGCAGTTATTGAACTT
GGCGCGAACCATCAGGGCGAAATAGCCTGGACTGTGAGTCTGACTCGCCCGGAAGCTGCGCTGGTCAACA
ACCTGGCAGCGGCGCATCTGGAAGGTTTTGGCTCGCTTGCGGGTGTCGCGAAAGCGAAAGGTGAAATCTT
TAGCGGCCTGCCGGAAAACGGTATCGCCATTATGAACGCCGACAACAACGACTGGCTGAACTGGCAGAGC
GTAATTGGCTCACGCAAAGTGTGGCGTTTCTCACCCAATGCCGCCAACAGCGATTTCACCGCCACCAATA
TCCATGTGACCTCGCACGGTACGGAATTTACCCTACAAACCCCAACCGGTAGCGTCGATGTTCTGCTGCC
GTTGCCGGGGCGTCACAATATTGCGAATGCGCTGGCAGCCGCTGCGCTCTCCATGTCCGTGGGCGCAACG
CTTGATGCTATCAAAGCGGGGCTGGCAAATCTGAAAGCTGTTCCAGGCCGTCTGTTCCCCATCCAACTGG
CAGAAAACCAGTTGCTGCTCGACGACTCCTACAACGCCAATGTCGGTTCAATGACTGCAGCAGTCCAGGT
ACTGGCTGAAATGCCGGGCTACCGCGTGCTGGTGGTGGGCGATATGGCGGAACTGGGCGCTGAAAGCGAA
GCCTGCCATGTACAGGTGGGCGAGGCGGCAAAAGCTGCTGGTATTGACCGCGTGTTAAGCGTGGGTAAAC
AAAGCCATGCTATCAGCACCGCCAGCGGCGTTGGCGAACATTTTGCTGATAAAACTGCGTTAATTACGCG
TCTTAAATTACTGATTGCTGAGCAACAGGTAATTACGATTTTAGTTAAGGGTTCACGTAGTGCCGCCATG
GAAGAGGTAGTACGCGCTTTACAGGAGAATGGGACATGTTAGTTTGGCTGGCCGAACATTTGGTCAAATA
TTATTCCGGCTTTAACGTCTTTTCCTATCTGACGTTTCGCGCCATCGTCAGCCTGCTGACCGCGCTGTTC
ATCTCATTGTGGATGGGCCCGCGTATGATTGCTCATTTGCAAAAACTTTCCTTTGGTCAGGTGGTGCGTA
ACGACGGTCCTGAATCACACTTCAGCAAGCGCGGTACGCCGACCATGGGCGGGATTATGATCCTGACGGC
GATTGTGATCTCCGTACTGCTGTGGGCTTACCCGTCCAATCCGTACGTCTGGTGCGTGTTGGTGGTGCTG
GTAGGTTACGGTGTTATTGGCTTTGTTGATGATTATCGCAAAGTGGTGCGTAAAGACACCAAAGGGTTGA
TCGCTCGTTGGAAGTATTTCTGGATGTCGGTCATTGCGCTGGGTGTCGCCTTCGCCCTGTACCTTGCCGG
CAAAGACACGCCCGCAACGCAGCTGGTGGTCCCATTCTTTAAAGATGTGATGCCGCAGCTGGGGCTGTTC
TACATTCTGCTGGCTTACTTCGTCATTGTGGGTACTGGCAACGCGGTAAACCTGACCGATGGTCTCGACG
GCCTGGCAATTATGCCGACCGTATTTGTCGCCGGTGGTTTTGCGCTGGTGGCGTGGGCGACCGGCAATAT
GAACTTTGCCAGCTACTTGCATATACCGTATCTGCGACACGCCGGGGAACTGGTTATTGTCTGTACCGCG
ATAGTCGGGGCAGGACTGGGCTTCCTGTGGTTTAACACCTATCCGGCGCAGGTCTTTATGGGCGATGTAG
GTTCGCTGGCGTTAGGTGGTGCGTTAGGCATTATCGCCGTACTGCTACGTCAGGAATTCCTGCTGGTGAT
TATGGGGGGCGTGTTCGTGGTAGAAACGCTTTCTGTCATCCTGCAGGTCGGCTCCTTTAAACTGCGCGGA
CAACGTATTTTCCGCATGGCACCGATTCATCACCACTATGAACTGAAAGGCTGGCCGGAACCGCGCGTCA
TTGTGCGTTTCTGGATTATTTCGCTGATGCTGGTTCTGATTGGTCTGGCAACGCTGAAGGTACGTTAATC
ATGGCTGATTATCAGGGTAAAAATGTCGTCATTATCGGCCTGGGCCTCACCGGGCTTTCCTGCGTGGACT
TTTTCCTCGCTCGCGGTGTGACGCCGCGCGTTATGGATACGCGTATGACACCGCCTGGCCTGGATAAATT
ACCCGAAGCCGTAGAACGCCACACGGGCAGTCTGAATGATGAATGGCTGATGGCGGCAGATCTGATTGTC
GCCAGTCCCGGTATTGCACTGGCGCATCCATCCTTAAGCGCTGCCGCTGATGCCGGAATCGAAATCGTTG
GCGATATCGAGCTGTTCTGTCGCGAAGCACAAGCACCGATTGTGGCGATTACCGGTTCTAACGGCAAAAG
CACGGTCACCACGCTAGTGGGTGAAATGGCGAAAGCGGCGGGGGTTAACGTTGGTGTGGGTGGCAATATT
GGCCTGCCTGCGTTGATGCTACTGGATGATGAGTGTGAACTGTACGTGCTGGAACTGTCGAGCTTCCAGC
TGGAAACCACCTCCAGCTTACAGGCGGTAGCAGCGACCATTCTGAACGTGACTGAAGATCATATGGATCG
CTATCCGTTTGGTTTACAACAGTATCGTGCAGCAAAACTGCGCATTTACGAAAACGCGAAAGTTTGCGTG
GTTAATGCTGATGATGCCTTAACAATGCCGATTCGCGGTGCGGATGAACGCTGCGTCAGCTTTGGCGTCA
ACATGGGTGACTATCACCTGAATCATCAGCAGGGCGAAACCTGGCTGCGGGTTAAAGGCGAGAAAGTGCT
GAATGTGAAAGAGATGAAACTTTCCGGGCAGCATAACTACACCAATGCGCTGGCGGCGCTGGCGCTGGCA
GATGCTGCAGGGTTACCGCGTGCCAGCAGCCTGAAAGCGTTAACCACATTCACTGGTCTGCCGCATCGCT
TTGAAGTTGTGCTGGAGCATAACGGCGTACGTTGGATTAACGATTCGAAAGCGACCAACGTCGGCAGTAC
GGAAGCGGCGCTGAATGGCCTGCACGTAGACGGCACACTGCATTTGTTGCTGGGTGGCGATGGTAAATCG
GCGGACTTTAGCCCACTGGCGCGTTACCTGAATGGCGATAACGTACGTCTGTATTGTTTCGGTCGTGACG
GCGCGCAGCTGGCGGCGCTACGCCCGGAAGTGGCAGAACAAACCGAAACTATGGAACAGGCGATGCGCTT
GCTGGCTCCGCGTGTTCAGCCGGGCGATATGGTTCTGCTCTCCCCAGCCTGTGCCAGCCTTGATCAGTTC
AAGAACTTTGAACAACGAGGCAATGAGTTTGCCCGTCTGGCGAAGGAGTTAGGTTGATGCGTTTATCTCT
CCCTCGCCTGAAAATGCCGCGCCTGCCAGGATTCAGTATCCTGGTCTGGATCTCCACGGCGCTAAAGGGC
TGGGTGATGGGCTCGCGGGAAAAAGATACCGACAGCCTGATCATGTACGATCGCACCTTACTGTGGCTGA
CCTTCGGCCTCGCGGCGATTGGCTTTATCATGGTGACCTCGGCGTCAATGCCCATAGGGCAACGCTTAAC
CAACGATCCGTTCTTCTTCGCGAAGCGTGATGGTGTCTATCTGATTTTGGCGTTTATTCTGGCGATCATT
ACGCTGCGTCTGCCGATGGAGTTCTGGCAACGCTACAGTGCCACGATGCTGCTCGGATCTATCATCCTGC
TGATGATCGTCCTGGTAGTGGGTAGCTCGGTTAAAGGGGCATCGCGTTGGATCGATCTCGGTTTGCTGCG
TATCCAGCCTGCGGAGCTGACAAAACTGTCGCTGTTTTGCTATATCGCCAACTATCTGGTGCGTAAAGGC
GACGAAGTACGTAATAACCTGCGCGGCTTCCTGAAACCGATGGGCGTGATTCTGGTGTTGGCAGTGTTAC
TGCTGGCACAGCCAGACCTTGGTACGGTGGTGGTGTTGTTTGTGACTACGCTGGCGATGTTGTTCCTGGC
GGGAGCGAAATTGTGGCAGTTCATTGCCATTATCGGTATGGGCATTTCAGCGGTTGTGTTGCTGATACTC
GCCGAACCGTACCGTATCCGCCGTGTTACCGCATTCTGGAACCCGTGGGAAGATCCCTTTGGCAGCGGCT
ATCAGTTAACGCAATCGCTGATGGCGTTTGGTCGCGGCGAACTTTGGGGGCAAGGTTTAGGTAACTCGGT
ACAAAAACTGGAGTATCTGCCGGAAGCGCACACTGACTTTATTTTCGCCATTATCGGCGAAGAACTGGGG
TATGTCGGTGTGGTGCTGGCACTTTTAATGGTATTCTTCGTCGCTTTTCGCGCGATGTCGATTGGCCGTA
AAGCATTAGAAATTGACCACCGTTTTTCCGGTTTTCTCGCCTGTTCTATTGGCATCTGGTTTAGCTTCCA
GGCGCTGGTTAACGTAGGCGCGGCGGCGGGGATGTTACCGACCAAAGGTCTGACATTGCCGCTGATCAGT
TACGGTGGTTCGAGCTTACTGATTATGTCGACAGCCATCATGATGCTGTTGCGTATTGATTATGAAACGC
GTCTGGAGAAAGCGCAGGCGTTTGTACGAGGTTCACGATGAGTGGTCAAGGAAAGCGATTAATGGTGATG
GCAGGCGGAACCGGTGGACATGTATTCCCGGGACTGGCGGTTGCGCACCATCTAATGGCTCAGGGTTGGC
AAGTTCGCTGGCTGGGGACTGCCGACCGTATGGAAGCGGACTTAGTGCCAAAACATGGCATCGAAATTGA
TTTCATTCGTATCTCTGGTCTGCGTGGAAAAGGTATAAAAGCACTGATAGCTGCCCCGCTGCGTATCTTC
AACGCCTGGCGTCAGGCGCGGGCGATTATGAAAGCGTACAAACCTGACGTGGTGCTCGGTATGGGAGGCT
ACGTGTCAGGTCCAGGTGGTCTGGCCGCGTGGTCGTTAGGCATTCCGGTTGTACTTCATGAACAAAACGG
TATTGCGGGCTTAACCAATAAATGGCTGGCGAAGATTGCCACCAAAGTGATGCAGGCGTTTCCAGGTGCT
TTCCCTAATGCGGAAGTAGTGGGTAACCCGGTGCGTACCGATGTGTTGGCGCTGCCGTTGCCGCAGCAAC
GTTTGGCTGGACGTGAAGGTCCGGTTCGTGTGCTGGTAGTGGGTGGTTCTCAGGGCGCACGCATTCTTAA
CCAGACAATGCCGCAGGTTGCTGCGAAACTGGGTGATTCAGTCACTATCTGGCATCAGAGCGGCAAAGGT
TCGCAACAATCCGTTGAACAGGCGTATGCCGAAGCGGGGCAACCGCAGCATAAAGTGACGGAATTTATTG
ATGATATGGCGGCGGCGTATGCGTGGGCGGATGTCGTCGTTTGCCGCTCCGGTGCGTTAACGGTGAGTGA
AATCGCCGCGGCAGGACTACCGGCGTTGTTTGTGCCGTTTCAACATAAAGACCGCCAGCAATACTGGAAT
GCGCTACCGCTGGAAAAAGCGGGCGCAGCCAAAATTATCGAGCAGCCACAGCTTAGCGTGGATGCTGTCG
CCAACACCCTGGCCGGGTGGTCGCGAGAAACCTTATTAACCATGGCAGAACGCGCCCGCGCTGCATCCAT
TCCGGATGCCACCGAGCGAGTGGCAAATGAAGTGAGCCGGGTTGCCCGGGCGTAATTGTAGCGATGCCTT
TTGCATCGTATGAATTTAAGAAGTTAATGGCGTAAAGAATGAATACACAACAATTGGCAAAACTGCGTTC
CATCGTGCCCGAAATGCGTCGCGTTCGGCACATACATTTTGTCGGCATTGGTGGTGCCGGTATGGGCGGT
ATTGCCGAAGTTCTGGCCAATGAAGGTTATCAGATCAGTGGTTCCGATTTAGCGCCAAATCCGGTCACGC
AGCAGTTAATGAATCTGGGTGCGACGATTTATTTCAACCATCGCCCGGAAAACGTACGTGATGCCAGCGT
GGTCGTTGTTTCCAGCGCGATTTCTGCCGATAACCCGGAAATTGTCGCCGCTCATGAAGCGCGTATTCCG
GTGATCCGTCGTGCCGAAATGCTGGCTGAGTTAATGCGTTTTCGTCATGGCATCGCCATTGCCGGAACGC
ACGGCAAAACGACAACCACCGCGATGGTTTCCAGCATCTACGCAGAAGCGGGGCTCGACCCAACCTTCGT
TAACGGCGGGCTGGTAAAAGCGGCGGGGGTTCATGCGCGTTTGGGGCATGGTCGGTACCTGATTGCCGAA
GCAGATGAGAGTGATGCATCGTTCCTGCATCTGCAACCGATGGTGGCGATTGTCACCAATATCGAAGCCG
ACCACATGGATACCTACCAGGGCGACTTTGAGAATTTAAAACAGACTTTTATTAATTTTCTGCACAACCT
GCCGTTTTACGGTCGTGCGGTGATGTGTGTTGATGATCCGGTGATCCGCGAATTGTTACCGCGAGTGGGG
CGTCAGACCACGACTTACGGCTTCAGCGAAGATGCCGACGTGCGTGTAGAAGATTATCAGCAGATTGGCC
CGCAGGGGCACTTTACGCTGCTGCGCCAGGACAAAGAGCCGATGCGCGTCACCCTGAATGCGCCAGGTCG
TCATAACGCGCTGAACGCCGCAGCTGCGGTTGCGGTTGCTACGGAAGAGGGCATTGACGACGAGGCTATT
TTGCGGGCGCTTGAAAGCTTCCAGGGGACTGGTCGCCGTTTTGATTTCCTCGGTGAATTCCCGCTGGAGC
CAGTGAATGGTAAAAGCGGTACGGCAATGCTGGTCGATGACTACGGCCACCACCCGACGGAAGTGGACGC
CACCATTAAAGCGGCGCGCGCAGGCTGGCCGGATAAAAACCTGGTAATGCTGTTTCAGCCGCACCGTTTT
ACCCGTACGCGCGACCTGTATGATGATTTCGCCAATGTGCTGACGCAGGTTGATACCCTGTTGATGCTGG
AAGTGTATCCGGCTGGCGAAGCGCCAATTCCGGGAGCGGACAGCCGTTCGCTGTGTCGCACAATTCGTGG
ACGTGGGAAAATTGATCCCATTCTGGTGCCGGATCCGGCGCGGGTAGCCGAGATGCTGGCACCGGTATTA
ACCGGTAACGACCTGATTCTCGTTCAGGGGGCTGGTAATATTGGAAAAATTGCCCGTTCTTTAGCTGAAA
TCAAACTGAAGCCGCAAACTCCGGAGGAAGAACAACATGACTGATAAAATCGCGGTCCTGTTGGGTGGGA
CCTCCGCTGAGCGGGAAGTTTCTCTGAATTCTGGCGCAGCGGTGTTAGCCGGACTGCGTGAAGGCGGTAT
TGACGCGTATCCTGTCGACCCGAAAGAAGTCGACGTGACGCAACTGAAGTCGATGGGCTTTCAGAAAGTG
TTTATCGCGCTACACGGTCGCGGCGGTGAAGATGGTACGCTGCAGGGGATGCTCGAGCTGATGGGCTTGC
CTTATACCGGAAGCGGAGTGATGGCATCTGCGCTTTCAATGGATAAACTACGCAGCAAACTTCTATGGCA
AGGTGCCGGTTTACCGGTCGCGCCGTGGGTAGCGTTAACCCGCGCAGAGTTTGAAAAAGGCCTGAGCGAT
AAGCAGTTAGCAGAAATTTCTGCTCTGGGTTTGCCGGTTATCGTTAAGCCGAGCCGCGAAGGTTCCAGTG
TGGGAATGTCAAAAGTAGTAGCAGAAAATGCTCTACAAGATGCATTAAGATTGGCATTTCAGCACGATGA
AGAAGTATTGATTGAAAAATGGCTAAGTGGGCCGGAGTTCACGGTTGCGATACTCGGTGAAGAAATTTTA
CCGTCAATACGTATTCAACCGTCCGGAACCTTCTATGATTATGAGGCGAAGTATCTCTCTGATGAGACAC
AGTATTTCTGCCCCGCAGGTCTGGAAGCGTCACAAGAGGCCAATTTGCAGGCATTAGTGCTGAAAGCATG
GACGACGTTAGGTTGCAAAGGATGGGGACGTATTGACGTTATGCTGGACAGCGATGGACAGTTTTATCTG
CTGGAAGCCAATACCTCACCGGGTATGACCAGCCACAGCCTGGTGCCGATGGCGGCACGTCAGGCAGGTA
TGAGCTTCTCGCAGTTGGTAGTACGAATTCTGGAACTGGCGGACTAATATGTCGCAGGCTGCTCTGAACA
CGCGAAACAGCGAAGAAGAGGTTTCTTCTCGCCGCAATAATGGAACGCGTCTGGCGGGGATCCTTTTCCT
GCTGACCGTTTTAACGACAGTGTTGGTGAGCGGCTGGGTCGTGTTGGGCTGGATGGAAGATGCGCAACGC
CTGCCGCTCTCAAAGCTGGTGTTGACCGGTGAACGCCATTACACACGTAATGACGATATCCGGCAGTCGA
TCCTGGCATTGGGTGAGCCGGGTACCTTTATGACCCAGGATGTCAACATCATCCAGACGCAAATAGAACA
ACGCCTGCCGTGGATTAAGCAGGTGAGCGTCAGAAAGCAGTGGCCTGATGAATTGAAGATTCATCTGGTT
GAATATGTGCCGATTGCGCGGTGGAATGATCAACATATGGTAGACGCGGAAGGAAATACCTTCAGCGTGC
CGCCAGAACGCACCAGCAAGCAGGTGCTTCCAATGCTGTATGGCCCGGAAGGCAGCGCCAATGAAGTGTT
GCAGGGCTATCGCGAAATGGGGCAGATGCTGGCAAAGGACAGATTTACTCTGAAGGAAGCGGCGATGACC
GCGCGGCGTTCCTGGCAGTTGACGCTGAATAACGATATTAAGCTCAATCTTGGCCGGGGCGATACGATGA
AACGTTTGGCTCGCTTTGTAGAACTTTATCCGGTTTTACAGCAGCAGGCGCAAACCGATGGCAAACGGAT
TAGCTACGTTGATTTGCGTTATGACTCTGGAGCGGCAGTAGGCTGGGCGCCCTTGCCGCCAGAGGAATCT
ACTCAGCAACAAAATCAGGCACAGGCAGAACAACAATGATCAAGGCGACGGACAGAAAACTGGTAGTAGG
ACTGGAGATTGGTACCGCGAAGGTTGCCGCTTTAGTAGGGGAAGTTCTGCCCGACGGTATGGTCAATATC
ATTGGCGTGGGCAGCTGCCCGTCGCGTGGTATGGATAAAGGCGGGGTGAACGACCTCGAATCCGTGGTCA
AGTGCGTACAACGCGCCATTGACCAGGCAGAATTGATGGCAGATTGTCAGATCTCTTCGGTATATCTGGC
GCTTTCTGGTAAGCACATCAGCTGCCAGAATGAAATTGGTATGGTGCCTATTTCTGAAGAAGAAGTGACG
CAAGAAGATGTGGAAAACGTCGTCCATACCGCGAAATCGGTGCGTGTGCGCGATGAGCATCGTGTGCTGC
ATGTGATCCCGCAAGAGTATGCGATTGACTATCAGGAAGGGATCAAGAATCCGGTAGGACTTTCGGGCGT
GCGGATGCAGGCAAAAGTGCACCTGATCACATGTCACAACGATATGGCGAAAAACATCGTCAAAGCGGTT
GAACGTTGTGGGCTGAAAGTTGACCAACTGATATTTGCCGGACTGGCATCAAGTTATTCGGTATTGACGG
AAGATGAACGTGAACTGGGTGTCTGCGTCGTCGATATCGGTGGTGGTACAATGGATATCGCCGTTTATAC
CGGTGGGGCATTGCGCCACACTAAGGTAATTCCTTATGCTGGCAATGTCGTGACCAGTGATATCGCTTAC
GCCTTTGGCACGCCGCCAAGCGACGCCGAAGCGATTAAAGTTCGCCACGGTTGTGCGCTGGGTTCCATCG
TTGGAAAAGATGAGAGCGTGGAAGTGCCGAGCGTAGGTGGTCGTCCGCCACGGAGTCTGCAACGTCAGAC
ACTGGCAGAGGTGATCGAGCCGCGCTATACCGAGCTGCTCAACCTGGTCAACGAAGAGATATTGCAGTTG
CAGGAAAAGCTTCGCCAACAAGGGGTTAAACATCACCTGGCGGCAGGCATTGTATTAACCGGTGGCGCAG
CGCAGATCGAAGGTCTTGCAGCCTGTGCTCAGCGCGTGTTTCATACGCAAGTGCGTATCGGCGCGCCGCT
GAACATTACCGGTTTAACGGATTATGCTCAGGAGCCGTATTATTCGACGGCGGTGGGATTGCTTCACTAT
GGGAAAGAGTCACATCTTAACGGTGAAGCTGAAGTAGAAAAACGTGTTACAGCATCAGTTGGCTCGTGGA
TCAAGCGACTCAATAGTTGGCTGCGAAAAGAGTTTTAATTTTTATGAGGCCGACGATGATTACGGCCTCA
GGCGACAGGCACAAATCGGAGAGAAACTATGTTTGAACCAATGGAACTTACCAATGACGCGGTGATTAAA
GTCATCGGCGTCGGCGGCGGCGGCGGTAATGCTGTTGAACACATGGTGCGCGAGCGCATTGAAGGTGTTG
AATTCTTCGCGGTAAATACCGATGCACAAGCGCTGCGTAAAACAGCGGTTGGACAGACGATTCAAATCGG
TAGCGGTATCACCAAAGGACTGGGCGCTGGCGCTAATCCAGAAGTTGGCCGCAATGCGGCTGATGAGGAT
CGCGATGCATTGCGTGCGGCGCTGGAAGGTGCAGACATGGTCTTTATTGCTGCGGGTATGGGTGGTGGTA
CCGGTACAGGTGCAGCACCAGTCGTCGCTGAAGTGGCAAAAGATTTGGGTATCCTGACCGTTGCTGTCGT
CACTAAGCCTTTCAACTTTGAAGGCAAGAAGCGTATGGCATTCGCGGAGCAGGGGATCACTGAACTGTCC
AAGCATGTGGACTCTCTGATCACTATCCCGAACGACAAACTGCTGAAAGTTCTGGGCCGCGGTATCTCCC
TGCTGGATGCGTTTGGCGCAGCGAACGATGTACTGAAAGGCGCTGTGCAAGGTATCGCTGAACTGATTAC
TCGTCCGGGTTTGATGAACGTGGACTTTGCAGACGTACGCACCGTAATGTCTGAGATGGGCTACGCAATG
ATGGGTTCTGGCGTGGCGAGCGGTGAAGACCGTGCGGAAGAAGCTGCTGAAATGGCTATCTCTTCTCCGC
TGCTGGAAGATATCGACCTGTCTGGCGCGCGCGGCGTGCTGGTTAACATCACGGCGGGCTTCGACCTGCG
TCTGGATGAGTTCGAAACGGTAGGTAACACCATCCGTGCATTTGCTTCCGACAACGCGACTGTGGTTATC
GGTACTTCTCTTGACCCGGATATGAATGACGAGCTGCGCGTAACCGTTGTTGCGACAGGTATCGGCATGG
ACAAACGTCCTGAAATCACTCTGGTGACCAATAAGCAGGTTCAGCAGCCAGTGATGGATCGCTACCAGCA
GCATGGGATGGCTCCGCTGACCCAGGAGCAGAAGCCGGTTGCTAAAGTCGTGAATGACAATGCGCCGCAA
ACTGCGAAAGAGCCGGATTATCTGGATATCCCAGCATTCCTGCGTAAGCAAGCTGATTAAGAATTGACTG
GAATTTGGGTTTCGAGGCTCTTTGTGCTAAACTGGCCCGCCGAATGTATAGTACACTTCGGTTGGATAGG
TAATTTGGCGAGATAATACGATGATCAAACAAAGGACACTTAAACGTATCGTTCAGGCGACGGGTGTCGG
TTTACATACCGGCAAGAAAGTCACCCTGACGTTACGCCCTGCGCCGGCCAACACCGGGGTCATCTATCGT
CGCACCGACTTGAATCCACCGGTAGATTTCCCGGCCGATGCCAAATCTGTGCGTGATACCATGCTCTGTA
CGTGTCTGGTCAACGAGCATGATGTACGGATTTCAACCGTAGAGCACCTCAATGCTGCTCTCGCGGGCTT
GGGCATCGATAACATTGTTATCGAAGTTAACGCGCCGGAAATCCCGATCATGGACGGCAGCGCCGCTCCG
TTTGTATACCTGCTGCTTGACGCCGGTATCGACGAGTTGAACTGCGCCAAAAAATTTGTTCGCATCAAAG
AGACTGTTCGTGTCGAAGATGGCGATAAGTGGGCTGAATTTAAGCCGTACAATGGTTTTTCGCTGGATTT
CACCATCGATTTTAACCATCCGGCTATTGATTCCAGCAACCAGCGCTATGCGATGAACTTCTCCGCTGAT
GCGTTTATGCGCCAGATCAGCCGTGCGCGTACGTTCGGTTTCATGCGTGATATCGAATATCTGCAGTCCC
GTGGTTTGTGCCTGGGCGGCAGCTTCGATTGTGCCATCGTTGTTGACGATTATCGCGTACTGAACGAAGA
CGGCCTGCGTTTTGAAGACGAATTTGTGCGTCACAAAATGCTCGATGCGATCGGTGACTTGTTCATGTGT
GGTCACAATATTATTGGTGCATTTACCGCTTATAAATCCGGTCATGCACTGAATAACAAACTGCTGCAGG
CTGTCCTGGCGAAACAGGAAGCCTGGGAATATGTGACCTTCCAGGACGACGCAGAACTGCCGTTGGCCTT
CAAAGCGCCTTCAGCTGTACTGGCATAACGACATTTATACTGTCGTATAAAATTCGACTGGCAAATCTGG
CACTCTCTCCGGCCAGGTGAACCAGTCGTTTTTTTTTGAATTTTATAAGAGCTATAAAAAACGGTGCGAA
CGCTGTTTTCTTAAGCACTTTTCCGCACAACTTATCTTCATTCGTGCTGTGGACTGCAGGCTTTAATGAT
AAGATTTGTGCGCTAAATACGTTTGAATATGATCGGGATGGCAATAACGTGAGTGGAATACTGACGCGCT
GGCGACAGTTTGGTAAACGCTACTTCTGGCCGCATCTCTTATTAGGGATGGTTGCGGCGAGTTTAGGTTT
GCCTGCGCTCAGCAACGCCGCCGAACCAAACGCGCCCGCAAAAGCGACAACCCGCAACCACGAGCCTTCA
GCCAAAGTTAACTTTGGTCAATTGGCCTTGCTGGAAGCGAACACACGCCGCCCGAATTCGAACTATTCCG
TTGATTACTGGCATCAACATGCCATTCGCACGGTAATCCGTCATCTTTCTTTCGCAATGGCACCGCAAAC
ACTGCCCGTTGCTGAAGAATCTTTGCCTCTTCAGGCGCAACATCTTGCATTACTGGATACGCTCAGCGCG
CTGCTGACCCAGGAAGGCACGCCGTCTGAAAAGGGTTATCGCATTGATTATGCGCATTTTACCCCACAAG
CAAAATTCAGCACGCCCGTCTGGATAAGCCAGGCGCAAGGCATCCGTGCTGGCCCTCAACGCCTCACCTA
ACAACAATAAACCTTTACTTCATTTTATTAACTCCGCAACGCGGGGCGTTTGAGATTTTATTATGCTAAT
CAAATTGTTAACTAAAGTTTTCGGTAGTCGTAACGATCGCACCCTGCGCCGGATGCGCAAAGTGGTCAAC
ATCATCAATGCCATGGAACCGGAGATGGAAAAACTCTCCGACGAAGAACTGAAAGGGAAAACCGCAGAGT
TTCGTGCACGTCTGGAAAAAGGCGAAGTGCTGGAAAATCTGATCCCGGAAGCTTTCGCCGTGGTACGTGA
GGCAAGTAAGCGCGTCTTTGGTATGCGTCACTTCGACGTTCAGTTACTCGGCGGTATGGTTCTTAACGAA
CGCTGCATCGCCGAAATGCGTACCGGTGAAGGAAAAACCCTGACCGCAACGCTGCCTGCTTACCTGAACG
CACTAACCGGTAAAGGCGTGCACGTAGTTACCGTCAACGACTACCTGGCGCAACGTGACGCCGAAAACAA
CCGTCCGCTGTTTGAATTCCTTGGCCTGACTGTCGGTATCAACCTGCCGGGCATGCCAGCACCGGCAAAG
CGCGAAGCTTACGCAGCTGACATCACTTACGGTACGAACAACGAATACGGCTTTGACTACCTGCGCGACA
ACATGGCGTTCAGCCCTGAAGAACGTGTACAGCGTAAACTGCACTATGCGCTGGTGGACGAAGTGGACTC
CATCCTGATCGATGAAGCGCGTACACCGCTGATCATTTCCGGCCCGGCAGAAGACAGCTCGGAAATGTAT
AAACGCGTGAATAAAATTATTCCGCACCTGATCCGTCAGGAAAAAGAAGACTCCGAAACCTTCCAGGGCG
AAGGCCACTTCTCGGTGGACGAAAAATCTCGCCAGGTGAACCTGACCGAACGTGGTCTGGTGCTGATTGA
AGAACTGCTGGTGAAAGAGGGCATCATGGATGAAGGGGAGTCTCTGTACTCTCCGGCCAACATCATGCTG
ATGCACCACGTAACGGCGGCGCTGCGCGCTCATGCGCTGTTTACCCGTGACGTCGACTACATCGTTAAAG
ATGGTGAAGTTATCATCGTTGACGAACACACCGGTCGTACCATGCAGGGCCGTCGCTGGTCCGATGGTCT
GCACCAGGCTGTGGAAGCGAAAGAAGGTGTGCAGATCCAGAACGAAAACCAAACGCTGGCTTCGATCACC
TTCCAGAACTACTTCCGTCTGTATGAAAAACTGGCGGGGATGACCGGTACTGCTGATACCGAAGCTTTCG
AATTTAGCTCAATCTACAAGCTGGATACCGTCGTTGTTCCGACCAACCGTCCAATGATTCGTAAAGATCT
GCCGGACCTGGTCTACATGACTGAAGCGGAAAAAATTCAGGCGATCATTGAAGATATCAAAGAACGTACT
GCGAAAGGCCAGCCGGTGCTGGTGGGTACTATCTCCATCGAAAAATCGGAGCTGGTGTCAAACGAACTGA
CCAAAGCCGGTATTAAGCACAACGTCCTGAACGCCAAATTCCACGCCAACGAAGCGGCGATTGTTGCTCA
GGCAGGTTATCCGGCTGCGGTGACTATCGCGACCAATATGGCGGGTCGTGGTACAGATATTGTGCTCGGT
GGTAGCTGGCAGGCAGAAGTTGCCGCGCTGGAAAATCCGACCGCAGAGCAAATTGAAAAAATTAAAGCCG
ACTGGCAGGTACGTCACGATGCGGTACTGGAAGCAGGTGGCCTGCATATCATCGGTACCGAGCGTCACGA
ATCCCGTCGTATCGATAACCAGTTGCGCGGTCGTTCTGGTCGTCAGGGGGATGCTGGTTCTTCCCGTTTC
TACCTGTCGATGGAAGATGCGCTGATGCGTATTTTTGCTTCCGACCGAGTATCCGGCATGATGCGTAAAC
TGGGTATGAAGCCAGGCGAAGCCATTGAACACCCGTGGGTGACTAAAGCGATTGCCAACGCCCAGCGTAA
AGTTGAAAGCCGTAACTTCGACATTCGTAAGCAACTGCTGGAATATGATGACGTGGCTAACGATCAGCGT
CGCGCCATTTACTCCCAGCGTAACGAACTGTTGGATGTCAGCGATGTGAGCGAAACCATTAACAGCATTC
GTGAAGATGTGTTCAAAGCGACCATTGATGCCTACATTCCACCACAGTCGCTGGAAGAAATGTGGGATAT
TCCGGGGCTGCAGGAACGTCTGAAGAACGATTTCGACCTCGATTTGCCAATTGCCGAGTGGCTGGATAAA
GAACCAGAACTGCATGAAGAGACGCTGCGTGAGCGCATTCTGGCGCAGTCCATCGAAGTGTATCAGCGTA
AAGAAGAAGTGGTTGGTGCTGAGATGATGCGTCACTTCGAGAAAGGCGTCATGCTGCAAACGCTTGACTC
CCTGTGGAAAGAGCACCTGGCAGCGATGGACTATCTGCGTCAGGGTATCCACCTGCGTGGCTACGCACAG
AAAGATCCGAAGCAGGAATACAAACGTGAATCGTTCTCCATGTTTGCAGCGATGCTGGAGTCGTTGAAAT
ATGAAGTTATCAGTACGCTGAGCAAAGTTCAGGTACGTATGCCTGAAGAGGTTGAGGAGCTGGAACAACA
GCGTCGTATGGAAGCCGAGCGTTTAGCGCAAATGCAGCAGCTTAGCCATCAGGATGACGACTCTGCAGCC
GCAGCTGCACTGGCGGCGCAAACCGGAGAGCGCAAAGTAGGACGTAACGATCCTTGCCCGTGCGGTTCTG
GTAAAAAATACAAGCAGTGCCATGGCCGCCTGCAATAAAAGCTAACTGTTGAAGTAAAAGGCGCAGGATT
CTGCGCCTTTTTTATAGGTTTAAGACAATGAAAAAGCTGCAAATTGCGGTAGGTATTATTCGCAACGAGA
ACAATGAAATCTTTATAACGCGTCGCGCAGCAGATGCGCACATGGCGAATAAACTGGAGTTTCCCGGCGG
TAAAATTGAAATGGGTGAAACGCCGGAACAGGCGGTGGTGCGTGAACTTCAGGAAGAAGTCGGGATTACC
CCCCAACATTTTTCGCTATTTGAAAAACTGGAATATGAATTCCCGGACAGGCATATAACACTGTGGTTTT
GGCTGGTCGAACGCTGGGAAGGGGAGCCGTGGGGTAAAGAAGGGCAACCCGGTGAGTGGATGTCGCTGGT
CGGTCTTAATGCCGATGATTTTCCGCCAGCCAATGAACCGGTAATTGCGAAGCTTAAACGTCTGTAGGTC
AGATAAGGCGTTTTCGCCGCATCCGACATTCGCACACGATGCCTGATGCGACGCTGGCGCGTCTTATCAG
GCCTAAAGGGATTTCTAACTCATTGATAAATTTGTTTTTGTAGGTCGGATAAGGCGTTCACGCCGCATCC
GACATTTGCACAAGATGCCTGATGCGACGCTGTCCGCGTCTTATCAGGCCTACGTGCGGCATCAGACAAA
TGTCACTGCTTTGGTTCTTCGCTCCAGTCATCGCTTTCGGAAAGATCGCCACTGCTGGGGATTCGTTTTT
CTTCAGCAGCCCATTCTCCGAGGTCGATCAGCTGACAACGTTTGGAGCAAAATGGCCGAAACGGGCTGAT
TTCACCCCACACCACCGTTTTCCCGCAGGTTGGGCAATTCACCGTAATAGTTTCTGACATTTTTACTCCT
TAGCAACAGGCCAGTTCGAAATCCAGACGTTCCGGTACCTGTCCGTTTTCAGTGTCCAGCGGCATAAAAC
GAATGGCAAAACGGCTCTTATGTCCGGAAATTTGCGGATAAAGCTGTGAATCGAGCGACAGATTCAGGCG
CAGCAAGTCGGCATCGCCACCGTTATCCTGATAAAAACCATTCAGGCTGGTTTGTTTACGGAAGGGGGCC
GACTGGCGAATTAAATCCAGCACCATGGTAAGTGCCTGGGTGAGCGGGTTCAGGCTGGCAATCCAGGTTT
CTACCTGGCTGTCGCGCTGCGCCTGGGGTAGATGCAGCCAAATGTGCAATGTAGGTAAATCAAAGCTGCA
ACAGCCGCCTGGGATGCTCAGTCGCTGACGCACCAGAGCAATCAAACGATCTTCACGCAGAAATTGCCCG
ATACGCGGCGCGGAAATTAATACGCTCCCCGCCGCTTTTAACTGCTGAATTAATGCTTCAATACGGCTCT
GGTCCACGCCAGGCACGCCAATCCAGGTCTGGAGTTTACGTTGCTGCCGGTCAAGTTCTTTCAACAGCTC
AGTGCGGACTTCGCCGCGCTCGAAAACATCCAGTAATTCACTGACATTACGGAAGAAATGCAGCGCGCCA
GCGTGGTCAACGATGGGTAAATTAACGGTGAGTTGCTGAATCAAAAACTCAATGCGCAGCCATGTACGCA
TTTTTTCATTTAGTGGATGTTCAAAAAGGACCTGGGTCTGCATTACGGTTTTTCCTGTGAGACAAACTGC
GACGCAAGCTGCAAATAGTGTGCGTGCAGGCGGGCAACATCCGATGCGATAGCATCCGGTGCGCCGTTAT
TATCAATGACGTCATCTGCCACGGCAAGGCGGGCTTCGCGCGTTGCCTGAGCAGCAAGGATTTGTTCGAC
ATGCTCGCGAGTTACATCATCGCGCTGCATGGTGCGCTTAAGTTGCGTTTCTGGGCTGACATCCACCACA
AGCACTCGATTCGCTTTTTTATACAGTGAGTTTTCTACCAGCAATGGCACAACCCACAGTACATAGGGGG
AAGTAGCTTGCTGGATCTGGTGTTGCGTCTCTTGCTGAATCAGCGGATGCAGCAGGGCGTTAAGCCAGTT
TTTCTCTTCCGGGTTGGCGAAGATCCGCTCGCGCAAGGCCCGGCGCTGCAATGTTCCATCAGCAGCAATC
ATGTTAGCGCCAAAGTGATCAGCAATGGCATGTAGCGCAGGTGCACCTGGTTCAACCACCTGACGCGCAA
TAATATCGGCATCAATGACGTTAATTCCGAGATCAGCAAACGCATTGGCAACGGTACTCTTGCCACTGCC
AATGCCTCCCGTTAAGGCAACTATATACCTCATAATTTATATTCCCGGGAATTCATCATGATTATCAAAA
CGTTAAAAATGAGTGCACGAAAGCGAAATTGATGAAACGTTCGCTCACTATTTACCAGGTAAATTTATGG
GATTGTAGCGTAAAAAAAGACAATTTCGCAGTCTTGCGCCGCATTGATTAGTGCGTATGATAGCGTCACT
GGAGTTGCGCTCTTACCCTTATAGCCATTAACCCCAGGAATCCGCACATGCGTATTGAAGAAGATCTGAA
GTTAGGTTTTAAAGACGTTCTCATCCGCCCTAAACGCTCCACTCTTAAAAGCCGTTCCGATGTTGAACTG
GAACGTCAATTCACCTTCAAACATTCAGGTCAGAGCTGGTCCGGCGTGCCGATTATCGCCGCAAATATGG
ACACCGTAGGCACATTTTCTATGGCCTCTGCGCTGGCTTCTTTTGATATTTTGACTGCTGTGCATAAACA
CTATTCTGTCGAAGAGTGGCAAGCGTTTATCAACAATTCTTCCGCTGATGTGCTGAAACATGTGATGGTT
TCTACCGGTACGTCTGATGCGGATTTCGAAAAAACTAAACAGATTCTCGACCTGAACCCGGCATTAAACT
TCGTTTGTATTGACGTGGCGAATGGTTATTCCGAACACTTCGTGCAGTTCGTTGCGAAAGCGCGTGAAGC
GTGGCCGACCAAAACCATTTGTGCTGGTAACGTAGTGACTGGTGAAATGTGTGAGGAGCTTATCCTCTCA
GGTGCCGATATCGTTAAAGTTGGCATTGGCCCAGGTTCTGTTTGTACAACTCGCGTCAAAACAGGCGTCG
GTTATCCGCAACTTTCTGCGGTAATCGAATGTGCCGATGCTGCGCACGGTCTGGGCGGAATGATCGTCAG
CGATGGTGGCTGCACCACGCCGGGCGATGTGGCGAAAGCCTTTGGCGGCGGTGCCGATTTCGTCATGCTT
GGCGGCATGCTGGCGGGCCACGAAGAGAGCGGCGGTCGCATCGTTGAGGAGAACGGCGAGAAATTTATGC
TGTTCTACGGCATGAGCTCCGAGTCTGCGATGAAACGTCACGTTGGCGGCGTTGCGGAATATCGCGCAGC
AGAAGGTAAAACCGTTAAGCTGCCGCTGCGAGGCCCGGTTGAAAATACCGCGCGAGATATTTTGGGCGGC
CTGCGTTCAGCTTGTACATACGTTGGGGCTTCACGCCTGAAAGAGCTGACCAAGCGCACCACGTTTATTC
GTGTGCAGGAACAAGAAAACCGCATCTTCAACAACCTGTAATCTCCCAACGCTGGCGTGGAGCAACACGC
CAGCGTTATCCCATCCCACTCATCGCATCGCCTAAATGGAAAATTGGCAGATACATTGCCACCACCAGCG
TACCAATAATTCCTCCCGTTATGATCAGCAACGCCGGTTCCAGTAAGGCTGCGAGGTTATCCGCCAGCGC
CATTGTGTTTTCCCGATGATGATGGGCGAGGTTGTCTAACATGAGATCCAGAGAGCCGGATGCCTCTCCT
GTTCTCACTAATTGCAAACAGAGCGGGCTAAACTCACCGGTATTTTTTAGCGCCAGCCAGATGGGTTGAC
CGTTACTGATATCGTGCTGGATTTGTGTCAGAAGTTGCACCCAGTACGGGCAGCGCATTGTTTCTCTGAC
GCTCTCTACGCCCTGTAAAAAAGTAATGCCTGCACTTTGTGTCAGCGCCAGAATCGTAAAGATCTGCGTG
AGTTTTTGTCCCCGCATCAGTGAACCCATAATCGGGATGCGTAACAGCAATTTCTGCCGCACTATAAGCC
AGGTCGGTCGGCGCATCAGCAACTTATTGGCTATCGCCAGCAGAAAGCCGAACAACACCAGCAGCCAGCT
CCATTCGCCACTAAAGTCTGCCAGCGTCATGATCCCCTGCGTTAGTGCCGGTAGTGGGGTGTTGAAGGTC
TTATAGATAGCGGCAAACTCCGGCAGAACAAAATGCAGCATTGCCACAACCACCATGATTGCCATCGCTA
AAATGATGATGGGATAACGTAACGCTGATTTCACTTTGTCGGTCAACTGACGCTGGGCTTTTTGCTGACG
CGCCAGTTCAAAGCAGCATTCATCCAGCTTACCGGTCAGTTCACCCGTGCGGATCATCGCCTGATAGAGC
GGCGGAAATACCTCTGACCAGGGTAATAAGGCATTGGAAAAAGCAATGCCCTGTTCGAGATCGTGCGCCA
GCGATTGCAGCAACGCTTGCCATTGCTTACTGGGATGCTGTTCCGCCAGCAGAGCCAGCCCTTCAGAAAG
CGTTAACCCTGCTTTGAGTAGCGTCGCCAGTTGATGAATGACTTCCGCGCTTTTATCTCCTCGCCACTGC
GCAGAATTGATGGCGATTCGCTTCAGGCTTAGTGGGGTAACCATCTGTTGCTGTAGTGCCATAAGCAGTA
AAGTACGGCTCTCTGCCCATAGCATCCCATCTTGCGCATTGCCGTCGCCGGTTATGCCATGCCAGCGCCA
GAGTTGCTTACTCGCCATGCGGCATCCCCAGTACGCGGATTAACTCTTCAAAGGTGGTTAAGCCTTGCTC
TACGGCCAGGCAGCCGTTTTCAAAAAGCGTACGCATACCCGCCTGTCGTGCGTGCGTTTCCAGCGATTCA
ACGTCGGTATTAGCGGAAATAAGCTGACGAATGACCGGCGTTATGGGCAGAACTTCAAATAAGGCCGTAC
GACCATAAAAACCGTGGTAGCAATGTACACAACCGGGTGCCTGCCAGTGGGGCAGCGGCGATGGCCATAC
ATTGTCTGGAATGTGGATGGGCTCCCCTTGCTGCCGGCGACAATGTGGGCAAAGTTTGCGTACCAGACGC
TGGGCTATTACCAGCGTAAGCGCCGATGATAGCATCCAGCGGGCGACCCCCATTTGCTGTAAACGTACCA
GCGTTTCGCAGGTGGAATTAGTGTGTAGGGTAGACAACACCAGGTGACCAGTTTGCGCCGCTTTAATAGC
GATCTCTGCTGTTTCGCCATCGCGGATCTCTCCGATCATGATGACGTCAGGATCCTGGCGCAATAACGCA
CGCAAAACGCCCTGAAAGGTGAGTCCGGCACGCGGATGGATTTGCGTCTGGTTTAGTCCGGCTATGGGGA
TCTCAACTGGATCTTCGACGCTACAAATATTAATGTCAGCGGTATTCAGCTTTTGCAGGGCACTATAAAG
CGTGACCGTTTTGCCGCTGCCGGTAGGGCCAGTTACCAGCACCAGTCCCTGTGGTTGTTGCAAGGCATGA
GCAAAGTCCGCCAGTTGTAACGGCTGCATTCCAAGCGTGTTGACATCCAGTGCCTGACCCACCTGCTGTA
ACAACCTTAATACCACCTTTTCACCACCCCGACATGGTAAGGTCGCAATACGAAATGAGACGGCGTTTCC
TGCCAGTTCGACAGTGAATTGCCCGTCCTGCGGCAGGCGATGTTCCGCAATATCCAGGTTTCCCAGCACT
TTTAATCTGGCGGTTAATGCGACTCCGGCATCCGGTGAAACATCCGGTAAAGGATGCAATACGCCGTCGA
TACGCAAGCGGATGCGGTAGGCATTGTCCGCTGGTTCGATATGAATATCAGACGCGCGTTGTTCCAGCGC
AGATTGTAACGTTCGAGTTAGCAACTCTGCTTTGGGCTGATGCTTCTCCTGAACAGCTACGGGCAATGTC
TGTTGTGTGCGACTGGCGTGACCTTCCATTTGTTGGCGCGTCCAGCAGGTGATCTCAATACGTTTGGTGG
TAGCGAAATGCAATGCGTCCAGTAGCTCATGCGAAGGTGCATCGACTACCGCAACATGAACCACCTCTTC
GCTGGCATCCAGCAAGACTCCATGATAACGCAGACACAGGGCAGTGAGCTGTGGAATATTCATTGCCGCT
CCTTAGTTGGCGTCATCAAAGCGGAAGACATCTTCGCAGGCTTGCTGCAATGCGCTGTCACTTTGAATAT
TGCAGTTGCGCGTCCAGCCGGTGACGCCGTTTGCGTTATCCCAACCCGGTGTCATGACGACGCTTAGCCC
ATTGAGACTTTCTTGCCCGGTCAGCGACACCACGCCCTTTGCCACACTCATGGCTGAAACATAGCGGGTG
GTGGTAGGCGAGGGAATGCCATTGCTGCCACCGTCGCAGGTATCTAATCCACCATGTTCCAGCGCGCACA
ACTCTACGGCGGTACGGTAAGGCACAAAGGTTTGTAGCATGTCGGTGAGTGCGGCTTTGCGCAGGTAGTT
TTGATAAGCGGGAATACCAATGGCGCTTAAAATGGCAATGATGCCAATAACCACCATCAGTTCGATAAGT
GTAAAACCGCGTTGCTTGTCCATCTGTTTCGCTCCTTGATTTGGTTGGCGCTACTTTGGCAAACGCCATC
AGCACAGGCGAGGGGCAAAAAACGAAACGGGAAAGCAGATTCCGAGGTTTTTTATTTCGTTGCAGCGAAA
GACAAGAAATTTGCGAGGCGTTACGAAGAAAGTTGGGGAAGGGGAGATTATCCGCCCGCGATGGAGCGGA
TAAATCTGTCAACTATTAGCGAAAACGCATTGAAAGGTCGAGTGCTTGTACGTGTTTAGTTAGCGCACCG
ACGGAGATAAAGTCCACGCCCGTTTCGGCAAATTCACGCAGTGTTTTGTCAGTGACGTTGCCAGACACTT
CCAGTAGCGCCTTGCCGTTGGTGCGTTTGACGGCTTCGCGCATCTGTTCTGTTTCGAAGTTATCCAGCAT
GATGATATCGGCTCCTGCTTTCAGGGCTTCATCAAGTTCTTCCAGATTCTCTACTTCGACTTCTACTGGC
GCATCCGGGTGCAGCCAGGACGCTTTTTCGACCGCCTGGCGCACTGAGCCGGAGGCAATAATATGGTTTT
CTTTGATCAGGAAGGCATCAGAAAGCCCCAGACGGTGATTCGCTCCGCCGCCGCAAAGTACCGCGTATTT
CAGAGCTGAACGCAGGCCGGGTAAGGTTTTGCGCGTATCCAACAACTGCGTGTTGGTGCCTTCCAGCAAT
TCGACATAGTGGCGTACCTTACTGGCAACTCCTGAAAGGGTTTGCACAAAATTAAGCGCAGTGCGTTCGC
CCGTTAACAGCACGCGGGATGGGCCTTCAAGTTCGAACAAGGATTGATTGGCATTGATGACATCGCCGTC
ATCCACATGCCAGATTATGGTGACATCGTCGCCTGCCAGTTGAATAAACACCTCTTCAACCCAGCGTTTG
CCGCAAAAGACGCCATTCTCGCGGGTGATCACCGTGGCATGAGAGCGAGAATTTTCCGGTAAAAGTTTTG
CCGTAATATCATTGTTGGCATCGACTGTTCCGCCTAAATCTTCCCGCAGCGCCTGGGCCACCGCGCCGGG
GATATCGAGATTAATGCGTTCCAGCAGCTCGTCACGTCGGGTGTCAGGGTTATAGCGGCGAGGCGGCATG
TTAAAACTCCAGATAGCTAACGAATCATAAGGTAGAAACATGCTACTCTGAACCGGGTATTAGCACCACA
TATAAGGAGATCCTGCATGTTGTTAGAACAGGGGTGGCTGGTTGGCGCGCGCCGCGTTCCCTCACCACAT
TACGATTGCCGCCCGGATGACGAAACACCCACCCTGCTGGTGGTGCACAATATTAGCCTGCCGCCAGGCG
AGTTTGGCGGTCCGTGGATCGACGCATTATTCACTGGAACTATTGATCCGCAGGCACATCCTTTCTTTGC
TGAGATCGCCCATTTGCGCGTCTCCGCTCACTGTTTGATTCGCCGTGATGGTGAAATAGTCCAGTATGTT
CCTTTCGATAAACGTGCATGGCATGCGGGAGTCTCTCAGTATCAGGGGCGCGAACGCTGCAATGATTTTT
CTATTGGGATTGAGCTTGAAGGCACCGATACGCTGGCGTATACCGATGCGCAGTATCAACAGCTTGCGGC
GGTTACGCGGGCACTGATTGATTGCTATCCGGATATCGCTAAAAACATGACGGGCCATTGTGATATTGCG
CCGGATCGGAAAACCGATCCCGGTCCTGCATTTGATTGGGCACGGTTTCGTGTGCTGGTCAGCAAGGAGA
CAACATGACGCTATTTACAACCTTACTGGTGTTAATTTTCGAGCGCCTGTTTAAGTTGGGCGAGCACTGG
CAGCTTGATCATCGTCTTGAAGCGTTCTTTCGGCGGGTGAAACATTTTTCTCTCGGGCGCACGTTAGGCA
TGACCATTATTGCGATGGGCGTGACTTTTTTACTGTTACGCGCATTGCAGGGAGTATTGTTCAACGTTCC
CACGCTACTGGTGTGGCTGCTGATTGGTTTGCTGTGTATTGGCGCAGGTAAAGTTCGTCTTCATTATCAT
GCTTATCTGACAGCTGCTTCACGTAATGATAGCCATGCCCGTGCCACGATGGCTGGCGAACTCACCATGA
TTCACGGCGTCCCGGCAGGCTGCGACGAACGTGAGTATTTGCGTGAGCTGCAAAATGCATTGCTGTGGAT
TAACTTTCGTTTTTATCTTGCACCGCTGTTCTGGCTGATTGTGGGGGGAACCTGGGGACCCGTTACGCTG
ATGGGGTATGCGTTTTTGCGTGCATGGCAATACTGGCTGGCGCGATATCAGACGCCGCATCATCGTTTAC
AGTCCGGCATTGATGCCGTGCTTCATGTACTGGATTGGGTGCCGGTTCGTCTTGCGGGTGTGGTATATGC
CTTGATCGGTCATGGTGAGAAAGCGTTACCGGCCTGGTTTGCTTCGCTGGGTGATTTCCATACTTCGCAG
TATCAGGTGTTAACGCGTCTGGCGCAGTTCTCTCTGGCGCGTGAACCGCATGTCGATAAGGTGGAGACGC
CGAAGGCAGCGGTTTCAATGGCGAAGAAAACCTCGTTCGTGGTCGTGGTGGTGATTGCACTACTGACGAT
TTACGGGGCGTTGGTGTAAAGATTATTGCCCTCACCCTGTACGGGTGAGGGCGTAGAGAGATTAATGCGC
TTTTACGGCTTTGGCGGTTTTCTCTTTAAACAGATAGCCGATACCTAACACGATCAGCCATACCGGGATC
AGGTATACCGAAATCGCCATTCCTGGGGTCATCAGCATAATCACCAGTACCGCCGCCATAAACAGCAGGC
AGATCCAGTTACCCAGCGGATAAAGCAGAGCAGGGAAGCGAGTTACCACGCCTTGTTCCTGCTTGGCGCG
ACGGAATTTCATATGCGCCAGGCTAATCATCGCCCAGTTGATTACCAGTGCAGATACCACCAGCGCCATT
AACAGTCCGAAAGCGGACTCTGGGGCAAGGTAGTTAATCAGTACGCACAACGCCGTTACCAGTGCAGACA
CCAGAATGGTATTTACTGGTACACCACGTTTATCGACAGACGCCAGCGCTTTTGGCGCATTACCCTGTTG
TGCCAGACCAAACAGCATACGGCTGTTGCAATATACGCAGCTGTTGTACACGGAGAGCGCCGCAGTCAGT
ACCACGATGTTCAGCGCATTCGCCACAAAGGTATCGCCTAACTCGTGGAAGATCAGCACAAACGGACTGG
TATCGGCGGTAACGCGGGTCCACGGCATCAGTGAGAGCAGAACGGCTAACGAACCAATATAGAAAATCAG
GATGCGGTAGATAACCTGGTTAGTTGCTTTCGGTATACTTTGCTCCGGGTTATCAGCTTCTGCTGCGGTG
ATCCCCACCAGTTCCAGACCACCGAACGAGAACATGATAATCGCCATCATCATCACCAGCCCGGTGAAGC
CGTGCGGCAGGAAACCACCCTGATCCCACAGGTTGCTAACGGTCGCCTGCGGGCCGCCGTTGCCACTGAA
TAGCAGCCAGCCGCCGAAGATGATCATCGCTACCACCGCGATAACTTTGATAATGGCAAACCAGAACTCC
ATCTCGCCAAACACTTTAACGTTGGTCAGGTTGATGGCGTTAATCACCACAAAGAATACGGCGGCAGAAA
CCCAGGTGGGGATTTCCGGATACCAGAACTGAATGTATTTACCCACGGCAGTCAGCTCAGCCATGGCAAC
TAAAACGTACAGTACCCAGTAGTTCCAGCCAGAGGCGAAACCGGCAAAACTGCCCCAGTATTTATAAGCA
AAGTGGCTAAAGGAGCCTGCGACAGGTTCTTCGACCACCATTTCACCCAGCTGACGCATGATCAGAAAGG
CGATAAAACCAGCAATGGCGTAACCCAGGATAATCCCTGGCCCTGCGGACTGTATTACGGAGGCGCTACC
CAGGAATAACCCGGTCCCTATCGCGCCACCCAGCGCGATAAGCTGAATATGGCGGTTTTTAAGGCCGCGC
TTTAGCTGCTCGCCGTGCTGTTGACCTTCCATCATGAAACCTCGTGCGGTGGTTGTTTTTTTGATCTACG
CAGTGATGCGTGTGTAAGTTTGCAATTCCGTTTGTTGTATTAATTTGTTTACATCAAAGAAGTTTGAATT
GTTACAAAAAGACTTCCGTCAGATCAAGAATAATGGTATGCGGCAGCGAATGCACCCGCTTTATGCATGG
TTGAAGATGAGTTGCTTAAAAAGAAACCGTTTGTAAAGCTCAGCCTCAACCCCTCTCAATATGTAGAATG
AATTTAAATTCGTTTTAATTGAATTAAAAATCACAAAATTGGTAAGTGAATCGGTTCAATTCGGATTTTT
ATAGTTTAATAATCGTTAAAAAACTCCTTTCCTACGTAAAGTCTACATTTGTGCATAGTTACAACTTTGA
AACGTTATATATGTCAAGTTGTTAAAATGTGCACAGTTTCATGATTTCAATCAAAACCTGTATGGACATA
AGGTGAATACTTTGTTACTTTAGCGTCACAGACATGAAATTGGTAAGACCAATTGACTTCGGCAAGTGGC
TTAAGACAGGAACTCATGGCCTACAGCAAAATCCGCCAACCAAAACTCTCCGATGTGATTGAGCAGCAAC
TGGAGTTTTTGATCCTCGAAGGCACTCTCCGCCCGGGCGAAAAACTCCCACCGGAACGCGAACTGGCAAA
ACAGTTTGACGTCTCCCGTCCCTCCTTGCGTGAGGCGATTCAACGTCTCGAAGCGAAGGGCTTGTTGCTT
CGTCGCCAGGGTGGCGGCACTTTTGTCCAGAGCAGCCTATGGCAAAGCTTCAGCGATCCGCTGGTGGAGC
TGCTCTCCGACCATCCTGAGTCACAGTATGACTTGCTCGAAACACGACACGCCCTGGAAGGTATCGCCGC
TTATTACGCCGCGCTGCGTAGTACCGATGAAGACAAGGAACGCATCCGTGAACTCCACCACGCCATAGAG
CTGGCGCAGCAGTCTGGCGATCTGGACGCGGAATCAAACGCCGTACTCCAGTATCAGATTGCCGTCACCG
AAGCGGCCCACAATGTGGTTCTGCTTCATCTGCTAAGGTGTATGGAGCCGATGTTGGCCCAGAATGTCCG
CCAGAACTTCGAATTGCTCTATTCGCGTCGCGAGATGCTGCCGCTGGTGAGTAGTCACCGCACCCGCATA
TTTGAAGCGATTATGGCCGGTAAGCCGGAAGAAGCGCGCGAAGCATCGCATCGCCATCTGGCCTTTATCG
AAGAAATTTTGCTCGACAGAAGTCGTGAAGAGAGCCGCCGTGAGCGTTCTCTGCGTCGTCTGGAGCAACG
AAAGAATTAGTGATTTTTCTGGTAAAAATTATCCAGAAGATGTTGTAAATCAAGCGCATATAAAAGCGCG
GCAACTAAACGTAGAACCTGTCTTATTGAGCTTTCCGGCGAGAGTTCAATGGGACAGGTTCCAGAAAACT
CAACGTTATTAGATAGATAAGGAATAACCCATGTCAGAACGTTTCCCAAATGACGTGGATCCGATCGAAA
CTCGCGACTGGCTCCAGGCGATCGAATCGGTCATCCGTGAAGAAGGTGTTGAGCGTGCTCAGTATCTGAT
CGACCAACTGCTTGCTGAAGCCCGCAAAGGCGGTGTAAACGTAGCCGCAGGCACAGGTATCAGCAACTAC
ATCAACACCATCCCCGTTGAAGAACAACCGGAGTATCCGGGTAATCTGGAACTGGAACGCCGTATTCGTT
CAGCTATCCGCTGGAACGCCATCATGACGGTGCTGCGTGCGTCGAAAAAAGACCTCGAACTGGGCGGCCA
TATGGCGTCCTTCCAGTCTTCCGCAACCATTTATGATGTGTGCTTTAACCACTTCTTCCGTGCACGCAAC
GAGCAGGATGGCGGCGACCTGGTTTACTTCCAGGGCCACATCTCCCCGGGCGTGTACGCTCGTGCTTTCC
TGGAAGGTCGTCTGACTCAGGAGCAGCTGGATAACTTCCGTCAGGAAGTTCACGGCAATGGCCTCTCTTC
CTATCCGCACCCGAAACTGATGCCGGAATTCTGGCAGTTCCCGACCGTATCTATGGGTCTGGGTCCGATT
GGTGCTATTTACCAGGCTAAATTCCTGAAATATCTGGAACACCGTGGCCTGAAAGATACCTCTAAACAAA
CCGTTTACGCGTTCCTCGGTGACGGTGAAATGGACGAACCGGAATCCAAAGGTGCGATCACCATCGCTAC
CCGTGAAAAACTGGATAACCTGGTCTTCGTTATCAACTGTAACCTGCAGCGTCTTGACGGCCCGGTCACC
GGTAACGGCAAGATCATCAACGAACTGGAAGGCATCTTCGAAGGTGCTGGCTGGAACGTGATCAAAGTGA
TGTGGGGTAGCCGTTGGGATGAACTGCTGCGTAAGGATACCAGCGGTAAACTGATCCAGCTGATGAACGA
AACCGTTGACGGCGACTACCAGACCTTCAAATCGAAAGATGGTGCGTACGTTCGTGAACACTTCTTCGGT
AAATATCCTGAAACCGCAGCACTGGTTGCAGACTGGACTGACGAGCAGATCTGGGCACTGAACCGTGGTG
GTCACGATCCGAAGAAAATCTACGCTGCATTCAAGAAAGCGCAGGAAACCAAAGGCAAAGCGACAGTAAT
CCTTGCTCATACCATTAAAGGTTACGGCATGGGCGACGCGGCTGAAGGTAAAAACATCGCGCACCAGGTT
AAGAAAATGAACATGGACGGTGTGCGTCATATCCGCGACCGTTTCAATGTGCCGGTGTCTGATGCAGATA
TCGAAAAACTGCCGTACATCACCTTCCCGGAAGGTTCTGAAGAGCATACCTATCTGCACGCTCAGCGTCA
GAAACTGCACGGTTATCTGCCAAGCCGTCAGCCGAACTTCACCGAGAAGCTTGAGCTGCCGAGCCTGCAA
GACTTCGGCGCGCTGTTGGAAGAGCAGAGCAAAGAGATCTCTACCACTATCGCTTTCGTTCGTGCTCTGA
ACGTGATGCTGAAGAACAAGTCGATCAAAGATCGTCTGGTACCGATCATCGCCGACGAAGCGCGTACTTT
CGGTATGGAAGGTCTGTTCCGTCAGATTGGTATTTACAGCCCGAACGGTCAGCAGTACACCCCGCAGGAC
CGCGAGCAGGTTGCTTACTATAAAGAAGACGAGAAAGGTCAGATTCTGCAGGAAGGGATCAACGAGCTGG
GCGCAGGTTGTTCCTGGCTGGCAGCGGCGACCTCTTACAGCACCAACAATCTGCCGATGATCCCGTTCTA
CATCTATTACTCGATGTTCGGCTTCCAGCGTATTGGCGATCTGTGCTGGGCGGCTGGCGACCAGCAAGCG
CGTGGCTTCCTGATCGGCGGTACTTCCGGTCGTACCACCCTGAACGGCGAAGGTCTGCAGCACGAAGATG
GTCACAGCCACATTCAGTCGCTGACTATCCCGAACTGTATCTCTTACGACCCGGCTTACGCTTACGAAGT
TGCTGTCATCATGCATGACGGTCTGGAGCGTATGTACGGTGAAAAACAAGAGAACGTTTACTACTACATC
ACTACGCTGAACGAAAACTACCACATGCCGGCAATGCCGGAAGGTGCTGAGGAAGGTATCCGTAAAGGTA
TCTACAAACTCGAAACTATTGAAGGTAGCAAAGGTAAAGTTCAGCTGCTCGGCTCCGGTTCTATCCTGCG
TCACGTCCGTGAAGCAGCTGAGATCCTGGCGAAAGATTACGGCGTAGGTTCTGACGTTTATAGCGTGACC
TCCTTCACCGAGCTGGCGCGTGATGGTCAGGATTGTGAACGCTGGAACATGCTGCACCCGCTGGAAACTC
CGCGCGTTCCGTATATCGCTCAGGTGATGAACGACGCTCCGGCAGTGGCATCTACCGACTATATGAAACT
GTTCGCTGAGCAGGTCCGTACTTACGTACCGGCTGACGACTACCGCGTACTGGGTACTGATGGCTTCGGT
CGTTCCGACAGCCGTGAGAACCTGCGTCACCACTTCGAAGTTGATGCTTCTTATGTCGTGGTTGCGGCGC
TGGGCGAACTGGCTAAACGTGGCGAAATCGATAAGAAAGTGGTTGCTGACGCAATCGCCAAATTCAACAT
CGATGCAGATAAAGTTAACCCGCGTCTGGCGTAAGAGGTAAAAGAATAATGGCTATCGAAATCAAAGTAC
CGGACATCGGGGCTGATGAAGTTGAAATCACCGAGATCCTGGTCAAAGTGGGCGACAAAGTTGAAGCCGA
ACAGTCGCTGATCACCGTAGAAGGCGACAAAGCCTCTATGGAAGTTCCGTCTCCGCAGGCGGGTATCGTT
AAAGAGATCAAAGTCTCTGTTGGCGATAAAACCCAGACCGGCGCACTGATTATGATTTTCGATTCCGCCG
ACGGTGCAGCAGACGCTGCACCTGCTCAGGCAGAAGAGAAGAAAGAAGCAGCTCCGGCAGCAGCACCAGC
GGCTGCGGCGGCAAAAGACGTTAACGTTCCGGATATCGGCAGCGACGAAGTTGAAGTGACCGAAATCCTG
GTGAAAGTTGGCGATAAAGTTGAAGCTGAACAGTCGCTGATCACCGTAGAAGGCGACAAGGCTTCTATGG
AAGTTCCGGCTCCGTTTGCTGGCACCGTGAAAGAGATCAAAGTGAACGTGGGTGACAAAGTGTCTACCGG
CTCGCTGATTATGGTCTTCGAAGTCGCGGGTGAAGCAGGCGCGGCAGCTCCGGCCGCTAAACAGGAAGCA
GCTCCGGCAGCGGCCCCTGCACCAGCGGCTGGCGTGAAAGAAGTTAACGTTCCGGATATCGGCGGTGACG
AAGTTGAAGTGACTGAAGTGATGGTGAAAGTGGGCGACAAAGTTGCCGCTGAACAGTCACTGATCACCGT
AGAAGGCGACAAAGCTTCTATGGAAGTTCCGGCGCCGTTTGCAGGCGTCGTGAAGGAACTGAAAGTCAAC
GTTGGCGATAAAGTGAAAACTGGCTCGCTGATTATGATCTTCGAAGTTGAAGGCGCAGCGCCTGCGGCAG
CTCCTGCGAAACAGGAAGCGGCAGCGCCGGCACCGGCAGCAAAAGCTGAAGCCCCGGCAGCAGCACCAGC
TGCGAAAGCGGAAGGCAAATCTGAATTTGCTGAAAACGACGCTTATGTTCACGCGACTCCGCTGATCCGC
CGTCTGGCACGCGAGTTTGGTGTTAACCTTGCGAAAGTGAAGGGCACTGGCCGTAAAGGTCGTATCCTGC
GCGAAGACGTTCAGGCTTACGTGAAAGAAGCTATCAAACGTGCAGAAGCAGCTCCGGCAGCGACTGGCGG
TGGTATCCCTGGCATGCTGCCGTGGCCGAAGGTGGACTTCAGCAAGTTTGGTGAAATCGAAGAAGTGGAA
CTGGGCCGCATCCAGAAAATCTCTGGTGCGAACCTGAGCCGTAACTGGGTAATGATCCCGCATGTTACTC
ACTTCGACAAAACCGATATCACCGAGTTGGAAGCGTTCCGTAAACAGCAGAACGAAGAAGCGGCGAAACG
TAAGCTGGATGTGAAGATCACCCCGGTTGTCTTCATCATGAAAGCCGTTGCTGCAGCTCTTGAGCAGATG
CCTCGCTTCAATAGTTCGCTGTCGGAAGACGGTCAGCGTCTGACCCTGAAGAAATACATCAACATCGGTG
TGGCGGTGGATACCCCGAACGGTCTGGTTGTTCCGGTATTCAAAGACGTCAACAAGAAAGGCATCATCGA
GCTGTCTCGCGAGCTGATGACTATTTCTAAGAAAGCGCGTGACGGTAAGCTGACTGCGGGCGAAATGCAG
GGCGGTTGCTTCACCATCTCCAGCATCGGCGGCCTGGGTACTACCCACTTCGCGCCGATTGTGAACGCGC
CGGAAGTGGCTATCCTCGGCGTTTCCAAGTCCGCGATGGAGCCGGTGTGGAATGGTAAAGAGTTCGTGCC
GCGTCTGATGCTGCCGATTTCTCTCTCCTTCGACCACCGCGTGATCGACGGTGCTGATGGTGCCCGTTTC
ATTACCATCATTAACAACACGCTGTCTGACATTCGCCGTCTGGTGATGTAAGTAAAAGAGCCGGCCCAAC
GGCCGGCTTTTTTCTGGTAATCTCATGAATGTATTGAGGTTATTAGCGAATAGACAAATCGGTTGCCGTT
TGTTGTTTAAAAATTGTTAACAATTTTGTAAAATACCGACGGATAGAACGACCCGGTGGTGGTTAGGGTA
TTACTTCACATACCCTATGGATTTCTGGGTGCAGCAAGGTAGCAAGCGCCAGAATCCCCAGGAGCTTACA
TAAGTAAGTGACTGGGGTGAGGGCGTGAAGCTAACGCCGCTGCGGCCTGAAAGACGACGGGTATGACCGC
CGGAGATAAATATATAGAGGTCATGATGAGTACTGAAATCAAAACTCAGGTCGTGGTACTTGGGGCAGGC
CCCGCAGGTTACTCCGCTGCCTTCCGTTGCGCTGATTTAGGTCTGGAAACCGTAATCGTAGAACGTTACA
ACACCCTTGGCGGTGTTTGCCTGAACGTCGGCTGTATCCCTTCTAAAGCACTGCTGCACGTAGCAAAAGT
TATCGAAGAAGCCAAAGCGCTGGCTGAACACGGTATCGTCTTCGGCGAACCGAAAACCGATATCGACAAG
ATTCGTACCTGGAAAGAGAAAGTGATCAATCAGCTGACCGGTGGTCTGGCTGGTATGGCGAAAGGCCGCA
AAGTCAAAGTGGTCAACGGTCTGGGTAAATTCACCGGGGCTAACACCCTGGAAGTTGAAGGTGAGAACGG
CAAAACCGTGATCAACTTCGACAACGCGATCATTGCAGCGGGTTCTCGCCCGATCCAACTGCCGTTTATT
CCGCATGAAGATCCGCGTATCTGGGACTCCACTGACGCGCTGGAACTGAAAGAAGTACCAGAACGCCTGC
TGGTAATGGGTGGCGGTATCATCGGTCTGGAAATGGGCACCGTTTACCACGCGCTGGGTTCACAGATTGA
CGTGGTTGAAATGTTCGACCAGGTTATCCCGGCAGCTGACAAAGACATCGTTAAAGTCTTCACCAAGCGT
ATCAGCAAGAAATTCAACCTGATGCTGGAAACCAAAGTTACCGCCGTTGAAGCGAAAGAAGACGGCATTT
ATGTGACGATGGAAGGCAAAAAAGCACCCGCTGAACCGCAGCGTTACGACGCCGTGCTGGTAGCGATTGG
TCGTGTGCCGAACGGTAAAAACCTCGACGCAGGCAAAGCAGGCGTGGAAGTTGACGACCGTGGTTTCATC
CGCGTTGACAAACAGCTGCGTACCAACGTACCGCACATCTTTGCTATCGGCGATATCGTCGGTCAACCGA
TGCTGGCACACAAAGGTGTTCACGAAGGTCACGTTGCCGCTGAAGTTATCGCCGGTAAGAAACACTACTT
CGATCCGAAAGTTATCCCGTCCATCGCCTATACCGAACCAGAAGTTGCATGGGTGGGTCTGACTGAGAAA
GAAGCGAAAGAGAAAGGCATCAGCTATGAAACCGCCACCTTCCCGTGGGCTGCTTCTGGTCGTGCTATCG
CTTCCGACTGCGCAGACGGTATGACCAAGCTGATTTTCGACAAAGAATCTCACCGTGTGATCGGTGGTGC
GATTGTCGGTACTAACGGCGGCGAGCTGCTGGGTGAAATCGGCCTGGCAATCGAAATGGGTTGTGATGCT
GAAGACATCGCACTGACCATCCACGCGCACCCGACTCTGCACGAGTCTGTGGGCCTGGCGGCAGAAGTGT
TCGAAGGTAGCATTACCGACCTGCCGAACCCGAAAGCGAAGAAGAAGTAATTTTTCGTTTGCCGGAACAT
CCGGCAATTAAAAAAGCGGCTAACCACGCCGCTTTTTTTACGTCTGCAATTTACCTTTCCAGTCTTCTTG
CTCCACGTTCAGAGAGACGTTCGCATACTGCTGACCGTTGCTCGTTATTCAGCCTGACAGTATGGTTACT
GTCGTTTAGACGTTGTGGGCGGCTCTCCTGAACTTTCTCCCGAAAAACCTGACGTTGTTCAGGTGATGCC
GATTGAACACGCTGGCGGGCGTTATCACGTTGCTGTTGATTCAGTGGGCGCTGCTGTACTTTTTCCTTAA
ACACCTGGCGCTGCTCTGGTGATGCGGACTGAATACGCTCACGCGCTGCGTCTCTTCGCTGCTGGTTCTG
CGGGTTAGTCTGCATTTTCTCGCGAACCGCCTGGCGCTGCTCAGGCGAGGCGGACTGAATGCGCTCACGC
GCTGCCTCTCTTCGCTGCTGGATCTTCGGGTTAGTCTGCATTCTCTCGCGAACTGCCTGGCGCTGCTCAG
GCGAGGCGGACTGATAACGCTGACGAGCGGCGTCCTTTTGTTGCTGGGTCAGTGGTTGGCGACGGCTGAA
GTCGTGGAAGTCGTCATAGCTCCCATAGTGTTCAGCTTCATTAAACCGCTGTGCCGCTGCCTGACGTTGG
GTATCTCGTGTAATGACTGGTGCGGCGTGTGTTCGTTGCTGAAACTGATTTGCTGCCGCCTGACGCTGGC
TGTCGCGCGTTGGGGCAGGTAATTGCGTGGCGCTCATTCCGCCGTTGACATCGGTTTGATGAAACCGCTT
TGCCATATCCTGATCATGATAGGGCACACCATTACGGTAGTTTGGATTGTGCCGCCATGCCATATTCTTA
TCAGTAAGATGCTCACCGGTGATACGGTTGAAATTGTTGACGTCGATATTGATGTTGTCGCCGTTGTGTT
GCCAGCCATTACCGTCACGATGACCGCCATCGTGGTGATGATAATCATCATTGTCATGATGATGATGGTC
ATGATCGTCGTCGTCCCAGTCGATGCTGCTGAATAGTGCGTACGTGGTAGCAACGCCCATGCTATAGCCG
AATCCGCGTACAAAGCTGTCAACAAACGGTTCTCCGGCTGGTGGTGGCAGATAAACCGGCGGATACGCAG
TATTGGCCCAGTTCCCGTAAACCACGGTTGGGTTGTAGTTGGGAATATAGACCACATCAGGATTGGCGGG
CTCAATGGAAATGACGGTTGTTGCCGGCTCTGTAATGACGGGGTTGGCAGTTAAAACTGTATTGGATGGT
ATGACGGGTGCCGTGACTGTCTGTTTTACCGGTACAGCTTTCTTCGTTGTGGTAATAACTTTCTGTTCGG
TTGATGACTTCAGCGAGCCGGTTTGTTGCGCCAGTTGCCGCAATCGCTGTACCGAGTCCATCACGTCCTG
CGGCTGGGCCAGAAAAGCATCGCCCAGGTTTTGCACCCATTGCGGGTTTTCGCCCATCAATGCCATCAAT
TGTGGAAAGGCCACCAGTGATTTAACGCTGGCGTCCCACGGCTGGTCAGATACCGCCTGAATAGCAGCAT
CGCCTTGTTTAAGTGGATTATCGTGCGACCATTGCACTGCTTGAGCAACGTTTGTCGGATAGGTTGATGC
CATCAGCACCTGCGAAAGTAGGGCGTCGGGATACAGCGCGACGGGCGCGACCCATTGATCTATTTGTGCA
GTGCTGAATGCGGATTTGACGACGGCGGGTGTTACGGGAGGTGCGGAAACCGTTGCAGGAAACGTAACCG
CGGCAGCGTCAGACACAGCCAGTTGTGTCGATTGCGGTTCCACAGGCGCTTCCACTGTGCGGCTTTTTAT
ATATAGCCCGGTAGAGGCGGCACAAAGCCCGGCACTGCAAATTAGCGCCAGCACATGGGGTTTAAACGGC
AAAGTCATTTTCATAATTCGGATCTCAAGGAAATCGCAATGGTCGGCGAACTGCCACCCGCAGGTGCTGT
GAATCCGAGTATAAAGAGGCGGTAGTTTAAATTTTGACTAATCTTGGGATTCGTTGAGAAAGGTGATTAT
CACCATGCGAATTAACGAAGTTTTTACGGAGGGAAACAATCTCTAGACCATCCTTAACGATTCAGCCACT
TTTTTATGTTGCTTTTTTGTAAACAGATTAACACCTCGTCAAAATCCTGCTATTCTGCCCGTTGCGGTAC
TGGGCATTTACCCTACAAACTGCTGTCTCACAGGAGCGTGAAGAGAATCGCCTGCCGCACTATGACAATG
AGAGCGAGGAGAACCGTCGTGCTAGAAGAATACCGTAAGCACGTAGCTGAGCGTGCCGCTGAGGGGATTG
CGCCCAAACCCCTGGATGCAAACCAAATGGCCGCACTTGTAGAGCTGCTGAAAAACCCGCCCGCGGGCGA
AGAAGAATTCCTGTTAGATCTGTTAACCAACCGTGTTCCCCCAGGCGTCGATGAAGCCGCCTATGTCAAA
GCAGGCTTCCTGGCTGCTATCGCGAAAGGCGAAGCCAAATCCCCTCTGCTGACTCCGGAAAAAGCCATCG
AACTGCTGGGCACCATGCAGGGTGGTTACAACATTCATCCGCTGATCGACGCGCTGGATGATGCCAAACT
GGCACCTATTGCTGCCAAAGCACTTTCTCACACGCTGCTGATGTTCGATAACTTCTATGACGTAGAAGAG
AAAGCGAAAGCAGGCAACGAATATGCGAAGCAGGTTATGCAGTCCTGGGCGGATGCCGAATGGTTCCTGA
ATCGCCCGGCGCTGGCTGAAAAACTGACCGTTACTGTCTTCAAAGTCACTGGCGAAACTAACACCGATGA
CCTTTCTCCGGCACCGGATGCGTGGTCACGCCCGGATATCCCACTGCACGCGCTGGCGATGCTGAAAAAC
GCCCGTGAAGGTATTGAGCCAGACCAGCCTGGTGTTGTTGGTCCGATCAAGCAAATCGAAGCTCTGCAAC
AGAAAGGTTTCCCGCTGGCGTACGTCGGTGACGTTGTGGGTACGGGTTCTTCGCGTAAATCCGCCACTAA
CTCCGTTCTGTGGTTTATGGGCGATGATATTCCACATGTGCCGAACAAACGCGGCGGTGGTTTGTGCCTC
GGCGGTAAAATTGCACCCATCTTCTTTAACACGATGGAAGACGCGGGTGCACTGCCAATCGAAGTCGACG
TCTCTAACCTGAACATGGGCGACGTGATTGACGTTTACCCGTACAAAGGTGAAGTGCGTAACCACGAAAC
CGGCGAACTGCTGGCGACCTTCGAACTGAAAACCGACGTGCTGATTGATGAAGTGCGTGCTGGTGGCCGT
ATTCCGCTGATTATCGGGCGTGGCCTGACCACCAAAGCGCGTGAAGCACTTGGTCTGCCGCACAGTGATG
TGTTCCGTCAGGCGAAAGATGTCGCTGAGAGCGATCGCGGCTTCTCGCTGGCGCAAAAAATGGTAGGCCG
TGCCTGTGGCGTGAAAGGCATTCGTCCGGGCGCGTACTGTGAACCGAAAATGACTTCTGTAGGTTCCCAG
GACACCACCGGCCCGATGACCCGTGATGAACTGAAAGACCTGGCGTGCCTGGGCTTCTCGGCTGACCTGG
TGATGCAGTCTTTCTGCCACACCGCGGCGTATCCGAAGCCAGTTGACGTGAACACGCACCACACGCTGCC
GGACTTCATTATGAACCGTGGCGGTGTGTCGCTGCGTCCGGGTGACGGCGTCATTCACTCCTGGCTGAAC
CGTATGCTGCTGCCGGATACCGTCGGTACCGGTGGTGACTCCCATACCCGTTTCCCGATCGGTATCTCTT
TCCCGGCGGGTTCTGGTCTGGTGGCGTTTGCTGCCGCAACTGGCGTAATGCCGCTTGATATGCCGGAATC
CGTTCTGGTGCGCTTCAAAGGCAAAATGCAGCCGGGCATCACCCTGCGCGATCTGGTACACGCTATTCCG
CTGTATGCGATCAAACAAGGTCTGCTGACCGTTGAGAAGAAAGGCAAGAAAAACATCTTCTCTGGCCGCA
TCCTGGAAATTGAAGGTCTGCCGGATCTGAAAGTTGAGCAGGCCTTTGAGCTAACCGATGCGTCCGCCGA
GCGTTCTGCCGCTGGTTGTACCATCAAGCTGAACAAAGAACCGATCATCGAATACCTGAACTCTAACATC
GTCCTGCTGAAGTGGATGATCGCGGAAGGTTACGGCGATCGTCGTACCCTGGAACGTCGTATTCAGGGCA
TGGAAAAATGGCTGGCGAATCCTGAGCTGCTGGAAGCCGATGCAGATGCGGAATACGCGGCAGTGATCGA
CATCGATCTGGCGGATATTAAAGAGCCAATCCTGTGTGCTCCGAACGACCCGGATGACGCGCGTCCGCTG
TCTGCGGTACAGGGTGAGAAGATCGACGAAGTGTTTATCGGTTCCTGCATGACCAACATCGGTCACTTCC
GTGCTGCGGGTAAACTGCTGGATGCGCATAAAGGTCAGTTGCCGACCCGCCTGTGGGTGGCACCGCCAAC
CCGTATGGACGCCGCACAGTTGACCGAAGAAGGCTACTACAGCGTCTTCGGTAAGAGTGGTGCGCGTATC
GAGATCCCTGGCTGTTCCCTGTGTATGGGTAACCAGGCGCGTGTGGCGGACGGTGCAACGGTGGTTTCCA
CCTCTACCCGTAACTTCCCGAACCGTCTGGGTACTGGCGCGAATGTCTTCCTGGCTTCTGCGGAACTGGC
GGCTGTTGCGGCGCTGATTGGCAAACTGCCGACGCCGGAAGAGTACCAGACCTACGTGGCGCAGGTAGAT
AAAACAGCCGTTGATACTTACCGTTATCTGAACTTCAACCAGCTTTCTCAGTACACCGAGAAAGCCGATG
GGGTGATTTTCCAGACTGCGGTTTAAAAAGTCAGCGCACGCGCTGCGCATAAACGACACAATGCCCGGTT
AATGAGATTCCCGGGCATTTTTTTATTTCTAAACCATCGCCGTTCCGCTGTTTTTCTCCGGTAAGGCTGC
GATAATTACATCAATGGCGCAATGCGATTTCGGTGCATTGCCGGGAGCAGAGGAACACACTATGGATTAC
GAATTTCTGCGCGATATTACCGGAGTGGTAAAGGTGCGTATGTCCATGGGGCATGAAGTGGTCGGGCACT
GGTTTAATGAAGAGGTGAAAGAAAACCTGGCCTTGCTTGATGAAGTGGAACAAGCAGCGCACGCACTGAA
AGGTAGCGAACGGTCCTGGCAACGGGCAGGGCATGAATACACCCTGTGGATGGACGGTGAAGAGGTGATG
GTTCGCGCCAATCAACTGGAATTCGCTGGCGATGAAATGGAAGAGGGGATGAACTACTACGACGAAGAAA
GCCTGTCGCTATGCGGCGTTGAGGATTTTCTGCAGGTCGTGGCGGCTTACCGCAATTTCGTGCAGCAGAA
GTAAATAAATCTGGCGGAGCCTGGGAGCTCCGCCAGAGCCGTTAAACAGCTGGCATATTGCGCCCGTAAT
AAATCTCGCGCATTTCTTTCCACAGCGCAGCGGTAATTTCCTGGCGCTCGCTGTCGGTTAAGTCTTCCGG
TTTGGTGTGGAACATGTAGTGCTTAAGGTCGAACTCTTTAAGCAACATCTTGGTATGGAAGATATTTTCC
TGATAGACGTTCACATCCACCATGTCATACAGCGCCTTCATATCGTCAGACATAAAGTTCTGAATCGAAT
TAATCTCATGGTCGATAAAGTGCTTCATACCGTTAATGTCGCGGGTAAAACCGCGCACGCGATAATCAAT
GGTTACGATATCGGACTCAAGCTGGTGGATCAGGTAATTCAGCGCCTTCAGCGGAGAAATCACGCCGCAG
GTAGAGACTTCAATATCGGCGCGGAAGGTACATAAACCGCCTTCAGGATGACTTTCCGGGTAGGTATGTA
CGCAAATATGACTTTTATCAAGATGGGCAACGACCGTTTCTGGCAGTGGGCCGGGGTGTTCTGTTTTGTC
GATGAGTTTCGGGTCAACCGGTTCTTCACTCACCAGAATAGTGACGCTGGCACCCTGTGGTTCGTAATCC
TGGCGGGCGATGTTAAGAATATTAGCCCCGATAATGGAACAGGTTTCTGACAGGATTTCGGTCAGACGGT
TGGCATTATAGAGTTCATCGATATAAGCAATATAACCGTCGCGCTCTTCGGCAGTTTTGGCGTAGCAGAT
ATCGTAAATACAAAAACTCAGACTTTTGGTCAGATTATTAAAGCCATGCAGTTTCAGTTTTTTCAATTTC
TTATCTTCTCCTTAGGACGGCTGTGAAGCCAGTGCGTCTTGCAGATACTGAGGTAAGGCAAAAGCTGCCG
TATGGATTGCCGGATTGTAATAACGGCATTTCAGGCCAGAGGCGAGAAAACGCGCCTGAATAATTTCGGT
TGAGAGATGGCGTAAGGCGTCGTTATCTGTCGCCCATGCAAAAGTCATGATACCGCCGTAATAGGTCGGG
ATCGCCGCCTGATAAAAGCCAACGTCGCTGAAGTAATGGCTGAGTTTGCGATGGCTGTCGATGGCTTCTT
CCTGCTGTAAAAAGCAGACGCCGTTTTGTGCGACGAAGATACCGCCAGGATTCAGGCAACGTTTGCAGCC
TTCATAAAATGCCGAAGTGAAAAGGCTTTCGCCGGGACCGATAGGATCGGTGCAGTCGGAGATAATGACA
TCAAAGGTCTGGCTGGTTTGATTAACGAAATTGACGCCATCGTCGATCACCAGCTTAAAGCGCGGATCGT
CGTAGCTACCGGCGTTATGGTTGGGTAGATACTGACGGCAGAACGATACGACACCCGCATCGATTTCCAC
CATCGTGATTGACTCAACGTTTTTATGTCGGGTTACTTCACGCAGCATGGCACCGTCGCCGCCGCCGATA
ATCAGCACATGTTTCGCGTGACCATGGGCCAGTAGCGGAACATGGGTCATCATCTCATGATAGATAAACT
CGTCGCGCTCGGTGGTTTGTACTACGCCATCCAGCGCCATTACGCGACCAAATGCAGCGTTCTCAAAAAT
GATCAGATCCTGGTGATCGGTCTTTTCATGATACAGAACGTTATCTACCGCAAAGTACTGCCCAAACTGG
TCGTGTAGCGTTTCATGCCACTGTTTTTTTTCGGCCATGGGTTGATACCTCCTTTGTTAACACCCGTAAA
AAAAGGGCGCAACATAATAGCTAACATTGACCGCGGATGCACGGTCAATATTTCTACAAAAAGGTATCAG
GGATTATTTGACGTAGGCAAGCAGGCTTAAGGAATCGCGGGCCAGGGCTTTGCATTTTTTAGCGACGGGA
ATGCCAATGCCGCTGAGATCGCGGTAGCTGTCTTCACCGAGGGCTTTCATGTCGAAGGTGTCGTAATTAC
TGAGGTCCCACTGGTTTTGCTGAGCGAAAAAGACCAGTGCGCGACGAATTTGCCCGTTAGGTAAGTTCTG
GTAACCACAATCGTTCTTCAGAAAGACAAAAACTGCCGTTAAATCGGCCATATCTTCGGCTTCAGACTCG
CTGAGCGCGTAACTGTTTGCGCAGACGGCCATCAGGCTGCCGAATAACACTGTTCTGAAAAACGTCTTCA
TTGCTTCTACCAGGGGCTTAAAGAAGATAAACGTTAGCACACTGCGAGCGAGGCGACGACCATTATTGTC
GATTAAATTGTGTCTGCGGCTTGACCTTCCCGTAAGGGGAAGGACTATGCTCAACGTTTGATTTTGTTTC
GCCTGCTTAAGAATAAGGAAATAACTATGCAACGTCGTGATTTCTTAAAATATTCCGTCGCGCTGGGTGT
GGCTTCGGCTTTGCCGCTGTGGAGCCGCGCAGTATTTGCGGCAGAACGCCCAACGTTACCGATCCCTGAT
TTGCTCACGACCGATGCCCGTAATCGCATTCAGTTAACTATTGGCGCAGGCCAGTCCACCTTTGGCGGGA
AAACTGCAACTACCTGGGGCTATAACGGCAATCTGCTGGGGCCGGCGGTGAAATTACAGCGCGGCAAAGC
GGTAACGGTTGATATCTACAACCAACTGACGGAAGAGACAACGTTGCACTGGCACGGGCTGGAAGTACCG
GGTGAAGTCGACGGCGGCCCGCAGGGAATTATTCCGCCAGGTGGCAAGCGCTCGGTGACGTTGAACGTTG
ATCAACCTGCCGCTACCTGCTGGTTCCATCCGCATCAGCACGGCAAAACCGGGCGACAGGTGGCGATGGG
GCTGGCTGGGCTGGTGGTGATTGAAGATGACGAGATCCTGAAATTAATGCTGCCAAAACAGTGGGGTATC
GATGATGTTCCGGTGATCGTTCAGGATAAGAAATTTAGCGCCGACGGGCAGATTGATTATCAACTGGATG
TGATGACCGCCGCCGTGGGCTGGTTTGGCGATACGTTGCTGACCAACGGTGCAATCTACCCGCAACACGC
TGCCCCGCGTGGTTGGCTGCGCCTGCGTTTGCTCAATGGCTGTAATGCCCGTTCGCTCAATTTCGCCACC
AGCGACAATCGCCCGCTGTATGTGATTGCCAGCGACGGTGGTCTGCTACCTGAACCAGTGAAGGTGAGCG
AACTGCCGGTGCTGATGGGCGAGCGTTTTGAAGTGCTGGTGGAGGTTAACGATAACAAACCCTTTGACCT
GGTGACGCTGCCGGTCAGCCAGATGGGGATGGCGATTGCGCCGTTTGATAAGCCTCATCCGGTAATGCGG
ATTCAGCCGATTGCTATTAGTGCCTCCGGTGCTTTGCCAGACACATTAAGTAGCCTGCCTGCGTTACCTT
CGCTGGAAGGGCTGACGGTACGCAAGCTGCAACTCTCTATGGACCCGATGCTCGATATGATGGGGATGCA
GATGCTAATGGAGAAATATGGCGATCAGGCGATGGCCGGGATGGATCACAGCCAGATGATGGGCCATATG
GGGCACGGCAATATGAATCATATGAACCACGGCGGGAAGTTCGATTTCCACCATGCCAACAAAATCAACG
GTCAGGCGTTTGATATGAACAAGCCGATGTTTGCGGCGGCGAAAGGGCAATACGAACGTTGGGTTATCTC
TGGCGTGGGCGACATGATGCTGCATCCGTTCCATATCCACGGCACGCAGTTCCGTATCTTGTCAGAAAAT
GGCAAACCGCCAGCGGCTCATCGCGCGGGCTGGAAAGATACCGTTAAGGTAGAAGGTAATGTCAGCGAAG
TGCTGGTGAAGTTTAATCACGATGCACCGAAAGAACATGCTTATATGGCGCACTGCCATCTGCTGGAGCA
TGAAGATACGGGGATGATGTTAGGGTTTACGGTATAAAAAGACCGTATTCGGAAATATGCCCGGATCTCT
CCGGGCATTAAACTGATGACAAACGCAAATCTGCCTGATGCGCTACGCTTATCAGGCCTACGCTAGCTGT
GCAATCCATTGATTTTGCACAATTTTGTAGGCTGGATAAGGCGTTCACGCCGCATCCGGCATGAACAACG
CGCACGTTGTCAGCAATCTGAGCAAGTCTTACTTCACATCATCCGGCAGCGCATAAGCCACAATATAGTC
GCCCATCTTCGTACCAAATGAACCGTGACCGCCTGCGGAGATCACCACATACTGCTTACCATTCACTTCA
TAGGTCATTGGCGTAGCCTGACCACCCGCTGGTAAACGACCCTGCCACAGTTTTTCACCGTTGCTCATGT
TGTAAGCGCGCAGGTAGTTATCTGCCGTAGCGGCGATAAACAGCACGTTACCCGCCGTGGAGATTGGCCC
GCCCAGCATCGGCATACCCATATTGAACGGCACCGGAACCGGCATCGGGAACGGCATACTGTCCTGCGGC
GTACCAATACGTTTCTTCCACACCACTTCATTAGTTTTCAGATCCAGCGCCGAGATATAACCCCATGCTG
GCTGTTTACATGGCAGACCAAATGGTGAGAGGAACGGGTTGAGCGTGACACCATACGGTACACCGTACTG
TGGCTGAATGCCGGATTCCGTACCCGTGCCTTTGGCATCTTTCGGCTGCTCCATCGGGTTGCCAGGACCA
CGCGGGATCAGTTTCGAAACAAACGGCAGTGCCATTGGGTTGGCAATCGCCACTTCACGATTTGGATCAA
CGGAAATCCCGCCCCATTCGAACATCCCCAGGTTACCCGGGAAGACCAGCGTACCCTGTTCAGATGGCGG
GGTGAAAATGCCTTCATAGCGCATCTGGTGGAACATCACGCGGCACACCAGTTGGTCAAACATGGTGGCT
CCCCACATATCCGCACCGCTCAAATCTTTCGTCGGACGGAAGCTCAGTTCAGAAAACGGTTGAGTTGGGG
TTACGTAATCGCCTTTCGCTGCACCTTGGGGAACCGGTTTTTCCGGTGCCGGAACCACCAGTTCGCCATT
ACGACGATCGAGCACAAAAATGTTGCCGGTTTTCGCCGGAGCGTAAATAACTGGCACTTTCTGACCATTA
ACGGTGATGTCCGCCAGCGTCGGCTGTGCCGGAAGATCCATGTCCCACAGGTCGTGGTGAACGGTCTGGT
AGCTCCACGCCAGTTTCCCGGTAGTGGCATTCAGCGCCAGAATCGAGCTGGCATAACGTTCCTGTTCCGG
TGTGCGGTTACCGCCCCAGATATCCGGCGTGGTCACGCCCATCGGCAGATAGACCAGATCCAGCTTCGCG
TCATAGGCCGCTGGTGCCCAGGAGTTTGGCGAGTTAAAGGTAAAGGTGTGTTCGTCAGACGGGATTGCGT
TCGGATCTTTCGCGCCGGGATCAAAAGCCCACAGCAGCTCCCCGGTGTTGACATCAAAACCACGGATCAC
GCCAGACGTTTCGCGGGTTGAGAAGTTATCGGTAACTGAACCGGCCATCACGATGGTTTTATCGGTGATA
ATCGGTGGCGAAGTCGGTTCATACAGACCCGGTTTGGTGTCTGGCATATTGCTTTGCAGATTGAGCACGC
CTTTATTGGCGAAGGTTTCGCACAGTTTGCCGTTTTCAGCGTTAATCGCAATCAGTCGACCATCATTGAC
CGGAAGAATGATACGACGCGGGCAATCCGCCATCACTTCCGGCGAAGCGGTTTCTGCTTTGGCTTCATGA
TAAGAGACACCACGGCAGGTTACGTGCTGGAAAGACTCGTTGGTTTTCAGCTCAGGATCGTAATGCCATT
TCTCTTTGCCGCTGGCGGCATCAAGCGCAAACAGGCGCTGGTGAGCGGTACACAGGTAAAGGGTGTCGCC
CACTTTAATCGGCGTCACTTCATTGGTGATTTCACCCGGATCGTTCGGCTGCTTCACATCGCCAGTACGG
AACACCCAGGCTTCTTTCAGATTATGGACGTTATCGGCGTTAATTTGTTTCAGCGGCGAAAAGCGTTGAC
CTTCCTGATTACGACCATAGGCAGGCCAGTCCTGATCGGCTACGGGGGAGATAGCTTCAGCAGGTGTGGC
ATCGGCGCTTAAGGTGCCGTTGATCTCCTGCGGATCGTTAAATCCGGCCCAGGTCAGGATACCACCGCTA
ATCAGCAGTGCGACCACCAGTGCGGCAACTGCGCCGCTGGCAGGAATGACCAGGCGACGCCAGACAAACG
GCAGGATCAGCCAGATGCCGAAGAAGACCAGAATGTCGCTGCGCGGAGTCAGCGCCCAGAAGTCGAAACC
AACTTCCCAGACGCCCCAAATCATGGTGCCGAGCAGCAGGGCTGCGTATAGCCAAAGCGCGGCGCGTTTA
CTGCGCCACAGCATCCAGGCGACGCCGAGCATCACAAGGCCAGCGATAGGGTAGTACCAGGAGCCGCCAA
TCGCGACCAGCCAGCCTCCGCCAATGAGTAGATACAGCCCGCAAAGCGCTGCAAAAAGGGCTGTTAGCGT
GACGAGTAATCGTCGCGAGCCTGTATTGTTAATTGCCATAAAGAGACACCATTTCAATTCATTAATATTT
TAGTAGCAATTAATTATAGGTTTTAACATGTGTGATCGTCATCACAATTCGAGCTTTATTAACAGATTCC
GCGAATGAATAGTTTTACTGGTATACTGCGTGTCTTGCGCTTTGTTGCGGTGCCAAAACCTGCCCGTGCG
AAGTGATTTGTTTTTAAATCATATGGTTAGAGATATGAAACATACTGTAGAAGTAATGATCCCCGAAGCG
GAGATTAAAGCGCGTATCGCCGAACTGGGTCGTCAGATTACTGAGCGTTACAAAGACAGCGGCAGCGATA
TGGTGCTGGTGGGTCTGCTGCGTGGCTCATTTATGTTTATGGCGGACCTGTGCCGTGAAGTTCAGGTATC
TCATGAAGTCGACTTTATGACCGCCTCCAGCTACGGTAGCGGCATGTCCACCACCCGTGATGTGAAAATC
CTCAAAGATCTGGATGAAGATATCCGTGGCAAGGACGTGCTGATTGTTGAAGATATCATCGACTCGGGGA
ATACACTGTCGAAAGTGCGTGAGATCTTAAGCCTGCGCGAACCGAAGTCGCTGGCGATTTGTACGCTGCT
GGATAAACCGTCCCGTCGTGAAGTGAACGTCCCGGTAGAATTTATCGGTTTCTCGATCCCGGATGAGTTT
GTGGTGGGTTACGGCATTGATTACGCACAGCGTTACCGTCATCTGCCGTATATCGGCAAAGTGATTCTGC
TGGACGAGTAAGTGTGAAGTTGCCGGATGTGTTGCATCCGGCATGGCATTTTTATTTGTGGTTGGCGTGT
TTCAGCTTGAGGTTGGAAATCCCGTGACGGTAACGTTGCTCAAGGGTTTCGCGGTTGGTGGCGGTAACAT
CCAGATCACGCAGCAAGCCGTCGTGAATGCCGTAGGCCCAGCCGTGAATGGTAACTTTCTGCCCGCGTTT
CCACGCTGATTGCATAATGGTGGAGTGGCCCAGGTTATACACCTGTTCCATGACGTTCAGTTCACACAAG
GTATCCAGACGGCGCTCTTGCGGCATTTCGCCGAGCAATGAGCTATGTTTGAACCAGATATCGCGGATAT
GCAGCAGCCAGTTGTTGATAAGCCCCAGTTCCGGGTTTTCAACTGCGGCTTGTACGCCGCCGCAACCGTA
GTGGCCACAGATAATAATGTGTTCAACTTCGAGTACATCCACTGCATACTGAACCACGGAAAGGCAGTTC
AGGTCAGTGTGAATGACCAGGTTAGCAACATTACGGTGAACAAAGAGTTCGCCCGGCTCAAGACCGGTTA
AACGTTCTGCAGGAACGCGACTGTCGGAACATCCAATCCATAGAAAGCGCGGTTTTTGCGCTTGTGCCAG
TTTCTCAAAAAACCCGGGATCCTCTTCCACCAGCATTTTTGACCATAGTGCATTGTTGCTGATGAGTGTA
TCTATGTCTTTCATGGAGGTTAACGACCTGTAACCAAATAATTACGTTTGGCTAATATAGGGCAACTCCG
GGACGATTTAAACCACAGATAAAGTGTAAGAACGTAAGGTAAGTAAAAATTTATGACCATTGCACTGGAA
CTTCAACAGCTTAAAAAAACCTATCCAGGCGGCGTTCAGGCGCTTCGTGGGATAGATTTGCAGGTCGAAG
CGGGTGATTTTTATGCGCTTCTCGGGCCGAACGGGGCCGGGAAATCGACCACTATCGGTATTATCAGCTC
TCTGGTAAATAAAACCTCCGGGCGGGTCAGCGTATTTGGTTACGATCTCGAGAAGGATGTCGTGAACGCT
AAACGTCAGTTGGGACTGGTGCCGCAGGAATTTAACTTCAACCCGTTTGAAACCGTGCAGCAAATTGTGG
TGAATCAGGCAGGGTACTACGGCGTGGAGCGCAAAGAAGCGTACATCCGCAGCGAAAAGTATCTTAAACA
ACTCGATCTATGGGGAAAACGCAACGAACGTGCGCGTATGTTATCTGGCGGGATGAAGCGCCGTTTAATG
ATTGCCCGTGCGTTAATGCATGAACCTAAACTACTGATTCTCGACGAACCGACCGCAGGCGTGGATATTG
AACTTCGCCGCTCAATGTGGGGCTTTTTGAAGGATTTAAACGACAAAGGCACCACCATCATTCTCACCAC
ACACTACCTGGAAGAAGCAGAAATGCTGTGCCGCAATATCGGCATTATTCAACACGGTGAGCTGGTGGAA
AATACCTCGATGAAGGCGCTGCTGGCGAAGCTGAAATCGGAAACCTTTATTCTCGATCTCGCACCGAAAA
GCCCGTTACCGAAGCTCGATGGCTATCAGTATCGACTGGTCGATACCGCGACGCTGGAAGTTGAAGTGCT
GCGTGAGCAGGGGATCAACAGCGTATTTACGCAGTTAAGTGAGCAGGGCATTCAGGTATTAAGTATGCGT
AACAAAGCTAACCGTCTGGAAGAGCTGTTTGTTTCACTGGTTAATGAAAAACAAGGAGATCGCGCATGAT
GCATCTTTACTGGGTGGCGCTAAAAAGCATCTGGGCGAAAGAGATCCATCGCTTTATGCGTATCTGGGTG
CAGACGCTGGTGCCGCCAGTCATCACCATGACCCTTTACTTTATTATCTTCGGTAACCTGATTGGTTCGC
GTATTGGCGATATGCATGGCTTCAGCTATATGCAGTTCATCGTACCGGGGCTGATCATGATGTCGGTGAT
CACCAATGCCTACGCCAACGTTGCGTCATCATTTTTTGGTGCCAAGTTCCAGCGTAATATTGAAGAGCTG
CTGGTAGCGCCGGTTCCGACTCACGTCATTATTGCCGGATATGTCGGCGGTGGCGTGGCGCGTGGTCTGT
TTGTTGGCATTCTGGTGACGGCAATTTCACTGTTTTTTGTGCCATTTCAGGTGCATTCGTGGGTATTCGT
TGCCTTAACGCTGGTGCTCACGGCGGTGTTGTTCTCCCTTGCGGGTTTGCTGAACGGTGTGTTTGCCAAA
ACGTTCGATGACATCAGCCTGGTGCCAACCTTTGTGTTAACGCCACTCACGTATTTGGGCGGGGTCTTTT
ACTCACTGACTTTGTTGCCGCCGTTCTGGCAAGGGCTGTCGCACCTGAACCCAATCGTTTATATGATCAG
TGGTTTCCGCTACGGCTTCCTCGGTATCAATGATGTTCCGCTGGTCACTACCTTTGGCGTACTGGTGGTC
TTTATTGTGGCGTTTTATTTGATCTGTTGGTCGCTGATCCAACGTGGACGTGGTTTGCGTAGCTAAGGCT
ATTTCCTCTCCTCTGGATTTGGGGGAGAGGAGTTTTGACGGCTATCACCCTTTATCAACAATGGTCAGGG
TAGACTGATTTTCGGCTAAGGAGGAAGGCGATGTTAGGTTGGGTAATTACCTGTCACGATGACCGGGCGC
AAGAGATACTGGATGCGCTGGAGAAAAAACATGGGGCACTTCTTCAGTGCCGGGCCGTGAATTTCTGGCG
CGGATTAAGCTCTAATATGCTCAGCCGCATGATGTGCGATGCTCTGCATGAAGCGGACTCTGGTGAGGGT
GTCATCTTCTTAACCGATATAGCCGGAGCGCCACCGTATCGCGTGGCTTCATTATTAAGCCACAAACACT
CCCGTTGCGAAGTGATTTCTGGTGTCACGTTACCGTTAATTGAACAGATGATGGCTTGCCGTGAAACCAT
GACCAGTTCAGAGTTTCGCGAGCGTATTGTCGAACTGGGTGCGCCGGAGGTGAGTAGTCTTTGGCACCAA
CAACAAAAAAATCCGCCTTTCGTCCTCAAACATAATTTGTATGAGTATTAACCCGCGATTCTGATGGCGC
TTTTGCTACAATAAAAGCGTTGTTTCACCCTCGGTTATTTTTTCATGTACAAACAAGCTGTTATTCTCCT
GCTGATGCTGTTTACCGCAAGTGTCAGTGCCGCGTTACCTGCCCGTTATATGCAAACCATCGAAAATGCT
GCGGTCTGGGCGCAAATTGGTGACAAGATGGTGACCGTGGGGAATATTCGGGCCGGACAAATCATTGCCG
TGGAGCCCACTGCCGCAAGTTATTACGCATTTAATTTTGGCTTTGGCAAAGGTTTTATCGATAAAGGTCA
TCTCGAGCCGGTTCAGGGGCGACAAAAAGTTGAAGACGGTTTGGGCGACCTCAACAAGCCGCTGAGTAAT
CAGAACTTAGTTACCTGGAAAGATACGCCGGTCTATAACGCGCCGAGTGCGGGAAGTGCGCCATTTGGGG
TACTGGCGGACAATTTGCGCTACCCGATTTTGCATAAACTGAAAGACAGGTTAAATCAAACCTGGTATCA
GATCCGTATTGGCGATCGACTGGCCTATATCAGCGCACTGGATGCCCAACCCGATAATGGCCTGTCGGTG
CTAACCTATCACCATATTCTGCGCGACGAAGAAAACACCCGTTTTCGCCATACTTCGACGACCACATCGG
TACGCGCTTTCAATAACCAGATGGCCTGGCTGCGTGACAGGGGATACGCGACACTGAGCATGGTGCAGCT
GGAAGGCTACGTGAAGAATAAGATCAATCTCCCTGCGCGAGCGGTGGTGATTACCTTTGATGATGGCCTC
AAGTCGGTGAGCCGCTATGCGTATCCTGTGTTGAAACAATATGGCATGAAGGCGACGGCGTTTATTGTTA
CCTCACGCATCAAACGTCACCCGCAGAAGTGGAACCCAAAATCGCTGCAATTTATGAGCGTTTCTGAGCT
TAACGAAATTCGCGATGTATTTGATTTCCAGTCACATACCCATTTTTTGCATCGGGTAGATGGTTATCGC
CGACCCATATTACTGAGCCGTAGTGAGCACAATATTCTGTTTGATTTTGCACGTTCACGCCGCGCTCTGG
CGCAATTTAATCCGCATGTCTGGTATCTTTCGTATCCGTTTGGCGGATTTAATGACAACGCCGTGAAGGC
AGCAAACGATGCCGGATTTCACCTGGCGGTGACAACCATGAAAGGCAAAGTAAAACCGGGGGATAATCCG
TTGTTACTAAAACGACTTTATATCTTAAGAACGGATTCGCTGGAGACGATGTCGCGGCTGGTGAGTAACC
AGCCGCAGGGATAACAATCAAGCAACCTGTACCGGAATCGCTTTCGCGGTACGTTTCATTTCATTGTCGC
CTTCAAAATAGGCGACGTTGGGTCGCCAGGTGCGAGCTTCTTCATCTGGCATGGTAACGAAGCTGGCGAT
GATGACAATATCGCCGACACTGGCGCAGTGGGCCGCCGCACCGTTAACAGAAATAATTCTCGAACCGCGT
TCTGCCGCGATGGCATAAGTGGAGAAACGCTTGCCGTTGGTGACATTCCAGATATCAATGGCTTCGTTTT
CGAGAATACCGGCTGCGTCAAGAAAATCCTGGTCAATGGCGCAAGAACCTTCATAGTGCAGGTCCGCATG
AGTCACTTTCACGCGGTGGAGTTTGCCCTGCAGCATCGTGCGAATCATAACTTCTACCTTTCTACCCTGT
CGTTAACGAAGCAGGCGATGCCTGCTTTGAGGAAATTCTCACGCAGTATTGCCCGATTTTTGTTTAGTGT
CTACTCATCTGACGGCATTTGCGTCAGCAGTTTGCGTACCGCGCCGAAGCGTGCCATGTATCGCCTGTAA
CGAATTGATATTTCTCTGAACGCTGCTCGGTAAACAATAAAGAGGTGGCTGACGATAGCGCGCCTTGACT
GGATACTGCCTTCACGCAAAGCCACACGGAAGACAGGGAAGATGGATGCACCGAGTACCACACCGCATGA
CGCGGTATTTAAACAATTTTTAATGCATGCGGAGACGGCTCGCGACTTTCTGGAGATACATTTGCCAGTG
GAATTACGCGAACTTTGTGACCTCAACACGCTTCATTTAGAGTCGGGGAGTTTCATTGAAGAGAGCCTGA
AAGGACACAGCACGGACGTGCTCTATTCCGTGCAAATGCAGGGCAATCCCGGTTATCTGCATGTTGTGAT
TGAACACCAAAGCAAGCCGGATAAGAAAATGGCCTTTCGCATGATGCGTTATTCTATAGCCGCCATGCAC
CGGCATCTGGAGGCTGACCACGATAAGCTGCCGCTGGTGGTGCCGATACTGTTTTATCAGGGCGAGGCCA
CACCTTATCCGCTATCAATGTGCTGGTTTGATATGTTTTACTCGCCGGAGCTGGCGCGACGCGTCTATAA
CAGTCCTTTCCCGCTGGTGGATATCACCATCACACCGGATGACGAAATCATGCAACATCGGCGGATTGCG
ATTCTCGAACTACTGCAAAAACATATTCGCCAGCGCGACTTAATGTTATTGCTTGAGCAACTGGTCACGC
TGATCGACGAAGGGTACACTAGCGGAAGTCAGTTAGTTGCCATGCAAAACTATATGCTGCAACGCGGTCA
TACTGAACAAGCGGATTTGTTTTACGGTGTGTTGAGAGACAGGGAAACGGGAGGGGAGTCTATGATGACG
CTGGCGCAGTGGTTTGAAGAGAAAGGGATTGAGAAGGGGATTCAGCAGGGAAGACAGGAAGTAAGTCAGG
AATTCGCCCAGCGTCTTCTGAGTAAAGGAATGTCTCGGGAAGACGTTGCAGAGATGGCAAATTTACCTCT
TGCTGAGATTGATAAGGTAATTAACCTTATTTAAGTTACCTGTGTTATGACAGATGACGTGGGGTAAATT
AATAACTGGCGCCATCAGCCGTAGCGCCAGTTAAGTATTACGCCAGCTCGACCATTTTGTTGTCGATCAG
GCGAGCATCGCCAAGCCAGGCGGCTACCAGAATTACTGCCCGTTTGCTGGTTTCAGAAACTTCCAGCAAT
GTGTCGGCATCGCGAATCTGAATATCATCGGCGCGGAAGCCTTTTTCATTCAGTTCTTGCCCCGCAATGG
TAATAATTTCATCGAGATCCCGTTCCCCAGCCTGCAATTTGTCAGCAATCGAACTTAAAACTTTGTACAG
ACCAGGCGCAATTTTGCGTTGTTCCGCCGTCAGATAACCGTTACGGGAACTTAGCGCCAGACCGTCTTTG
GCGCGCATAATTGGCACACCGACAATCTCAATATCGAAGCCCATATCGGCAACCATTTTGCGGATCAGCG
CCAGTTGCTGAAAATCTTTTTCACCGAAGCAGGCGATGTCCGGCTGGACCAGGTTGAACAGCTTGCTGAC
AATAGTCGAAACGCCGCGAAAATGTCCCGGACGGCTGGCACCTTCCAGCATGGTCGAAAGGCCAGGAACG
TCAACGTAAGTGTGGGTTTCAGTACCGTTCGGGTAGATCTCTTTTACCGAAGGGGCGAAAACTAAATCCA
CTTTACGTTTGTTTAGCTTCTCGCAGTCCTCCTGCAAGGTCCGTGGATAACGAGCCAGATCTTCCGGGCG
GTCGAACTGCATCGGGTTAACGAAAATACTGACGACGACCACATCGGCGCGGGCTTTGGCTTCGTCGACC
AGCTTCATATGGCCATCGTGCAGGTTACCCATGGTAGGCACCAGCGCCACGCGCTTGCCTTCCATACGCA
GGCGGCGAATTTGCTGACGCAGCAGCGGCAGGGTTTCGATAATTAACACAACGTGACTCCTTAATGGAAA
CTGTGTTCTTCGCCCGGATAAACGCCGGACTCCACTTCAGCCATATACTGCCGCACAGCCGCGCGGATGT
CGCCCGTTTCGGCGAGGAAATTTTTAGCGAATTTAGGAATGTGACCGCCGGTAATACCAAAGGCGTCGTG
CATCACGAGGATCTGCCCGTCAGTGACGTTGCCTGCGCCAATGCCAATAACCGGGATCGCCAGTGCTTCG
GTAATACGTTTTGCCAGTTCAACCGGCACGCATTCCAGCACCAGCAGCTGTGCCCCAGCAGCTTCTAAGG
CTAATGCATCGCTGAGCAGTTGATCGCCCGCTTCATCGCCGCGCCCCTGAACTTTGTAGCCACCGAAAAT
ATTCACTGACTGTGGTGTTAAACCTAAGTGACCACATACAGGAACGGCACGTTCGGTCAGCATTTGTACG
GTTTCTACCAGCCACTCACCGCCTTCAATTTTGACCATGTTAGCACCGGCACGCATAACCGTTGCGGCGT
TTTCGAAGGCTTGTTCCGGCGTGGCATACGCCATAAACGGCAGGTCAGCCAGCAGCAGGCAGTTTGGTGC
GCCGCGACGTACGGCGGCAGTGTGGTAGGCGATATCGGCAACGGTAACTGGCAGGGTGGAGTCGTGCCCC
TGAACCGTCATGCCCAGCGAATCGCCCACCAGCATGACGTTAAGCCCTTCATCAGCAAAGAGTTTGGCGA
AGCTATAGTCATAAGCGGTGATGGTCGCGAAACGTTTTTTTTCCTGTTTGTACTTCTGCAGTAAGGAGAT
GGTGGTCGGTTTCATAACGTATCCTGATAAATTGATGTTGTGCTGTCTGGCATTTTATCAGTCACATTGG
TGGGGGCAATGATTTATCCGTAGCAGCACTGCCAGAAGGTGACAGTGCTGCTACGTTATCAGGGATAGGT
TACCTGGAAAGTACTGGTGGCTTTAAATTCGCCGGGTTCGATAGCAATATTCCCGTCTTGCTTTAATGTT
GCCTGGAAATGAAGAGGCTGTGATGTGCCGTTACCTTGATTAGGGTAAACCCCATCGGAGGTGTCATCTT
CGGTTTCATAATCTATATAAACAGAATTCGTATCATTAGGTTTTAATGTCATTAGCGGATTTTTACTGGT
TGCTAAACCTTCAATGAGTACGCCAACGCCTTTGGCGGCAGTGCTTCCAGTAAGCGTATTACCAAGCAGT
TGTGTGTTTTGAGTACCTACTTTTCCAGTGACGAGTTTTGTTTCAATATTACGCACACGAATACAATTCT
GAAGCGAGATATCAAAGGGAACAGGTGAAGCGCCATTTTTAATTGTCCCAGAGCTATATTCTCCCATTCT
AACCGTTGAACCATTGACTGATGGCCCGGTAAGTATGGAGGTAAAACATGTTGGTAAGGTTAATTTGACA
TTATTCAGTGTGAAATTGACATAAATGTGGTTGCTGTGATCTACAACTTTTGTACCAGGACTGTAGGCCT
TAAACGAATAAAGGTAATTTGATGAACTGGATAACTGGACTTGCTGATTAAGTGTAGGATCGAAATTAGT
ATCTGTATAAAATTCAACAGTTATGTTGTGTACTATACCACCAATAGCCCAAAACTTATCGTAGTCGTCT
GCTTTGTTGCAACCCTTAGTTTGTAGATCGCTGTCTGTGACGGAAAAGAAAAATTCTTGGTTGGAAGGAT
CTCCGATATAGATTCCTGGCGATTGAATGTCAGTTATTGTATCGTATGCAGACCAGACCCTTGATATTAA
CATGGTGTAATACAGACCAGGAACAGATGTATTAAATAGTTTATGTCCGCCATAATCTTTACCTGAATAG
ACCATGGCATTTTCAATAGTTATTGGACCAGGATTCGCTCTGCCAGATGTATTGCAGTAAAGAATACCAC
CACCGGTACCTGTATCCAGGTATGACCAGTACATTTTTACCCCAGTCGGGCCGAGCTGCGTGGGTTTATA
AAAAACCAAGTTGCTTGCTGTTGATGTGTAATTAAAGGTCATCTGTGCGGCAGTGGAGGGGCCTCGATAG
TTATCAACTCCTGCATTATTTCCCACAATAAAACTTGTATATGCACTGACTGTATTACAACAAGAATACA
GTGCTAAAAAAAGAATGTACCTGAAGATAGTCTTCATTTTTACTCCAATGTTTCTTTATTGTTATGGTTT
GCGCTGTTTTTGTTTGTTATTCGTAGTAAATATCCACTAACACATGGCTCATAAGTTGACCAGATGTAAC
ACTCAATGCAGGATCGATTTTTTGCATTCGGGTGCTAAATTTCCAGGATGAACCATTCATGTCATCCGAC
ATTACTGGATAAACGGAACGAGATCCGCCTGAAGCATTAAGAACATTGAATGTATTCGCCGAATCCTGAG
TAGAAAATATAACTACTCCTACATTACTTGCTCCTGACGAAATTTCATTAGCAAATATTTGCCTAGAGCC
AGCAGCCATGACACCGCTAAGGGCTCTAAAATCAATATGTAACTGATTTAGCACATCGCCAGTTCCCTGT
AATGCACAGTCGGATACAGTGATAGTGAACTCTTTTCCACCTGGTTGATAACTTTCAGGAGTAACATTAC
CTGAAAAATATCCCACCCCAACGACGCCAAGATCAATATTACCCTGGTTACTGATTCCGCTTTTGCAGGT
GCTGTTTTTTACATTGGCAACAAGGTCAATATCCTGTCCAGCAATGGCTGGACAGGCGATGCAAAACAGT
AATGACAGAAACAGAATTATTCTCTTCATCAGCTTACGTTGAGTGGGATGCATATATAGTTCCTGAATCT
GTAAGTCTGTTAGTTATAGGTTACTGTAAATGTGGCTGGTGCAGAAAACTTACCCGCAGTGACATTGTTT
ACGGTTTTATTTTTTTCCACGACCAGGCGTGCACTCATCGGATAATAAACGACCGCATTGGCTGCAGTGG
AGATTGTTACCTCTTGTGATGCTGGTGTTACACAGCTAAATTGTGTTGCACTCCCTGTTGCCGGAGTTAC
AGTGCTCCAGACTTCAACGGCGACAGCACTTGCTTTATCTGCGGCTGTGGAACCATTTGCAAACCCCGCA
CCGTCATTAGCAGTTCCCTCGCATGTGGCTCGCTTGGTTAATTTTATTTGCGCTTTTTTATTGGGGATAC
CCGCACAGTCTTTGAATTTGAGTTTGAATGTTTTTACTTTGGTCTTGGCATTGATTTCAGAAATATATAC
ATCACCAAAATCAACAACAGAAATGTCCTGATCAGAGTCATTTACTAATGTAGCGGTACAAGTACCCATT
TCTACAGTAGTAATAACGGTCAGTCCAATACTGTCTGTTGCCGCATAAGAGAGTACGCTGAACAATGAGG
CAGCCAAAACGACACTGCTGGATAATCCATAACGTAAATTTTTAAATGTCATCATAATTATCCTTCTTAT
TGATAGATGAAATTAAACGTCGCCAGTGCACGAAAATTCCCCGGTACGCCTTGCCCTGCATCTGTTTCAC
GTAGCGCAACGGTCATTTCAAGACCCTTATCGGGCTGCATCTCGTCTGTGCTCCAGCGTATCTTTTCCGC
ACTGTTAGGTTTAAGGAAAGTGGCATCATCAGTAGTCCGTTTTTTGAAACCCATACCGATATTACTTGTC
GTCGAAGATGAATCACCAGACTGCGGTATAATAAGCTTAGGTGAGCTTGATGATGCATTTCCGGTCAGAG
TGGTATCAATCCAACTGATGCCACTGCTGCACCCACTGGCAACCAGTTTAAAATCAGCCTGAGATTCTGT
CGTTTTATTCGCGATCTTATCCAGACCCATCTTAGGGATTCTCAATGTGTAGTTATTATTGCCATCATTC
GTGACGTTATTACCAGTAAGTGTGATGTTACAGGTTGTCGCTTTGACAGTGGCTGTAAACTCTACATTAA
TATCCGTTGCAAATACTGAGGGTGATAATAATATTCCCATCAGTATCACTATTTTATGTGGCGTTGTTTT
TATCATTTGACGTCCCTTGTAGTTACTGAATCTGACACCGAATTCCATTCAGAATAATAGATTGTGCTAT
TTTTTCTGCTTCTGGGCTTTGTTGATAATGCGCAAGACAACTTACGGGTTTACTTTGTTCGAGCCATTTA
ATGCTGATATTTCCCTGCTGCTCAATACCACGAACAAATGCTTGTCCACCCTGTCCAACATTACCAATGA
CATTGCCTTGCTCATCATAAATATCTGCAGCAAATGGAATATTTTTACCATCACTTCGTGTGATGTTCAT
AATGGCTGATTGCCCTTGCACGGTTTCAAAATCAGCAAAGACGACTGAACCCTGACGCGGTACAGCTACT
GCACTGGTACTTTTTAATTCAACATCGTTCTCAAGATCGTTGATATCCAGCGCGATACGGTTTTCATGAT
AAGGAGAAAGAGCGCTGGTGACACCATAACCCCATCGATCGATAGTACTGTTGCCATAATTTATTCGCGC
TCCTTGAGCACCTGGAGCCTGAACTACCGCCAGTGTATCGGAGTCGCTAAAACTATCATTACTGAAAGTC
AGTCCACCGCTATGCAATACAAAACCACCGTCGGTGCTGAGAGAAACTTGACGGCTGTTATCGCTATTTG
CAGAAATTGAACCTGCCAGCGTTCCCCATGGTGACTCATAGCTGGCATAACCCCCAACATAACTCAAATC
TTTGCTGGCTTTATTCATCGTATAGCCAGTATTCACGCTATAACTGACGCGAGCGTTATCGCTATAGCCA
CTGCTGCTAACGTTGAGTTGGTTATTACCCTTAAAGTCACTGCTTATTTGAGTATCAATACTCTGGAAAC
CTGAAGTACGTTGTTCAGTGCCAAGTAATTTTTCAATTGGAATGGTGAAACTAAGATAAACGCTATCGTC
AGTGTCGCCGTCTTCATTCCATGAACGCTGGGCACTGACACTGTAGCTGCCCCAGGATGTACTGTTACTG
TAGCCAATAGAGTAATTGCTACGATTTTGTCCGGAAGCCCAGTAATCGGACCAACTTCCGGAAAGATAAA
ATGAACCGTAATCTTTTTTCTCAAATTTCAACGGTTGGTTAATACTGACCGTAACCTGATTTTTCATGCG
TGAGTAATTACGCATGGATTTCGGTTCAAGATCTTGTTCGGGATGTTTCACTTCATCAATTAGAGTTAGT
GCATCATTAAGACCAAGGTAATTCTGTGTCGAATAGCGATAGGCCGCGATATTCAGTGAAGTACTTGTTT
CTTCGAATAACTTGTTCCAGGAAACACGATAACTTTGCCCCTGGTATGTTTTATCATCCGGGATACGAAC
ATTGGAATGAGTCACATCGAAAGAAAATGCACCAACTGAAGTATTCAGACCAAGACCTAACAAACCAGCG
GTATAGTTATTATCGGTTATCTGAATACCGGTATAACCCGTCAGATAGTTATTCAGGCCGTAGTAGTAGC
TTGCTTGAAATAAATTAGGCTCATCCTGAATATCATCTTTTAAGACCTGACCGCCGCTAATATCCCAACG
TCCAACGCCAGGGCGTAACATTTGAACAACGGATGAGAAAGGTTGCGAGAATGTCCGCTTTGAGCCATCG
GATTCTTCGATGGTAACAATAAGATCGCTGCCGTACCCTGACGGACTCAGATCATCAATGACGAAAGCGC
CTGGCGGCACCGTCGTTTCATAAATCTTATAGCCACCTTGCGTAATAGTGACTTTGGCGTTGGTATTGGC
AACGCCATGAATGATAGGCGCAAAGCTGGCTAAAGTCGGAGGCAACATGCGGCTGTCACTGTATAAACGA
ATGCCTCGGATACTGACGGAATCAAAGGTTTCGCCCGTCGTATAAGACTCACCAAGAATGAGTTGAGAAC
GCAGCGAGGCGATATCACGCTGAACATACCGATTCTTAAAATCATAATTACTGCCAGAATCGGTCATCCA
GTTGTAGTTGCCCGAGGCACGCAGTCGCCATGCACCTAAATTCATCCCACCGTTAAATGCAGCATAAATG
CTTTCATTTTTTCGACCAGGGGTTTCACTATGATATCCGTTGAGGTTGTATGACAACATGGCCGCATTAA
TGCCGTTTTCCCATAACGATGGATCAACATAGTTTTGGTAATTTTTCATTACCCAGGCTTGAGGAACGTC
TATATCCAGACGTTGATCGTTAACGTCATAACGAACAGAAGCCTGAGGGATAATTTCCGTCAAATTGAGG
CAATTGCCGAGCGTTTCATCCCTGGCAAGCAGAACGGCTTTTTCGTTATTTATATCGGGAGAATTAATAT
GAAACTGCAATAAATTCTTTAATGTGATACAAGCCTGGGCGTTCTTTTTTCCTTCAATTGCGACAAATGT
AATACTTTGGTTAATGATTGGTTGGTCGTTTACATAAACACTGACGTCGTAAACACCCGGTATAGCGGGG
TTACCTTCACTGTACCGGCTGAGATCAATATTAGATGCATTCTGCCCCATCAGGAAGGTATGGTCATATT
CAACGAGTTCAGCACTGAAAGCAGTATTGCAATACAGCAGCGCGCAAAACGTGGCGATACGGGTCAGATG
ATGATAATTTTTAGTATATTCTATAGTCACGCTATGCTTCCTGCGGAATTATATCCTTGCCTGATTACAG
CCTGGCATTACCTTCAATTGCGCCACCAAAGTCATTAATGGCGTAAAAATGCACTTTTGCAGAATTCGCT
TTGCCATTAAGGCCATTGACTTTCATGACCTCATCACTAAATGGTGCAATCATTTTCACATCAATCGGAT
AGCGTTTACCGCTAGCTTCTAAATCACCACTGCTAAAAGAGACGTAGTAAGGGGTTGGATTGGTCACTCG
TAATGACGCCTTACCTTCTGAACCTGACCAGAACCACTTCAGGGCTAACGGGGCTTCAGAGGGATTTCCC
TTCAATCCATCCGGGCGATAGAAAAGTTTTATACGTGTGCGAAATGCCAGTTGCAGCAGGCTTTGATTCG
CGACCTTTTCTGCATCTGGTTTTGGTGGAACTTCCAGTACGTTAAACCAGAACACGCTCTCTCTGTCTTT
AGGCAGTGAGGTGCTGGCTGTGTACATTAATTTGATTGTTTGCCCACGTTTGGCATCAATACGCGATACT
GGCGGCGTAGCAGTAAAAGGGACTGTAATACTGCCAGGCTCAGCGTTGTCATCGCCAGTATCTAACCAAC
TCTGGACAAGCAACGGGTTATTCCCTTTATTTTCCAGACGTACGTTGACACTTTTTTGATCGCTTTTATA
TATTACGCGAGTACCCGAAATGACAATGTCCGCAATAGACGATGAACTAAAAGCCATACAGGTTACGAAG
CATAAAGCTGTTGTATGTTTGGTGTTAAAAAACATAAACCATCCCTGATAGAGTTAATTAAAACAGGGAA
TAATATAAAATAGAAATTATTATTCCCTGTATATTCATTCAATCAATTTAACTGGTGAATACTTACTGAT
AAGTAATGGTGTATGCAGTGTTAGTTTTTACATAACCAGCAGTTGCTGTTTGGTCTGCGACGGCACGAAC
GTAAGACGCTTTAAAATCATAAACAGCAGATTTTGTCGTTGCATCCAGGGCTTTAGTATACACATCGCCA
GGGTTGTTAATTTGAACCTGTTTGATAGTGGAACCATCAATATTGTGTAGAGCGATATTAACGCCGTCAG
ATGGGTTGTTAATAGACATGTCGTTGTTCAAAGTCCCTTTGCTGTTACCAAAGAAAACAGAACCGAAGGT
CATTTTAGCCGTGCTACCTGGATTCGGATTTGCTTTGCTGCAGTCAACGGTGATGCTGAAAGGTTTAGCT
TTAGCGCCAACGGTGTCATTCAGTACGCCAGCATCGATTTCACCAACGGTTGCGGTTTGCAGCAGGATCA
GACCATCCTTGTTACCGCCGTCAACGCGGGTTTCACAGGTGTTATCAACAACCAGACCACTGATATTTAA
CTGACCGCCGTCCATATCAGCAGAAGCAGTACCTGCAACCATCGCCAGCATAAGACCAGACAGGGCAAAA
CCTAATTTTTTAGACATAAAAATCCTTTAATAAAATTCCATTAGTCAGACTACATGTTTGAAGAATGACT
ATTCATGACACAAATAGGAGAAACAAATGTTAGATATTAATGAGCAATGATATTTGTTACCCAAATTTAC
AACCATTGTTCATTAGGTCGCCTATTGTGCACTTTAGAAGCTTTTGAACAAATTAAATTTACTTAATTCA
AAATTAAGTAAAAATAAGTTCACAAGTGCAATTGGTTAGGGTATGGAGATGGGATTGATATTTATTTATA
GGAAGTTATATTATTTCCGCAAAGAGATGTTTAAACTAAAATCGTAATTAAGGAAAGAGATGAGATATGA
TTTTCAGAAAATATTTATATTCGCAATATAAATAAATTACCATTTGTTTAATTTGTCAAATGCTCTTGTA
TGTAAGATTTGACGCAACATCTCCCCATCAGGAAACACCAACTCCGGCGCGATTTCAAACAGCGGCCACA
GCATAAATCCACGATTCTTCATATCGTAGTGCGGAACGGTCAGGCGTTCAGTATTTATCACTTCATTACC
AAACAGCATGATGTCGAGATCCAGCGTGCGTGGTCCCCAGCGTTCAGCTTTGCGGACGCGACCTTGCTGC
AATTCAATACGCTGTGTGTGATTGAGTAGCTCTTCAGGTGCAAGAGAGGTTTCCAGCGCCACGGCTGCGT
TTAAGTAATCGGGTTGATCTTGCGGCCCCAGCGGTGGGGTGCGGTAAAACGAAGAAACGGTAAGAATGTG
GCTTTCAGGGATATCGCCTAATGCTTTCAGGGCAGCATTGACCTGCTCCAGCGGAGAGGCCAGATTGCTG
CCTATGGCAATATACGCCACTGTCATGCGGTACCCTCACGACGTGGTGCGCGTTTGCGTGGACGACGAGT
ACGACGACGCGGTGACGGTTCTTCATCCAGCTCGTTGAGCATCCCTTTTTGGTCTGGTGGCGCGGAAACC
TGGAACTCACCCCACCATTTCACCAGACGCTGCAGTTCAGCGTTACGCTCAACTTCAGCTCGCAAGGCCA
ACAGGTCATAAGCCGCACGGAACTTAGGATGCTCCAGCAGTTTCCATGCGCGTTTACCCTGACGACGGGA
CATACGCAACTGCAACTGCCAGATATCGCGGGTTAATGTCGTCAGACGTTTCGGGATTGCCAGTGAACGG
CAGGCTTCGTCCAGCACGTCGTTCATCGCCAGCGCGAAAGCGTCGTGATAGGTCAGGCCGCTTTCCTGGG
CGATCTTCTGTGCCGTCTCCAGCAGTGGGTACCAGAACATGGCGGCAAACAGGAACGCCGGGTTCACGCG
CATATCGTTATGGATACGCGTATCGGTATTCTTCAGCACCTGTTCAATGATCCGCTCCATCGGGCTGTCG
CCATTTTCCGTGAAGTAGCGGGTAATGGTCGGGAACAGCGGCTGGAACAGATGATATTCACACAACAGCT
TATAGGTTTCGTAACCGTAGCCCGCTTGTAGCAGTTTAAGCGATTCTTCAAACAGGCGTGCCGGTGGGAT
ATCGTTCAGCAGGGTAGCGAGGCGAGGGATCGGTTCTGCGGTTTCCGGGCTGATGCGCATACCCAATTTG
GCGGCAAAACGTACCGCGCGCAGCATACGTACCGGATCTTCACGGTAGCGCGTTTCCGGGTTACCAATCA
GACGGATAACGCCGTCCTTCAGATCCTTCATGCCGCCAACGTAATCACGGACGGTAAAATCCGCTACGCT
GTAATACAGGCTGTTGATAGTGAAATCGCGGCGCTGGGCGTCTTCTTCGATGGAGCCGAAAATGTTGTCG
CGCAGCAACATGCCGTTTTGCCCGCGTTGGGAGGTCGTGCGGTCGCTGACGTTACCTTCGTGGTGTCCAC
GGAAGGTCGCAACTTCGATAATCTCCGGGCCAAACATTACATGAGCCAGACGGAAACGGCGACCCACCAG
GCGGCAGTTACGGAACAGTTTGCGCACCTGCTCAGGCGTGGCGTTAGTGGTTACGTCAAAATCTTTCGGC
TTTTTGCCAAGTAACAGGTCGCGCACGCCGCCGCCAACCAGCCAGGCTTCGTATCCCGCTTTATTGAGCC
TGTACATTACCTTCAGGGCATTTTCACTGATATCTTTGCGGGAAATAGCATGCTGCTCACGCGGGATCAC
CGTCACCTGTGGACGGGCGACTGCCTGTTCAGCCTCGCTTTCCTCGCGGCTTAGCACCTTGCGGCAAAAA
TTAGCGACTCGGGTAAAAATAGTACACCTCGGTAGTGTCAAACATCATTCAGGACAAAAAAATAGCGGCT
AATCATAGCTCAGCATGACGCATTTGAGAATGTTGAATTTACAATTGCCGACTCGGGCACGGCGGTAAGC
CGCCAGTTTTTGACGGCTGACTGAAGGATTTGCTCGACGCTGAAATCCTGCCAGTGTGCTTCTGCCTGCT
GCCCCAGAAATTGAAGTGCCGCGATTAGTACCGGGCGTGGATCGCCTTTCGGCAACGCAGGCGCATGATT
CTGCTTGGAAAGTTTAGCGCCTTGTGGATTAAGCGCCAGCGGCAGATGAATGTAATCTGGCACTTTCCAG
CCAAAAAGCTGGTACAGCGAGATTTGCCTTACTGTTGGTTCAATCAGATCAGCCCCACGCACTATTTCTG
TAACGCCCTGGAAATGATCATCAACCACAACAGCCAGGTTGTAGGCGAACAACCCATCACGGCGATGAAT
GATAAAATCTTCCCGTGCCAGTTTTTCGTCGGCGTGAATAATGCCGCGCAGCTGGTCAGTAAATTGCGTG
ACCGGATGCTGCTGGCGGATACGCACTGCGGCGTTGTCTGGTCCATGATGCAACACCCGGCAATGACCGT
CGTAAATACCGCCAATGCTTTGAATACGCGCACGCGTACAGGTGCAGTAATAACTTAGTCCTTGTTCATG
TAACCAGGCGAGTGCTTCACGATAGGCGTCGTGACGTTGCGATTGCCAGAGAACATCGCCGTCCCAGTGC
AGACCGTAATGTTCCAGCTGGCGCAGGATAGTTTCTGCGGCACCGGGAACTTCACGAGGCGGGTCGATAT
CTTCTATGCGTACCAGCCAGCGACCTTGCCGGGCGCGAGCCTGCAAATAGCTGCCGAGCGCGGCGATCAG
AGAGCCAAAATGAAGCTCGCCGGAAGGAGAGGGGGCGAAGCGGCCAATATACTGTGTGTCTGTCATCTCT
TTGAACAAAAAATAAGGCGGGAGCATTTCCCGCCTGTGGTAAACGTGATGGAACGGCTGTAATTAGCCAG
CCATCTGTTTTTCGCGAATTTCAGCCAGCGTTTTGCAGTCGATGCACAGATCGGCTGTCGGGCGCGCTTC
CAGACGGCGAATACCAATTTCAACACCGCAGGATTCGCAGTAGCCGAAATCTTCGTCTTCCACTTTTTTC
AGCGTCTTCTCGATCTTTTTGATCAGCTTACGCTCGCGATCGCGGTTACGCAGTTCGAGGCTGAACTCTT
CTTCCTGGGCTGCACGGTCTACCGGGTCCGGGAAGTTGGCTGCTTCATCCTGCATATGTGTAACGGTGCG
ATCGACTTCATCCCTGAGTTGATTACGCCATGCTTCCAGAATACGACGGAAGTGCGCCAGCTGGGCTTCA
TTCATATACTCTTCGCCCGGCTTCTCCTGATATGGTTCCACCCCAGCGATGGCGAGAATACTCAGGGACG
ATGTTTTACGGTTTTGCCCTTCTTGCATGTTGCTTCTCCTTAACACGCACTATCGATCCCCATGTTCGGG
GGAAAAATGAGGCCGCTATAAATAGCAGATGCTTTTCCGGATAGCAATTATCTAAACGTAACACTTGACA
ACTGTGTGAGGAAAAGCGTATTTGCGCACGCGACCAGAATGTAAATTAACCAGTTACTTACTTTACTACA
ATGTAACCGGCAGTGATTTTTTAAGAGCCATGCCTTCAGCAGAAATTTCCGCTTTGTAAGCCAGAATTTC
TACCCCCCTCTGTTGAGCTTCTGACAATAGTTGCGCGTATTTCTCATCGATGTGGCGCGCGGGTGAAAAC
CGTGTAATGGCTGAATGCAGCACGGCGAAAAAGATAACCGCACGCTGGCCTTCAGCCGCTACGCTCATCA
ACTCCCGAAGGTGTTTCTGACCTCGTTCAGTGACCGCATCGGGAAAATATCCCTGTTCGTTCTCCGCTAA
CGTAACCGATTTCACTTCAATATAGCAGTCTGGACGCGAATCCGCCTGCAACATAAAGTCAATACGGCTG
CGTTCTGCGCCGTATTTTACTTCGCTTTTCAGCGAGCTATAGCCTGACAGTTCTGAAATTGATTCATTAA
GGATAGCCTCTTTCGTCAACCTGTTAGCCCAAAGCGTGTTGACGCAAATAAATGCGCCGCTCTGGCTTTG
AGTTAATTCCCAGGTGTGTGGGTATTTCCGTTTGGTGTTGTCTGAAGTCGAATACCAGACGGTATCGCCA
GGCGTTGCACAACCGGTCATCGCACCCGTATTCGGGCAGTGTAGCGTTAATTCGCGACCATCGGGTGTGA
TCACATCGGCTAAAAAACGTTTGTAACGCTGAATTAGCGTCGCGCGCTGTAGAGGGGGAGAAAATTCCAT
TGCGACAATCCTTGTTATTGCGTTAGCGCCCAGCGTTTTAGCGGCGTGTAGCGTGTGCGTCCACGGGCAA
ACGAGGAGGCGTAAAGGGTGAACTCCGTCACCGCATACGACCAGTTAAAACCTGGCGGCGGGATTGTCAC
CGCCTCGCTGGCGTCGCGCAATAAGGTAATATGTGGATGAAACGGACGATTGCTTTGAAAACAACCGCTG
CGGGCAGCCTGTGAACGGAGCATATTCGCCAGCTGGATTAAGCCGCGTGGCGGCTGACGCATCCCTAACC
ACACCACACGCGAACGCAGCCATTGTCCGGCGTCATCAAGCGTGAGTGTGAAACCAGGTTGACGAATCCG
TCCGGCTAAAAGAGAAAGCGCCTTCTCTTTCTCGGCGCTCACTTCGCCTAAAAATGCCAGAGTCAGATGC
AAATTATCGGCGGCGACCGGACGTCCCGCCTCAGGTGGGAAGTGTGTGGCGCGCCAATGGATAATCTGTT
CGCGGATTTCTGCAGGTAAGTCGATAGCAAAGAACAGACGTTGCGGTTCAGACATGTGAGGCACTCGGTT
ATGAATTACCGCGATGCTACAATGTGGCGCGAAGAATGTTAACCCTCTGGAGCGTTTTGTGTCGTCGTTG
CCCGTTGCTGCCGTCTTACCTGAATTACTTACCGCTCTCGATTGTGCGCCGCAGGTATTATTAAGTGCGC
CGACCGGGGCCGGGAAATCAACCTGGCTGCCGCTGCAACTGCTGGCGCATCCCGGCATTAACGGGAAAAT
TATCCTGCTGGAGCCGCGTCGTCTGGCGGCGCGTAACGTCGCGCAACGGCTGGCGGAGCTGCTTAACGAA
AAGCCAGGCGATACCGTTGGCTACCGGATGCGTGCGCAAAACTGCGTCGGGCCGAATACCCGCCTGGAAG
TGGTTACCGAAGGCGTGCTGACGCGCATGATCCAGCGTGACCCGGAACTGAGCGGTGTTGGACTGGTGAT
CCTTGATGAATTTCATGAGCGCAGCTTGCAGGCGGATTTGGCGTTGGCGCTGTTACTCGATGTGCAACAA
GGTCTGCGTGATGACCTTAAACTGCTGATTATGTCGGCTACCCTGGACAACGACCGCTTGCAGCAAATGC
TGCCAGAAGCGCCTGTCGTCATCTCAGAAGGGCGCTCGTTTCCGGTTGAACGCCGTTATTTACCGCTGCC
CGCGCATCAGCGTTTTGACGATGCCGTTGCGGTAGCCACCGCTGAAATGCTGCGTCAGGAAAGCGGATCA
TTACTGTTATTTTTACCTGGCGTCGGAGAAATTCAGCGTGTGCAGGAACAACTGGCTTCGCGCATCGGCA
GTGATGTATTGCTCTGCCCGCTGTATGGCGCGTTGTCGCTGAACGATCAGCGAAAAGCGATCCTCCCGGC
ACCGCAAGGGATGCGCAAAGTGGTGCTGGCGACCAATATTGCTGAAACCAGTTTAACCATTGAAGGTATT
CGTCTGGTGGTGGATTGTGCCCAGGAGCGTGTGGCGCGTTTTGATCCGCGCACGGGGCTTACGCGACTGA
TTACTCAACGCGTTAGCCAGGCATCCATGACGCAGCGTGCCGGGCGCGCCGGGCGTCTGGAGCCGGGTAT
CAGCCTGCATTTAATCGCCAAAGAACAAGCAGAACGCGCCGCGGCGCAAAGTGAACCGGAGATCTTACAA
AGCGATCTTTCCGGTTTGCTGATGGAATTACTGCAATGGGGATGCAGCGATCCGGCGCAGATGAGCTGGC
TGGATCAACCGCCAGTAGTGAATCTACTGGCCGCGAAACGTCTGTTACAAATGCTGGGGGCACTGGAGGG
TGAACGGCTTAGTGCGCAAGGGCAAAAAATGGCAGCGCTGGGTAACGATCCGCGTTTAGCGGCAATGCTG
GTTAGCGCGAAGAACGACGACGAAGCTGCTACCGCGGCAAAAATTGCCGCCATTCTCGAAGAGCCGCCAC
GGATGGGCAATAGTGACCTGGGCGTGGCGTTTTCGCGCAATCAACCAGCCTGGCAGCAACGTAGTCAGCA
ACTGTTAAAACGCTTAAACGTACGTGGCGGTGAGGCAGACAGTTCGCTTATCGCGCCGCTACTTGCCGGG
GCGTTTGCCGATCGCATTGCTCGTCGCCGTGGGCAAGATGGACGCTATCAACTGGCAAACGGCATGGGAG
CGATGCTCGATGCCAACGACGCGCTAAGCCGCCACGAATGGTTGATCGCACCGTTATTATTGCAGGGCAG
CGCCTCGCCGGATGCGCGGATTTTACTGGCGCTGCTGGTCGATATTGATGAGTTAGTACAACGCTGCCCG
CAGCTGGTACAGCAGTCTGACACTGTGGAGTGGGATGACGCGCAAGGTACGCTGAAAGCCTGGCGTCGGC
TACAAATCGGTCAGTTGACGGTGAAAGTGCAGCCGCTGGCGAAACCGTCAGAAGACGAGTTGCATCAGGC
GATGCTTAATGGCATCCGTGATAAAGGTTTAAGCGTGCTCAACTGGACGGCGGAAGCGGAACAGCTACGC
TTGCGTTTGTTATGCGCCGCAAAGTGGTTGCCGGAATATGACTGGCCAGCGGTTGATGATGAAAGTTTAT
TGGCAGCGCTGGAAACGTGGCTGCTGCCACATATGACTGGCGTACATTCACTACGCGGCCTGAAATCACT
CGACATTTATCAGGCACTACGCGGATTACTTGATTGGGGAATGCAGCAACGTCTGGATAGTGAATTGCCT
GCGCATTACACTGTGCCGACGGGAAGCCGGATCGCCATTCGTTATCATGAAGATAACCCGCCCGCGCTGG
CGGTGAGAATGCAAGAGATGTTTGGCGAGGCCACCAATCCGACGATCGCCCAGGGGCGCGTGCCGCTGGT
GCTGGAGTTGCTTTCACCTGCCCAAAGGCCATTACAAATCACACGAGATTTGAGCGACTTCTGGAAAGGA
GCGTACCGTGAGGTGCAAAAAGAGATGAAAGGGCGTTATCCCAAACATGTCTGGCCGGACGACCCGGCAA
ATACTGCACCGACGCGACGGACGAAAAAGTATTCGTAAGGTTGGTTTTCTCCCTCTCCCTGTGGGAGAGG
GCCGGGGTGAGGGCATCAGCGCGCACGTTCACCCTCACCCTAACCCTCTCCCTCAAGGGAGAGGGGACCG
ATCGAGCACAAATTTTGAGAGATATCTTCTTCTGTCTTGTAACAGAAGAACAGAAAATCGGGCTTTTGCG
CCTGAATATTGCGGAGAAAAAGCATGGCCGGGAATGACCGCGAGCCAATTGGACGCAAAGGGAAACCGAC
GCGTCCGGTCAAACAAAAGGTAAGCCGTCGTCGTTACGAAGATGACGATGATTACGACGATTATGATGAC
TATGAGGATGAAGAACCGATGCCGCGCAAAGGTAAGGGCAAAGGCAAAGGGCGTAAGCCTCGTGGCAAAC
GCGGCTGGCTATGGCTACTGCTAAAACTGGCTATCGTTTTTGCCGTGCTGATCGCCATTTACGGCGTTTA
TCTCGATCAAAAAATTCGTAGCCGTATTGATGGCAAGGTCTGGCAACTGCCTGCGGCAGTTTATGGCCGA
ATGGTCAATCTTGAGCCAGACATGACCATCAGCAAGAACGAGATGGTGAAGCTGCTGGAGGCGACCCAGT
ATCGTCAGGTGTCGAAAATGACCCGTCCTGGCGAATTTACCGTGCAGGCCAACAGCATTGAGATGATTCG
CCGTCCGTTTGATTTCCCGGACAGTAAAGAAGGACAGGTGCGCGCGCGTCTGACCTTTGATGGCGATCAT
CTGGCGACGATCGTCAATATGGAGAACAACCGTCAGTTCGGTTTCTTCCGTCTTGATCCGCGTCTGATCA
CCATGATCTCTTCGCCAAACGGTGAGCAGCGTCTGTTTGTGCCGCGCAGTGGTTTCCCGGATTTGCTGGT
GGATACTTTGCTGGCGACAGAAGACCGTCATTTTTACGAGCATGATGGAATCAGTCTCTACTCAATCGGA
CGTGCGGTGCTGGCAAACCTGACCGCCGGACGCACGGTACAGGGTGCGAGTACGCTGACGCAACAGCTGG
TGAAAAACCTGTTCCTCTCCAGCGAGCGTTCTTACTGGCGTAAAGCGAACGAAGCTTACATGGCGCTGAT
CATGGACGCGCGTTACAGCAAAGACCGTATTCTTGAGCTGTATATGAACGAGGTGTATCTCGGTCAGAGC
GGCGACAACGAAATCCGCGGCTTCCCGCTGGCAAGCTTGTATTACTTTGGTCGCCCGGTAGAAGAGCTAA
GCCTCGACCAGCAGGCGCTGTTAGTCGGTATGGTGAAAGGGGCGTCCATCTACAACCCGTGGCGTAACCC
AAAACTGGCGCTGGAGCGACGTAATCTGGTGCTGCGTCTGCTGCAACAGCAACAGATTATTGATCAAGAA
CTCTATGACATGTTGAGTGCCCGTCCGCTGGGGGTTCAGCCGCGCGGTGGGGTGATCTCTCCTCAGCCAG
CCTTTATGCAACTGGTGCGTCAGGAGCTGCAGGCAAAACTGGGCGATAAGGTAAAAGATCTCTCCGGCGT
GAAGATCTTCACTACCTTTGACTCGGTGGCCCAGGACGCGGCAGAAAAAGCCGCCGTGGAAGGCATTCCG
GCACTGAAGAAACAGCGTAAGTTGAGCGATCTTGAAACTGCGATTGTGGTCGTCGACCGCTTTAGTGGTG
AAGTTCGTGCGATGGTCGGAGGTTCTGAGCCGCAGTTTGCGGGCTACAACCGTGCGATGCAGGCGCGTCG
TTCGATTGGTTCCCTTGCAAAACCAGCGACTTATCTGACGGCCTTAAGCCAGCCGAAAATCTATCGTCTG
AATACGTGGATTGCGGATGCGCCAATTGCGCTGCGTCAGCCGAATGGCCAGGTCTGGTCACCGCAGAATG
ATGACCGTCGTTATAGCGAAAGCGGCAGAGTGATGCTGGTGGATGCGTTGACCCGTTCGATGAACGTGCC
GACGGTAAATCTGGGGATGGCGCTGGGGCTGCCTGCGGTTACGGAGACCTGGATTAAACTGGGCGTACCG
AAAGATCAGTTGCATCCGGTTCCGGCAATGCTGCTGGGGGCGTTGAACTTAACGCCAATCGAAGTGGCGC
AGGCATTCCAGACCATCGCCAGCGGTGGTAACCGTGCACCGCTTTCTGCGCTGCGTTCGGTAATCGCGGA
AGATGGCAAAGTGCTGTATCAGAGCTTCCCGCAGGCGGAACGCGCTGTTCCGGCGCAGGCGGCGTATCTG
ACACTATGGACCATGCAGCAGGTGGTACAACGCGGTACGGGTCGTCAGCTTGGGGCGAAATACCCGAACC
TGCATCTGGCAGGGAAAACAGGGACTACCAACAATAACGTAGATACCTGGTTTGCGGGCATTGACGGCAG
CACGGTGACCATCACCTGGGTCGGCCGTGATAACAACCAGCCGACCAAACTGTATGGTGCCAGCGGGGCA
ATGTCGATTTATCAGCGTTATCTGGCTAACCAGACGCCAACGCCGCTGAATCTTGTTCCGCCAGAAGATA
TTGCAGATATGGGCGTGGACTACGACGGCAACTTTGTTTGCAGCGGTGGCATGCGTATCTTGCCGGTCTG
GACCAGCGATCCGCAATCGCTGTGCCAGCAGAGCGAGATGCAGCAGCAGCCGTCAGGCAATCCGTTTGAT
CAGTCTTCTCAGCCGCAGCAACAGCCGCAACAGCAACCTGCTCAGCAAGAGCAGAAAGACAGCGACGGTG
TAGCCGGTTGGATCAAGGATATGTTTGGTAGTAATTAACATCTAAGCGTGAAATACCGGATGGCGAGTTG
CCATCCGGTAAAATAACATCCCATCTAAGATATTAACCCTTTCTTTTCATCTGGTTGTTTATTAACCCTT
CAGGAACGCTCAGATTGCGTACCGCTTGCGAACCCGCCAGCGTTTCGAATATTATCTTATCTTTATAATA
ATCATTCTCGTTTACGTTATCATTCACTTTACATCAGAGATATACCAATGGCGCGTTCCAAAACTGCTCA
GCCAAAACACTCACTGCGTAAAATCGCAGTTGTAGTAGCCACAGCGGTTAGCGGCATGTCTGTTTATGCA
CAGGCAGCGGTTGAACCGAAAGAAGACACTATCACCGTTACCGCTGCACCTGCGCCGCAAGAAAGCGCAT
GGGGGCCTGCTGCAACTATTGCGGCGCGACAGTCTGCTACCGGCACTAAAACCGATACGCCGATTCAAAA
AGTGCCACAGTCTATTTCTGTTGTGACCGCCGAAGAGATGGCGCTGCATCAGCCGAAGTCGGTAAAAGAA
GCGCTTAGCTACACGCCGGGTGTCTCTGTTGGTACGCGTGGCGCATCCAACACCTATGACCACCTGATCA
TTCGCGGCTTTGCGGCAGAAGGCCAAAGCCAGAATAACTATCTGAATGGCCTGAAGTTGCAGGGCAACTT
CTATAACGATGCGGTCATTGACCCGTATATGCTGGAACGCGCTGAAATTATGCGTGGCCCGGTTTCCGTG
CTTTACGGTAAAAGCAGTCCTGGCGGCCTGTTGAATATGGTCAGCAAGCGTCCGACCACCGAACCGCTGA
AAGAAGTTCAGTTTAAAGCCGGTACTGACAGCCTGTTCCAGACTGGTTTTGACTTTAGCGATTCGTTGGA
TGATGACGGTGTTTACTCTTATCGCCTGACCGGTCTTGCGCGTTCTGCCAATGCCCAGCAGAAAGGGTCA
GAAGAGCAGCGTTATGCTATTGCACCGGCGTTCACCTRGCGTCCGGATGATAAAACCAATTTTACCTTCC
TTTCTTACTTCCAGAACGAGCCGGAAACCGGTTATTACGGCTGGTTGCCGAAAGAGGGAACCGTTGAGCC
GCTGCCGAACGGTAAGCGTCTGCCGACAGACTTTAATGAAGGGGCGAAGAACAACACCTATTCTCGTAAT
GAGAAGATGGTCGGCTACAGCTTCGATCACGAATTTAACGACACCTTTACTGTGCGTCAGAACCTGCGCT
TTGCTGAAAACAAAACCTCGCAAAACAGCGTTTATGGTTACGGCGTCTGCTCCGATCCGGCGAATGCTTA
CAGCAAACAGTGTGCGGCATTAGCGCCAGCGGATAAAGGCCATTATCTGGCACGTAAATACGTCGTTGAT
GATGAGAAGCTGCAAAACTTCTCCGTTGATACCCAGTTGCAGAGCAAGTTTGCCACTGGCGATATCGACC
ACACCCTGCTGACCGGTGTCGACTTTATGCGTATGCGTAATGACATCAACGCCTGGTTTGGTTACGACGA
CTCTGTGCCACTGCTCAATCTGTACAATCCGGTGAATACCGATTTCGACTTCAATGCCAAAGATCCGGCA
AACTCCGGCCCTTACCGCATTCTGAATAAACAGAAACAAACGGGCGTTTATGTTCAGGATCAGGCGCAGT
GGGATAAAGTGCTGGTCACCCTAGGCGGTCGTTATGACTGGGCAGATCAAGAATCTCTTAACCGCGTTGC
CGGGACGACCGATAAACGTGATGACAAACAGTTTACCTGGCGTGGTGGTGTTAACTACCTGTTTGATAAT
GGTGTAACACCTTACTTCAGCTATAGCGAATCGTTTGAACCTTCTTCGCAAGTTGGGAAGGATGGTAATA
TTTTCGCACCGTCTAAAGGTAAGCAGTATGAAGTCGGCGTGAAATATGTACCGGAAGATCGTCCGATTGT
AGTTACTGGTGCCGTGTATAATCTCACTAAAACCAACAACCTGATGGCGGACCCTGAGGGTTCCTTCTTC
TCGGTTGAAGGTGGCGAGATCCGCGCACGTGGCGTAGAAATCGAAGCGAAAGCGGCGCTGTCGGCGAGTG
TTAACGTAGTCGGTTCTTATACTTACACCGATGCGGAATACACCACCGATACTACCTATAAAGGCAATAC
GCCTGCACAGGTGCCAAAACACATGGCTTCGTTGTGGGCTGACTACACCTTCTTTGACGGTCCGCTTTCA
GGTCTGACGCTGGGCACCGGTGGTCGTTATACTGGCTCCAGTTATGGTGATCCGGCTAACTCCTTTAAAG
TGGGAAGTTATACGGTCGTGGATGCGTTAGTACGTTATGATCTGGCGCGAGTCGGCATGGCTGGCTCCAA
CGTGGCGCTGCATGTTAACAACCTGTTCGATCGTGAATACGTCGCCAGCTGCTTTAACACTTATGGCTGC
TTCTGGGGCGCAGAACGTCAGGTCGTTGCAACCGCAACCTTCCGTTTCTAATTTCTCTTTTGGGGCACGG
ATTTCCGTGCCCATTTCACAAGTTGGCTGTTATGCAGGAATACACGAATCATTCCGATACCACTTTTGCA
CTGCGTAATATCTCCTTTCGTGTGCCCGGGCGCACGCTTTTGCATCCGCTGTCGTTAACCTTTCCTGCCG
GGAAAGTGACCGGTCTGATTGGTCACAACGGTTCTGGTAAATCCACTCTGCTCAAAATGCTTGGCCGTCA
TCAGCCGCCGTCGGAAGGGGAGATTCTTCTTGATGCCCAACCGCTGGAAAGCTGGAGCAGCAAAGCGTTT
GCCCGCAAAGTGGCTTATTTGCCGCAGCAGCTTCCTCCGGCAGAAGGGATGACCGTGCGTGAACTGGTGG
CGATTGGTCGTTACCCGTGGCATGGCGCGCTGGGGCGCTTTGGGGCGGCAGATCGCGAAAAAGTCGAGGA
AGCTATCTCGCTGGTTGGCTTAAAACCGCTGGCGCATCGGCTGGTCGATAGTCTCTCTGGCGGCGAACGT
CAGCGGGCGTGGATCGCCATGCTGGTGGCGCAGGATAGCCGTTGTCTGTTGCTCGACGAACCGACCTCGG
CGCTGGATATCGCCCACCAGGTTGATGTGCTGTCGCTGGTGCACCGTTTAAGTCAGGAGCGTGGCCTGAC
GGTCATTGCCGTGTTGCACGATATCAATATGGCGGCACGCTACTGTGATTATCTGGTCGCCCTGCGCGGC
GGTGAAATGATTGCTCAGGGAACGCCTGCGGAAATTATGCGCGGCGAAACCCTCGAAATGATTTATGGCA
TCCCGATGGGTATTTTGCCGCATCCGGCGGGTGCTGCACCTGTGAGTTTTGTTTATTGATGAGCGGCTTA
CCTCTTATTTCGCGCCGTCGACTGTTAACGGCGATGGCGCTTTCTCCGTTGTTATGGCAGATGAATACCG
CCCACGCGGCGGCTATTGATCCCAATCGTATTGTGGCGCTGGAGTGGTTGCCGGTGGAATTACTGCTGGC
GCTCGGCATCGTGCCTTACGGCGTGGCGGATACCATCAACTATCGCCTGTGGGTCAGCGAACCACCATTG
CCGGACTCAGTGATCGACGTCGGTTTGCGCACAGAACCTAACCTTGAACTGCTGACCGAAATGAAACCAT
CGTTTATGGTCTGGTCGGCAGGATATGGCCCTTCACCAGAAATGCTGGCTCGTATTGCGCCGGGTCGCGG
ATTTAACTTCAGTGACGGCAAACAGCCGTTGGCGATGGCGCGTAAATCGCTGACGGAAATGGCAGATTTA
CTTAACCTGCAAAGCGCAGCGGAAACGCATTTAGCGCAATATGAAGACTTTATCCGCAGCATGAAACCCC
GCTTTGTGAAGCGTGGTGCGCGTCCGTTATTGCTGACGACGCTTATCGATCCGCGCCATATGCTGGTCTT
CGGTCCAAACAGCTTGTTCCAGGAAATTCTTGATGAGTACGGCATCCCAAATGCCTGGCAAGGGGAAACC
AACTTCTGGGGCAGTACCGCCGTCAGTATCGATCGTCTGGCGGCGTATAAAGACGTTGATGTGCTCTGTT
TTGATCACGACAACAGCAAAGACATGGATGCGCTAATGGCAACGCCGCTGTGGCAGGCCATGCCGTTTGT
CCGCGCCGGACGCTTTCAGCGCGTACCTGCAGTCTGGTTTTATGGTGCGACGCTCTCGGCAATGCACTTT
GTGCGCGTTCTGGATAACGCCATCGGAGGTAAAGCGTGAGTAAACGAATTGCGCTTTTCCCGGCGTTATT
GCTGGCGCTGTTAGTGATTGTCGCTACGGCGCTCACCTGGATGAACTTCTCGCAGGCGCTGCCGCGTAGC
CAGTGGGCGCAGGCTGCCTGGTCGCCGGATATTGACGTCATCGAGCAGATGATTTTTCACTACAGCTTGT
TGCCGCGTCTGGCGATTTCGCTGCTGGTGGGCGCGGGTCTGGGGCTGGTGGGCGTGCTGTTTCAGCAAGT
GCTGCGTAACCCGCTGGCGGAGCCGACGACGCTTGGCGTTGCTACAGGCGCGCAACTGGGGATTACCGTC
ACTACGCTCTGGGCGATCCCTGGTGCGATGGCGAGCCAGTTTGCTGCGCAGGCAGGGGCTTGTGTTGTTG
GCTTAATTGTCTTTGGCGTCGCGTGGGGGAAACGGCTGTCGCCGGTAACGCTGATTCTCGCGGGGTTGGT
AGTGAGCCTTTATTGCGGCGCAATCAATCAGTTACTGGTTATCTTCCATCATGACCAACTGCAAAGCATG
TTTCTGTGGAGCACTGGAACGCTGACGCAAACCGACTGGGGCGGCGTTGAGCGTTTATGGCCGCAGCTGC
TGGGCGGTGTGATGCTGACGTTGCTGCTACTTCGTCCGTTAACCCTGATGGGGCTTGATGATGGCGTGGC
GCGCAATCTCGGGCTGGCCTTGTCGCTTGCGCGTCTGGCAGCGCTGTCGCTGGCGATTGTCATCAGTGCG
CTGCTGGTGAACGCTGTGGGGATTATCGGCTTTATCGGGTTGTTCGCGCCGCTGCTGGCAAAAATGCTGG
GGGCGCGGCGTCTGCTGCCACGACTGATGCTGGCGTCGTTGATTGGTGCGCTGATCCTCTGGCTTTCCGA
TCAAATCATCCTCTGGCTGACTCGCGTGTGGATGGAAGTGTCCACCGGTTCGGTCACTGCGTTGATCGGT
GCGCCGCTGCTACTGTGGCTGTTGCCGCGTTTACGCAGCATTAGCGCGCCGGATATGAAGGTCAACGATC
GTGTCGCGGCTGAACGCCAACATGTGCTGGCGTTTGCCCTCGCGGGCGGCGTGCTGCTGTTGATGGCTGT
GGTGGTGGCGCTGTCGTTTGGTCGTGATGCGCACGGCTGGACGTGGGCGAGCGGGGCGTTGCTCGAGGAT
TTAATGCCCTGGCGCTGGCCGCGAATTATGGCGGCGCTGTTTGCGGGCGTCATGCTGGCGGTGGCGGGCT
GTATTATTCAGCGACTGACCGGAAACCCGATGGCAAGCCCGGAAGTGCTGGGGATTAGCTCCGGCGCGGC
GTTTGGCGTGGTGTTGATGCTGTTTCTGGTGCCGGGTAATGCCTTTGGCTGGCTGTTACCTGCAGGCAGT
CTCGGCGCGGCGGTGACGCTGTTGATCATTATGATCGCCGCCGGCCGCGGTGGATTTTCCCCACACCGTA
TGTTACTGGCGGGGATGGCGTTAAGCACCGCGTTCACCATGCTTTTGATGATGTTGCAGGCAAGTGGTGA
CCCGCGAATGGCGCAAGTGCTGACCTGGATTTCCGGTTCGACCTACAACGCGACCGATGCGCAGGTCTGG
CGCACCGGAATTGTGATGGTGATTTTGCTGGCGATTACCCCGCTGTGCCGCCGCTGGCTGACCATTTTAC
CGCTGGGTGGTGATACCGCCCGAGCCGTAGGAATGGCGCTGACGCCGACGCGAATTGCGCTGCTGCTGTT
AGCGGCTTGCCTGACGGCGACCGCGACGATGACTATTGGACCGTTGAGTTTTGTTGGTTTAATGGCACCG
CATATTGCGCGGATGATGGGCTTTCGACGGACGATGCCACACATCGTAATTTCGGCGCTGGTGGGTGGTT
TACTGCTGGTGTTCGCTGACTGGTGTGGGCGGATGGTGCTGTTTCCATTCCAGATCCCGGCGGGGCTGCT
GTCAACCTTTATCGGCGCGCCATATTTTATCTATTTGTTGAGAAAGCAGAGCCGTTAATTTTTCCATATA
ACGGCCCTGTACGCCTGGACGGATAAAGCGTTTACGCGACAACGGATGCCCGATGCGACGCTGGCGCGTC
TTATCGGGCCTACAAACGGCCCCGAATCGTAGGTCGGATAAGGCGTTCACGCCGCATCCGACAAACCATG
CTGGATCACAACTTCGCAAACACCCGACGTGCAGCATCGATGGTGTTATTGATATCTTCCATGCTGTGCG
CCACGGACATAAAGCCCGCTTCAAACGCTGACGGTGCCAGGTAAACACCTTCGTCCAGCATCATATGGAA
GAAACGCTTAAAGCGTTCCACGTCACAGGCCATCACATCCTGATAGCACGTCACGGACTCGGCGTCGGTA
AAGAAAATACCGAACATGCCGCCAACGTGGTTAACGACCAGCGGAATTCCGGCTTCTTCTGCCGCTTCCA
GCAGACCTTCTGCCAGACGTGTTGTCAGCTCATCCAGCGTTTCGTGAACGCCCGGCTGCGCGACTTCATT
CAGACAGGCGAAACCCGCTGCCATCGCAATCGGGTTACCGGAAAGCGTACCCGCCTGATAGACCGGACCC
GTCGGGGCCAGCGCATCCATTACATCACGACGACCACCGAATGCGCCTACCGGCATTCCACCGCCGATGA
TTTTGCCGAGGCAGGTTAAATCTGGCACTACGCCGTAATAATCCTGTGCGCCAGCTAGCGCTACGCGGAA
ACCGGTCATCACTTCATCGATGATCAGCAACGCGCCAAATTCGTCGCACAGCGCGCGCAGACCTGGCAGG
AACTCTGGCAGCGGCGGAACACAGTTCATATTGCCTGCCACCGGCTCGACGATAATACAGGCAATCTCTT
GCGGGTATTGCTCAAATGCGGCGCGTACAGAAGCCAGATCATTATAAGTACAGGTTAAGGTATATTTGGC
GAAATCTGCCGGAACGCCCGGCGAGTTTGGCTGGCCTAACGTGAGTGCGCCAGAACCGGCTTTCACCAGC
AGGCAGTCAGCGTGACCATGGTAACACCCTTCAAATTTAATAATTTTGTCGCGACCGGTAAAACCACGGG
CCAGGCGGATGGCGCTCATGGTCGCTTCAGTGCCGGAGTTCACCATGCGCACCATATCCATGGTCGGGAC
CAGTTCGGTCACCAGTTGCGCCATTTTCACTTCCATTTCGGTTGGTGCACCAAAGCTTAAACCACGCTCG
GCGGCTTCAATCACGGCATTGCGGATTGCCGGATGGTTATGGCCCAGCACCATCGGCCCCCAGGAACCGA
CATAATCGATATAGGCTTTGCCATCAACATCGTACAGATAAGCGCCGTCCGCTTTTTCGATAAACAGTGG
AGTGCCGCCCACGCCAGTAAAGGCGCGAACAGGGGAGTTCACACCGCCAGGGATCAGCTCGCGCGCTGCG
CTGTAAAGATTTTCAGACTTACTCATGGAGGGTTCCTGATTCGTAGAAAAAGTGAATGGCTGCTATTCTA
TGTTATTCATAACAAGTTAAATACTCGTCAAACATCAGGCTGCTTGTACTGGTGCAATCCTGATTTCTTA
GAGTATAAAAGTTTTGTGCATTTGAAACATTACGCTTTGCAAAGGATTTTCATGGAACGTGCGAGTAAAA
TGCCGTCATCTTATTTGTATGACCAATAAGTGATCATTGGATGAAAACTGATACTCCCTCTTTAGAAACA
CCGCAGGCCGCGCGCCTGCGACGCAGACAACTGATTCGCCAACTTCTTGAGCGCGATAAAACCCCGTTAG
CCATTTTGTTTATGGCGGCAGTCGTCGGCACGCTTGTTGGGCTGGCAGCGGTTGCTTTTGACAAAGGTGT
CGCCTGGTTGCAGAACCAACGTATGGGGGCGCTGGTACATACTGCTGATAATTATCCGCTTCTGTTAACC
GTCGCTTTTCTCTGTTCGGCGGTGCTGGCGATGTTTGGCTACTTTTTGGTGCGCAAATACGCGCCGGAAG
CAGGTGGTTCGGGGATCCCGGAAATTGAAGGGGCGCTGGAAGATCAACGTCCCGTTCGCTGGTGGCGTGT
ATTGCCGGTGAAGTTCTTTGGCGGGCTGGGGACACTCGGCGGAGGCATGGTGTTGGGGCGCGAAGGGCCA
ACCGTGCAGATCGGCGGTAACATTGGCCGTATGGTGCTTGATATTTTCCGCCTGAAAGGTGACGAAGCTC
GCCATACGCTGCTGGCAACCGGTGCTGCTGCGGGGCTGGCTGCGGCCTTTAACGCGCCGCTGGCGGGTAT
TTTGTTTATTATCGAAGAGATGCGTCCGCAGTTTCGCTATACGTTAATTTCGATTAAAGCGGTATTTATT
GGTGTCATTATGTCGACCATTATGTACCGGATTTTTAATCATGAAGTTGCGTTGATTGACGTCGGTAAAC
TTTCTGATGCGCCGCTTAATACGCTGTGGCTTTATCTGATCCTCGGTATTATTTTTGGCATTTTCGGCCC
TATTTTTAATAAATGGGTGCTGGGGATGCAGGATTTGCTGCACCGTGTGCACGGCGGCAATATTACCAAA
TGGGTGCTAATGGGCGGTGCGATTGGCGGTCTGTGTGGATTGCTGGGGTTTGTGGCACCAGCAACGTCGG
GCGGCGGTTTTAACCTGATTCCTATCGCTACCGCGGGGAATTTCAGCATGGGAATGCTGGTGTTTATCTT
CGTCGCGCGGGTCATTACCACCTTACTCTGCTTCTCTTCCGGCGCGCCGGGCGGTATTTTTGCCCCGATG
CTGGCGCTGGGTACTGTGCTGGGAACCGCTTTCGGAATGGTTGCCGTTGAGCTGTTTCCGCAATATCACC
TTGAGGCGGGGACGTTTGCTATTGCCGGAATGGGGGCATTACTGGCGGCATCTATTCGCGCGCCGTTAAC
GGGGATCATTCTGGTTCTGGAGATGACCGATAACTACCAGCTCATTTTGCCAATGATTATTACCGGTCTT
GGCGCAACACTATTAGCGCAATTTACCGGCGGGAAACCGCTATACTCGGCGATTCTTGCGCGCACGCTGG
CAAAACAGGAAGCTGAGCAACTGGCGCGAAGCAAGGCCGCATCAGCCAGCGAGAATACTTGAACGAAATA
CCAGGGTATTAGATAATGGCGATTATTATTGGGTTAGAATTTGCCCAATTGCCGATGTCGTTTGGAGCAA
AATATGAGTGATGACGTAGCACTGCCGCTGGAGTTTACCGACGCAGCAGCCAACAAAGTTAAAAGCCTGA
TCGCTGACGAAGATAACCCGAATCTGAAATTACGCGTGTATATCACCGGTGGCGGTTGCAGCGGCTTCCA
GTATGGTTTCACCTTTGATGATCAGGTGAACGAAGGCGATATGACCATCGAAAAACAGGGCGTTGGCCTG
GTGGTTGATCCGATGAGCCTGCAATATCTGGTCGGCGGTTCCGTTGATTATACCGAAGGTCTGGAAGGTT
CTCGTTTCATCGTGACCAACCCGAACGCGAAAAGCACCTGCGGTTGCGGTTCTTCCTTTAGTATCTAATC
TGTTGTTCATGTGCCGGATAAACTATCCGGCACATCTTCTCTCTTCAACGCCCATTCTCATCCAGCGCAA
ACGTCGGTAGCTTAAGATGCCAACGAATAGCCGCCAGCCGAATCAATAGCGTCACGACCATGCCCATCAT
ACTGGCTGTTTCCAGTGGTACGGAAAATGTGTAATAAGCCGTAGCGTGGACAATACCGCCGATAATACAG
GCAGTTGCGTAGATTTCTGTACGTAAAATCATGGGGATTTCGCGGGCCAGAACATCACGAATGATCCCGC
CGCCAACGCCAGTAATGACGCCCATACAAACCGCGATTAACGGACCGGCTTCCGCATTAAAGGCTTTATT
CACGCCAATGCCGACAAACACCGCCAGACCAACGGCGTCCAGCACCGGCAACATCCATTTTGGTAAGCGT
CTTGGCTGGCGCACCAGCACGATGGTCAGCATGCTGGTGACCATTGCAACGACCAGATCGGTGGGATCTT
TCACCCAAAATACCGGGCCGTGATCCAGCGCCATGTCGCGAATTGTCCCGCCGCCTACTGCGGTTACCAC
GCCCAGTACCAGAACACCAAAAGGGTCCATACGCAATTTTCCGGCTAACAAAACGCCGGAGATGGCAAAT
ACCGCTGTGCCGACTATATCCAGCCAATAGACGAGCATTGTTCAATCCCCACTGAGCACCTGAAAAGGTC
AGGCGCTAATCTACCTGTGAAAGCGCATTACAGAGCTGTTGTGCAGCGAGGATAATACGTGGGCTTGCAC
GTTCAAACCAGTCACTCGTGAGAGGAATAACGGGAATTTTGAGCTGTTCACCCCAGTATTGTTTGATTTT
AGGAATTTGGTCCGGTCCGCCTGTAATGACAATCGCCTGTGGCGAGCGTGCTAACACCTGTTCGCGGCTA
ACTTGCGGCCAGGGAACCCGGCTGTCTTTAAAGATGTTTTCTCCGCCACAAACTTCGAGTACCTGGTTCT
GAATCGACTCTTTTCCACTGGTAAATGGCGGATTAATGCCGAATTGCAGAAAAACACGTTTTTTAGGTTT
ATCAGCATATTGCGCTTTCAATTGCGCGTACTGATCCAGCAGGGATTGCGCGGCTTGTTCGGCCTTGTCT
GGTTGCGGACTCCAGGGGGCCAGTTGACGTAACGCATTGGCAATTTGTTCAATGCTTGTCGCATCGACCC
ACATCACTTTTATTCCCAGCGAAGCCAGCTGGTCAACCTGCCGCTCGGCATTACCTCCACGCCAGGCAAT
CACCAGATCGGGTTTCAGCGCGACAATGCGTTCCAGATTCATCCCCTGCCAGGTGGAAACCTGCTCAATC
TTTTGCGCTTGTGGAGGATAGTCGGAATAGCTGCTGACCCCAACCGGCGTGATCCCGGCGGCAAAGGCAA
GTTCAGTGTTGGCGGGAGAAAGCGTGATGACGCGCGGCGCGGCGTTGAGCCACAGTGGCGCAAGAAAAGA
CAGGGCGACCAGCGCCCTGAACAGTGACTTAGCCATGTGCAAGTTTCTGCACCAGTGACTCAACCATCAG
GCTGGACTGTTTAGCGGCAACAGCCAGGAACTCATCGAAGCTAAGATGAGACTGTTGATCGGCCACGTCG
GAGATGGCGCGTACGACAACAAACGGGACGTTGAAATTGTGGCAGACATGGGCGATTGCCGTCGCTTCCA
TCTCTACAGCAATGGCCTGTGGGAAGTTGTGGCGGATTTTCGCCAGACCAACAGAACCGTTGATGAAAGC
GTCGCCGCTAACAATCAGGCCACGTACAGCGTTAAGATTCAGTTCGGCAATGCAGGCCTCAGCGGCAGCG
ATCAGTTTATCGTCAGCTTTAAAGCCTGCCGGACAGCCTGGTAACTGACCGTATTCATAACCAAATGCCG
TGACATCCGCGTCGTGATAACGTGCTTCGTCCGAGACAACGATATCGCCCACTTTCAACGTTGGTGCCAG
GCCACCGGCAGAACCGGTGTTAATAATCACATCTGGCTTGCAGTGTTCCAACAGCAAAGTGGCACCCAGC
GCCGCAGCGACTTTACCGATGCCCGATTTCAGAAGCGCAACCTCGGTTCCATTCAGTTGGCCGGTATAGA
TTTCGCAACCGCCGAGACTGATAGTTTGACGGTTTTCGATTTTGTCACGCAGCAGCGTAACTTCTTCTTC
CATTGCACCAATGATGCCGATTTTCATAGATTTACTCGCGATAAGCCCGATTTGAAGGCATAGTTTACCA
TGCGCTTACGGGGAAGCGTATTTCTCACGCGGGAGAGGACATGGCACAGATTGATTTCCGAAAAAAAATA
AACTGGCATCGTCGTTACCGTTCACCGCAGGGCGTTAAAACCGAACATGAGATCCTGCGGATCTTCGAGA
GCGATCGCGGGCGTATCATCAACTCTCCGGCAATTCGTCGTCTGCAACAAAAGACCCAGGTTTTTCCACT
GGAGCGCAATGCCGCCGTGCGCACGCGTCTTACCCACTCGATGGAAGTCCAGCAGGTGGGGCGCTACATC
GCCAAAGAAATTTTAAGCCGTCTGAAAGAGCTTAAATTACTGGAAGCATACGGCCTGGATGAACTGACCG
GTCCCTTTGAAAGCATTGTTGAGATGTCATGCCTGATGCACGATATCGGCAATCCGCCGTTTGGTCATTT
TGGCGAAGCGGCGATAAATGACTGGTTTCGCCAACGTTTGCACCCGGAAGATGCCGAAAGCCAGCCTCTG
ACTGACGATCGCTGCAGCGTGGCGGCACTACGTTTACGGGACGGGGAAGAACCGCTTAACGAGCTGCGGC
GCAAGATTCGTCAGGACTTATGTCATTTTGAGGGGAATGCACAAGGCATTCGCCTGGTGCATACATTGAT
GCGGATGAATCTCACCTGGGCACAGGTTGGCGGTATTTTAAAATATACCCGTCCGGCGTGGTGGCGTGGC
GAAACGCCTGAGACACATCACTATTTAATGAAAAAGCCGGGTTATTATCTTTCTGAAGAAGCCTATATTG
CCCGGTTGCGTAAAGAACTTAATTTGGCGCTTTACAGTCGTTTTCCATTAACGTGGATTATGGAAGCTGC
CGACGACATCTCCTATTGTGTGGCAGACCTTGAAGATGCGGTAGAGAAAAGAATATTTACCGTTGAGCAG
CTTTATCATCATTTGCACGAAGCGTGGGGCCAGCATGAGAAAGGTTCGCTCTTTTCGCTGGTGGTTGAAA
ATGCCTGGGAAAAATCACGCTCAAATAGTTTAAGCCGCAGTACGGAAGATCAGTTTTTTATGTATTTACG
GGTAAACACCCTAAATAAACTGGTACCCTACGCGGCACAACGATTTATTGATAATCTGCCTGCGATTTTC
GCCGGAACGTTTAATCATGCATTATTGGAAGATGCCAGCGAATGCAGCGATCTTCTTAAGCTATATAAAA
ATGTCGCTGTAAAACATGTGTTTAGCCATCCAGATGTCGAGCGGCTTGAATTGCAGGGCTATCGGGTCAT
TAGCGGATTATTAGAGATTTATCGTCCTTTATTAAGCCTGTCGTTATCAGACTTTACTGAACTGGTAGAA
AAAGAACGGGTGAAACGTTTCCCTATTGAATCGCGCTTATTCCACAAACTCTCGACGCGCCATCGGCTGG
CCTATGTCGAGGCTGTCAGTAAATTACCGTCAGATTCTCCTGAGTTTCCGCTATGGGAATATTATTACCG
TTGCCGCCTGCTGCAGGATTATATCAGCGGTATGACCGACCTCTATGCGTGGGATGAATACCGACGTCTG
ATGGCCGTAGAACAATAACCAGGCTTTTGTAAAGACGAACAATAAATTTTTACCTTTTGCAGAAACTTTA
GTTCGGAACTTCAGGCTATAAAACGAATCTGAAGAACACAGCAATTTTGCGTTATCTGTTAATCGAGACT
GAAATACATGAAAAAAACCACATTAGCACTGAGTGCACTGGCTCTGAGTTTAGGTTTGGCGTTATCTCCG
CTCTCTGCAACGGCGGCTGAGACTTCTTCAGCAACGACAGCCCAGCAGATGCCAAGCCTTGCACCGATGC
TCGAAAAGGTGATGCCTTCAGTGGTCAGCATTAACGTAGAAGGTAGCACAACCGTTAATACGCCGCGTAT
GCCGCGTAATTTCCAGCAGTTCTTCGGTGATGATTCTCCGTTCTGCCAGGAAGGTTCTCCGTTCCAGAGC
TCTCCGTTCTGCCAGGGTGGCCAGGGCGGTAATGGTGGCGGCCAGCAACAGAAATTCATGGCGCTGGGTT
CCGGCGTCATCATTGATGCCGATAAAGGCTATGTCGTCACCAACAACCACGTTGTTGATAACGCGACGGT
CATTAAAGTTCAACTGAGCGATGGCCGTAAGTTCGACGCGAAGATGGTTGGCAAAGATCCGCGCTCTGAT
ATCGCGCTGATCCAAATCCAGAACCCGAAAAACCTGACCGCAATTAAGATGGCGGATTCTGATGCACTGC
GCGTGGGTGATTACACCGTAGCGATTGGTAACCCGTTTGGTCTGGGCGAGACGGTAACTTCCGGGATTGT
CTCTGCGCTGGGGCGTAGCGGCCTGAATGCCGAAAACTACGAAAACTTCATCCAGACCGATGCAGCGATC
AACCGTGGTAACTCCGGTGGTGCGCTGGTTAACCTGAACGGCGAACTGATCGGTATCAACACCGCGATCC
TCGCACCGGACGGCGGCAACATCGGTATCGGTTTTGCTATCCCGAGTAACATGGTGAAAAACCTGACCTC
GCAGATGGTGGAATACGGCCAGGTGAAACGCGGTGAGCTGGGTATTATGGGGACTGAGCTGAACTCCGAA
CTGGCGAAAGCGATGAAAGTTGACGCCCAGCGCGGTGCTTTCGTAAGCCAGGTTCTGCCTAATTCCTCCG
CTGCAAAAGCGGGCATTAAAGCGGGTGATGTGATCACCTCACTGAACGGTAAGCCGATCAGCAGCTTTGC
CGCACTGCGTGCTCAGGTGGGTACTATGCCGGTAGGCAGCAAACTGACCCTGGGCTTACTGCGCGACGGT
AAGCAGGTTAACGTGAACCTGGAACTGCAGCAGAGCAGCCAGAATCAGGTTGATTCCAGCTCCATCTTCA
ACGGCATTGAAGGCGCTGAGATGAGCAACAAAGGCAAAGATCAGGGCGTGGTAGTGAACAACGTGAAAAC
GGGCACTCCGGCTGCGCAGATCGGCCTGAAGAAAGGTGATGTGATTATTGGCGCGAACCAGCAGGCAGTG
AAAAACATCGCTGAACTGCGTAAAGTTCTCGACAGCAAACCGTCTGTGCTGGCACTCAACATTCAGCGCG
GCGACAGCACCATCTACCTGTTAATGCAGTAATCTCCCTCAACCCCTTCCTGAAAACGGGAAGGGGTTCT
CCTTACAATCTGTGAACTTCACCACAACTCCATACATCTTCATCATCCTTTAGGCATTTGCACAATGCCG
TACGTTACGTACTTCCTTATGCTAAGCCGTGCATAACGGAGGACTTATGGCTGGCTGGCATCTTGATACC
AAAATGGCGCAGGATATCGTGGCACGTACCATGCGCATCATCGATACCAATATCAACGTAATGGATGCCC
GTGGGCGAATTATCGGCAGCGGCGATCGTGAGCGTATTGGTGAATTGCACGAAGGTGCATTGCTGGTACT
TTCACAGGGACGAGTCGTCGATATCGATGACGCGGTAGCACGTCATCTGCACGGTGTGCGGCAGGGGATT
AATCTACCGTTACGGCTGGAAGGTGAAATTGTCGGCGTAATTGGCCTGACAGGTGAACCAGAGAATCTGC
GTAAATATGGCGAACTGGTCTGCATGACGGCTGAAATGATGCTGGAACAGTCGCGGTTGATGCACTTGTT
GGCGCAGGATAGCCGTTTGCGGGAAGAACTGGTGATGAACCTGATTCAGGCAGAGGAGAATACTCCCGCA
CTTACTGAATGGGCGCAACGGCTGGGGATCGATCTCAATCAACCGCGAGTGGTGGCTATTGTTGAGGTCG
ACAGCGGTCAGCTTGGCGTGGACAGCGCAATGGCGGAGTTACAACAACTGCAAAACGCGCTGACTACGCC
CGAGCGTAATAATCTGGTGGCGATTGTCTCGCTAACCGAAATGGTGGTGTTGAAACCGGCGTTGAACTCT
TTTGGGCGCTGGGATGCAGAAGATCATCGTAAGCGAGTTGAACAACTGATTACCCGCATGAAAGAGTACG
GCCAGCTGCGTTTTCGCGTTTCACTGGGCAACTATTTTACCGGTCCTGGCAGTATTGCCCGATCCTATCG
TACGGCGAAAACGACGATGGTGGTGGGTAAACAGCGGATGCCAGAAAGTCGCTGCTATTTTTATCAGGAT
CTGATGTTACCTGTGTTACTCGACAGTTTGCGTGGCGACTGGCAGGCCAACGAACTGGCGCGACCGCTGG
CGCGGCTGAAAACGATGGACAATAACGGCTTGCTGCGACGAACGCTGGCGGCGTGGTTTCGCCACAATGT
GCAACCGCTGGCAACGTCAAAGGCGTTGTTTATTCATCGTAATACCCTGGAGTATCGGCTTAATCGTATA
TCGGAACTGACCGGGCTTGATTTGGGCAATTTTGATGACAGGTTGCTGCTGTATGTGGCGTTACAACTGG
ATGAAGAGCGGTAGGTTATGCGTTAAGGTTGAGGCGGCGCTGGCTCATTCCCCTCAGCCCGAAGGGTAGA
GGGGAATGCCCGAATTAACCGTCAGTTCGGGATTATTTACGCGTTAGTTTTTCCAGATCGGCTTCAATCT
CGCTGATCTTATTGGTTACGACTGACTCCAGGTGACGTAAGTCGTCGAGGATCTTACGCTTAAGATCAAC
TTCGCTGCGGTCACGCTGGCAGATTTGATCAAGCTCATCAATGATATACCGTAGATTCGGGCTGATTTCC
TGGACTTCTTTATAACCCTGACCCACACCATCAGCGACGACCGTTTTACGCTGACGCGGATATTTAAACT
TAACGCTCTTGGCGAAAAACTCGCCTTTGTCTTTCTGGAAATAGATTTTCAGAATATCGTTGTTGGCTTC
CTGCCGGAGGCTGTAACGATCAATTTCTTCAGGATTGGTAATACCCAGACTTTTCAGATTGTCGTACATA
GCGTTACCTCAAAATGAGTCAGTAAATTGTGCTTATTTTAGCATTTGGCCTGGCCCGCCCGGCTCGACTG
TGATCGCAGAAAGCCTTTTTCTTCCAGACTTCTATCATGGCGTAAAAATCAAAAAATTACCTGCTTTATT
CTGGTGATAAAATTCACGATCTACACCAGTTCCAGCATCGTTACTTCCGGGCGGCAGTTCAGACGCAAAC
CATACAAACTGCCCACGCCACGGGTTGTGTAGATGTGTCTTTCGCCAAAGGCATTTAATCCGGCGACGTA
ACGTTTATCTTCGACAGGGGCAAAAGGTTCACCAACCAACGGTACGCGCAGTTGCCCGCCGTGAGTATGG
CCGCACAGCATCAGATCCCAGGGTTCATCACGCATGACTTCTTTGCTGTCGGGATTATGCGCCAGCACCA
GTCTTGGCAGATTGGCTTCGCTGGCGGGAGGCGGTTTGCATTGTCCGGCCCATAAGTCACCAGTGCCTAC
CAGTTCGAATTGCCTGTTCGGCGTGGCGATCACCGTAGCCTGGTTAAACAACACCGTGATGCCCGCTGAT
TTCAACGTCTCGCCAATTAAGTGATTTTTTTCTGTACCAACAGGGCGATCGTGGTTGCCGAAGCAGGCAA
ACGTCGGCGCACATTCGGCAAGGGGGGAGAGTACGTCACTAAACGCCGAAAAATTCAGCGACATATCAAA
TAATACGTAATCGCCGCCCAGTAATATCAAATCGGGCTTTTGTTCTATGCCAAGAGCAATCGCGTCAGAA
ATCAGGCTTAAAGGAACAAAACGAGAGTAATGGAGATCGGCCAGAAAAAGAATTTTGAATGGTGCTGCGT
TGTCTTTAAAAAAGGCGAGGCGGTGACGGATTAATTCAAACCAGCCTGGCTCACAGTAATGCATATAACC
GAAACCTGAGCTCGTGGCTATCGTCGCGGCAGTAGCCTGCAAAAATCGGCGGCGTGAAATCATCGCTCAT
CCCTGCAAAAAAATCGGGCAGCGTCGTGCTGCCCGTGTGCATACTTTTAGTCGATGGTACGCAGCAGTTC
GTTAATGCCGACTTTGCCGCGAGTTTTCGCGTCAACTTTCTTAACGATAACCGCACAGTAGAGGCTGTAT
TTGCCATCTTTTGACGGCAGATTACCTGAAACAACCACAGACCCCGCCGGAACGCGACCGTAGTGGATTT
CGCCGGTTTCACGGTCGTAAATACGGGTGCTCTGACCAATGTATACGCCCATGGAAATGACGGAACCTTC
TTCGACAATCACCCCTTCAACCACTTCAGAGCGCGCGCCGATGAAGCAATTATCTTCAATGATGGTTGGG
TTAGCCTGCAGCGGTTCCAGCACGCCGCCGATGCCCACGCCACCGGAAAGGTGGACGTTTTTACCAATCT
GCGCACAAGAACCGACGGTCGCCCAGGTATCAACCATGGTGCCTTCATCAACATATGCGCCGATGTTGAC
GTAAGACGGCATCAGCACGGTGTTACGGGCAATAAACGCACCCTGACGTACCGCCGCTGGTGGCACAACG
CGGAAGCCTTCTTTCTGGAAACGTGCTTCGTCGTAGTCGGCGAATTTCATCGGCACTTTGTCGAAGTAGC
GGCTTTCTGCCCCTTCGATCACCTGATTATCATTAATACGGAAAGAGAGCAGCACCGCTTTTTTCAACCA
CTGATGCGTCACCCACTGACCGTCAATTTTTTCCGCTACACGCAGTGCGCCGGAATCCAGCAGGGCGATC
ACCTGATTTACCGCTTCGCGGGTAACGGTGTCTGCATTGGCTGGCGTGATCTCGGCACGGCGTTCAAAAG
CGGTTTCAATAATGTTCTGTAACTGCTGCATTGTTAAACTCTTTTCATATCAGTAAACACATCACCCTTT
ATCGTTTGGATTGAGGGCCTCTGTCAACCGCTGATGCACTTCCTGCTGCAACTCGTTATTAAGCGCACGC
CGGTCAGCGGTGGCAATTATGAATAAATCTTCTACTCGCTCGCCAATGGTTGTAATTCGGGCACCATGAA
GCGAAATTCCCAGATCGGCAAAAATTTTCCCGACTCGCGCCAGCAGTCCAGGTTGGTCGAGGGCGATCAG
TTCGAGGAACGATTTGCGGTCGGTATGGGTCGGCAAAAACGTTACTTCGGTTTCAACAGTAAAATGGCGT
AATTTGGCGGGTTGGCGACGGGGCTGCGGTGGCTGCCAGCTACTTTGCGTCAGTACTTGCTCCAGACCAA
ACCGAATAACCTCATGACGATCTGCGGACAGCGGGTTGCCATCGGGTTCCAGCACGATAAAGGTATCCAT
CGCCATACCGTCGCGAGTGGTGAAAATTTGTGCGTCGTGAACACTTAAATTGCGGCGGTCTAATTCGGCA
CAGACGGCGGCAAACAGATAAGGGCGGTCCGGGCTCCAGATAAAAATCTCGGTGCCTCCACGCGTAGCCT
GCGGGCTAAGCAATACCAGCGGTTTGCTTAAATCATGCTGTAATAAATGGCGGGCATGCCAGGCCAGTTG
ATTTGGGCTATGGCGGACAAAATAGTTAGCACGACAGCGTGACCAAATTTGGTGCAGCGCCTCTTCGTCG
ATGTTATCCATGCGCAGTAGTGCCAGTGCCTGGAGTTGGTGATGGCGAACCCGTTCGCGCATATCCGGCG
TGTTTTGCATTCCGCGTCGTAGCTGCTTTTCGGTGGCAAAGTAGAGCTCACGCAACAGACTTTGCTTCCA
GCTATTCCACAGCGTTTCGTTGGTGGCGCAAATGTCAGCCACAGTCAGGCATACCAGATAGCGCAGACGA
TTTTCCGTTTGCACTTCTTCGGCAAACTGCTTGATGACTTCCGGGTCCTGAATATCGCGGCGTTGGGCGG
TCACCGACATCAACAGGTGCTGGCGAACCAGCCAGGCGACCAGCTGTGTTTCGCGTGAGTTCAGCCCGTG
GAGTTCGGCAAAATGCACTACATCCTGAGCACCGAGAATGGAGTGGTCGCCGCCGCGTCCTTTGGCGATA
TCGTGAAACAGCGCGGCGATGAAAATCAGCTCAGTTGACGGCAGGCGCGGCCAGACGTCCACACACAACG
GATGGCGCTGGCGCGTTTCTTCACTGGCAAAACTCTCCAGTTTCAGCATCACGCGGATAGTATGTTCATC
CACCGTGTAGGCGTGGAACAGATCAAACTGCATCTGCCCGACGATATGCGACCATTGCGGCATATACGCG
CCGAGCACGCTATGGCGATGCATTGGCAATAGCCCGCGCCGCACCGCTCCGGGGTGACGCAGAATGCTCA
AAAACAGTTTTCGTGCTTCCGGAATATTACACAGCGGTTGTTGCAGATGGCGACGGGCATGGCGTAACTG
GCGCAGCGTGGTGGAGTAAATGCCGGTGATCGCACTGTTGTGCACCATGGTGTAGAACATACGCAAGATG
GCTTCCGGCTGGCGCATAAATAGTGTTTCATCACGCAGGTCGATTAGCGTACCGCGTAGCTGAAACTCAT
CGTCGATTGGACGTGGTTTTTCGTCGGCGGGAAGGGCGAGGATGGCTTCATCGAACAGTTGCAGCAGCAT
CTGGTTGAGTTCACTGACGCGGCGTGTAACGCGGAAGTAATCCTTCATCATCCGCTCGACCGGTTCGTTA
CCTTCACCACTGTAATTCAGACGCTGGGCGACGCTAAGCTGGCGATCGAATAACAGGCGATTATCGTAAC
GGCTGACGACCAGATGCAGGGCAAAGCGAATACGCCACAATATATGCAGACATTCGTTTAATTCCGCCCG
CTCCGCTGAGGTTAAGAAGCCAAACCCGACCATTTCATCCAGCGATGTTGCGCCAAAATGACGGCGGGCC
ACCCATTGCAGAGTGTGGATATCGCGCAAGCCGCCAGGGCTGCTTTTGATGTCTGGTTCAAGGTTGTAGC
TGGTGCCATGGTAACGCTGATGGCGCTGGTTCTGTTCTTCAACTTTCGCCGCGTAGAACTTGTCGGAAGG
CCAGAATCCTTCGCTGAAAATATGTTTTTGCAGTTCGAGGAACAGCGCAACATCGCCAATTAATAAGCGG
GATTCGATTAAATTGGTGGCGACGGTTAAATCCGATAACCCTTCCAGCATGCACTCTTCAAGCGTGCGCA
CGCTATGACCGACTTCCAGCTTTACATCCCAGAGCAGCGTTAACAGCTCGCCCACTTTTTGCGCCTGATC
GTCCGGGAGCTTTTTACGGCTTAAAATCAGTAAATCGACGTCTGAAAGTGGATGCAGCTCGCCACGACCG
TAGCCACCGACGGCGACCAATGCCAGGTCGGCAATCTGGCTGAATCCCGCTTCAATCCATAATCGTTGCA
GGAGCTGGTCGATAAACTCGGTGCGCGCCTCAATCAACTGTTCTGCAGAGATCCCATTGTCAAAGGCATC
ACCCAGCCAACGCTGGAAAGTATCGATATGGGCTTTTATCCCACCGACGGTTAATTCATCACGGGGCCAG
ACGCATGGATTTTGCGGTTGACCGGGCAGGGTGGGGAGAGCGGTGTTTGCGTACTGTTCTGGAAGGGTAT
TCATTGTGCGCCACCCATAAGATTAAATTATCGCATTAAAAAAGCCGGCATTCGCCGGCTTCATCTTATT
CGTCGTGCGAGATTATCGCCGGGATGGTGTCATCCTTGCGTAGCGTCAGAATTTCGCAGCCGTTATCAGT
CACCACAATAGTATGCTCATATTGTGCAGACAAGCTGCGATCTTTGGTTTTTACCGTCCAGCCATCTTTC
ATGGTGCGGATCTCTTTTTTACCCGCGTTGACCATTGGCTCGATGGTGAACGTCATCCCAGGTTTCAGTA
CGACGTTGGTTTCACGGGAGTCATAGTGCAGCACCTGCGGTTCTTCATGGAAGCCGCGACCAATACCGTG
TCCGCAATATTCACGAACGACGGAGAAGCCTTCTGCTTCGACAAATTTCTGAATCGCCGCACCGATTTCG
CGCAGATTAATGCCTGGTTTTACCATGCGTAGCGCCAGGTACAGGCTTTCTTGCGTGATGCGGCACAGAC
GTTCGCCCATGATGGTCGGCTTACCGACGATAAACATTTTCGAGGTATCGCCGTGGAAACCATCTTTGAT
TACGGTGACATCAATGTTAACGATATCGCCATCTTTCAGCAGCTTAGCATCGTCCGGGATACCGTGGCAC
ACCACTTCATTAATAGAGATGCAAACGGATTTCGGATAGCCGTGATAGCCGAGGCAGGCAGAAACCGCGT
GTTGTTCATTAACAATGTAATCATTACAGATGCGATCCAGCTCGCCGGTGCTGACGCCCGGTTTAACATA
CGGTTCGATCATCTCCAGCACTTCGGCAGCCAGTCGGCCAGCGACGCGCATTTTTTCGATATCTTCTGGG
GTCTTGATTGAGATAGCCATTAATTCTGTCCATCAGCGTCGGTGATACCGACAATATATATGTAAGTGCC
GTCAATGGTATCACACCCGGGCAAATTGAGAATCATTCTGAATTTCGCCAAACGTGCCACTGAAGGTTTT
CTATAATAGAAAATTCGACGTCTGATGCTGTACACAGCGCCAACAATTATTGGTGTCCACGACGTATTTG
TGGTATAAAGCGCGCCGGACTTCCGATCCATTTCGTATACACAGACTGGACGGAAGCGACAATCTCACTT
TGTGTAACAACACACACGTATCGGCACATATTCCGGGGTGCCCTTTGGGGTCGGTAATATGGGATACGTG
GAGGCATAACCCCAACTTTTATATAGAGGTTTTAATCATGGCAACTGTTTCCATGCGCGACATGCTCAAG
GCTGGTGTTCACTTCGGTCACCAGACCCGTTACTGGAACCCGAAAATGAAGCCGTTCATCTTCGGTGCGC
GTAACAAAGTTCACATCATCAACCTTGAGAAAACTGTACCGATGTTCAACGAAGCTCTGGCTGAACTGAA
CAAGATTGCTTCTCGCAAAGGTAAAATCCTTTTCGTTGGTACTAAACGCGCTGCAAGCGAAGCGGTGAAA
GACGCTGCTCTGAGCTGCGACCAGTTCTTCGTGAACCATCGCTGGCTGGGCGGTATGCTGACTAACTGGA
AAACCGTTCGTCAGTCCATCAAACGTCTGAAAGACCTGGAAACTCAGTCTCAGGACGGTACTTTCGACAA
GCTGACCAAGAAAGAAGCGCTGATGCGCACTCGTGAGCTGGAGAAACTGGAAAACAGCCTGGGCGGTATC
AAAGACATGGGCGGTCTGCCGGACGCTCTGTTTGTAATCGATGCTGACCACGAACACATTGCTATCAAAG
AAGCAAACAACCTGGGTATTCCGGTATTTGCTATCGTTGATACCAACTCTGATCCGGACGGTGTTGACTT
CGTTATCCCGGGTAACGACGACGCAATCCGTGCTGTGACCCTGTACCTGGGCGCTGTTGCTGCAACCGTA
CGTGAAGGCCGTTCTCAGGATCTGGCTTCCCAGGCGGAAGAAAGCTTCGTAGAAGCTGAGTAATAAGGCT
TGATAACTCCCCCAAAATAGTTCGAGTTGCAGAAAGGCGGCAAGCTCGAGAATTCCCGGGAGCTTACATC
AGTAAGTGACCGGGATGAGCGAGCGAAGATAACGCATCTGCGGCGCGAAATATGAAGGGGGAGAGCCCTT
ATAGACCAGGTAGTACACGTTTGGTTAGGGGGCCTGCATATGGCCCCCTTTTTCACTTTTATATCTGTGC
GGTTTAATGCCGGGCAGATCACATCTCCGAGGATTTTAGAATGGCTGAAATTACCGCATCCCTGGTAAAA
GAGCTGCGTGAGCGTACTGGCGCAGGCATGATGGATTGCAAAAAAGCACTGACTGAAGCTAACGGCGACA
TCGAGCTGGCAATCGAAAACATGCGTAAGTCCGGTGCTATTAAAGCAGCGAAAAAAGCAGGCAACGTTGC
TGCTGACGGCGTGATCAAAACCAAAATCGACGGCAACTACGGCATCATTCTGGAAGTTAACTGCCAGACT
GACTTCGTTGCAAAAGACGCTGGTTTCCAGGCGTTCGCAGACAAAGTTCTGGACGCAGCTGTTGCTGGCA
AAATCACTGACGTTGAAGTTCTGAAAGCACAGTTCGAAGAAGAACGTGTTGCGCTGGTAGCGAAAATTGG
TGAAAACATCAACATTCGCCGCGTTGCTGCGCTGGAAGGCGACGTTCTGGGTTCTTATCAGCACGGTGCG
CGTATCGGCGTTCTGGTTGCTGCTAAAGGCGCTGACGAAGAGCTGGTTAAACACATCGCTATGCACGTTG
CTGCAAGCAAGCCAGAATTCATCAAACCGGAAGACGTATCCGCTGAAGTGGTAGAAAAAGAATACCAGGT
ACAGCTGGATATCGCGATGCAGTCTGGTAAGCCGAAAGAAATCGCAGAGAAAATGGTTGAAGGCCGCATG
AAGAAATTCACCGGCGAAGTTTCTCTGACCGGTCAGCCGTTCGTTATGGAACCAAGCAAAACTGTTGGTC
AGCTGCTGAAAGAGCATAACGCTGAAGTGACTGGCTTCATCCGCTTCGAAGTGGGTGAAGGCATCGAGAA
AGTTGAGACTGACTTTGCAGCAGAAGTTGCTGCGATGTCCAAGCAGTCTTAATTATCAAAAAGGAGCCGC
CTGAGGGCGGCTTCTTTTTGTGCCCATCTTGTAAATTCAGCTAACCCTTGTGGGGCTGCGCTGAAAAGCG
ACGTACAATGTCGCTAGTATTAATTCATTTCAATCGTTGACAGTCTCAGGAAAGAAACATGGCTACCAAT
GCAAAACCCGTCTATAAACGCATTCTGCTTAAGTTGAGTGGCGAAGCTCTGCAGGGCACTGAAGGCTTCG
GTATTGATGCAAGCATACTGGATCGTATGGCTCAGGAAATCAAAGAACTGGTTGAACTGGGTATTCAGGT
TGGTGTGGTGATTGGTGGGGGTAACCTGTTCCGTGGCGCTGGTCTGGCGAAAGCGGGTATGAACCGCGTT
GTGGGCGACCACATGGGGATGCTGGCGACCGTAATGAACGGCCTGGCAATGCGTGATGCACTGCACCGCG
CCTATGTGAACGCTCGTCTGATGTCCGCTATTCCATTGAATGGCGTGTGCGACAGCTACAGCTGGGCAGA
AGCTATCAGCCTGTTGCGCAACAACCGTGTGGTGATCCTCTCCGCCGGTACAGGTAACCCGTTCTTTACC
ACCGACTCAGCAGCTTGCCTGCGTGGTATCGAAATTGAAGCCGATGTGGTGCTGAAAGCAACCAAAGTTG
ACGGCGTGTTTACCGCTGATCCGGCGAAAGATCCAACCGCAACCATGTACGAGCAACTGACTTACAGCGA
AGTGCTGGAAAAAGAGCTGAAAGTCATGGACCTGGCGGCCTTCACGCTGGCTCGTGACCATAAATTACCG
ATTCGTGTTTTCAATATGAACAAACCGGGTGCGCTGCGCCGTGTGGTAATGGGTGAAAAAGAAGGGACTT
TAATCACGGAATAATTCCCGTGATGGATAAATAAGGGTAAGATTCCGCGTAAGTATCGCGGGGGCGTAAG
TCTGGTTATAAGGCGTTATTGTTGCAGGCAGTTTGGTCACGGCCAGCGCGCAGCAACCGGAGCGTACAAA
AGTACGTGAGGATGGCGAGCACTGCCCGGGGCCAAAATGGCAAATAAAATAGCCTAATAATCCAGACGAT
TACCCGTAATATGTTTAATCAGGGCTATACTTAGCACACTTCCACTGTGTGTGACTGTCTGGTCTGACTG
AGACAAGTTTTCAAGGATTCGTAACGTGATTAGCGATATCAGAAAAGATGCTGAAGTACGCATGGACAAA
TGCGTAGAAGCGTTCAAAACCCAAATCAGCAAAATACGCACGGGTCGTGCTTCTCCCAGCCTGCTGGATG
GCATTGTCGTGGAATATTACGGCACGCCGACGCCGCTGCGTCAGCTGGCAAGCGTAACGGTAGAAGATTC
CCGTACACTGAAAATCAACGTGTTTGATCGTTCAATGTCTCCGGCCGTTGAAAAAGCGATTATGGCGTCC
GATCTTGGCCTGAACCCGAACTCTGCGGGTAGCGACATCCGTGTTCCGCTGCCGCCGCTGACGGAAGAAC
GTCGTAAAGATCTGACCAAAATCGTTCGTGGTGAAGCAGAACAAGCGCGTGTTGCAGTACGTAACGTGCG
TCGTGACGCGAACGACAAAGTGAAAGCACTGTTGAAAGATAAAGAGATCAGCGAAGACGACGATCGCCGT
TCTCAGGACGATGTACAGAAACTGACTGATGCTGCAATCAAGAAAATTGAAGCGGCGCTGGCAGACAAAG
AAGCAGAACTGATGCAGTTCTGATTTCTTGAACGACAAAAACGCCGCTCAGTAGATCCTTGCGGATCGGC
TGGCGGCGTTTTGCTTTTTATTCTGTCTCAACTCTGGATGTTTCATGAAGCAACTCACCATTCTGGGCTC
GACCGGCTCGATTGGTTGCAGCACGCTGGACGTGGTGCGCCATAATCCCGAACACTTCCGCGTAGTTGCG
CTGGTGGCAGGCAAAAATGTCACTCGCATGGTAGAACAGTGCCTGGAATTCTCTCCCCGCTATGCCGTAA
TGGACGATGAAGCGAGTGCGAAACTTCTTAAAACGATGCTACAGCAACAGGGTAGCCGCACCGAAGTCTT
AAGTGGGCAACAAGCCGCTTGCGATATGGCAGCGCTTGAGGATGTTGATCAGGTGATGGCAGCCATTGTT
GGCGCTGCTGGGCTGTTACCTACGCTTGCTGCGATCCGCGCGGGTAAAACCATTTTGCTGGCCAATAAAG
AATCACTGGTTACCTGCGGACGTCTGTTTATGGACGCCGTAAAGCAGAGCAAAGCGCAATTGTTACCGGT
CGATAGCGAACATAACGCCATTTTTCAGAGTTTACCGCAACCTATCCAGCATAATCTGGGATACGCTGAC
CTTGAGCAAAATGGCGTGGTGTCCATTTTACTTACCGGGTCTGGTGGCCCTTTCCGTGAGACGCCATTGC
GCGATTTGGCAACAATGACGCCGGATCAAGCCTGCCGTCATCCGAACTGGTCGATGGGGCGTAAAATTTC
TGTCGATTCGGCTACCATGATGAACAAAGGTCTGGAATACATTGAAGCGCGTTGGCTGTTTAACGCCAGC
GCCAGCCAGATGGAAGTGCTGATTCACCCGCAGTCAGTGATTCACTCAATGGTGCGCTATCAGGACGGCA
GTGTTCTGGCGCAGCTGGGGGAACCGGATATGCGTACGCCAATTGCCCACACCATGGCATGGCCGAATCG
CGTGAACTCTGGCGTGAAGCCGCTCGATTTTTGCAAACTAAGTGCGTTGACATTTGCCGCACCGGATTAT
GATCGTTATCCATGCCTGAAACTGGCGATGGAGGCGTTCGAACAAGGCCAGGCAGCGACGACAGCATTGA
ATGCCGCAAACGAAATCACCGTTGCTGCTTTTCTTGCGCAACAAATCCGCTTTACGGATATCGCTGCGTT
GAATTTATCCGTACTGGAAAAAATGGATATGCGCGAACCACAATGTGTGGACGATGTGTTATCTGTTGAT
GCGAACGCGCGTGAAGTCGCCAGAAAAGAGGTGATGCGTCTCGCAAGCTGAGGATAATCCGGCTACAGAG
AGTCGCGCTATTTGTTAGCGTAGGGCTTCAGTGATATAGTCTGCGCCATCTGATCGTAAGTAGTTGGCTT
TATAAGGTCAGATATGCCGTGGTTTTACACGGCTTTTTTTTGTATAGGCTTCAGTATTCCTGAGTACCGT
AAACCCTGTCAGGGAATAAAAAACGCGTGATGTTGTCTGCTACTCAACCACTTAGCGAAAAATTGCCAGC
GCATGGCTGCCGTCATGTTGCGATCATTATGGACGGCAATGGCCGCTGGGCAAAAAAGCAAGGGAAGATT
CGTGCCTTTGGGCATAAAGCCGGGGCAAAATCCGTCCGCCGGGCTGTCTCTTTTGCGGCCAACAACGGTA
TTGAGGCGTTAACGCTGTATGCCTTTAGTAGTGAAAACTGGAACCGACCAGCGCAGGAAGTCAGTGCGTT
AATGGAACTGTTTGTGTGGGCGCTCGATAGCGAAGTAAAAAGTCTGCACCGACATAACGTGCGTCTGCGT
ATTATTGGCGATACCAGTCGCTTTAACTCGCGTTTGCAAGAACGTATTCGTAAATCTGAAGCGCTAACAG
CCGGGAATACCGGTCTGACGCTGAATATTGCGGCGAACTACGGTGGACGTTGGGATATAGTCCAGGGAGT
CAGGCAACTGGCTGAAAAGGTGCAGCAAGGAAACCTGCAACCAGATCAGATAGATGAAGAGATGCTAAAC
CAGCATGTCTGTATGCATGAACTGGCCCCTGTAGATTTAGTAATTAGGACTGGGGGGGAGCATCGCATTA
GTAACTTTTTGCTTTGGCAAATTGCCTATGCCGAACTTTACTTTACAGATGTTCTCTGGCCCGATTTCGA
TGAACAAGACTTTGAAGGGGCGTTAAATGCCTTTGCTAATCGAGAGCGTCGTTTCGGCGGCACCGAGCCC
GGTGATGAAACAGCCTGATGGGGGTCGCTTTTGCTGAAGTATCGCCTGATATCTGCTTTTGTGTTAATAC
CCGTCGTCATCGCGGCGTTGTTTCTGTTGCCGCCGGTGGGGTTCGCCATTGTAACGCTGGTGGTCTGCAT
GCTGGCAGCGTGGGAATGGGGACAGCTTAGCGGTTTTACCACTCGTTCGCAGCGAGTATGGTTGGCGGTG
TTATGCGGGTTATTGTTGGCGCTGATGCTTTTTCTGTTGCCGGAATATCACCGAAATATTCATCAACCGC
TGGTTGAAATCTCACTTTGGGCTTCGCTGGGTTGGTGGATTGTCGCGCTATTGCTGGTGCTGTTTTACCC
AGGTTCCGCAGCAATCTGGCGTAACTCTAAAACATTGCGCCTTATTTTTGGCGTGCTAACCATTGTTCCC
TTCTTCTGGGGCATGCTGGCGTTACGGGCCTGGCACTATGACGAGAATCATTACAGTGGCGCAATATGGC
TGCTCTATGTCATGATCCTGGTATGGGGCGCTGACTCCGGCGCATATATGTTTGGCAAATTGTTTGGTAA
ACATAAGCTGGCACCGAAGGTTTCTCCGGGTAAAACCTGGCAAGGCTTTATCGGTGGACTCGCTACTGCA
GCGGTAATCTCATGGGGTTATGGCATGTGGGCGAATCTCGACGTCGCTCCCGTCACCTTACTCATTTGCT
CTATTGTCGCAGCGTTAGCCTCAGTGCTCGGCGATCTGACCGAGAGTATGTTTAAGCGTGAAGCAGGAAT
TAAGGACAGCGGTCATTTAATTCCAGGACACGGTGGTATTTTAGATCGTATTGATAGCCTGACGGCTGCG
GTACCGGTCTTTGCTTGCTTGTTGTTACTGGTATTCAGGACGCTTTAACGGAAGGTAATATGCTGAGTTT
TCTCTGGGATTTGGCTTCGTTCATCGTTGCACTGGGTGTACTTATCACCGTGCATGAATTTGGTCATTTC
TGGGTTGCCCGGCGTTGTGGTGTTCGCGTTGAGCGTTTCTCAATAGGGTTTGGTAAGGCGCTCTGGCGGC
GAACTGATAAGCTCGGCACCGAATATGTTATCGCCCTGATCCCGTTGGGCGGTTATGTCAAAATGCTGGA
TGAGCGCGCAGAACCGGTCGTTCCGGAACTCCGCCACCATGCCTTCAATAATAAATCTGTCGGCCAACGA
GCGGCGATTATTGCCGCAGGTCCGGTTGCAAACTTCATTTTTGCTATCTTTGCCTACTGGCTGGTTTTTA
TTATTGGTGTGCCTGGCGTACGTCCGGTGGTTGGCGAAATAGCAGCCAATTCGATAGCTGCGGAAGCACA
AATTGCACCAGGTACGGAACTAAAAGCCGTAGATGGTATCGAAACGCCTGATTGGGATGCCGTGCGTTTG
CAGTTGGTCGATAAAATTGGCGATGAAAGCACCACCATTACAGTAGCGCCATTTGGCAGCGACCAACGGC
GGGATGTAAAGCTCGATTTACGTCACTGGGCGTTTGAGCCTGATAAAGAAGATCCGGTATCTTCGCTGGG
GATTCGTCCTCGTGGGCCGCAAATTGAACCTGTACTGGAAAATGTGCAGCCAAACTCGGCGGCAAGCAAG
GCAGGTTTGCAAGCAGGCGACAGGATCGTTAAAGTCGATGGTCAGCCCTTAACGCAGTGGGTGACCTTTG
TGATGCTTGTCCGGGATAACCCGGGTAAATCCTTAGCGTTAGAAATCGAAAGGCAGGGGAGTCCCTTGTC
TTTGACATTAATCCCGGAGAGTAAACCGGGTAATGGTAAAGCGATTGGTTTTGTCGGTATTGAGCCGAAA
GTCATTCCTTTGCCAGATGAGTATAAAGTTGTACGCCAGTATGGGCCGTTCAACGCCATCGTCGAAGCCA
CGGACAAAACGTGGCAGCTGATGAAGCTGACGGTCAGTATGCTGGGAAAATTGATCACCGGTGATGTGAA
ACTGAACAACCTCAGTGGGCCGATCTCTATCGCCAAGGGGGCTGGGATGACAGCGGAACTCGGGGTTGTT
TATTACCTGCCGTTTCTTGCGCTTATTAGCGTGAACTTAGGGATAATTAACCTGTTTCCGTTGCCCGTAC
TTGACGGGGGGCATCTGCTGTTCCTTGCGATCGAAAAGATCAAGGGCGGACCGGTATCCGAGCGGGTTCA
AGACTTTTGTTATCGCATTGGCTCGATTCTGCTGGTGCTGTTAATGGGGCTTGCACTTTTCAATGATTTC
TCTCGGTTATGAGAGTTAGTTAGGAAGAACGCATAATAACGATGGCGATGAAAAAGTTGCTCATAGCGTC
GCTGCTGTTTAGCAGCGCCACCGTATACGGTGCTGAAGGGTTCGTAGTGAAAGATATTCATTTCGAAGGC
CTTCAGCGTGTCGCCGTTGGTGCGGCCCTCCTCAGTATGCCGGTGCGCACAGGCGACACGGTTAATGATG
AAGATATCAGTAATACCATTCGCGCTCTGTTTGCTACCGGCAACTTTGAGGATGTTCGCGTCCTTCGTGA
TGGTGATACCCTTCTGGTTCAGGTAAAAGAACGTCCGACCATTGCCAGCATTACTTTCTCCGGTAACAAA
TCGGTGAAAGATGACATGCTGAAGCAAAACCTCGAGGCTTCTGGTGTGCGTGTGGGCGAATCCCTCGATC
GCACCACCATTGCCGATATCGAGAAAGGTCTGGAAGACTTCTACTACAGCGTCGGTAAATATAGCGCCAG
CGTAAAAGCTGTCGTGACCCCGCTGCCGCGCAACCGTGTTGACCTAAAACTGGTGTTCCAGGAAGGTGTG
TCAGCTGAAATCCAGCAAATTAACATTGTTGGTAACCATGCTTTCACCACCGACGAACTGATCTCTCATT
TCCAACTGCGTGACGAAGTGCCGTGGTGGAACGTGGTAGGCGATCGTAAATACCAGAAACAGAAACTGGC
GGGCGACCTTGAAACCCTGCGCAGCTACTATCTGGATCGCGGTTATGCCCGTTTCAACATCGACTCTACC
CAGGTCAGTCTGACGCCAGATAAAAAAGGTATTTACGTCACGGTGAACATCACCGAAGGCGATCAGTACA
AGCTTTCTGGCGTTGAAGTGAGCGGCAACCTTGCCGGGCACTCCGCTGAAATTGAGCAGCTGACTAAGAT
CGAGCCGGGTGAGCTGTATAACGGCACCAAAGTGACCAAGATGGAAGATGACATCAAAAAGCTTCTCGGT
CGCTATGGTTATGCCTATCCGCGCGTACAGTCGATGCCCGAAATTAACGATGCCGACAAAACCGTTAAAT
TACGTGTGAACGTTGATGCGGGTAACCGTTTCTACGTGCGTAAGATCCGTTTTGAAGGTAACGATACCTC
GAAAGATGCCGTCCTGCGTCGCGAAATGCGTCAGATGGAAGGTGCATGGCTGGGGAGCGATCTGGTCGAT
CAGGGTAAGGAGCGTCTGAATCGTCTGGGCTTCTTTGAAACTGTCGATACCGATACCCAACGTGTTCCGG
GTAGCCCGGACCAGGTTGATGTCGTCTACAAGGTAAAAGAGCGCAACACCGGTAGCTTCAACTTTGGTAT
TGGTTACGGTACTGAAAGTGGCGTGAGCTTCCAGGCTGGTGTGCAGCAGGATAACTGGTTAGGTACAGGT
TATGCTGTTGGTATCAACGGGACCAAAAACGATTACCAGACCTATGCTGAACTGTCGGTAACCAACCCGT
ACTTCACCGTAGATGGCGTAAGCCTCGGTGGTCGTCTCTTCTATAATGACTTCCAGGCAGATGACGCCGA
CCTGTCCGACTATACCAACAAGAGTTATGGTACAGACGTGACGTTGGGCTTCCCGATTAACGAATATAAC
TCGCTGCGTGCAGGTCTGGGTTATGTACATAACTCCCTGTCCAACATGCAGCCTCAGGTTGCGATGTGGC
GTTATCTGTACTCTATGGGTGAACATCCGAGCACCTCTGATCAGGATAACAGCTTCAAAACGGACGACTT
CACGTTCAACTATGGTTGGACCTATAACAAGCTTGACCGTGGTTACTTCCCGACAGATGGTTCACGTGTC
AACCTGACCGGTAAAGTGACCATTCCTGGATCGGATAACGAATACTACAAAGTGACGTTAGACACGGCGA
CTTATGTGCCGATCGATGACGATCACAAATGGGTTGTTCTGGGGCGTACCCGCTGGGGTTATGGTGATGG
TTTAGGCGGCAAAGAGATGCCGTTCTACGAGAACTTCTATGCCGGTGGTTCCAGCACCGTGCGTGGCTTC
CAGTCCAATACCATTGGTCCGAAAGCAGTTTACTTCCCGCATCAGGCCAGTAATTATGATCCGGACTATG
ATTACGAATGTGCGACTCAGGACGGCGCGAAAGACCTGTGTAAATCGGATGATGCTGTAGGCGGTAACGC
CATGGCGGTTGCCAGCCTCGAGTTCATCACCCCGACGCCGTTTATTAGCGATAAGTATGCTAACTCGGTT
CGTACTTCCTTCTTCTGGGATATGGGTACCGTTTGGGATACAAACTGGGATTCCAGCCAATATTCTGGAT
ATCCGGACTATAGTGATCCAAGCAATATCCGTATGTCTGCGGGTATCGCATTACAATGGATGTCCCCATT
GGGGCCGTTGGTGTTCTCCTACGCCCAGCCGTTCAAAAAGTACGATGGAGACAAGGCAGAACAGTTCCAG
TTTAACATCGGTAAAACCTGGTAAGTGTTCTCCACAAAGGAATGTAGTGGTAGTGTAGCGATGACTTTAG
GCGATCAATATAAGATCGCCGGGCCACGCAAAGAACTGCACCCTCCGGTGCAAATGGGATGGTAAGGAGT
TTATTGTGAAAAAGTGGTTATTAGCTGCAGGTCTCGGTTTAGCACTGGCAACTTCTGCTCAGGCGGCTGA
CAAAATTGCAATCGTCAACATGGGCAGCCTGTTCCAGCAGGTAGCGCAGAAAACCGGTGTTTCTAACACG
CTGGAAAATGAGTTCAAAGGCCGTGCCAGCGAACTGCAGCGTATGGAAACCGATCTGCAGGCTAAAATGA
AAAAGCTGCAGTCCATGAAAGCGGGCAGCGATCGCACTAAGCTGGAAAAAGACGTGATGGCTCAGCGCCA
GACTTTTGCTCAGAAAGCGCAGGCTTTTGAGCAGGATCGCGCACGTCGTTCCAACGAAGAACGCGGCAAA
CTGGTTACTCGTATCCAGACTGCTGTGAAATCCGTTGCCAACAGCCAGGATATCGATCTGGTTGTTGATG
CAAACGCCGTTGCTTACAACAGCAGCGATGTAAAAGACATCACTGCCGACGTACTGAAACAGGTTAAATA
AGTAATGCCTTCAATTCGACTGGCTGATTTAGCGCAGCAGTTGGATGCAGAACTACACGGTGATGGCGAT
ATCGTCATCACCGGCGTTGCGTCCATGCAATCTGCACAAACAGGTCACATTACGTTCATGGTTAACCCAA
AATACCGTGAGCATTTAGGCTTGTGCCAGGCGTCCGCGGTTGTCATGACCCAGGACGATCTTCCTTTCGC
GAAAAGTGCCGCACTGGTAGTGAAGAATCCCTACCTGACTTACGCGCGCATGGCGCAAATTTTAGATACC
ACGCCGCAGCCCGCGCAGAACATTGCACCCAGTGCGGTGATCGACGCGACGGCGAAGCTGGGTAACAACG
TATCGATTGGCGCTAACGCGGTGATTGAGTCCGGCGTTGAACTGGGCGATAACGTGATTATCGGTGCCGG
TTGCTTCGTAGGTAAAAACAGCAAAATCGGTGCAGGTTCGCGTCTCTGGGCGAACGTAACCATTTACCAT
GAGATCCAGATCGGTCAGAATTGCCTGATCCAGTCCGGAACAGTGGTAGGCGCAGACGGCTTTGGTTATG
CCAACGATCGTGGTAACTGGGTGAAGATCCCACAGATTGGTCGCGTAATTATTGGCGATCGCGTGGAGAT
CGGTGCCTGCACAACCATCGATCGCGGCGCGCTGGATGACACTATTATTGGCAATGGCGTGATCATTGAT
AACCAGTGCCAGATTGCACATAACGTCGTGATTGGCGACAATACGGCGGTTGCCGGTGGCGTCATTATGG
CGGGCAGCCTGAAAATTGGTCGTTACTGCATGATCGGCGGAGCCAGCGTAATCAACGGGCATATGGAAAT
ATGCGACAAAGTGACGGTTACGGGCATGGGTATGGTGATGCGTCCCATCACTGAACCAGGCGTCTATTCC
TCAGGCATTCCGCTGCAACCCAACAAAGTCTGGCGCAAAACCGCTGCACTGGTGATGAACATTGATGACA
TGAGCAAGCGTCTGAAATCGCTTGAGCGCAAGGTTAATCAACAAGACTAACGTTCCATCTTTTGTTCGCC
AAACTTTACGGCCTGTCTCATTCTTACGATTGCGGCAGGCCGTGTTATTATTGTCGTTTCTTATATTTTG
ACAGGAAGAGTATCTTGACTACTAACACTCATACTCTGCAGATTGAAGAGATTTTAGAACTTCTGCCGCA
CCGTTTCCCGTTCTTACTGGTGGATCGCGTGCTGGATTTTGAAGAAGGTCGTTTTCTGCGCGCAGTAAAA
AATGTCTCTGTCAATGAGCCATTCTTCCAGGGCCATTTCCCTGGAAAACCGATTTTCCCGGGTGTGCTGA
TTCTGGAAGCAATGGCACAGGCAACAGGTATTCTGGCGTTTAAAAGCGTAGGAAAACTGGAACCGGGTGA
GCTGTACTACTTCGCTGGTATTGACGAAGCGCGCTTCAAGCGCCCGGTCGTGCCTGGCGATCAAATGATC
ATGGAAGTCACTTTCGAAAAAACGCGCCGCGGCCTGACCCGTTTTAAAGGGGTTGCTCTGGTCGATGGTA
AAGTAGTTTGCGAAGCAACGATGATGTGTGCTCGTAGCCGGGAGGCCTGATACGTGATTGATAAATCCGC
CTTTGTGCATCCAACCGCCATTGTGGAAGAGGGCGCGTCAATTGGCGCGAACGCACACATTGGTCCTTTT
TGTATCGTTGGACCCCATGTCGAAATTGGTGAGGGTACCGTACTGAAATCTCACGTTGTCGTGAATGGTC
ATACTAAAATTGGCCGCGATAATGAGATTTATCAGTTCGCCTCCATCGGCGAAGTTAACCAGGATCTGAA
ATATGCTGGCGAACCGACCCGTGTGGAAATCGGCGATCGTAACCGCATTCGCGAAAGCGTCACCATTCAT
CGTGGCACAGTCCAGGGCGGTGGATTGACGAAGGTGGGCAGCGACAACTTACTGATGATCAACGCGCACA
TTGCGCACGATTGTACGGTAGGTAACCGCTGTATTCTCGCCAACAACGCAACGCTGGCGGGTCACGTATC
GGTTGACGACTTCGCGATCATCGGCGGCATGACCGCAGTCCATCAGTTCTGCATCATTGGTGCGCACGTG
ATGGTTGGCGGCTGCTCCGGTGTGGCGCAGGACGTCCCTCCTTATGTCATTGCGCAGGGTAACCACGCAA
CGCCGTTCGGTGTCAATATCGAAGGGCTGAAGCGCCGCGGATTCAGCCGTGAGGCGATTACCGCTATCCG
CAATGCGTATAAGCTGATTTATCGTAGCGGTAAAACGCTCGATGAAGTGAAACCGGAAATTGCTGAACTG
GCGGAAACATATCCGGAAGTGAAAGCCTTTACCGATTTCTTTGCACGCTCAACGCGCGGTCTGATTCGTT
AATGACTGAACAGCGTCCATTAACGATTGCCCTGGTCGCCGGAGAAACCTCCGGCGATATCCTGGGGGCC
GGTTTAATCCGCGCTCTGAAAGAACATGTGCCCAACGCCCGCTTTGTTGGTGTTGCCGGGCCACGAATGC
AGGCTGAAGGCTGCGAAGCCTGGTACGAAATGGAAGAACTGGCGGTGATGGGCATTGTTGAAGTGCTCGG
TCGTCTGCGTCGCTTACTGCATATTCGTGCCGATCTGACAAAGCGTTTTGGCGAACTGAAGCCAGATGTT
TTTGTTGGTATTGATGCGCCTGACTTCAATATTACTCTTGAAGGTAACCTCAAAAAGCAGGGTATCAAAA
CCATTCATTACGTCAGTCCGTCAGTCTGGGCGTGGCGACAGAAACGTGTTTTCAAAATAGGCAGAGCCAC
CGATCTGGTGCTCGCATTTCTGCCTTTCGAAAAAGCGTTTTATGACAAATACAACGTACCGTGCCGCTTT
ATCGGTCATACCATGGCTGATGCCATGCCATTAGATCCAGATAAAAATGCCGCCCGTGATGTGCTGGGGA
TCCCTCACGATGCCCACTGCCTGGCGTTGCTACCGGGGAGCCGTGGTGCAGAAGTTGAAATGCTTAGTGC
CGATTTCCTGAAAACGGCCCAGCTTTTGCGCCAGACATATCCGGATCTCGAAATCGTGGTGCCACTGGTG
AATGCCAAACGCCGCGAGCAGTTTGAACGCATCAAAGCTGAAGTCGCGCCAGACCTTTCAGTTCATTTGC
TGGATGGGATGGGCCGTGAGGCGATGGTCGCCAGCGATGCGGCGCTACTGGCGTCGGGTACGGCAGCCCT
GGAGTGTATGCTGGCGAAATGCCCGATGGTGGTGGGATATCGCATGAAGCCTTTTACCTTCTGGTTGGCG
AAGCGGCTGGTGAAAACTGATTATGTCTCGCTGCCAAATCTGCTGGCGGGCAGAGAGTTAGTCAAAGAAT
TATTGCAGGAAGAGTGTGAGCCGCAAAAACTGGCTGCGGCGCTGTTACCGCTGTTGGCGAACGGGAAAAC
CAGCCACGCGATGCACGATACCTTCCGTGAACTGCATCAGCAGATCCGCTGCAATGCCGATGAGCAGGCG
GCACAAGCCGTTCTGGAGTTAGCACAATGATCGAATTTGTTTATCCGCACACGCAGCTGGTTGCGGGTGT
GGATGAAGTCGGACGCGGGCCGTTAGTTGGCGCGGTCGTCACCGCTGCGGTGATCCTTGACCCGGCGCGC
CCGATTGCCGGGCTGAATGATTCCAAAAAGCTGAGCGAAAAACGCCGTCTGGCGCTCTATGAAGAGATCA
AAGAGAAAGCGTTGAGCTGGAGTCTGGGCCGCGCGGAACCCCACGAAATCGACGAGCTGAACATTCTTCA
TGCGACCATGCTGGCGATGCAGCGTGCCGTCGCTGGGCTGCATATTGCGCCGGAATATGTGTTGATTGAT
GGTAACCGCTGCCCGAAATTACCGATGCCTGCGATGGCTGTGGTGAAAGGCGATAGCCGCGTACCGGAAA
TCAGTGCCGCGTCTATCCTGGCGAAAGTGACGCGTGACGCCGAAATGGCGGCGCTGGATATTGTTTTCCC
GCAATATGGTTTTGCCCAACACAAAGGGTACCCAACCGCTTTTCATCTGGAAAAACTGGCTGAACACGGC
GCGACCGAACACCATCGGCGCAGCTTTGGGCCTGTCAAACGCGCACTGGGACTTGCGTCCTGATTCTTGT
GTCGAGATTAAGTAAACCGGAATCTGAAGATGTCTGAACCACGTTTCGTACACCTGCGGGTGCACAGCGA
CTACTCGATGATCGATGGCCTGGCCAAAACCGCACCGTTGGTAAAAAAGGCGGCGGCGTTGGGTATGCCA
GCACTGGCGATCACCGATTTCACCAACCTTTGTGGTCTGGTGAAGTTCTACGGAGCGGGACATGGCGCAG
GGATTAAGCCTATCGTCGGGGCAGATTTTAACGTCCAGTGCGACCTGCTGGGTGATGAGTTAACCCACCT
GACGGTACTGGCGGCGAACAATACCGGCTATCAGAATCTGACGTTGCTGATCTCAAAAGCGTATCAGCGC
GGGTACGGTGCCGCCGGGCCGATCATCGATCGCGACTGGCTTATCGAATTAAACGAAGGGTTGATCCTTC
TTTCCGGCGGACGCATGGGCGACGTCGGACGCAGTCTTTTGCGTGGTAACAGCGCGCTGGTAGATGAGTG
TGTCGCGTTTTATGAAGAACACTTCCCGGATCGCTATTTTCTCGAGCTGATCCGCACCGGCAGGCCGGAT
GAAGAAAGCTATCTGCACGCGGCGGTGGAACTGGCGGAAGCGCGCGGTTTGCCCGTCGTGGCGACCAACG
ACGTGCGCTTTATCGACAGCAGCGACTTTGACGCACACGAAATCCGCGTCGCGATCCACGACGGCTTTAC
CCTCGACGATCCTAAACGCCCGCGTAACTATTCGCCGCAGCAATATATGCGTAGCGAAGAGGAGATGTGT
GAGCTGTTTGCCGACATCCCCGAAGCCCTTGCCAACACCGTTGAGATCGCCAAACGCTGTAACGTAACCG
TGCGTCTTGGTGAATACTTCCTGCCGCAGTTCCCGACCGGGGACATGAGCACCGAAGATTATCTGGTCAA
GCGTGCAAAAGAGGGCCTGGAAGAGCGTCTGGCCTTTTTATTCCCTGATGAGGAAGAACGTCTTAAGCGC
CGCCCGGAATATGACGAACGTCTGGAGACTGAACTTCAGGTTATCAACCAGATGGGCTTCCCGGGCTACT
TCCTCATCGTTATGGAATTTATCCAGTGGTCGAAAGATAACGGCGTACCGGTAGGGCCAGGCCGTGGCTC
CGGTGCGGGTTCACTGGTGGCCTACGCGCTGAAAATCACCGACCTCGATCCGCTGGAATTTGACCTGCTG
TTCGAACGTTTCCTTAACCCGGAACGTGTCTCCATGCCTGACTTCGACGTTGACTTCTGTATGGAGAAAC
GCGATCAGGTTATCGAGCACGTAGCGGACATGTACGGTCGTGATGCGGTATCGCAGATCATCACCTTCGG
TACAATGGCGGCGAAAGCGGTGATCCGCGACGTAGGCCGCGTGCTGGGGCATCCGTACGGCTTTGTCGAT
CGTATCTCGAAACTGATCCCGCCCGATCCGGGGATGACGCTGGCGAAAGCGTTTGAAGCCGAGCCGCAGC
TGCCGGAAATCTACGAAGCGGATGAAGAAGTTAAGGCGCTGATCGACATGGCGCGCAAACTGGAAGGGGT
CACCCGTAACGCCGGTAAGCACGCCGGTGGGGTGGTTATCGCGCCGACCAAAATTACCGATTTTGCGCCG
CTTTACTGCGATGAAGAGGGCAAACATCCGGTCACCCAGTTTGATAAAAGCGACGTTGAATACGCCGGAC
TGGTGAAGTTCGACTTCCTTGGTTTGCGTACGCTCACCATCATCAACTGGGCGCTGGAGATGATCAACAA
GCGGCGGGCGAAGAATGGCGAGCCGCCGCTGGATATCGCTGCGATCCCGCTGGATGATAAGAAAAGCTTC
GACATGCTGCAACGCTCGGAAACCACGGCGGTATTCCAGCTTGAATCGCGCGGCATGAAGGACCTGATCA
AGCGTCTACAACCTGACTGCTTCGAAGATATGATCGCCCTAGTGGCACTGTTCCGCCCCGGTCCGTTGCA
ATCAGGGATGGTGGATAACTTTATCGACCGTAAACATGGTCGTGAAGAGATCTCCTATCCGGACGTACAG
TGGCAGCATGAAAGCCTGAAACCGGTACTGGAGCCAACCTACGGCATTATCCTGTATCAGGAACAGGTCA
TGCAGATTGCGCAGGTGCTTTCTGGTTATACCCTCGGTGGCGCGGATATGCTGCGTCGTGCGATGGGTAA
GAAAAAGCCGGAAGAGATGGCTAAGCAACGTTCTGTATTTGCTGAAGGTGCAGAAAAGAACGGAATCAAC
GCTGAACTGGCGATGAAAATCTTCGACCTGGTGGAGAAATTCGCTGGTTACGGATTTAACAAATCGCACT
CTGCGGCCTATGCTTTGGTGTCATATCAAACGTTATGGCTGAAAGCGCACTATCCTGCGGAGTTTATGGC
GGCGGTAATGACCGCCGATATGGACAACACCGAGAAGGTGGTGGGTCTGGTGGATGAGTGCTGGCGGATG
GGGCTGAAAATCCTGCCACCAGATATAAACTCCGGTCTTTACCATTTCCACGTCAACGACGACGGCGAAA
TCGTGTATGGTATTGGCGCGATCAAAGGGGTCGGTGAAGGTCCGATTGAGGCCATCATCGAAGCCCGTAA
TAAAGGCGGCTACTTCCGCGAACTGTTTGATCTCTGCGCCCGTACCGACACCAAAAAGTTGAACCGTCGC
GTGCTGGAAAAACTGATCATGTCCGGGGCGTTTGACCGTCTTGGGCCACATCGCGCAGCGCTGATGAACT
CGCTGGGCGATGCGTTAAAAGCGGCAGATCAACACGCGAAAGCGGAAGCTATCGGTCAGGCCGATATGTT
CGGCGTGCTGGCCGAAGAGCCGGAACAAATTGAACAATCCTACGCCAGCTGCCAACCGTGGCCGGAGCAG
GTGGTATTAGATGGGGAACGTGAAACGTTAGGCCTGTACCTGACCGGACACCCTATCAACCAGTATTTAA
AAGAGATTGAGCGTTATGTCGGAGGCGTAAGGCTGAAAGACATGCACCCGACAGAACGTGGTAAAGTCAT
CACGGCTGCGGGGCTCGTTGTTGCCGCGCGGGTTATGGTCACCAAGCGCGGCAATCGTATCGGTATCTGC
ACGCTGGATGACCGTTCCGGGCGGCTGGAAGTGATGTTGTTTACTGACGCCCTGGATAAATACCAGCAAT
TGCTGGAAAAAGACCGCATACTTATCGTCAGCGGACAGGTCAGCTTTGATGACTTCAGCGGTGGGCTTAA
AATGACCGCTCGCGAAGTGATGGATATTGACGAAGCCCGGGAAAAATATGCTCGCGGGCTTGCTATCTCG
CTGACGGACAGGCAAATTGATGACCAGCTTTTAAACCGACTCCGTCAGTCTCTGGAACCCCACCGCTCTG
GGACAATTCCAGTACATCTCTACTATCAGAGGGCGGATGCACGCGCGCGGTTGCGTTTTGGCGCGACGTG
GCGTGTCTCTCCGAGCGATCGTTTATTAAACGATCTCCGTGGCCTCATTGGTTCGGAGCAGGTGGAACTG
GAGTTTGACTAATACAGGAATACTATGAGTCTGAATTTCCTTGATTTTGAACAGCCGATTGCAGAGCTGG
AAGCGAAAATCGATTCTCTGACTGCGGTTAGCCGTCAGGATGAGAAACTGGATATTAACATCGATGAAGA
AGTGCATCGTCTGCGTGAAAAAAGCGTAGAACTGACACGTAAAATCTTCGCCGATCTCGGTGCATGGCAG
ATTGCGCAACTGGCACGCCATCCACAGCGTCCTTATACCCTGGATTACGTTCGCCTGGCATTTGATGAAT
TTGACGAACTGGCTGGCGACCGCGCGTATGCAGACGATAAAGCTATCGTCGGTGGTATCGCCCGTCTCGA
TGGTCGTCCGGTGATGATCATTGGTCATCAAAAAGGTCGTGAAACCAAAGAAAAAATTCGCCGTAACTTT
GGTATGCCAGCGCCAGAAGGTTACCGCAAAGCACTGCGTCTGATGCAAATGGCTGAACGCTTTAAGATGC
CTATCATCACCTTTATCGACACCCCGGGGGCTTATCCTGGCGTGGGCGCAGAAGAGCGTGGTCAGTCTGA
AGCCATTGCACGCAACCTGCGTGAAATGTCTCGCCTCGGCGTACCGGTAGTTTGTACGGTTATCGGTGAA
GGTGGTTCTGGCGGTGCGCTGGCGATTGGCGTGGGCGATAAAGTGAATATGCTGCAATACAGCACCTATT
CCGTTATCTCGCCGGAAGGTTGTGCGTCCATTCTGTGGAAGAGCGCCGACAAAGCGCCGCTGGCGGCTGA
AGCGATGGGTATCATTGCTCCGCGTCTGAAAGAACTGAAACTGATCGACTCCATCATCCCGGAACCACTG
GGTGGTGCTCACCGTAACCCGGAAGCGATGGCGGCATCGTTGAAAGCGCAACTGCTGGCGGATCTGGCCG
ATCTCGACGTGTTAAGCACTGAAGATTTAAAAAATCGTCGTTATCAGCGCCTGATGAGCTACGGTTACGC
GTAATTCGCAAAAGTTCTGAAAAAGGGTCACTTCGGTGGCCCTTTTTTATCGCCACGGTTTGAGCAGGCT
ATGATTAAGGAAGGATTTTCCAGGAGGAACACATGAACATCATTGCCATTATGGGACCGCATGGCGTCTT
TTATAAAGATGAGCCCATCAAAGAACTGGAGTCGGCGCTGGTGGCGCAAGGCTTTCAGATTATCTGGCCA
CAAAACAGCGTTGATTTGCTGAAATTTATCGAGCATAACCCTCGAATTTGCGGCGTGATTTTTGACTGGG
ATGAGTACAGTCTCGATTTATGTAGCGATATCAATCAGCTTAATGAATATCTCCCGCTTTATGCCTTCAT
CAACACCCACTCGACGATGGATGTCAGCGTGCAGGATATGCGGATGGCGCTCTGGTTTTTTGAATATGCG
CTGGGGCAGGCGGAAGATATCGCCATTCGTATGCGTCAGTACACCGACGAATATCTTGATAACATTACAC
CGCCGTTCACGAAAGCCTTGTTTACCTACGTCAAAGAGCGGAAGTACACCTTTTGTACGCCGGGGCATAT
GGGCGGCACCGCATATCAAAAAAGCCCGGTTGGCTGTCTGTTTTATGATTTTTTCGGCGGGAATACTCTT
AAGGCTGATGTCTCTATTTCGGTCACCGAGCTTGGTTCGTTGCTCGACCACACCGGGCCACACCTGGAAG
CGGAAGAGTACATCGCGCGGACTTTTGGCGCGGAACAGAGTTATATCGTTACCAACGGAACATCGACGTC
GAACAAAATTGTGGGTATGTACGCCGCGCCATCCGGCAGTACGCTGTTGATCGACCGCAATTGTCATAAA
TCGCTGGCGCATCTGTTGATGATGAACGATGTAGTGCCAGTCTGGCTGAAACCGACGCGTAATGCGTTGG
GGATTCTTGGTGGGATCCCGCGCCGTGAATTTACTCGCGACAGCATCGAAGAGAAAGTCGCTGCTACCAC
GCAAGCACAATGGCCGGTTCATGCGGTGATCACCAACTCCACCTATGATGGCTTGCTCTACAACACCGAC
TGGATCAAACAGACGCTGGATGTCCCGTCGATTCACTTCGATTCTGCCTGGGTGCCGTACACCCATTTTC
ATCCGATCTACCAGGGTAAAAGTGGTATGAGCGGCGAGCGTGTTGCGGGAAAAGTGATCTTCGAAACGCA
ATCGACCCACAAAATGCTGGCGGCGTTATCGCAGGCTTCGCTGATCCACATTAAAGGCGAGTATGACGAA
GAGGCCTTTAACGAAGCCTTTATGATGCATACCACCACCTCGCCCAGTTATCCCATTGTTGCTTCGGTTG
AGACGGCGGCGGCGATGCTGCGTGGTAATCCGGGCAAACGGCTGATTAACCGTTCAGTAGAACGAGCTCT
GCATTTTCGCAAAGAGGTCCAGCGGCTGCGGGAAGAGTCTGACGGTTGGTTTTTCGATATCTGGCAACCG
CCGCAGGTGGATGAAGCCGAATGCTGGCCCGTTGCGCCTGGCGAACAGTGGCACGGCTTTAACGATGCGG
ATGCCGATCATATGTTTCTCGATCCGGTTAAAGTCACTATTTTGACACCGGGGATGGACGAGCAGGGCAA
TATGAGCGAGGAGGGGATCCCGGCGGCGCTGGTAGCAAAATTCCTCGACGAACGTGGGATCGTAGTAGAG
AAAACCGGCCCTTATAACCTGCTGTTTCTCTTTAGTATTGGCATCGATAAAACCAAAGCAATGGGATTAT
TGCGTGGGTTGACGGAATTCAAACGCTCTTACGATCTCAACCTGCGGATCAAAAATATGCTACCCGATCT
CTATGCAGAAGATCCCGATTTCTACCGCAATATGCGTATTCAGGATCTGGCACAAGGGATCCATAAGCTG
ATTCGTAAACACGATCTTCCCGGTTTGATGTTGCGGGCATTCGATACTTTGCCGGAGATGATCATGACGC
CACATCAGGCATGGCAACGACAAATTAAAGGCGAAGTAGAAACCATTGCGCTGGAACAACTGGTCGGTAG
AGTATCGGCAAATATGATCCTGCCTTATCCACCGGGCGTACCGCTGTTGATGCCTGGAGAAATGCTGACC
AAAGAGAGCCGCACAGTACTCGATTTTCTACTGATGCTTTGTTCCGTCGGGCAACATTACCCCGGTTTTG
AAACGGATATTCACGGCGCGAAACAGGACGAAGACGGCGTTTACCGCGTACGAGTCCTAAAAATGGCGGG
ATAACTTGCCAGAGCGGCTTCCGGGCGAGTAACGTGCTGTTAACAAATAAAGGAGACGTTATGCTGGGTT
TAAAACAGGTTCACCATATTGCGATTATTGCGACGGATTATGCGGTGAGCAAAGCTTTCTACTGCGATAT
TCTTGGTTTCACGCTGCAAAGCGAAGTCTATCGCGAAGCGCGCGACTCATGGAAAGGGGATTTGGCGCTT
AATGGGCAATATGTGATTGAGCTTTTCTCATTTCCGTTCCCGCCGGAACGACCCAGCCGACCGGAAGCTT
GCGGTCTGCGTCATCTGGCTTTTAGCGTTGATGACATCGATGCGGCAGTGGCGCACCTTGAAAGCCATAA
CGTGAAGTGTGAAACCATCCGTGTCGATCCATACACGCAAAAACGCTTCACCTTCTTTAACGATCCGGAC
GGGCTGCCGTTGGAACTGTATGAGCAGTAAGGCTTGTCATCGCCGCATTTGCCCGGTAACGTGCCGGGCA
TTGCTACTGTAAAATCGCACCATCATGACACTCACGCTCAATAGACAACTTCTCACCTCACGCCAGATTC
TGGTGGCCTTTAGCGGCGGGCTTGACTCCACCGTTCTGCTGCATCAGTTGGTGCAGTGGCGGACGGAAAA
TCCGGGTGTCGCTCTGCGCGCTATTCATGTGCATCACGGTTTAAGTGCCAATGCCGATGCCTGGGTTACG
CATTGCGAAAACGTCTGCCAACAGTGGCAGGTGCCGCTGGTGGTCGAACGCGTACAACTTGCGCAAGAAG
GACTGGGCATTGAGGCCCAGGCGCGGCAGGCACGTTATCAGGCATTTGCCCGCACCTTGTTGCCCGGTGA
AGTGCTGGTCACCGCGCAACATCTCGACGATCAATGTGAAACCTTTCTGCTGGCGCTAAAACGCGGCAGT
GGCCCTGCCGGGCTTTCGGCTATGGCGGAAGTCTCGGAGTTTGCCGGAACGCGGCTTATTCGCCCGTTGC
TCGCCCGCACGCGGGGGGAACTGGTGCAGTGGGCGCGTCAGTATGATTTACGCTGGATTGAAGACGAAAG
TAATCAGGACGACTCATACGATCGTAACTTTCTGCGCCTGCGCGTAGTGCCGTTATTGCAGCAGCGTTGG
CCGCATTTTGCCGAAGCAACGGCCCGCAGCGCCGCACTTTGTGCTGAACAAGAGAGCCTGCTGGATGAAC
TGCTGGCAGATGATTTAGCACACTGTCAATCGCCGCAGGGGACGCTGCAGATTGTGCCAATGCTGGCGAT
GAGTGATGCCCGCCGCGCGGCGATTATCCGCCGCTGGCTGGCAGGGCAGAATGCACCGATGCCTTCCCGC
GACGCGTTGGTGAGGATCTGGCAGGAAGTGGCGCTGGCGCGGGAAGATGCCTCACCCTGTTTACGTTTGG
GCGCGTTTGAAATCCGACGCTATCAGTCGCAACTGTGGTGGATTAAATCCGTCACCGGGCAAAGCGAAAA
CATTGTGCCGTGGCAGACGTGGCTTCAACCGCTGGAATTACCGGCGGGGCTGGGAAGTGTACAGCTTAAT
GCGGGAGGCGATATTCGCCCTCCGCGTGCAGACGAAGCGGTCAGCGTGCGTTTCAAAGCGCCAGGATTGC
TGCATATTGTCGGGCGTAACGGCGGACGTAAGCTAAAGAAAATCTGGCAAGAGCTGGGCGTGCCGCCGTG
GCTACGTGACACCACGCCACTGCTGTTTTATGGCGAAACGCTGATTGCGGCGGCAGGGGTATTTGTGACG
CAAGAAGGTGTGGCTGAAGGTGAGAATGGCGTAAGTTTTGTCTGGCAGAAAACGCTTAGTTAAGTGAAAG
CCGGATAAGACGCATCAAACGTCGCATCCGGCGAAAGTCAATCAGGATTCGCTTACCACCACCGTACCGA
TTTCCGGGTGGCTAAAGCTGGTAATTTTATCCAGACGCAGCTCGCGGGTTTCGCCAGCGGCCTCGACGAC
CAGGTACTCCACATTTTTGCGGGAGACTAAATCACTGGCTTTTGCCTGCAATTTTTCGCCATCTTTCAGC
TCAAGTGTCAGCATTAAATGATGCTGGCAGGCGAGCTCAAGATTATCGTAATCATCACAATTGATTGGTT
GATACGTATCATTCATTGACATAATCGCTCACCAGTAAGTTTGCCGCAGCGTATGCTGCTTTTTCCCTGA
CAGCCTCAGAAAGGGCGTCGTCGGCAGCCATTTCATTCAGCACTTTCAAAACGCAGCCCAGCGCGTCCGG
AACGTATCCTAAGTCTCCGCTGGCGATTTCCGCGTACCGCTTGCGTATTAACTCACAATATTTTTCCACA
TGCCCTCCTGTCAGCACTCTGACTTAACCGTGGATGCAAGTCTAAGCCTACGAAGATAAACTCTGTTTCG
CAAGGTGACTATACCACACTCATTTCTGCAATATCAGCGCCGCAACTGCACGTATTCCGTTACAATGGCC
TCCTGATTCGAAAGGAGTTTTCTTATGGCGCTTAAAGCGACAATTTATAAAGCGACGGTTAATGTGGCCG
ATCTCGACCGCAACCAGTTTCTCGATGCCTCTCTGACGCTGGCGCGCCATCCTTCAGAAACCCAGGAGCG
TATGATGCTGCGCTTGCTGGCGTGGCTGAAATATGCTGATGAACGTCTGCAATTTACCCGTGGTTTGTGT
GCCGATGATGAGCCGGAAGCGTGGCTGCGTAACGATCACCTGGGCATTGATTTGTGGATTGAGCTGGGGC
TGCCGGATGAGCGGCGGATTAAGAAAGCCTGCACCCAGGCCGCAGAAGTGGCGCTGTTTACCTATAATAG
TCGGGCGGCGCAAATCTGGTGGCAGCAAAATCAGAGCAAATGTGTGCAGTTTGCCAATCTTTCCGTCTGG
TATCTGGACGATGAACAACTGGCGAAAGTAAGCGCCTTTGCCGATCGTACCATGACGCTGCAGGCAACGA
TTCAGGATGGCGTGATCTGGTTATCGGATGATAAGAATAATCTGGAAGTGAACTTAACCGCCTGGCAACA
ACCTTCATGATTGTGATTTCCCGACATGTTGCTATTCCCGATGGTGAGCTTGAGATCACCGCCATTCGTG
CGCAGGGCGCGGGCGGGCAGCATGTTAATAAGACCTCAACGGCTATTCATCTGCGTTTTGACATTCGGGC
GTCCAGCCTGCCAGAGTATTACAAAGAGCGTCTGCTCGCCGCCAGCCATCATTTGATCAGCAGTGATGGC
GTGATTGTCATTAAGGCACAGGAATACCGCAGTCAGGAACTGAACCGCGAAGCAGCTCTGGCCCGGCTGG
TGGCTATGATTAAAGAATTAACAACAGAAAAAAAAGCCCGACGACCCACGCGGCCCACCCGTGCATCGAA
AGAGCGCAGGCTGGCATCGAAAGCACAAAAATCAAGCGTGAAGGCGATGCGCGGCAAAGTGCGCAGCGGT
CGGGAATAAAAAGAAGGAATGGATGGTGAAAAAAGCGATAGTGACAGCGATGGCTGTAATCAGCCTCTTT
ACTCTGATGGGATGTAATAATCGGGCCGAAGTCGATACGCTTTCTCCGGCGCAGGCTGCCGAACTGAAAC
CGATGCCGCAAAGTTGGCGCGGCGTGCTGCCGTGTGCCGATTGCGAAGGAATCGAAACCTCTCTGTTCCT
CGAAAAAGACGGAACATGGGTGATGAATGAGCGTTATCTCGGTGCTCGTGAAGAACCTTCCTCCTTCGCT
TCCTACGGTACATGGGCGCGAACCGCTGACAAGCTGGTATTAACCGACAGCAAAGGTGAAAAGTCATATT
ATCGGGCGAAAGGCGATGCGCTGGAGATGCTCGATCGTGAAGGCAATCCGATTGAATCGCAGTTCAACTA
TACGCTGGAAGCGGCACAATCCAGTTTACCTATGACGCCGATGACCCTGCGGGGCATGTATTTTTATATG
GCTGATGCGGCGACCTTCACTGATTGCGCGACCGGAAAACGTTTCATGGTAGCGAATAACGCAGAGCTGG
AGCGTAGCTACCTGGCTGCGCGCGGTCACAGTGAAAAACCGGTGTTACTGTCAGTAGAAGGTCACTTTAC
GCTTGAGGGTAATCCGGATACCGGTGCGCCGACTAAAGTATTGGCACCCGATACGGCAGGGAAATTTTAC
CCCAACCAGGATTGCAGTAGTTTGGGGCAGTAACCCGTCTTGAGACAGAAACAAACGCAAAACAGGCCAG
AAGGATATATTTCAACATTTTGAATTTGCACGTTTTTTGTAGGCCGGATAAGGCGTTTACGCCGCATCCG
GCAATGGTGCTCAACGCCTGATGCGACGCTGGCGCGTCTTATCATGCCTACAACCCCCCTCATACCTTAA
GGCGGATAAGGCATTTACTTTATCACCGGGTCAAACCAACAAAGCGACCCGCCTTGATATAAATCCCAGG
CTTCAGGTGCCCAACATACTGTAACTGCGTTTCTGGCTTAAACGCAGAGACATCACCAATACGCATATGC
ATCAGATCGGCAGGGCTAATCCAGCCCGATTGCGCCAGTGTAAGTGGATGCCCGGCTTTGGCAAAGGCAT
CCGTGACAAATTCCGAACAAAACCACGACTTTTTGTCTCCTTCGCCCACACTGCTTAACTGCGCTTTCGC
CAGGCCGCTGACGCACTGTTGGCGAAAATCCTCGGAGAACGGATTCAGTGAGCACATCTGGCGAGTCACC
ATAAAGGGAATAAATTCGACAATGCCGCGATAGTTATAACCGCTATCTTTGATTTTATTGGCAAACGCGG
TGATATCTGTGGCTTGTTGCGGGGTAAGATCCGGGACTCGTAAGACGAAAAGCTTATCACTATGCTTCAT
CGCTTTTTTAAGGGAAACGATCTGGACGCCAGCGCCTGTCGCTTCTGCAACGTTATTATCACCCAGAAAG
ATTGCAACGTGACTCACAGAGGAAGTGCTGAAGACGCGGATTCCAAATGAGGTTACCCCAAGGCTTGAGG
AGAACAGCAAATCGCCGGGTTTGAGATCAGGTGCCGTTATTTCTTTTATTGATTGTTCGGTGAAAGAGCT
TTGATGCTGGAATTTGACAGCCCATGTTTTTGCCTCGGCATCTACTGCTGTGGCTGATGGGTCTGGCTGG
CTGATATCAACGGTACAAGCCGAAAGTAAAAGAAAGCTGGGGAGAAACAGGCGGCAGTACGCCTTTGGTT
TATCCATTTTATACAATCCATGTAAAAAAAGGGCCCTGAAATTCAGGACCCTTTCTGGCATCAGCCTTTA
ATCTGTTTCACCAGATATTCGACGATGTCACCAGTCTTAATTAACTGTTTCTCGCCGTTGCGACGATATT
TATATTCGATATCGTCGTTGTCGAGGTTACGGTCGCCCAGCACAATAGTGTGCGGAATACCGATCAGTTC
CATATCAGCAAACATCACGCCCGGACGCTCTTTGCGGTCATCCAGCAGCACTTCGATACCTTGTGCACGC
AGTTCGCTGTACAGTTTCTCAGCAAGCTCTTGTACGCGGAAGGATTTGTGCATGTTCATCGGCAGAATCG
CCACCTGGAACGGCGCGATAGCGTCAGGCCATACGATGCCTCGTTCGTCGTAGTTCTGCTCAATCGCCGC
AGCTACCACACGCGTTACCCCGATACCGTAGCAACCCATCGTCAGGATTTGGTTACGGCCATCTTCACCC
TGTACGGAGGCTTTCAGTGCTTCGGAGTACTTGGTACCCAGCTGGAAGATGTGACCAACTTCGATACCAC
GTTTGATCAGCAGCCTACCCTGGCCATCCGGGCTTGGATCGCCAGCCACCACGTTACGGATATCTGCAAC
TTCCGGGGTAGCGACATCGCGATCCCAGTTGATGCCGAAGTAGTGTTTACCATCGATGTTAGCACCAGCA
GCGAAATCACTCATCGCCGCAACGGTACGGTCAATCACCACCGGAATCGGCATGTTTACCGGACCCAGTG
AACCCGGACCGGCTTTAACCACGGCACGAATTTCTTCTTCGGTCGCGAAAGTCAGCGGGCTTGCAACCTG
CGGCAGTTTTTCTGCTTTAACTTCGTTCAGCTCGTGATCACCGCGCACCAGCAGCGCAACCTGCGGGAAG
CTGCTGCCTTCAACCGCTTTAACCAGCAGAGTCTTAACCGTTTTCTCAATCGGCAGATTGAACTGTTCAA
CCAGTTCCGCGATGGTTTTCGCGTTCGGCGTATCAACCAGCGTCATTTCCTGGGTAGCAGCAGCGCGCGG
TTCTTTCGGCGCGATAGCTTCTGCCAGTTCAATGTTCGCTGCATAGTCAGAGGTGTCGGAGAAGACCACA
TCGTCTTCACCGCTCTGCGCCAGCACCTGGAATTCGTGAGAGGCGCTGCCGCCGATAGAACCGGTGTCGG
CTTGTACGGCGCGGAAATCCAGCCCCATGCGGCTGAAGATTTTGCTGTAGGCCGCATACATTGCATCGTA
GGTTTCCTGCAGGGATTCCTGAGAAGTATGGAAAGAGTAAGCATCTTTCATCAGGAATTCGCGGGAACGC
ATGACGCCGAAACGCGGACGCACTTCGTCGCGGAACTTGGTCTGGATCTGATAGAAGTTCAGCGGCAGCT
GTTTGTAAGAGCTAAGCTCGTTACGAATCAGGTCAGTGATAACTTCTTCATGAGTTGGGCCGAGTACGAA
CGGACGCTCGCCACGGTCAACAAAACGCAGCAGTTCCGGACCGTACTGTTCCCAACGACCACTCTCTTGC
CACAAATCGGCTGGCTGAACCACCGGCATCGACACCTCGATCGCACCGGCGTTGTTCATCTCTTCACGCA
CGATGTTTTCGACTTTTTTCAGAACGCGCACGCCGGTCGGCAGCCAGGTATATAACCCGGAGGCCAGCTT
GCGGATCATCCCGGCGCGCAGCATCAGCTGATGGCTGATCACCTCGGCGTCGGCAGGTGTCTCCTTGAGA
GTGGAGAGCAGGTATTGGCTAGTACGCATGTTGTTACGGTTCCAGTTGGAAGGTAGAACAGGCTCAAGGC
GAGCCTGGGACAAAAAAAAGTGATTTAGTTTACCAGTGCAAAAGAAATGTCAAAAGAGAAGGGCGTGAAT
TTAACGCGGTTCCAGCGCAAAGACTTCAAAACCTGCGTCGGTGACGCGCCAGCGAACGTTAAAATCATGT
AGCCAGACGGCATAGGTTTTGCCCGTTTCCTCACCTTTACGATAGGCCGGGCGCGGGTCCTGCGCCAGTA
CTTCGCGGATAAACAGCGTTAACTGCGGATAACGCTTCTCCAGCGTCAAAAGCTGCTTTTCGACCTCTGC
GGTAAAACTCACCGCCATCTCTGCAGCTGGCGCACTTTGCGCATAGCTGGCACTGGCATCGGGAAGCGAT
TCGGCAAAGGGGAGATACGGTTTGATATCCACTACCGGCGTACCATCGACCAGATCCAGACTGCCGAGCT
TCAGAATCACGCTGTCTTTATGGCAAACAACCTCTTTCAGCTCTACCAGCGACATGCCAATTGGGTTAGG
GCGGAAAGTAGAGCGTGTTGCGAAAACCCCCATTCTGGCGTTACCGCCGAGGCGCGGTGGACGCACAGTC
GGACGCCAGCCGCCTTCCATCGTTTGATGAAAGACGAAAAGGATCCATAAATGGCTGAACGCTTCCAGGC
CGCGAACGGCGTCGGCCTGGTTGTAGGGAGCAATGAGATGCAGTTCGCCGTTGGCGCTTTTTACCAGACC
TGGCTGGCGCGGAACGGCGAACTTTTCTTTATAGGGCGAGCGAATAACGCCTATTTGCTCGAACTGGAAA
CTGCTCATTTCGCCGTAATGTTAAGCGCAGAACCGATACATACAGCCTGACGATAGCAGCCTGGCGTACC
GCTGGTGACTTCGCAGCTATGCAGTAATACAGCATTGGCTTTCATTTTAGAGGCGTTGATTTGCATCCGC
TTACGTGCGGTTGGAATGCTCGGCGGAGAGTCCTGATTAGAGGCCTGGCAAGAGTCGCCACTGACTTCAC
CGAGATCGCGGAACGGTTTGCCGACTAATTCTTCTGCATTGGTATAAATTCGGACCGGCGTGGCGCGCGG
CGCTTTCGGTTTTGCAGGCTCCGCTTTCGGCTGGGGTGCAGTGCTTTGAACGGGTTCGACAGGGGATCTG
CTTAACATGGAACAGCCGCTTAGCATGAGTGCTACTAAACAGATCGGTAAAGCACGCATAGTATTTCCTC
AATGTATGATCAAAACGTCAATATTGAATCAGGAGCTTGTAAAAATGACAAGACGGGCAAGCGCCCGTCC
TGAATGATATTACAAATTGTGGAAACAGCCTAAAAATTACCAGCCTTTAACAGCTCCGCCGTTAAACACT
TTGTTTGCTGCTTCGTAAACTTCGTCAGACTGATAAGCCTGGACGAATTTCTTCACGTTCTCGGCGTCTT
TGTTATCTTCACGCGTCACGATCAGGTTTACGTACGGGGACTCTTTATCTTCAACAAAGATACCGTCTTT
CGCCGGAGTCAGGCCAATCTGGCTGGCATAGGTGGTATTGATAACTGCCAGAGCGATTTGCGCGTCGTCC
AGAGAACGCGGCAGTTGCGGTGCTTCCAGTTCAACAATTTTCAGATTTTTGGGGTTCTCAACAACATCAA
GAACGGTCGGCAGCAGGCCAACGCCATCTTTCAGTTTGATCAAGCCCACTTTTTGCAGCAGCAGCAGTGA
ACGACCAAGGTTAGTTGGGTCGTTTGGCACGGCAACCTGCGAACCATCCTGCAGTTCATCCAGTGATTTG
ATTTTCTTGGAGTAACCAGCAATCGGATAAACAAAAGTGTTGCCTACTGCGACCAGTTTGTAGCCACGAT
CTTTCAGTTGCTGATCAAGGTACGGTTTATGCTGGAAGGCGTTGGCGTCGATATCGCCTTTGCTCAATGC
TTCGTTTGGCAGAACATAGTCGTTGAAGGTTACCAGCTCAACGTCCAGGCCATATTTGTCTTTCGCAACT
TTCTGCGCGACTTCTGCAACCTGCTGTTCGGCACCAACAATCACGCCGACTTTAATGTGGTTTGGATCTT
TTTCATCCTGACCGCAGCCTACCAGTGCCAGTGATCCGATCAGGGCTCCCACTGCCGCAAAGGTTTTGAA
TTTGAACGCCATACCTTATTCCTTCTTCAATTATTTATGTTGTGTTGAACGTTACTTGCGAGTGACAGCC
CGGACGATGCGGTCGCCTGCGAACTGAATTAAATAAACCAGAATGACCAGCAATACCAGTACCGTATTCA
TCACCGTCGCGTTATAGCCGATGTAGCCATACTGATAGCCAATCTGACCTAAACCACCGGCACCGACTGC
ACCACCCATCGCGGAATAACCGACCAGGGTAATCAGGGTGATAGTTGCCGCATTCACCAGACCCGGCAGC
GCTTCCGGTAACAGCACCTTACGGACGATCTGCATCGGCGTGGCACCCATTGCGCGGGAAGCTTCAATTA
ACCCGGTTGGGATCTCCAGCAGAGCGTTCTCGACCATACGGGCAATAAACGGTGCTGCACCAACGGTTAA
CGGAACAATCGCTGCCTGCAAACCAATCGATGTACCGACAATAACGCGGGTAAACGGAATCATCCATACA
AGCAAGATAATGAACGGGATGGAACGGAAAATGTTCACAATCGCAGAAACGGTACGATACAGCTTCGCGT
TAGCAATAATTTGCCCCGGACGCGTGACATAAAGCAGAACGCCAACCGGCAGACCAATCACAAAGCCAAA
AAAACCGGATACGAAGGTCATTGCCAGCGTTTCCCATACGCCACGAACCAGCAGCCACATCATCGGCTCA
GACATAACCCAGTACCTCTACTTTTACATGGTGTTCCTGCAGCCAGGCAATGGCGGCTTGCGTATCTTGT
TGTGTGCCGTGCATTTCAGTCAGCATGATGCCGAACTTAACGCCACCGGCGTAATCCATCTGCGCGCTAA
TAATGTTGTTGTTGACGTTGAAACGACGCGCGGTTTCAGAAAGCAGTGGGGCATCGACCGATTGACCGGT
AAACTCCAGACGCAGCATCGGCACGCAGTCAGTAAATGGCTCCGCTTGCAGACGTTCCTGGTAATCTTCC
GGGATATCCAGATGCAGGGTCGACTGAATAAACTTCTGCGCCAGCGGCGTTTTCGGATGCGAGAACACTT
CACTTACCGTGTCCTGCTCGATCAGTTCTCCATTGCTGATGACCGCCACGCAATCACAAATGCGCTTCAC
AACGTCCATTTCGTGGGTGATCAACAGAATCGTCAACCCCAGACGGCGGTTGATGTCTTTCAGCAGTTCG
AGAATAGAACGTGTCGTTGCCGGGTCCAGCGCGCTGGTGGCTTCATCACACAGCAATACTTTGGGATTGC
TGGCTAACGCACGGGCAATTGCCACACGTTGTTTCTGCCCACCGGAAAGATTCGACGGGTAGCTATCATG
CTTATCGCCAAGACCAACCAATGACAGCAATTCCGTCACGCGACGTTTGACCTCGTCTTTCGGTGTGTTG
TCCAGCTCCAGCGGCAGAGCCACGTTGCCAAAAACAGTACGCGAAGAGAGCAGGTTAAAATGCTGGAAAA
TCATACCAATCTGGCGGCGAGCTTTGGTCAACTCGGATTCTGACAGCGTGGTCAGTTCCTGGCCATCGAC
CAGCACGCTACCCTCGGTTGGGCGCTCCAGCAGGTTTACACAACGTATAAGCGTACTCTTACCCGCGCCT
GAGGCACCGATAACGCCATAAATTTGTCCAGCTGGCACATGCAGGCTGACGTTGTTCAACGCCTGGATGG
TGCGGGTGCCCTGGTGGAACACTTTGGTGATATTCGAAAGTTTTATCATTGATTATTTATTATCGTCATT
AAGTTAGTCGTGGCATCTCGAATGCCTGAAACGGGCAACGCCGTCAATGAAATGGATGTTAAGGCATCCA
GACGTCTAAATCAATCAGGTTTATGCGAAGAGCACTTTCTTGCAGGTCGAAACATGCGATACTAGCGTCA
CATGCCTTATTAAGGAGCTATAAAAGGTGGCGAAGAGCGTACCCGCAATTTTTCTTGACCGTGATGGCAC
CATTAATGTCGATCACGGCTATGTCCATGAGATCGACAACTTTGAATTTATCGACGGTGTTATTGACGCC
ATGCGCGAGCTAAAAAAAATGGGCTTTGCGCTGGTGGTAGTAACCAACCAGTCTGGCATTGCTCGCGGTA
AATTTACCGAAGCACAGTTTGAAACGCTGACCGAGTGGATGGACTGGTCGCTGGCGGACCGAGATGTCGA
TCTGGATGGTATCTATTATTGCCCGCATCATCCGCAGGGTAGTGTTGAAGAGTTTCGCCAGGTCTGCGAT
TGCCGCAAACCACATCCGGGGATGCTTTTGTCAGCACGCGATTATTTGCATATTGATATGGCCGCTTCTT
ATATGGTGGGCGATAAATTAGAAGATATGCAGGCAGCGGTTGCGGCGAACGTGGGAACAAAAGTGCTGGT
GCGTACGGGTAAACCTATTACGCCTGAAGCAGAAAACGCGGCGGATTGGGTGTTAAATAGCCTGGCAGAC
CTGCCGCAAGCGATAAAAAAGCAGCAAAAACCGGCACAATGATTAAAAGATGAGCGGTTGAAATAAAAAT
GCATTTTTCCGCTTGTCTTCCTGAGCCGACTCCCTATAATGCGCCTCCATCGACACGGCGGATGTGAATC
ACTTCACACAAACAGCCGGTTCGGTTGAAGAGAAAAATCCTGAAATTCAGGGTTGACTCTGAAAGAGGAA
AGCGTAATATACGCCACCTCGCGACAGTGAGCTGAAAGCCGCGTCGCAACTGCTCTTTAACAATTTATCA
GACAATCTGTGTGGGCACTCGAAGATACGGATTCTTAACGTCGCAAGACGAAAAATGAATACCAAGTCTC
AAGAGTGAACACGTAATTCATTACAAAGTTTAATTCTTTGAGCATCAAACTTTTAAATTGAAGAGTTTGA
TCATGGCTCAGATTGAACGCTGGCGGCAGGCCTAACACATGCAAGTCGAACGGTAACAGGAAGAAGCTTG
CTTCTTTGCTGACGAGTGGCGGACGGGTGAGTAATGTCTGGGAAACTGCCTGATGGAGGGGGATAACTAC
TGGAAACGGTAGCTAATACCGCATAACGTCGCAAGACCAAAGAGGGGGACCTTCGGGCCTCTTGCCATCG
GATGTGCCCAGATGGGATTAGCTAGTAGGTGGGGTAACGGCTCACCTAGGCGACGATCCCTAGCTGGTCT
GAGAGGATGACCAGCCACACTGGAACTGAGACACGGTCCAGACTCCTACGGGAGGCAGCAGTGGGGAATA
TTGCACAATGGGCGCAAGCCTGATGCAGCCATGCCGCGTGTATGAAGAAGGCCTTCGGGTTGTAAAGTAC
TTTCAGCGGGGAGGAAGGGAGTAAAGTTAATACCTTTGCTCATTGACGTTACCCGCAGAAGAAGCACCGG
CTAACTCCGTGCCAGCAGCCGCGGTAATACGGAGGGTGCAAGCGTTAATCGGAATTACTGGGCGTAAAGC
GCACGCAGGCGGTTTGTTAAGTCAGATGTGAAATCCCCGGGCTCAACCTGGGAACTGCATCTGATACTGG
CAAGCTTGAGTCTCGTAGAGGGGGGTAGAATTCCAGGTGTAGCGGTGAAATGCGTAGAGATCTGGAGGAA
TACCGGTGGCGAAGGCGGCCCCCTGGACGAAGACTGACGCTCAGGTGCGAAAGCGTGGGGAGCAAACAGG
ATTAGATACCCTGGTAGTCCACGCCGTAAACGATGTCGACTTGGAGGTTGTGCCCTTGAGGCGTGGCTTC
CGGAGCTAACGCGTTAAGTCGACCGCCTGGGGAGTACGGCCGCAAGGTTAAAACTCAAATGAATTGACGG
GGGCCCGCACAAGCGGTGGAGCATGTGGTTTAATTCGATGCAACGCGAAGAACCTTACCTGGTCTTGACA
TCCACAGAACTTTCCAGAGATGGATTGGTGCCTTCGGGAACTGTGAGACAGGTGCTGCATGGCTGTCGTC
AGCTCGTGTTGTGAAATGTTGGGTTAAGTCCCGCAACGAGCGCAACCCTTATCTTTTGTTGCCAGCGGTC
CGGCCGGGAACTCAAAGGAGACTGCCAGTGATAAACTGGAGGAAGGTGGGGATGACGTCAAGTCATCATG
GCCCTTACGACCAGGGCTACACACGTGCTACAATGGCGCATACAAAGAGAAGCGACCTCGCGAGAGCAAG
CGGACCTCATAAAGTGCGTCGTAGTCCGGATTGGAGTCTGCAACTCGACTCCATGAAGTCGGAATCGCTA
GTAATCGTGGATCAGAATGCCACGGTGAATACGTTCCCGGGCCTTGTACACACCGCCCGTCACACCATGG
GAGTGGGTTGCAAAAGAAGTAGGTAGCTTAACCTTCGGGAGGGCGCTTACCACTTTGTGATTCATGACTG
GGGTGAAGTCGTAACAAGGTAACCGTAGGGGAACCTGCGGTTGGATCACCTCCTTACCTTAAAGAAGCGT
ACTTTGCAGTGCTCACACAGATTGTCTGATGAAAATGAGCAGTAAAACCTCTACAGGCTTGTAGCTCAGG
TGGTTAGAGCGCACCCCTGATAAGGGTGAGGTCGGTGGTTCAAGTCCACTCAGGCCTACCAAATTTGCAC
GGCAAATTTGAAGAGGTTTTAACTACATGTTATGGGGCTATAGCTCAGCTGGGAGAGCGCCTGCTTTGCA
CGCAGGAGGTCTGCGGTTCGATCCCGCATAGCTCCACCATCTCTGTAGTGGTTAAATAAAAAATACTTCA
GAGTGTACCTGCAAAGGTTCACTGCGAAGTTTTGCTCTTTAAAAATCTGGATCAAGCTGAAAATTGAAAC
ACTGAACAATGAAAGTTGTTCGTGAGTCTCTCAAATTTTCGCAACACGATGATGGATCGCAAGAAACATC
TTCGGGTTGTGAGGTTAAGCGACTAAGCGTACACGGTGGATGCCCTGGCAGTCAGAGGCGATGAAGGACG
TGCTAATCTGCGATAAGCGTCGGTAAGGTGATATGAACCGTTATAACCGGCGATTTCCGAATGGGGAAAC
CCAGTGTGTTTCGACACACTATCATTAACTGAATCCATAGGTTAATGAGGCGAACCGGGGGAACTGAAAC
ATCTAAGTACCCCGAGGAAAAGAAATCAACCGAGATTCCCCCAGTAGCGGCGAGCGAACGGGGAGGAGCC
CAGAGCCTGAATCAGTGTGTGTGTTAGTGGAAGCGTCTGGAAAGGCGCGCGATACAGGGTGACAGCCCCG
TACACAAAAATGCACATGCTGTGAGCTCGATGAGTAGGGCGGGACACGTGGTATCCTGTCTGAATATGGG
GGGACCATCCTCCAAGGCTAAATACTCCTGACTGACCGATAGTGAACCAGTACCGTGAGGGAAAGGCGAA
AAGAACCCCGGCGAGGGGAGTGAAAAAGAACCTGAAACCGTGTACGTACAAGCAGTGGGAGCATGCTTAG
GCGTGTGACTGCGTACCTTTTGTATAATGGGTCAGCGACTTATATTCTGTAGCAAGGTTAACCGAATAGG
GGAGCCGAAGGGAAACCGAGTCTTAACTGGGCGTTAAGTTGCAGGGTATAGACCCGAAACCCGGTGATCT
AGCCATGGGCAGGTTGAAGGTTGGGTAACACTAACTGGAGGACCGAACCGACTAATGTTGAAAAATTAGC
GGATGACTTGTGGCTGGGGGTGAAAGGCCAATCAAACCGGGAGATAGCTGGTTCTCCCCGAAAGCTATTT
AGGTAGCGCCTCGTGAACTCATCTCCGGGGGTAGAGCACTGTTTCGGCAAGGGGGTCATCCCGACTTACC
AACCCGATGCAAACTGCGAATACCGGAGAATGTTATCACGGGAGACACACGGCGGGTGCTAACGTCCGTC
GTGAAGAGGGAAACAACCCAGACCGCCAGCTAAGGTCCCAAAGTCATGGTTAAGTGGGAAACGATGTGGG
AAGGCCCAGACAGCCAGGATGTTGGCTTAGAAGCAGCCATCATTTAAAGAAAGCGTAATAGCTCACTGGT
CGAGTCGGCCTGCGCGGAAGATGTAACGGGGCTAAACCATGCACCGAAGCTGCGGCAGCGACGCTTATGC
GTTGTTGGGTAGGGGAGCGTTCTGTAAGCCTGTGAAGGTGTACTGTGAGGTATGCTGGAGGTATCAGAAG
TGCGAATGCTGACATAAGTAACGATAAAGCGGGTGAAAAGCCCGCTCGCCGGAAGACCAAGGGTTCCTGT
CCAACGTTAATCGGGGCAGGGTGAGTCGACCCCTAAGGCGAGGCCGAAAGGCGTAGTCGATGGGAAACAG
GTTAATATTCCTGTACTTGGTGTTACTGCGAAGGGGGGACGGAGAAGGCTATGTTGGCCGGGCGACGGTT
GTCCCGGTTTAAGCGTGTAGGCTGGTTTTCCAGGCAAATCCGGAAAATCAAGGCTGAGGCGTGATGACGA
GGCACTACGGTGCTGAAGCAACAAATGCCCTGCTTCCAGGAAAAGCCTCTAAGCATCAGGTAACATCAAA
TCGTACCCCAAACCGACACAGGTGGTCAGGTAGAGAATACCAAGGCGCTTGAGAGAACTCGGGTGAAGGA
ACTAGGCAAAATGGTGCCGTAACTTCGGGAGAAGGCACGCTGATATGTAGGTGAAGCGACTTGCTCGTGG
AGCTGAAATCAGTCGAAGATACCAGCTGGCTGCAACTGTTTATTAAAAACACAGCACTGTGCAAACACGA
AAGTGGACGTATACGGTGTGACGCCTGCCCGGTGCCGGAAGGTTAATTGATGGGGTTAGCGCAAGCGAAG
CTCTTGATCGAAGCCCCGGTAAACGGCGGCCGTAACTATAACGGTCCTAAGGTAGCGAAATTCCTTGTCG
GGTAAGTTCCGACCTGCACGAATGGCGTAATGATGGCCAGGCTGTCTCCACCCGAGACTCAGTGAAATTG
AACTCGCTGTGAAGATGCAGTGTACCCGCGGCAAGACGGAAAGACCCCGTGAACCTTTACTATAGCTTGA
CACTGAACATTGAGCCTTGATGTGTAGGATAGGTGGGAGGCTTTGAAGTGTGGACGCCAGTCTGCATGGA
GCCGACCTTGAAATACCACCCTTTAATGTTTGATGTTCTAACGTTGACCCGTAATCCGGGTTGCGGACAG
TGTCTGGTGGGTAGTTTGACTGGGGCGGTCTCCTCCTAAAGAGTAACGGAGGAGCACGAAGGTTGGCTAA
TCCTGGTCGGACATCAGGAGGTTAGTGCAATGGCATAAGCCAGCTTGACTGCGAGCGTGACGGCGCGAGC
AGGTGCGAAAGCAGGTCATAGTGATCCGGTGGTTCTGAATGGAAGGGCCATCGCTCAACGGATAAAAGGT
ACTCCGGGGATAACAGGCTGATACCGCCCAAGAGTTCATATCGACGGCGGTGTTTGGCACCTCGATGTCG
GCTCATCACATCCTGGGGCTGAAGTAGGTCCCAAGGGTATGGCTGTTCGCCATTTAAAGTGGTACGCGAG
CTGGGTTTAGAACGTCGTGAGACAGTTCGGTCCCTATCTGCCGTGGGCGCTGGAGAACTGAGGGGGGCTG
CTCCTAGTACGAGAGGACCGGAGTGGACGCATCACTGGTGTTCGGGTTGTCATGCCAATGGCACTGCCCG
GTAGCTAAATGCGGAAGAGATAAGTGCTGAAAGCATCTAAGCACGAAACTTGCCCCGAGATGAGTTCTCC
CTGACTCCTTGAGAGTCCTGAAGGAACGTTGAAGACGACGACGTTGATAGGCCGGGTGTGTAAGCGCAGC
GATGCGTTGAGCTAACCGGTACTAATGAACCGTGAGGCTTAACCTTACAACGCCGAAGCTGTTTTGGCGG
ATTGAGAGAAGATTTTCAGCCTGATACAGATTAAATCAGAACGCAGAAGCGGTCTGATAAAACAGAATTT
GCCTGGCGGCCGTAGCGCGGTGGTCCCACCTGACCCCATGCCGAACTCAGAAGTGAAACGCCGTAGCGCC
GATGGTAGTGTGGGGTCTCCCCATGCGAGAGTAGGGAACTGCCAGGCATCAAATTAAGCAGTAAGCCGGT
CATAAAACCGGTGGTTGTAAAAGAATTCGGTGGAGCGGTAGTTCAGTCGGTTAGAATACCTGCCTGTCAC
GCAGGGGGTCGCGGGTTCGAGTCCCGTCCGTTCCGCCACTTATTAAGAAGCCTCGAGTTAACGCTCGAGG
TTTTTTTTCGTCTGTATATCTATTATTGCCAGAATCGCAAAAATCCTCTGCATTTTACGCTCTTTTTCCT
CAACAGTCTGAAGCCCATAATCACCTCAGTTAACGAAAATAGCATTAAAAGAGGCATATTATGGCTATCC
CTGCATTTGGTTTAGGTACTTTCCGTCTGAAAGACGACGTTGTTATTTCATCTGTGATAACGGCGCTTGA
ACTTGGTTATCGCGCAATTGATACCGCACAAATCTATGATAACGAAGCCGCAGTAGGTCAGGCGATTGCA
GAAAGTGGCGTGCCACGTCATGAACTCTACATCACCACTAAAATCTGGATTGAAAATCTCAGCAAAGACA
AATTGATCCCAAGTCTGAAAGAGAGCCTGCAAAAATTGCGTACCGATTATGTTGATCTGACGCTAATCCA
CTGGCCGTCACCAAACGATGAAGTCTCTGTTGAAGAGTTTATGCAGGCGCTGCTGGAAGCCAAAAAACAA
GGGCTGACGCGTGAGATCGGTATTTCCAACTTCACGATCCCGTTGATGGAAAAAGCGATTGCTGCTGTTG
GTGCTGAAAACATCGCTACTAACCAGATTGAACTCTCTCCTTATCTGCAAAACCGTAAAGTGGTTGCCTG
GGCTAAACAGCACGGCATCCATATTACTTCCTATATGACGCTGGCGTATGGTAAGGCCCTGAAAGATGAG
GTTATTGCTCGTATCGCAGCTAAACACAATGCGACTCCGGCACAAGTGATTCTGGCGTGGGCTATGGGGG
AAGGTTACTCAGTAATTCCTTCTTCTACTAAACGTAAAAACCTGGAAAGTAATCTTAAGGCACAAAATTT
ACAGCTTGATGCCGAAGATAAAAAAGCGATCGCCGCACTGGATTGCAACGACCGCCTGGTTAGCCCGGAA
GGTCTGGCTCCTGAATGGGATTAAGCCTCTCTGACAGCTCCTCCGGGAGCTGTTTTTACATGCTCGCTAA
GGAAATCGATAAAAGCCCGGATGCGCGTACTTACCGCACGGTCGCTGTAATAGACGGCACTGAATGGCAT
TTCCACTGGCAACACTTTATCTGCCATTAACTCCACCAATTCTCCGCGAGCGATTTCTTTGTCGATCATG
TAGTCGGACAAACACGCAATCCCGTTGCCACTCAGGCAAAGCTGTTTCAGTGTTTCCCCACTATTGGATG
ACAAACCGTACTTCACCTCATGTAATTGTCCATCGCTACGGGCTATCGGCCAGGTATTGAGGGAAGCGGG
TTCAGTGAATCCCAGGCAAATATGTTGCTTTAAATCGTCGATCGTTTCTGGCTTCCCGTAGCGGGAAATA
TAATCGGGGGAGGCGATAATTTTTCGATAACTGTTAAATAACGGCCTGGCACGTAAGCTGGAATCCGTTA
ACGTACCAGCGCGTATCGCGACATCCACTTTTCTTTCGATCAAATTAATAATCGTTTCGGAGGAGACTAG
CGACAAAGTGACTTCCGGATAGCGTTCACGGAAAGGCTTAATTAACGGCATCAGAAAGTGCAGCACCACT
GGAGTTGCGGCATCGATCCGTAACAGTCCACGCGGTGTATTACGCGTCTCCATAATTTCTGATTCTGCCG
CTGCCATCTCCTGCAAAATTGACTGTACGCGACGAAAATAACGCTCGCCTTCTTCCGTCAGGCTAAGTTG
TCGCGTGGTCCGATTAAGCAGGCTAACGCCAAGTTTCATCTCCAGCTTTTTCACCGCCCGGCTTACCGCT
GAGTTTGCTTGCCCTAATTGTTCCGCTGCCCGGCTAAAGCTGCCGCTTTCGACGACCGAAACAAAAATGG
CGAGTTCTTCCGACGTGGCTTTCATTTTTGCTCCTGTTGCAAAATAGAAGAGATATTTTGAATTTATTTG
TCATTAAACCATCAGGATGCGTGATATGTCATGCGATTTAATGTTCTCCATAATGAGCAAAATTCTGACC
GGTGTAAGCACTTGCTTACATAACAATATACAATTGCTCGTTGAAAGAGTGAGCTAAAATCCCTATAACA
GTAGAACCCTCCCGAGTGCGGAAGGGTTGACGTAATAGAGGTTTCAAAGTCAAAAGTGCGAAAAAACACC
TATGCCATGCGCTATGTTGCCGGACAACCTGCGGAAAGGATCTTACCGCCGGGGTCTTTTGCGAGCATCG
GCCAGGCATTACCACCTGGGGAACCGTTAAGTACCGAAGAGCGTATTCGGATCCTGGTGTGGAACATATA
CAAACAGCAACGCGCTGAATGGTTGTCGGTATTAAAGAACTACGGCAAAGATGCACATCTGGTGTTATTG
CAGGAAGCGCAGACAACGCCAGAGTTAGTACAGTTTGCGACCGCTAACTATCTTGCCGCCGATCAGGTAC
CCGCTTTCGTGCTGCCACAACATCCTTCTGGCGTAATGACCCTTTCGGCGGCACATCCAGTGTATTGCTG
CCCGTTACGTGAACGAGAACCCATTTTGCGTCTGGCGAAGTCGGCACTGGTGACGGTCTATCCATTACCT
GACACCCGCCTGTTGATGGTGGTTAATATACACGCCGTCAACTTCAGTCTGGGCGTGGATGTCTATAGTA
AGCAGTTACTTCCTATTGGCGATCAGATAGCTCACCACAGCGGCCCGGTCATTATGGCGGGAGATTTCAA
TGCCTGGAGCCGTAGAAGGATGAACGCGTTATATCGCTTTGCGCGGGAAATGTCGCTGCGCCAGGTGCGT
TTTACCGATGATCAGCGCCGTCGGGCGTTTGGTCGCCCGCTCGATTTTGTTTTCTACCGTGGTCTGAACG
TCAGTGAAGCTTCTGTACTGGTTACGCGCGCTTCCGATCACAATCCGCTACTCGTTGAATTCAGTCCCGG
CAAGCCTGATAAATAAGGTATGTCAGGTCTGCCACAGGGCAGACCAACGTTTGGCGCTGCGCAAAACGTG
AGCGCGGTGGTGGCGTATGACTTATCTGCCCACATGCTGGATGTCGTGGCACAAGCTGCCGAAGCCCGGC
AACTGAAAAATATCACCACCCGCCAGGGATATGCCGAAAGTCTGCCATTTGCCGATAACGCATTTGATAT
TGTTATCAGCCGTTATTCTGCCCATCACTGGCATGATGTTGGTGCAGCACTGCGAGAAGTGAATAGGATA
TTGAAACCTGGCGGTAGGCTGATTGTGATGGACGTAATGTCTCCGGGTCACCCAGTGCGCGACATCTGGT
TACAGACGGTAGAAGCATTACGCGATACCTCTCACGTACGAAACTACGCCAGCGGTGAGTGGTTGACGTT
AATCAATGAAGCCAATCTGATAGTTGATAATTTAATTACAGATAAGTTACCGCTGGAATTTTCTTCATGG
GTCGCGAGAATGCGTACGCCAGAAGCGTTAGTAGACGCTATTCGCATTTACCAACAGAGCGCATCGACAG
AGGTGAGAACGTATTTTGCCTTGCAGAATGATGGCTTTTTCACCAGTGATATCATCATGGTAGATGCACA
TAAAGCGGCATAAATAAAAAAGGCACCGGGGGAATCGGTGCCTTTTTATTATCTGGTTTGTCAGGAATCT
GGCATGTTGTTGTTTTTCACAAACAACGTCAGCTTATCGCCTGGTTGCAGATTCGCAGTGTCGCTGTTCC
AGCGCATCACATCTTTGATGTTCACGCCGTGGCGTTTAGCAATGCTTGAAAGCGAATCGCCTTTGCGCAC
ACGATACGTAATGCTATCGCTGTTGTTTGCCAGTCGCTGTGCGCTACTGCCTGCACCAATCGTCAAACTT
TGGCCTGGCTTCAGCTTAGATCCGCGCAGTTTGTTCCACTGCTGCAAATCTTTGGTGCTTACGCCGAGAC
GTGAAGCGATACTTGAAAGCGTGTCGCCAGAGCGTACGGTGTAAACACGGCTGTTAAGCGGCGTATTGTC
GGCAACCAGCGTCGACTGTACAGCAGCAATTTCGCCTGAAGCCAGAGATTCACGCAGTTGATCTGCATGC
TTCTTTGGCACCATCACGTACTGCGGGCCACTTGCGCCCAGCGTGGAGCCTTTTACGCCAGCGTTGAATG
TCTTCAGCTTGCTGACGGAAATCCCCGCCATATCTGCTACCTTCGCCATTTCAACCGGGCTGCTCAGGTG
CACACGCGCCAGAGCACGGCTTTCATCGGTCGTTGGCAGACGTACGCCATAACGCTTGCTGTTTTTGAGA
ATATCACTCAATGCCAGCATTTTAGGCACGTACTGCTTCGTTTCCTGCGGCAACGGTAACGACCAGAAGT
CCGTGGATTTCCCACGCGCTTTGTTCGTTTTAATTGCCTTCATGACCCGACCTTCGCCGCTGTTATAAGC
CGCTACGGTCAGAAGCCAGTCGCCGTCAAACATTTTGTTCAGACGCTGCATCATATTCAGCGCGGCAGTT
GTTGAAGCAACAACATCGCGACGCGCGTCATAATTGCGGGTCTGTTTCAAACCATAATTGCGCCCCGTGC
TCGGAATGATCTGCCAGATGCCTGCGGCATTGGCGCCAGACGTTGCGTGAGGATCAAAAGCGCTCTCCAC
TATGGGTAGTAGTACCAGTTCCATAGGCATGTTACGTTTTTTAACTTGCCCTGCTATCCAGTACATATAC
GGCTCTGCCCGTAAAGTTACATCGTGGAGATAGCTCTTATTGCGTAAATATTTCTGTTTCTGTTCGCGAA
TCCGGTCATTTTCCGGAATTCCCATCTTTAGCTCGTCGCCAATGAAAGCCCACAAGTCACCATCTGGCGC
GATAGACGTCCCATCGTCCATCCATCGTGCCTGACTTGTAAACTTTGCTGCTTCCCCTTGACCAGCTGCA
GAAAGGCTCTGTGCGTGCTGTTGAACGTTGCCGGTACTCTGGCAACCCACGAGCAGGACAGAGGCGAGTA
ATATCGCTTTTGCCTTCATGTGTGTGTCAATAGTTGCTTAAAAGACGACCGATCATAACGGCGAACGGAG
CCGATGACAAGAAAGTTTTATCAGAACCTATCTTTCTTTGACCTTAACCATGCAAAACGCTCTTCAGGTT
GTTGCAATAATGTTTCTTCATTAATTACATTAATTAAATCAATATCTTCCGTTCTTAAAAAAACATTAAT
TTGCCGCTCATTTTTCAGAATTACGGGTAGTGTTATTTGATTTTTTGCCCGTAACTCCTTAACTTTACGA
TAATAATCATTTATGGACAAATCGTGCGGAAGAATACTCAAAGCAAACTTCATATTTGATAAGGTATATT
CATGAGCACAACATACCAATGTATCGTCAGGTAACGCACTTAACTTTTTAAGTGATTGATACATTTGTGA
TGCTGTCCCTTCAAACAACCGACCACACCCACCAGAAAACAGTGTGTCGCCGCAAAATAGATAAGGTTTA
CTGAAGTAACAGATATGTCCTAAAGTGTGACCCGGCGTAGCAATTACACTAAATTCATGCCCCAAAACGA
AGGCAGTTTCGCCATCTTTGACTACCTGTGTTGTTCCCTTATCTTGTGTCTCTTGTGGACCATACACCAC
AATTTGTGGAAACTTTTCCACCAGTTCTTTTACGCCGCCAACGTGATCGTGGTGATGGTGGGTGAGAAAT
ATGGCCTCCGGTTGCCAGTTATTGGCGGCAATGGCGTTTAATACTGGCTCTGCGTCTCCGGGATCGACAA
TCAGGCAGCGACCTGCTTCATCATTCAAAACCCAGATGTAATTGTCATCAAAGGCGGGAATACTGTTAAG
ATTCATAGATTACCTCTCAGTGTGAAACGGAAGGTTGTGATGAAACCGGCAAGAGTCCCTCAAACTGTCG
TGGCTCCTGATTGCTGGGGCGATTTGCCCTGGGGAAAGCTTTATCGCAAGGCGCTGGAGCGCCAGCTCAA
CCCGTGGTTCACTAAAATGTATGGTTTTCATCTGCTTAAGATTGGCAATTTAAGCGCAGAAATCAATTGC
GAAGCGTGCGCGGTTTCTCATCAAGTGAATGTTTCTGCGCAAGGAATGCCCGTCCAGGTACAGGCGGACC
CACTTCATCTTCCTTTTGCCGATAAATCCGTTGATGTTTGTCTACTGGCACATACATTGCCGTGGTGCAC
CGATCCGCATCGTTTATTGCGTGAAGCCGATCGGGTATTGATTGATGATGGCTGGCTGGTCATTAGTGGC
TTCAATCCCATCAGTTTTATGGGATTACGCAAACTTGTGCCGGTATTGCGCAAAACCTCGCCCTATAACA
GCCGGATGTTTACTCTGATGCGGCAGCTGGACTGGCTCTCTTTGTTGAATTTTGAAGTGCTACACGCCAG
CCGTTTCCACGTTCTCCCGTGGAACAAACACGGAGGAAAACTATTGAATGCGCATATTCCTGCGCTTGGT
TGCTTACAACTTATTGTTGCCCGGAAACGGACTATTCCTTTAACGCTAAATCCGATGAAACAGAGTAAAA
ACAAGCCACGAATTCGCCAGGCGGTTGGAGCCACCCGGCAATGTCGTAAACCACAGGCTTAAACTTCAAC
TTGGTAGCCTGTATCTTCCAGTGTGGGATTCATCGCCGCGGCACGAGCCAGTTCATCACAGCGTTCGTTT
TCCGGGTGTCCGGCATGGCCTTTAACCCATTCCCATTTGATTTGATGCTGCCCCAATGCAGCATCAAGAC
GTTGCCAGAGATCGACATTTTTTACTGGTTTTTTGTCTGCGGTTTTCCAGCCACGTTTTTTCCAGTTATG
GATCCACTGGGTGATACCCTGGCGGACATACTGGCTGTCGGTACTCAAAATGACTTCGCAATGTTCTTTT
AACGCCTCCAGCGCGACAATAGCGGCCATCAACTCCATACGGTTGTTGGTGGTGCGGGTGTAGCCAGCGC
TAAAGGTTTTCTCGCGTCCGCGATAGCGTAAAATAGCGCCGTAACCCCCAGGTCCTGGATTGCCCAGACA
CGAACCATCGGTGAAAATTTCTACCTGTTTAAGCATCTCTGGTAGACTTCCTGTAATTGAATCGAACTGT
AAAACGACAAGTCTGACATAAATGACCGCTATGAGCACTGCAATTACACGCCAGATCGTTCTCGATACCG
AAACCACCGGTATGAACCAGATTGGTGCGCACTATGAAGGCCACAAGATCATTGAGATTGGTGCCGTTGA
AGTGGTGAACCGTCGCCTGACGGGCAATAACTTCCATGTTTATCTCAAACCCGATCGGCTGGTGGATCCG
GAAGCCTTTGGCGTACATGGTATTGCCGATGAATTTTTGCTCGATAAGCCCACGTTTGCCGAAGTAGCCG
ATGAGTTCATGGACTATATTCGCGGCGCGGAGTTGGTGATCCATAACGCAGCGTTCGATATCGGCTTTAT
GGACTACGAGTTTTCGTTGCTTAAGCGCGATATTCCGAAGACCAATACTTTCTGTAAGGTCACCGATAGC
CTTGCGGTGGCGAGGAAAATGTTTCCCGGTAAGCGCAACAGCCTCGATGCGTTATGTGCTCGCTACGAAA
TAGATAACAGTAAACGAACGCTGCACGGGGCATTACTCGATGCCCAGATCCTTGCGGAAGTTTATCTGGC
GATGACCGGTGGTCAAACGTCGATGGCTTTTGCGATGGAAGGAGAGACACAACAGCAACAAGGTGAAGCA
ACAATTCAGCGCATTGTACGTCAGGCAAGTAAGTTACGCGTTGTTTTTGCGACAGATGAAGAGATTGCAG
CTCATGAAGCCCGTCTCGATCTGGTGCAGAAGAAAGGCGGAAGTTGCCTCTGGCGAGCATAAATACCTGT
GAAAGGCGCTAAAAATAGCGACTTGGGCGATTTTTGCAGCAAACGATTCAAAAGATGAGAAAAACCGTTG
ACGAAGGTCGAGGCAATCCGTAATATTCGCCTCGTTCCCAACGGAACACAACGCGGAGCGGTAGTTCAGT
CGGTTAGAATACCTGCCTGTCACGCAGGGGGTCGCGGGTTCGAGTCCCGTCCGTTCCGCCACTATTCACT
CATGAAAATGAGTTCAGAGAGCCGCAAGATTTTTAATTTTGCGGTTTTTTTGTATTTGAATTCCACCATT
TCTCTGTTCAATGATTTTACTCTGGCGTAGGTGCGTGATTCTCGCTTGTTGTCTCATTCATTAAAATTCA
ATAATGATATCGAACCATTCAGCTTAAATATATTTCTAGAGAATAAATTTATATTGATTAAATGAATGTA
TATTTCAAATTGATTTTGTTTGTTATTATTTAAGTGAGGTATATAATTAGAGTCCGTTATCAATGCTAAA
TATTCTAATCATTATGACAGGCGAGGGAGTGTCCAATTATGAATTCAAAAAAGCTTTGTTGCATATGTGT
GTTATTCTCGCTGCTTGCAGGATGTGCCTCTGAATCTTCTATTGATGAAAAGAAGAAAAAAGCTCAAGTC
ACACAAAGTAATATTAATAAAAACACTCCCCAGCAACTGACAGACAAAGATTTATTCGGTAATGAAACCA
CTCTGGCCGTATCCGAAGAGGATATTCAAGCTGCGCTTGATGGAGATGAGTTCCGCGTTCCCCTTAATTC
TCCTGTAATACTTGTTCAATCCGGCAACCGCGCACCGGAAACCATTATGCAGGAGGAGATGCGAAAATAT
TATACTGTTTCCACATTCTCTGGTATCCCGGACAGGCAAAAGCCTCTGACTTGTAACAAAAACAAAGATA
AAAATGAGAACGAGGATGTTGCCAGTGCTGAGAATATGAACTGGATGCAGGCACTGCGTTTTGTGGCTGC
AAAAGGACATCAGAAAGCGATTATTGTTTACCAGGATATGTTGCAGACAGGAAAATATGACTCTGCGCTG
AAATCAACAGTATGGTCCGACTATAAAAATGACAAACTCACTGACGCTATCTCCCTGCGCTACCTGGTAC
GTTTCACGCTGGTGGATGTGGCAACAGGTGAGTGGGCTACCTGGTCGCCGGTGAATTATGAATATAAAGT
GCTTCCACCATTGCCCGACAAGAATGAAGCCAGTACGACTGATATGACAGAGCAGCAAATCATGCAACTT
AAGCAAAAGACCTATAAAGCGATGGTAAAAGATTTGGTTAACCGCTATCAATAATAAATTATATCTGCCG
CCAGGAATTTCTGGCGGCAATAATACAAAATTCTTTGCATAAGAAATTTTTCTTGACAAAGACAGTGCAA
GAAAGGACATGGAATCCGGAGTTAAAAACTGTTTGTTTTAGAATATTTAATTATTTAACTGCTGAATCTT
CCTTGCGAGAAATATATCCATTATTACATTTCATGCCATTTTTAATATAGATTGCTCCTGGGAAAATTCC
CGTATTATTACCGCAGGGGTGATAATTAGTATTGACATATCCTGTGACAAAAGGAGCTATTAAAGGTGCT
ATTACGATAGCTATTAGTAAAAATATAAGAGTTAGCTGTATTGTTATGTCTGTGGCGAAATTGACTACCT
TCGTTTTTTTGATTAAGAATGATTTTATTATCGTAAGTAAAATTACATGAATATTTAAAAAGGAAAACGA
CATGAAACCGAAGCACAGAATCAACATTCTCCAATCATAAAATATTTCCGTGGAGCATTTTATTATTGAA
TATAGAGGTTTAACTCCGGTAAAAAACAAAGAAGCATTGAATGCAGGGAAAAATAATATGGCCATAAAAA
ACATCGAAAGAAACTCTTTTAATTTAACATGTAAACGCATGGTTAATCCTCATATCACGGGTGGAGTGTT
AAGAACATACATAAATGGAGTCATGTTTTCCCTTTTCCATTTATCAAGTTCCTGTTGCCGTTTTAGTCCA
TCTCTAATTGCATATTTTAATTTTTCTGATAAATGGCATTGAGCATCGATTTCATTTAAAACAACTGTAC
ACACTATCCCTGTCAGTAAAATTGCTCCTCCGACAAGAATTACTGGAAAGCCAAAGCTAACACAGGCAAA
AGAAGCCAGACTTCCAATAGCGGTTGCAACACCACCGGCTATAACTGCTTTGGCCACATCCATTGAAAAA
TCGCCAAGAAAATTAACCAGATCTCGCTCTGAACTCATAATAAATTCTATGGTTCTGCTGATTTAACCGC
AGAGAAGTTCGCCACAGCAATCCGAAACCACTGGCACGTGGAGAATAAGCTGCACAGGCGTCTGGACGTG
GTAATGAATGAAGACGACTACAAAATAAGAAGAGGAAACGCAGCAGAATTATTTTCAGGGATACGGCACA
TTGCTATTAATATTTTGACGAATGAGAAGGTATTCAAGGCAGGGTTAAGACGTAAGATGCGAAAAGCAGC
CATGGACAGAAACTACCTGGCGTCAGTCCTTGCGGGGAGCGGGCTTTCGTAGTAATACCCCGACTCTCCC
CGTCCTTAAACACAACCCCCACTCACCACAACCTAAACTCATCCGCATCCTGCCATGCCGGAAACTTTTC
TCTATATTCCCGCAATGCTGCCATCGACAGCTCCGCATCAATGCGCGTTGCCTGATGCGCGTCGGCAGTA
GCGATAATCTCTCCTTGCGGATTAATCACCCGGCTGTCACCGCGATAATGGCAGCCGTTGCCATCGCTGC
CGACGCGATTGCATCCCGCCACATACGCCTGATTCTCAATCGCGCGGGCCGTCAGCAATGCCTGCCAGTG
CAGAGAGCGCGGAGCAGGCCAGTTGGCGACGTACAGGGCGAGGTCATAATCGTTGAGATTGCGCGACCAC
ACAGGAAAACGTAAGTCGTAGCACACCAGCGGCAAAATACGCCAGCCGCGCCATTCCACAATCACTCGCG
CATTGCCCGCTTTATAATGTAGATGCTCATCTGCCATGCGGAACAGATGACGCTTATCATAAAAATGTAC
CGTGCCGCCCGGCTCAACCAGCAAAAAGCGGTTAACCGAACCAGACTCCGTTTGTAATGCAACACTGCCT
GCAATCAGCGCATTGCACTGCTGCGCCTTAGCTGTCATCCAGTTCACTACGTCATCTTGTGCTAGCGACG
AAGCTGCCGCTTCCATGGCAAAGCCGCTGGTAAACATCTCCGGTAGAACGATCACATCGCGCCCGGTAAT
ACCTTCCAGTTGACGATCAAAATGACGCAGGTTGGCAGGACCATCCATCCACACCAGTGGTTGCTGCAAA
AGCGTAATCTTCAAACCAGGCACGGTGTACAACTCCTTTATGCGAAGGGTTTTATAACTTTAACACCTTA
TCAGGCAGTTGCCTTAGCGCAGAATAAATTGATAACAAATGCTGATATTGGAAATATCTGATTTGCAAAT
TATCGTGTTATCGCCAGGCTTTAGGAGGTTAATAACATGGGCAGGATAAGCTCGGGAGGAATGATGTTTA
AGGCAATAACGACAGTCGCCGCTCTGGTCATCGCCACCAGTGCAATGGCGCAGGATGATTTAACCATTAG
CAGCCTTGCAAAGGGCGAAACCACCAAAGCTGCATTTAATCAGATGGTACAAGGGCATAAGCTGCCTGCC
TGGGTGATGAAAGGCGGTACTTATACTCCCGCACAAACCGTAACGTTGGGAGATGAGACGTATCAGGTGA
TGAGCGCGTGCAAACCGCATGACTGTGGCTCGCAACGTATCGCTGTGATGTGGTCCGAGAAATCTAATCA
GATGACGGGGCTGTTCTCGACTATTGATGAGAAAACGTCGCAAGAGAAACTCACCTGGCTGAATGTGAAC
GATGCGCTTTCGATTGATGGTAAAACGGTGTTGTTCGCGGCGTTGACCGGCAGCCTGGAAAACCATCCGG
ATGGCTTTAATTTTAAATAATTAGCGGATAAAGAAACGGAGCCTTTCGGCTCCGTTATTCATTTACGCGG
CTTCAACTTTCCGCACTTTCTCCGGCAACTTTACCGGCTTCGTCGCCAGCTCTTCCGGATCAAAGTCATC
AACGTTAATACTGCGCAGACGGCTTTCTTCAGCTTTCACCAGAATAGCGGCTTCATCTTTATCAATCAGC
CCCTTCACCAGCGCGTTGTGCGCCAGTTCATCCAGACGGGTAAACGGCAGGTTTTTACCCAGCTCTTTAC
AGATCCGCTGATGAATTGGGTCGGCGGCAATCACATCCACCAGCGCCTCTTCCAGCAAGCCAACCGGATT
ATGCTCGCTCGGCGTCAGGTACTGACCGCGACCAATGCGGGAACGGGTGGCGTTCGGCACTTGTAAAATC
TTCGCCACTTTATGATCCAGCTTGTCAGAAGGTGCCAGATAATGACGTCCGGTCGGGAAGATCACCACAT
TCAGCAGCCCGGCAACCACGCGGTTCGGGAAGTTTTGCAGTAAATCATCCATCGCCTGTTCAGCCTGATA
CAGCGCATCTTGTACGCCCCAGTGCACCAGCGGCAGGTCGGCTTCATTACGGCCTTCGTCGTCATAACGC
TTCAGCACGGCAGAGGCGAGGTAGAGCTGGCTTAAAATATCCCCCAGACGGGCCGAGATGCGCTCGCGAC
GTTTCAGGCTGCCGCCCAGCACTGCCATCGAGACATCAGAAAGCAGGGCGAGGTTGGCGCTCAGGCGGTT
CAGGTGCTGATAGTAGCGTTTAGTGGCATCGCCGGTTGGCGTGCTGCTGGTTAAACCGCGCGTCAGGCCC
AGCCAGAAGCTGCGAACTTTGTTGCTACCGACGTGACCGATATGTTTGAACAACAGTTTATCGAACGCGT
TGACGTCATTGTTCTTCGCCGCTTCCATCTCTTCCAGCACGTACGGATGGCAACGAATCGCTCCTTGTCC
GAAGATCATCATGCTGCGGGTCAGAATGTTAGCCCCTTCAACGGTGATGGCAATCGGTGCGCCCTGGTAA
GCACGCGCCAGGAAGTTGCTTTGCCCGAGCATAATGCCTTTACCGCCGGTAATATCCATCGCATCAATAA
TCGACTGCTGCCCGCGGTGGGTACAGTGATACTTAACGATAGCCGACAGCACGGCAGGTTTTTCGCCGAG
CATAATGCCGTAGGTAATCAGCGATGCCGCAGCATCCATCACGTAGGCATTACCGGCAATACGCGCCAGC
GGCTCTTCAATCCCTTCCATCTTACCAATAGAGATTTTGAACTGACGGCGAATGTGAGCATACGCGCCGG
TTGCCAGCGCTACCGATTTCACGCCGCCGGTTGAGTTGGAAGGCAGGGTGATGCCGCGGCCTACCGAGAG
GCACTCCACCAGCATCCGCCAGCCTTGCCCGGCCATTTTCGGCCCGCCGATGATGTAATCGATCGGCACG
AAGACATCTTTACCGCGCGTCGGTCCGTTCTGGAACGGTACGTTCAGCGGGAAGTGGCGACGACCAATTT
CCACGCCCGGCGTGGTGGTTGGGATCAGCGCACAGGTAATGCCTAAATCTTCTGCACCGCCGAGTAATTT
TTCCGGGTCGGAGAGTTTAAACGCCAGCCCAAGCACGGTCGCAATCGGTGCCAGCGTAATGTAGCGTTTG
TTCCAGGTCAGACGCATCCCCAGCACCTGCTGGCCCTGCCATTCGCCCATGCAGACAATCCCGGTGTCCG
GAATCGCGCCCGCATCGGAACCCGCTTCCGGGCTGGTCAGTGCAAAGCAGGGGATCTCCTGACCACGCGC
CAGACGCGGCAGATAGTGATCTTTCTGCTCGTCAGTGCCGTAATGTTGCAACAGTTCGCCCGGGCCTAAT
GAGTTTGGCACGCCGACGGTAATCGCCAGGATCCCGCTCACGCCGGAGAGTTTTTGCAGCACGCGAGACT
GGGCATAAGCCGAGAACTCCAGCCCGCCGTACTCTTTTTTGATGATCATCGCGAAGAAACGATGCTCTTT
AAGGTACGCCCACAACTCCGGCGGCAGATCCGCCAGCTCATGGGTGATCTGGAAATCATTCGCCATCCGG
CAGGCTTCTTCTACCGGGCCGTCGAGAAACGCTTGCTCTTCGGCGGTCAGGCGCGGCTGCGGATAGTTAT
GCAGCTTTTTCCAGTCCGGCTTGCCCTGGAACAAGTCGCCCTCCCACCAGGTGGTGCCCGCATCAATCGC
TTCTTTCTCAGTGCGCGACATCGGCGGCATCACCTTACGGAAACCGCGAAATACCGGCGCGGAAATCATC
GACTTACGCATAGGCGCAAAGTTAAATGGCACGAGGATAATGGCCAGAGGCACCAGTACCCACGCCGACC
ACAGACCAGCAACGCCGAGGGCGGCTGTCCAGGCGAGCAAAATCAGACTGCTGATAAATAAGCTCACGCG
GTGATAGAACAACGCGCCGAGCAGGACAACCGTAGCGAGAATACTCAAAATCATCATAACGAAAAGCCCC
TTACTTGTAGGAGGTCTGACCACTTGTGATGATATGGTTGTAGTGGATGTAAAAACATTTAGCAATATGT
TTACAATATAATTACAACAAAGCTCACATTGTTGCTGTTTTTATCCGCACTTCAGGTCAAAAAGTCCTGG
TCATAGCACCTGCCCGTACTTCTCGCTTTTGGCGGTATCCGGTACACTGCATTTTGTCTATTACATTTAT
GCTGAAGGATATCCTCATGTACCAGGATCTTATTCGTAACGAACTGAACGAAGCGGCGGAAACGCTGGCT
AACTTTTTAAAAGATGACGCCAATATTCACGCCATTCAGCGCGCGGCGGTCCTGTTAGCAGACAGCTTTA
AAGCCGGTGGCAAAGTGCTTTCCTGCGGCAACGGCGGTTCCCATTGCGACGCTATGCACTTTGCCGAAGA
GTTGACCGGTCGCTACCGTGAAAACCGTCCGGGCTACCCGGCGATTGCTATTTCTGACGTTAGTCATATT
TCCTGCGTCGGTAATGATTTCGGTTTCAATGATATTTTCTCCCGCTACGTTGAAGCGGTAGGTCGCGAAG
GCGATGTACTGCTGGGGATCTCCACCTCCGGTAACTCTGCAAACGTGATCAAAGCGATCGCAGCGGCGCG
TGAGAAGGGAATGAAAGTGATCACCCTGACCGGTAAAGACGGCGGCAAAATGGCTGGCACGGCGGATATC
GAAATTCGCGTACCGCACTTTGGTTATGCCGACCGCATTCAGGAGATTCACATTAAAGTGATCCATATCC
TGATCCAGTTGATTGAAAAAGAGATGGTTAAGTAAGTCTGGCGTAGGCCGGATAAGACGTTTACGCCGCA
TCCGGCATTTGTGCGCTGATGCCTGATGCGACGCTGACGCGTCTTATCATGCCTACAAATCTGTACGCGA
ACCGTAGGCCGAATAATGCGTTCACGCCGCATCCGACCTGAAAATTCTTAAATCAATCTTCGCCGGGGGC
CATGCGCTCCCGCTGTTGTGGAGGTTACCCATGTGCGAATTGCTCGGGATGAGCGCCAACGTCCCTACCG
ATATCTGCTTTAGTTTCACCGGGCTTGTACAGCGTGGTGGTGGAACCGGGCCACATAAAGATGGCTGGGG
CATTACCTTTTACGAAGGTAAAGGCTGTCGCACATTTAAAGATCCACAACCCAGCTTTAATTCCCCCATC
GCCAAACTTGTCCAGGACTACCCGATAAAATCCTGTTCGGTGGTGGCTCATATTCGCCTGGCTAATCGGG
GCGAGGTGGCGCTGGAAAATACTCACCCATTTACCCGCGAGTTATGGGGGCGTAACTGGACTTATGCCCA
TAACGGACAACTGACGGGCTACAAATCACTGGAAACCGGCAACTTCCGCCCGGTAGGCGAAACCGACAGC
GAAAAAGCCTTCTGCTGGCTCCTGCATAAATTAACGCAGCGTTACCCGCGCACACCGGGCAACATGGCGG
CGGTATTTAAATATATCGCCTCACTGGCGGATGAACTGCGGCAGAAGGGCGTTTTCAACATGCTGCTTTC
GGACGGGCGCTATGTAATGGCGTATTGCTCGACTAATTTACACTGGATCACCCGCCGCGCGCCGTTTGGC
GTGGCAACGTTGCTGGATCAGGATGTGGAAATCGACTTCAGCTCGCAGACCACACCGAATGATGTGGTCA
CGGTGATTGCAACACAGCCGCTGACGGGCAATGAAACCTGGCAAAAGATTATGCCAGGCGAATGGCGCTT
ATTTTGCCTCGGGGAGCGTGTAGTTTGATGCCAGTTGTGGCTGCACAACTTCGTGGCTTAACGGCTTGCT
GACCACGTAACGACCATTGACCACAGAAACGGTTGGTGGCTTACGGGTTTGCTCAAAGTAGTCGTAACCC
GGCTTCAGTTGCTCCCAGAAGTCCTTAAAGTTGGAATATTTATGGCGCTTCATATTGGCGTCGGTCATGC
GGAACGGGTAAATACTCACTTGCACGCTCGGCTGACCAAACACCAGCGCACCAGTAACGAACTGGAATAT
CTCATCAATACCCTGATTGGTCATTGCGTAGCAGCCGATGGAAACACAATCGCCGTGGATCATCAGGTAT
TTCCCTTCATAACCATGCGCACGGTCATAGGCATTGGGGAAACCAATATTAATCGCTTTGTAGTAACGGC
TGTCTGGTTTTAACTGATTACGCTGGACGCTATAAAACCCTTCCGGGCTTTTGAAATCGCCCTGACGCTG
TTTTGGCCCTAAGCCGCCGGAATATTTACAGATTTTATAGCTGTCGAGCAGTTGATATTGCTCGCCCATT
TTGACGTAGAGATCGAGCGTACGTTCTTCCTTGAAGATCTGGATGTAGACAGGGGATCCCATCAACTGCT
GCTTATACTCTTTGCTCACAGGCGTGGTAGAGCTACTGCTGCCCAGCAAACCGGCAAATGAAACGCACGG
GATCAACAACATCGCAAGAATTAATGCGATTTTACGCATACTGCTTATTCCTTGATAAAACGGTTACACA
CGCCAGGACGGCAAAATGGATCCCAAATCGGAATAGTCTGGATTTGGAAGGCTCACATTATCACCAAAAG
AGTTTTACGCAAGCCTGTCGGCGCAGGGTTTACAAATTTCATCGGAAGCGGGCTTTACCCAAAGAGCGCC
GCGTGAGTTCCAGTTCTCTCAAATCGTAAAAGTTTATCGGTAAGTTTGTAAATCAGGATCCAGTCCGGTT
CGACATGAGCATCGCGATAACCTTTCCATGAACCTTGCAGCGGGTGGTCTTTATAAACAGCTGGAAGCGG
TAAAGTATTATTGATAAGAAGCGTCATAAGATATTTCAATTTATTCATATCCTTATGACGCTTTTGTGCA
AGTTTTACATCCTTTGAATATTGTCCCGAGTATTCAATATCCCTTTGAATCATATTTAAATTCCTAATTT
ATCAAATAAATCATCGGCGTCTTTGGCCTTATGAACATCAATGCCAGCTTCGCTGTTTTTGATTGATTGA
ATGGTTAATTGATTAGGCTCGCGTAAATCAAACGGCAATGCCTTTTCACGCGCGACCTTTGTGAGGGTTA
TGCGAACCAGGTCAGAGATGGTCAGCCCCATCCCGGCCAGTACGTCCGCTGCCTGATTCTTCAGATCTTC
ATCGATTCGGGCGCGAACAAACGCGTTAGCAGCCATTGGGGTATCTCCTGTGCTGTATATTTATTCAGCT
TGAATTGTAGCTCAAATGAGCAACAGCGACAATCCATGAGTAATTTAATAAACGGATGTTTTTACATAAT
TAACTGAAATATATATGTTAATTTTATAATAATGGTTTATTAAGTTTGTTCAGAAACGATCCGGGATACA
CTGCAACATTAAAGCATGACCAGCCATTATTGAGTATGTCCTTGCCGTCGATTCCATCCTTTGTATTGTC
TGGATTACTGTTGATTTGTTTGCCGTTTTCTTCATTTGCCAGCGCCACCACATCACATATCTCTTTCAGC
TACGCCGCCCGCCAGCGGATGCAAAACCGTGCGCGTTTATTAAAACAGTACCAAACTCATCTGAAAAAGC
AGGCCAGCTATATTGTGGAAGGCAATGCCGAAAGCAAAAGGGCGCTACGCCAGCACAACCGGGAGCAGAT
AAAACAGCATCCAGAATGGTTTCCTGCTCCGCTCAAGGCGAGTGACAGACGCTGGCAGGCGCTGGCGGAA
AACAACCACTTTTTAAGCAGCGACCATCTGCATAACATTACCGAAGTGGCGATTCACCGCCTGGAGCAGC
AGCTTGGCAAGCCTTACGTCTGGGGCGGTACGCGGCCTGATAAAGGCTTTGACTGTAGCGGGTTGGTTTT
TTATGCCTACAACAAGATCCTTGAGGCTAAGCTCCCGCGCACGGCCAATGAGATGTACCACTATCGCCGG
GCAACGATTGTGGCGAACAACGACCTGCGCCGGGGAGATTTGCTGTTTTTCCATATCCACAGCCGCGAGA
TAGCCGATCATATGGGCGTGTATTTGGGCGATGGGCAATTTATCGAGTCGCCACGTACCGGCGAAACCAT
TCGGATAAGCCGATTAGCCGAACCTTTCTGGCAGGACCATTTTTTGGGCGCGCGCAGGATTTTGACGGAA
GAGACGATTTTGTAGGACGGATAAGGCGTTTACGCCGCATCCGGCAGTTGTACGCAGGTGCCTGATGCGA
CGCTGGCGCGTCTTATCATGCCTACGAGCCCGCGAATATTTGCGAGCCGCTTTCCCGATATAAAACAACC
TCATTGCCAACCTTTCCTTTTCTTCTTACCGTTGAGAAAAAGGAGTCGCCATGTCTGAATATCGTCGTTA
TTACATCAAGGGGGGAACATGGTTTTTCACGGTGAATTTACGAAATCGTCGAAGCCAACTTTTGACCACC
CAGTACCAGATGCTCCGTCACGCCATTATTAAAGTTAAGCGAGACAGGCCTTTTGAAATCAACGCCTGGG
TCGTTTTGCCAGAGCATATGCACTGTATCTGGACATTACCTGAAGGCGATGATGATTTTTCCTCGCGCTG
GCGGGAAATTAAAAAGCAATTTACCCATGCTTGTGGATTGAAAAATATCTGGCAACCACGTTTTTGGGAG
CACGCCATCCGCAATACCAAAGATTATAGGCATCATGTTGATTATATTTATATAAATCCAGTAAAGCATG
GTTGGGTAAAGCAAGTGAGTGATTGGCCATTCTCAACGTTCCATCGCGATGTCGCGCGAGGGTTATATCC
CATCGATTGGGCGGGGGACGTAACGGATTTTAGTGCCGGGGAGCGTATCATTTCATAATTGTGCGCAGAT
GCCTGATGCGACGCTAGCGCGTCTTATCATGCCTACAAACTTGTGCCGGATCGGTAGGCCGGATAAGGCG
TTTATGCCGCATCCGGCAGTTATGCGCAGATGCCTGATGCGACGCTGGCGCGTCTTATCATGCCTACAAA
CTTGTGCCTGAACGGTAGGACGGATAAGGCGTTCACGCCGCATCCGGCAGTTGTGCACCAATGCTGGATA
CTTACATCAACGCCCCCATAATCTTCAACTCCAGCTCATCCGGCACTTCGTTATACGACAGCACATGCAG
CCCCGGCGCAAACAACCTTGCATAACGCGCCAGCAAAGGGCGCAGCTGCGGTGGCACCAGCAGCACCGGG
TCTTTCCCCGCCGCTTTCATCTGCTCTTTCACCTGTGGCATCGTACTCTGGAACTGGTTGAGCATATTCG
GATCGACCGGCACGCTGTCGAGCATCACTTTCCCGCCCTGTTGCGCCTGATTCACCACGTTGGTCAGCAG
ATTTTCCAGCTCATTATTCAGCGTATACACCGTCAGCTCCTGCTTGCGAACGAACGGATGGGTAATGCTG
CGCCGCAATGCCAGGCGCACATCGGCCGCCAGCAGAATATGATCTTTCGTCACCGTGCTACTGGCGACCA
GCACGGTGGCGATGGTGACGATATCGCGCAGGGAAACGCCTTCGGTCAGCAGCGCCCGGTACACTTTCAG
CAACTGGCTGTAATTGAGCGCCGCGCTCAAATCTTCCGCCAGACGCGGTGCCGTCGACGATAAACGGTTA
TGCAACTGCGTAATATCATCATAGTTAAACAAATCAGGAATATAGCTGCGCACAATCTTATTTACATGGG
TAGCGATCACGCTGGCGCTGTCGATCACCTGATACCCCATATTCAGCGCCTTCGCTTTCTGCGCCGCCTG
GATCCAGGTGACCGGCATCCCGTACGCCGGGTCGTTCCCCTGCACGCCGTCAATCTCGCCGTAGGTTTCG
CTGGAGGGCAGGGCCATCAGTTTATCCGCCGGAATATCCGCTTCATCAGCCTTTATGCCGTTGATGAAAA
TGGCGTACTGACTGGGCTTAAGGCGGAAGTTTTCCCGAATGCGGATCTCCGGCAGCAGCACGCCGTTGCC
GTCAGAAATCACCTGCCGCACGCCGCGAATCCGCTGGGTGAGCGGGTTACCCTGTGCTTTGTCCACCAGC
GCCACCAGTTTGTAACCGAGGCTTAAACTGATAGGCTCGATCAGCGGAATGGTTTCCCAACTGACCTGCT
GCTCGCTGGTTTCGGTGATGGTGCGGGTCAGCGTTTCGAGGCTTTTCTCTTCCGCCTCCGCCGCCAGCGG
CTGTTTGCTCATCCGCCAGCCGGTAAAACCAAGCAGGGCGCTGAACAGCAAAAACGGCAGGTGCGGCATT
CCCGGTACCACCGCCAGCACGAACATAATCCCGGTGGCGGTGTAGAGCACCGACGGGCTTGCCAGCAGCT
GGTTACGCACGTCATGGGCGATATCGCCGTTGTCGCTGACGCGGGTGACGATAATCGCCGCCGCGGTGGA
GAGCAGCAGGGAAGGGATCTGCGCCACCAGGCCGTCGCCGATGGTCATCAGCACATACTGCTGGAAGGCA
GCATCGGCGCTCAGGTTGTATTTGAAGATCCCGATACAGACGCCGCCGATCAGGTTGATCGCCAGAATCA
TCATCCCGGCGATGGCGTCCCCGCGCACAAACTTCGATGCCCCGTCCATCGCGCCGTAGAAATCGGCCTC
GCTGGCAACATCTTTACGCCGGGTTTGCGCCTGCGCCTGGTTGATCAATCCGGCGTTAAGATCGGCGTCA
ATCGCCATCTGTTTGCCGGGCATCGCGTCTAAGGTAAAGCGGGCAGAAACCTCGGAAATACGCTCGGCCC
CTTTGGTGACGACAATAAAGTTGATTGTCAACAGCGTCAGTAAATCCGAGCGTGAAAGCATTATCGCCGC
GCTGCACGGGCAGTCGATTTTTAACGGTGGTGGGCTGTCGCCGTTAAATAAAATCAGCCCGTCTCATCCG
CCAAAACCTGCCACCGTGGCGGTGCCGGAAGAGACGGAGAAAAAAGCGCGTGATGTGAATGAGAAAACGG
CGCTGCTGAAGAAGAAATCCGCCACCGAGCTTGGTGAGCTGGCAACCAGTATCAACACCATTGCCCGTGA
TGCGCATATGGAAGCGAATCTGGAGATGGAGATTGTTCCCCAGGGATTACGCGTGCTGATTAAAGACGAC
CAGAACCGCAATATGTTTGAACGCGGCAGCGCGAAGATTATGCCGTTCTTTAAAACGCTGCTGGTGGAGC
TCGCGCCAGTGTTCGACTCGCTCGATAATAAAATTATTATTACCGGGCATACCGATGCGATGGCCTACAA
AAACAATATCTACAACAACTGGAACCTTTCGGGTGACCGCGCGCTTTCGGCTCGTCGGGTGCTGGAAGAG
GCCGGAATGCCGGAAGATAAAGTGATGCAGGTAAGCGCAATGGCGGACCAGATGCTGCTGGATTCCAAAA
ATCCGCAAAGCGCGGGCAACCGGCGCATTGAGATTATGGTGCTGACCAAAAGTGCGTCCGATACGCTGTA
TCAATACTTTGGTCAGCATGGGGATAAAGTGGTGCAGCCGCTGGTGCAAAAGCTGGATAAGCAGCAGGTG
CTTTCGCAGCGAACGCGTTAAATGCTGAATCTTTACGCATTTCTCAAACCCTGAAATCACTGTATACTTT
ACCAGTGTTGAGAGGTGAGCAATGCGTAAAATCATTCATGTGGATATGGACTGCTTTTTCGCCGCAGTGG
AGATGCGCGACAATCCCGCCCTGCGCGATATCCCTATTGCTATTGGCGGCAGCCGCGAACGTCGGGGGGT
GATCAGCACCGCCAATTATCCCGCGCGTAAATTTGGCGTACGTAGCGCTATGCCGACAGGGATGGCGCTC
AAATTATGCCCACATCTCACCTTGCTTCCGGGGCGCTTTGACGCCTACAAAGAAGCCTCAAATCATATCC
GTGAAATCTTCTCGCGCTACACCTCGCGCATTGAACCGTTGTCACTGGATGAGGCTTATCTCGATGTCAC
CGATAGCGTCCATTGCCACGGTTCTGCGACCCTCATCGCCCAGGAAATCCGCCAGACAATCTTCAACGAG
CTGCAACTGACGGCGTCTGCGGGCGTGGCACCAGTAAAGTTTCTCGCCAAAATCGCCTCCGACATGAATA
AACCCAACGGCCAGTTTGTGATTACGCCGGCAGAAGTTCCGGCATTTTTACAAACCTTACCGCTGGCAAA
AATCCCCGGCGTCGGCAAAGTCTCAGCGGCAAAACTGGAAGCGATGGGGCTGCGGACCTGCGGTGATGTA
CAAAAGTGTGATCTGGTGATGCTGCTTAAACGCTTTGGCAAATTTGGCCGCATTTTGTGGGAGCGTAGTC
AGGGGATTGACGAACGCGATGTTAACAGCGAACGGTTGCGAAAATCCGTCGGCGTGGAACGCACGATGGC
GGAAGATATTCATCACTGGTCTGAATGTGAAGCGATTATCGAGCGGCTGTATCCGGAACTTGAACGCCGT
CTGGCAAAGGTAAAACCTGATTTACTGATTGCTCGCCAGGGGGTGAAATTAAAGTTCGACGATTTTCAGC
AAACCACCCAGGAGCACGTCTGGCCGCGGCTGAATAAAGCTGATCTAATCGCCACCGCGCGTAAAACCTG
GGATGAACGCCGCGGCGGGCGCGGTGTGCGTCTGGTGGGGCTGCATGTGACGTTGCTTGACCCGCAAATG
GAAAGACAACTGGTGCTGGGATTATGATGTATACTATTATGTATATTCTGGTGTGCATTATTATGAGGGT
ATCACTGTATGCATCGAATTCTCGCTGAAAAATCGGTCAATATCACTGAGTTACGTAAAAACCCAGCTAA
ATACTTTATTGATCAACCGGTTGCGGTTCTTTCTAATAATCGCCCCGCAGGATATCTCTTAAGTGCCAGC
GCATTCGAAGCGTTAATGGACATGCTTGCTGAACAAGAGGAGAAAAAGCCCATAAAGGCGCGCTTCCGTC
CAAGTGCTGCAAGATTAGAGGAAATTACACGCCGCGCTGAACAATATCTTAATGATATGACGGATGATGA
TTTCAATGACTTTAAGGAATAAGGATGCGGGTATTCAAAACAAAACTTATTCGCCTGCAACTTACAGCAG
AGGAACTTGATGCGTTAACGGCGGATTTTATTTCCTATAAGCGTGACGGTGTTTTGCCAGATATATTTGG
TCGCGATGCACTCTACGACGACTCCTTTACCTGGCCATTAATCAAATTTGAGCGAGTTGCTCATATTCAT
CTGGCAAATGAGAATAATCCATTTCCGCCACAGTTGCGCCAATTCAGCAGAACGAATGACGAAGCGCATT
TGGTATATTGTCAGGGGGCGTTTGATGAGCAAGCATGGTTGCTCATTGCCATTCTGAAACCTGAACCTCA
TAAACTGGCTCGAGATAACAACCAAATGCATAAAATTGGGAAAATGGCAGAAGCGTTTCGCATGCGTTTT
TGAATTTATATTATGAATAACATACAAATAAGAAACTATCAGCCTGGCGATTTTCAGCAACTATGCGCTA
TTTTCATTAGAGCGGTTACGATGACCGCCAGTCAGCATTATTCACCACAACAAATTTCCGCCTGGGCGCA
GATTGACGAATCTCGCTGGAAGGAGAAACTCGCGAAATCACAAGTGTGGGTTGCGATCATTAATGCACAA
CCGGTTGGTTTTATTTCCCGCATTGAACATTATATCGATATGTTATTTGTTGACCCTGAATACACCCGCC
GTGGGGTTGCCAGCGCTTTGTTAAAACCTTTGATTAAGTCTGAATCCGAACTTACGGTGGACGCAAGCAT
AACCGCAAAACCCTTTTTTGAACGTTATGGTTTTCAGACAGTTAAGCAGCAGCGCGTTGAATGCCGGGGA
GCGTGGTTTACTAATTTTTATATGCGATATAAACCGCAACATTAAATCCAGCTTGCAATGAAAATAACGC
CCGCCTGGTATGTGCGCGTTTTCTGATTCCACAAACTGCAAGGAGGTAAATCATGACAAATCCTTTATCA
ATGACTCTTTGCAGACCTTTCCAGGATTAATTCTTTTTTTCTTGCCCTGGATTCGTCTGCCATTTCCTGA
TTTTTATATTTATATACTCTAAATAATTCGAGTTGCAGGAAGGCGACAAGCGAGTGAATCGCCAGGAGCT
TACATAAGTAAGTGACTGGGGTGAACGAACGCAGTCGCAGTACATGCAACTTGAAGTATGACGAGTATAA
ATGGAATGGTACATGGGCAAATATATTCGTCCCTTATCCGATGCGGTATTTACCATCGCATCTGATGACC
TGTGGATCGAGAGTTTAGCGATCCAACAATTACACACCACGGCAAATTTACCCAACATGCAGCGCGTAGT
GGGGATGCCAGATTTACACCCCGGACGCGGCTACCCGATTGGCGCAGCGTTCTTCTCTGTTGGTCGTTTT
TACCCGGCAAGACGTCGCGGTAACGGTGCTGGAAACAGAAACGGGCCGCTACTCTGACACACTGCGTTCG
GCGCTGGTTTCTCTCGATGGCGATAACGCATGGGCATTAAGCGAAAGCTGGTGTGGCACTATTCAGTGGA
TTTGTCCGAGTCCGTATCGGCCTCATCATGGGCGCAAAAACTGGTTTCTGGGCATTGGGCGTTTTACCGC
TGATGAGCAGGAACAATCGGATGCAATCCGTTATGAGACGCTGCGTTCGTCGGGGCCGGGCGGTCAACAT
GTCAATAAAACCGACTCGGCGGTACGCGCCACGCATTTGGCATCCGGTATTAGCGTGAAGGTTCAGTCAG
AGCGTAGTCAGCATGCTAACAAGCGGCTGGCACGATTGCTGATTGCCTGGAAGCTGGAGCAACAGCAACA
GGAAAATAGCGCGGCGCTGAAATCGCAGCGGCGAATGTTCCATCACCAGATTGAACGTGGCAACCCGCGA
CGGACATTTACAGGGATGGCTTTTATCGAAGGATAATGAAGGATGAAACTGCCGGAAGGCGATTAAACGC
CATCCGGCAGCAAATCAAATAATTACTTCGCCGGAATTTCTTTCAGCAGTTCAGTCAGCAGTGTCCAGTA
ATGACCTACGCTTTCGATGTGAACTTGCTCATCCGGAGAGTGTGGACCGGTGATAGTTGGCCCGATAGAA
ACCATGTCCATTTCCGGATACGGTTTTTTGAACAGACCACATTCCAGGCCCGCGTGGATAATCTGGATGT
TCGGCGTCTTGTTGAACAGGCGCTGATAGGTTTCACGTACCAGATGCATCACCGGAGAATTAGCGTCCGG
CTGCCAGCCAGGATATGCGCCTTTCGCTTCGGTTTTCGCGCCAGCCAGTTTACCCAGCGAATCCAGCATG
CTCACCACGTAGTCTTTACCGCTGTCGATCAGTGAACGGATCAGGCAGTGAATTTCTACGTTATTGTCAG
TCATGGTCACCACACCGACGTTCAGGGAGGTTTCAACCACACCTTTGGCTACATCGGAGTTACGAATCAC
ACCGTTCGGGGTGGCGTTCAGCAGACGAATAAAGGTATCGCGAGATTTCGCAATCAGGGCAGCTTTATCG
TTCGCTACAGAGTCCAGCAACAAGGCCAGATTTTTCTCTTTTTCTGCCAGCTCGTTTTTCAGGATCTCCT
GATAGGTATTCACCAGAGATTTCAGGACGTCGACTTTATCAGCTGCGACAGCAATGGTCGCAAAGGCTTC
ACGCGGGATGGCGTTACGCAGTGTGCCGCCGTTGAAATCGATAAGGCGCAGATCCAGTTCTTCCGCATGA
CCCGCCAGGAAGCGCACCAGCAGTTTGTTGGCATTACCCAGCCCAACGTGGATTTCCCCGCCGGAGTGAC
CGCCTTTCAGACCTTTTAAGGTTAACTTGAAGGTTTCAAAACCAGCTGGAACCGCTTCACGATCTAAATG
CAGGTTGGAGGTGAAGTCGATACCCCCCGCACAACCCATGTAGATTTCACCTTCTTCTTCGGAGTCGGTG
TTAATCAGAATATCAGCCTGCAACCAGTTGCCCTGTAAGCCGAACGCACCGTCCATACCGGCTTCTTCGG
TCATGGTCAGCAGCACTTCCAGCGGGCCGTGAACCACGTTTTCGTCAGCCAGAACCGCCAGCGCAGAGGC
CATACCAATGCCGTTATCCGCACCCAGCGTGGTGCCGCGCGCTTTAACCCATTCGCCATCAATATAAGGC
TGGATAGGATCTTTCGTGAAGTCATGCACGGTGTCGTTATTTTTCTGCGGCACCATATCGAGGTGGGCCT
GTAAGACGACCGGTTTACGATTTTCCATACCTGCGGTAGCAGGTTTACGAATCAGGATATTACCTACCTG
ATCGCGTTCGACATGGAAACCTTTCTCTTTTGCCCAACCAACAATGTATTCAGCGAGTTGCTCTTCATGA
TAGGACGGGTGAGGAATAGAACAGATTTTGGCAAAAATATCCCACAGCGGCTGTGGAGATAATTGAGACA
GTTCAGACACGTTAAGTCTCCTTGTCGATCACCCGCAAAACAGTATTGCAGGTCACAGGGTTAGCAGAAA
ATGTTGTCAACACAAGACAGGCTTGCGAGATATGTTTGAGAATACCACTTTATCCCGCGTCAGGGAGAGG
CAGTGCGTAAAAAGACGCGGACTCATGTGAAATACTGGTTTTTAGTGCGCCAGATCTCTATAATCTCGCG
CAACCTATTTTCCCCTCGAACACTTTTTAAGCCGTAGATAAACAGGCTGGGACACTTCACATGAGCGAAA
AATACATCGTCACCTGGGACATGTTGCAGATCCATGCACGTAAACTCGCAAGCCGACTGATGCCTTCTGA
ACAATGGAAAGGCATTATTGCCGTAAGCCGTGGCGGTCTGGTACCGGGTGCGTTACTGGCGCGTGAACTG
GGTATTCGTCATGTCGATACCGTTTGTATTTCCAGCTACGATCACGACAACCAGCGCGAGCTTAAAGTGC
TGAAACGCGCAGAAGGCGATGGCGAAGGCTTCATCGTTATTGATGACCTGGTGGATACCGGTGGTACTGC
GGTTGCGATTCGTGAAATGTATCCAAAAGCGCACTTTGTCACCATCTTCGCAAAACCGGCTGGTCGTCCG
CTGGTTGATGACTATGTTGTTGATATCCCGCAAGATACCTGGATTGAACAGCCGTGGGATATGGGCGTCG
TATTCGTCCCGCCAATCTCCGGTCGCTAATCTTTTCAACGCCTGGCACTGCCGGGCGTTGTTCTTTTTAA
CTTCAGGCGGGTTACAATAGTTTCCAGTAAGTATTCTGGAGGCTGCATCCATGACACAGGCAAACCTGAG
CGAAACCCTGTTCAAACCCCGCTTTAAACATCCTGAAACCTCGACGCTAGTCCGCCGCTTTAATCACGGC
GCACAACCGCCTGTGCAGTCGGCCCTTGATGGTAAAACCATCCCTCACTGGTATCGCATGATTAACCGTC
TGATGTGGATCTGGCGCGGCATTGACCCACGCGAAATCCTCGACGTCCAGGCACGTATTGTGATGAGCGA
TGCCGAACGTACCGACGATGATTTATACGATACGGTGATTGGCTACCGTGGCGGCAACTGGATTTATGAG
TGGGCCACCCAGGCGATGGTGTGGCAACAAAAAGCCTGTGCGGAAGACGATCCGCAACTCAGTGGTCGTC
ACTGGCTGCATGCGGCTACGTTGTACAACATTGCCGCCTATCCTCATCTGAAAGGAGATGACCTGGCCGA
GCAAGCGCAGGCTTTGTCAAACCGCGCCTATGAAGAGGCCGCTCAGCGTCTACCGGGCACGATGCGGCAG
ATGGAGTTTACCGTACCCGGCGGTGCGCCCATCACCGGCTTTTTGCATATGCCGAAAGGCGATGGCCCGT
TCCCGACGGTATTAATGTGTGGTGGTCTGGATGCGATGCAGACGGACTATTACAGCCTGTATGAACGTTA
TTTTGCGCCGCGCGGCATTGCGATGCTGACTATTGATATGCCGTCGGTGGGCTTTTCTTCAAAATGGAAG
CTCACCCAGGACTCCAGCCTGTTGCATCAGCACGTCTTAAAGGCGCTGCCTAACGTACCGTGGGTGGATC
ACACTCGCGTCGCGGCCTTTGGTTTCCGTTTCGGCGCTAACGTTGCCGTGCGTCTGGCATACCTTGAATC
GCCGCGTCTGAAAGCGGTTGCCTGTCTTGGTCCGGTAGTTCATACCCTGTTGAGTGATTTTAAGTGCCAG
CAACAGGTGCCGGAAATGTATCTTGACGTTCTGGCCAGTCGTTTGGGGATGCATGATGCTTCCGATGAAG
CGTTGCGCGTGGAGCTGAATCGCTATTCATTAAAAGTGCAAGGATTGCTGGGACGTCGCTGCCCAACGCC
AATGTTATCAGGCTACTGGAAGAACGATCCGTTCAGCCCGGAAGAGGACTCACGCTTAATCACCTCATCA
TCTGCTGACGGTAAATTATTAGAGATCCCATTTAACCCGGTGTATCGGAATTTTGACAAAGGTCTTCAGG
AAATCACCGACTGGATCGAAAAACGCTTGTGTTAAAAATTTGCTAAATTTTGCCAATTTGGTAAAACAGT
TGCATCACAACAGGAGATAGCAATGACGTTACCGAGTGGACACCCGAAGAGCAGATTGATCAAAAAATTT
ACCGCACTAGGCCCGTATATTCGTGAAGGTAAGTGCAAAGATAATCGATTCTTTTTCGATTGTCTGGCTG
TATGCGTCAACGTGAAACCGGCACCGGAAGTGCGTGAATTCTGGGGCTGGTGGATGGAGCTGGAAGCGCA
GGAATCCCGTTTTACCTACAGTTACCAGTTTGGTCTGTTCGATAAAGCAGGCGACTGGAAGAGTGTTCCG
GTAAAAGACACTGAAGTGGTTGAACGACTGGAGCACACCCTGCGTGAGTTTCACGAGAAGCTGCGTGAAC
TGCTGACGACGCTGAATCTGAAGCTGGAACCGGCGGATGATTTTCGTGACGAGCCGGTGAAGTTAACGGC
GTGAGTGAAATGTGCCGGATGCATCACATCCGGCAATATTCATTAAAACTGATACGTCATGCCAACCGCG
ACAATATCATCATTATTAATATTCAATTTGTTATCGCTATCCAGTTGGTTGATTTTATAATCAACAAACG
CTGACATATTTTTGTTGAAATAATACGTAGCACCGACGTCGATATAATTGACCAGATCTTCATCACCGAT
ACCTTCAATATCTTTCCCTTTCGATAAGACATAACCCAGCGATGGACGCAGACCAAAGTCAAACTGGTAT
TGAGCGACCGCTTCAAAGTTCTGTGTCTTATTGGCAAAGCCGCCAGTTATTGGCGTCATTTTGCGTGTTT
CAGAATAGAAAGTTGCCAGATAAATATTATTGGCATCGTATTTCAGACCTGTTGCCCATGCTTCTGCACG
CTTGCCTGTGCCACGGCTTTGCAGGTTCTGCTCGTTGGTGCGATCTGAGTTGGTATAGGCCCCACTAATG
GCGAAATCGCTGCCGCCAAAGTCATATGTCAATGACGTGCCGAAGCCATCGCCGTTTTGCTTTTTAACGT
CGCGGTTTTCGTTTTTCCCTTGATATTGCAGGGTTAAGTTCAGGCCATCGATAACGCCGAAGAAGTCGGT
GTTCCGATACGTCGCCAGACCGCTGGCGCGTTTGGTCATAAAGTTGTCGGTCTGCGCCGAGGAATCGCCA
CCAAATTCCGGGAACATATCGGTCCAGGCTTCCACGTCATACAACGCCCCCAGGTTACGACCATAATCGA
AAGAACCCAAATCTTTATATTTCAACCCGGCAAAAGCGAGACGCGTTTTTTGCTGTGCAGTATCACTCTC
TGCTTTATTACCGGCAAACTCTGCTTCCCAACGACCATAACCAGTCAGTTGATCGTTAATTTGTGTTTCG
CCTTTGAAACCAAAACGGATATAACTCTGGTCGCCATCTTTACTGGCGTTATCACTCATATAATGCATGG
CTTTAACTTTGCCATAGACATCCAGTTTATTACCGTCTTTATTATATATTTCTGCAGCCTGTACAGATGC
AGATGCCACAATGCCCATCACCACTAATGCCAGAGTGCTCTTTTTCATTTTCATTCCTGATTTTAATTAA
CGCGCGAATATTCAGCGGGAGAGTCCCGTTGAAAACAGGAAAGTTTTTAACCTGAGATTGTTAAAGATAT
ATTACAGATTAATAATATTCTTAAAATGTGGTAATTTATTAAATCTGTAATAAAAGCGTAAACAACTGCC
GCTAGGCTTGCTGATCCCGCGCAACAAAACGCCATGCTTTGCTCGCAGATGGTTGGCAACCGACGACAGT
CCTGCTAAAACGTTCGTTTGATATCATTTTTCCTAAAATTGAATGGCAGAGAATCATGAGTGACAGCCAG
ACGCTGGTGGTAAAACTCGGCACCAGTGTGCTAACAGGCGGATCGCGCCGTCTGAACCGTGCCCATATCG
TTGAACTTGTTCGCCAGTGCGCGCAGTTACATGCCGCCGGGCATCGGATTGTTATTGTGACGTCGGGCGC
GATCGCCGCCGGACGTGAGCACCTGGGTTACCCGGAACTGCCAGCGACCATCGCCTCGAAACAACTGCTG
GCGGCGGTAGGGCAGAGTCGACTGATTCAACTGTGGGAACAGCTGTTTTCGATTTATGGCATTCACGTCG
GGCAAATGCTGCTGACCCGTGCTGATATGGAAGACCGTGAACGCTTCCTGAACGCCCGCGACACCCTGCG
AGCGTTGCTCGATAACAATATCGTTCCGGTAATCAATGAGAACGATGCTGTCGCTACGGCAGAGATTAAG
GTCGGCGATAACGATAACCTTTCTGCGCTGGCGGCGATTCTTGCGGGTGCCGATAAACTGTTGCTGCTGA
CCGATCAAAAAGGTTTGTATACCGCTGACCCGCGCAGCAATCCGCAGGCAGAACTGATTAAAGATGTTTA
CGGCATTGATGACGCACTGCGCGCGATTGCCGGTGACAGCGTTTCAGGCCTCGGAACTGGCGGCATGAGT
ACCAAATTGCAGGCCGCTGACGTGGCTTGCCGTGCGGGTATCGACACCATTATTGCCGCGGGCAGCAAGC
CGGGCGTTATTGGTGATGTGATGGAAGGCATTTCCGTCGGTACGCTGTTCCATGCCCAGGCGACTCCGCT
TGAAAACCGTAAACGCTGGATTTTCGGTGCGCCGCCGGCGGGTGAAATCACGGTAGATGAAGGGGCAACT
GCCGCCATTCTGGAACGCGGCAGCTCCCTGTTGCCGAAAGGCATTAAAAGCGTGACTGGCAATTTCTCGC
GTGGTGAAGTCATCCGCATTTGCAACCTCGAAGGCCGCGATATCGCCCACGGCGTCAGTCGTTACAACAG
CGATGCATTACGCCGTATTGCCGGACACCACTCGCAAGAAATTGATGCAATACTGGGATATGAATACGGC
CCGGTTGCCGTTCACCGTGATGACATGATTACCCGTTAAGGAGCAGGCTGATGCTGGAACAAATGGGCAT
TGCCGCGAAGCAAGCCTCGTATAAATTAGCGCAACTCTCCAGCCGCGAAAAAAATCGCGTGCTGGAAAAA
ATCGCCGATGAACTGGAAGCACAAAGCGAAATCATCCTCAACGCTAACGCCCAGGATGTTGCTGACGCGC
GAGCCAATGGCCTTAGCGAAGCGATGCTTGACCGTCTGGCACTGACGCCCGCACGGCTGAAAGGCATTGC
CGACGATGTACGTCAGGTGTGCAACCTCGCCGATCCGGTGGGGCAGGTAATCGATGGCGGCGTACTGGAC
AGCGGCCTGCGTCTTGAGCGTCGTCGCGTACCGCTGGGGGTTATTGGCGTGATTTATGAAGCGCGCCCGA
ACGTGACGGTTGATGTCGCTTCGCTGTGCCTGAAAACCGGTAATGCGGTGATCCTGCGCGGTGGCAAAGA
AACGTGTCGCACTAACGCTGCAACGGTGGCGGTGATTCAGGACGCCCTGAAATCCTGCGGCTTACCGGCG
GGTGCCGTGCAGGCGATTGATAATCCTGACCGTGCGCTGGTCAGTGAAATGCTGCGTATGGATAAATACA
TCGACATGCTGATCCCGCGTGGTGGCGCTGGTTTGCATAAACTGTGCCGTGAACAGTCGACAATCCCGGT
GATCACAGGTGGTATAGGCGTATGCCATATTTACGTTGATGAAAGTGTAGAGATCGCTGAAGCATTAAAA
GTGATCGTCAACGCGAAAACTCAGCGTCCGAGCACATGTAATACGGTTGAAACGTTGCTGGTGAATAAAA
ACATCGCCGATAGCTTCCTGCCCGCATTAAGCAAACAAATGGCGGAAAGCGGCGTGACATTACACGCAGA
TGCAGCTGCACTGGCGCAGTTGCAGGCAGGCCCTGCGAAGGTGGTTGCTGTTAAAGCCGAAGAGTATGAC
GATGAGTTTCTGTCATTAGATTTGAACGTCAAAATCGTCAGCGATCTTGACGATGCCATCGCCCATATTC
GTGAACACGGCACACAACACTCCGATGCGATCCTGACCCGCGATATGCGCAACGCCCAGCGTTTTGTTAA
CGAAGTGGATTCGTCCGCTGTTTACGTTAACGCCTCTACGCGTTTTACCGACGGCGGCCAGTTTGGTCTG
GGTGCGGAAGTGGCGGTAAGCACACAAAAACTCCACGCGCGTGGCCCAATGGGGCTGGAAGCACTGACCA
CTTACAAGTGGATCGGCATTGGTGATTACACCATTCGTGCGTAAATAAAACCGGGTGATGCAAAAGTAGC
CATTTGATTCACAAGGCCATTGACGCATCGCCCGGTTAGTTTTAACCTTGTCCACCGTGATTCACGTTCG
TGAACATGTCCTTTCAGGGCCGATATAGCTCAGTTGGTAGAGCAGCGCATTCGTAATGCGAAGGTCGTAG
GTTCGACTCCTATTATCGGCACCATTAAAATCAAATTGTTACGTAAGATCTTATCATTCTCCCACCAAAA
AATTATCTTAATGTAACAGCTGGTGTAAGTAAATTCTATCAACGAAGATCAATCTTATCTACTGACCAAA
AAGGCCTGATAGGGCTTCGCTCACTATACATCCTTGGCTGCAGGTTTAGTTGTACACCACTCCTAAATTT
AATGTGTTGGCAATGTGTTCAATAAAGCTCGAACAAATTAGCTCATTATGATCGGTTAATACTTCAACTT
CTGGTTGCATGATTGTTTGTCCGTAAAAAGATAACGCGCCTGCCGGGTAGTAGCAGGCGCATTACGCAAT
AGGTAAACAAGGGAGGAAGTTCAGAAATGTAAATCGGGAAGGTTGTACGCAATGTTCATCGTACTACGTT
GTTACGGCTTTGCCGCAACAAGCCAGTTGCCTGCCGCGCTCGCAGAATGTCTGCAGCCCGGAGATAAGGA
GATTGTTCCTGCCAGCTAAATCCCTTCCTGTCGATACGAACCAGCTCGTATTTTTCTACCAGAAAATTCA
CGGCATCGGCTAGGGTGATACCGGCATCGATGTGTTCCTTAATCACAGCCTCATTGCAGAATGGCGTGTC
GTTTATTGTCAGACCATAGTGCTGTTCCAGCAGACGTGTCAGTAACATTTGCCAGACAGCCACGGGTGAC
AGGCAGGGCTTCACCGCCCGCTGAGTTATTGCAGGTAAAGTTTTCATGTTTGCTCTCGTGTAGGTAATTA
ACGCTGAGTGGGGTAAATGGCGATGTATACGTAGCCGCAACTGCCAAGGGTGTCGGCTTCGCAGGTTAAA
TCGTTGTGGTACAGGGTAACGCAGTGGGCATGGTGGGGGCTGAGTTCACCGGTGGTCAGCATCGATTCCA
TCTGGAGGATAAAGTGCGGGAATGTTTCATCCAGCTTCCGGCATTCGATGTCACTGAACTTGCCGGTGAT
GCTGGCCCGGTCAGCCAGATAATGCAGTCGGTTGCCTTCCTGCACCAGACGGGCTCCCAGGCGCAGTGTA
ATCTCCCGCTGCAGGCCCCTGGTAGGGTTGCTCATTACAGTTCTCCACTATTGTCAGTTCAGGGTGATGC
TCATCAGGCAGGTATAGGGCCCATTGCGGTCCTGGCGGCGTTCGGCGTATACCGCGAGGACTCCGGCGAT
ATCCGGAACGTCCCTGCCGGTGTAATGACAGACGCTACCGTGCCACTGGTATTTGCCGGTGCAGTAGCGA
AAGATTCGGGACTCAGGATGCTGGCGGTATATCGTCATTGCCCTGCGTTTACTGATAATTTTCATGTAAT
ACCTCAAAGCAGACCGTGTTCTGCGAACGAATAGATTTGCCTGCCACCGACAATCAGATGGTCAGGGACA
CGGATATCCACCAGCTGAAGCACCTGAACCAGTCGCTGCGTGAGGGTTTTGTCGGCCTGGCTAGGTGTCG
TCTCGCCGGAAGGATGGTTATGCGCGAGTATCACCGCCGCCGCGTTGAAGTGCAGAGCACGTTTGACCAC
CTCCCGGGGATGCACCTCGGTGCGGTTAATCGTGCCGGTGAAGAGCGTTTCATGGGCAATCAACTGATTC
TGGTTGTCCAGATACAACACCCGGAACTCTTCCCGCTCAAGCGCGGCCATATGCAGTCGCAGCCATTCAC
GTACGGCGTGGGTAGAGGTGAAGGCTACGCCGGGCTCATGCAGGTGGCGGTCCAGAGCCCTGAGCGCCCG
CTGAATGAGACGCCGGTCCTGTGGCGTCATCTCGCCGGGTAAAAAGGAAAGCTGTTTCATCTGTTGCTCC
TTCGGTCAGTCGATAATACGCAGAATGGCGTGAGCCTCTGGATGTTGCATGGCATACTCCCGCAGGCGGT
AATAGTGTGCGGTCATCGCGTCACATTCTGTACGGCAGGCATGGTGGCTATACGCAATCAGGCAGACAGC
AATACCTGCTGCTTCTGCACTCATTTGGGCATCGTTACCGTTCAGGCAGTTAAACAGACGCCATGTCTCA
TCGTTGTCAGGCTCGGGGGACATAAATGCGCCGCCATTGCTGAGGGTGTAGAACGACCAGATACCACCGC
TGTAGCCCTCACAGAAGCGGTCCATCCAGGCGAAGATATGCGGCTCCAGGAGTAGCCACTGCGGGATAGC
GCCAAAGTACTGTGGCCAGAAATCGATACGCTGTTCATCGGGGACCGGCGTGACGGTCAGTTCAAATTCG
GGTTGGTTAGCGGGTGCGAGGTCGTGCTGCGTCTGTGTTGTCATGGGTATGTCTCCGTCAATAAAAACGC
CAGCGGCGATGGCTGGCGTATGGGGATATAAAGTGTGTTCGGGGAGGTGAATGCGGGTAAATGCTTCGCG
ATCAGCGGGTGGCCGTGTCTGTACGGATGCCTGAGGTGCGGATATAGCGGTTAAGACCTTCACCGGCATC
CGGCTCAAAGTTCCATGCCCGCCAGACCATCCGGCCTTCAGTATCACGAACCACCAGACGGAAGTGACTG
CCCTGGTCGTCTTCGAGTGTGATATTGCTGTACGTGGTAGTGACCGCTTGCGCTTGTCTCCGGGTGAAAG
GCCCCGGTGGCAGCAACACGGATTGGGTCATTTTCGGGCTCCTGATAAAAGAAAACCCCGGCAGCCTGCT
AGCTGTCGGGGTGAATTTGCTGGGGAAGATACTACTATCAGTCGTTGCTGCAGTCTCCGAGAGTGGACAG
AACTTTCTCAGCGTTCTTCCGGTCCGCAGTGAAGGTCCCTGCTTTGTGGTCATTGACGTAGACGTCGAAC
TGCCCGGCCTCAGAGATATTGCTGATGAAGTCAAACCAGGCGTTATCGCCGTTACGCCAGCCCAGGCTGG
ACGGAATAATGTACTGCTGGTGATCCATCACTACGGTGATAGTAGTGTCGTCATCGTGCGAACTGACCAT
CTTGTCATCGGCAAGGGTAAGAAAGACTGAATGCTGATAGAAACCATTCTGGTCCGGGTTCCCTGTGCAG
TTGATGGTAAACGTCTTTCCGCTGGCTTCGGTCACGCTGTATTCCGTATTGCCCTGACCGTAACCCTGCT
GCCAGAACCCCGGGATAGCAGAGGCATTAAAGCTCGCGAGCAGTACACCCGCCAGCATAAACCGACTTAG
TGAAAGTATTGTCATTCTTGTCTCCTTTGTCGTTGTTTTATTCCTGATTGTCAGGGTTCGAGGGTATCAG
TAGCTGCCCCATCAGTTTGCCGTCATGGGCGTACTCAAAGTATTTTTCTTTGGTATACGGGTCCGTCACC
TCCTGGTATTCCAGTTTGATGTTATCGGCAATACACAGCGCATTCATCAGTGGCTGGACGGTTTTTTCCT
GCATATCCACGAGGTAGTAGTAACTGCCATCCTCGCAGCCATCGGGCGACTGGCGGGTACGTAAAACCTG
CAAGGTGGGACCGGATAAGTAGTCAACCTGTGACCATTCTTCGCTGACATCATCCTGGTGGCTGACCACA
TCACTGAAACGCGGTGGGGTGAGGTCCTTAAATTTACTGATGGCCTTCAGGTCATCACTTCTGTCATCGC
ATGCGATGAGAAACAGAGTGGTGGCAACCAGCGCCAGCAGAGGCAGTGTTTTACGTTTCATTATTTTTTT
CCTGAAATCAGACGAACCACTTTGGCAAAGACATAAATGCCCACGAAAATACCCACCGGCACGCCGACGA
ACGGTGTCAGCGCGACACTGGCAGCACCGGCTGCGCCACCTCCCGTCAGCAGTGCGGCAACAGTGGCAAG
GGTCAGGGCCGCGAGACTGTCGGACACCCCGGTTTTGTTCAGAATGATGACGATGACAACAATGGCGATA
ATGGCAATATCCGGACTGATACTCCAGGTCCAGATACATCAGCCGCTCACGAAAATCACGCCGCAGCGTG
CGCACCGACACACCAAACTCAGCGGCAAGCTTACGCACACTCAGCGTTTCCCCTGCCACCAGACGGCTGA
TTATCAGTGACAGCCTGACAGCCAGCCGGTCATGGCGGCGTTCTGCCTGTGTCATGAGACGTTCTCCGTG
AAAGTTAACTGACTGAAAATGATGTGATTACTTTAAAGAGGGGGTCGGACAGGGTATGGACACCACAGAA
ACTATTTTTCATTTCTGCAAAAGCCAGAGGCAGCGGGGGTTACAGGCCTTCCCTCGGTGAGTGAGGACCG
TCAGCACGGTGCGATGCGGACAGGTGGTGTCCGATATTAACAAAGCAGCAACATTAAACGGTCACTGCAG
TTGCGTGAGCAGGGCTTCCGCCATCACCCACAGTGCCCGGTTAAGTTTCACGTCCCCGTCGATACCGCGA
ACGGCACGGGTATGTGACCGTCCTCCTTTGGCATTACGGCCACTGAGCCCGCCCTTAATCAGGTTCTCCT
GAATACGCTGGTACGTGGTCCACAGGTCATTGCTCTCATCCTGCCAGCGGCGAGGGGAGAGGATCTGCGA
TTCAGTCACCGGCTGGTGGTCTTCACCAAAGCGGTATGTGAGGGCGGCTTTTGCCAGTGCCTGCTGTGCC
GGGGGTGGCAACAGCAACGACTGCATGGCATCCCGTTTCTCCTCCACCCGGTCAAAAATCCCCAGCACCT
CATACGCGCCTTCAATCACCTGACTCACCACGTCCCCCTTGTGTGGCACCCGCACCTCGCCAAACGACTC
ACCGCAGACGAGCCCGTTCTGACAAACCGCACGAAATAGTCCCGGCAACATCTGATACGAACTGGTTCCA
TCGTGAGAGTTGAGTAGAATAATTTCCGGCACCTGTTTACCGGTGATCTGCCCTTCCCGCCGCAGACGCA
GCATATGCTTTGTATGTTCACGACGACCCGGGTCACGCACGCGGGTCTGACAGGCAAAGAATGGCTGGAA
GCCTTCTCGCTGTAGGCTGTCGAGCAGGGAGATGGTGGGTATATAGGTATAACGCTCACTACGGGACTCG
TGTTTGTCCTCACTGAATACACTGGGCACTACGCGAAACAGCTCTTCACGGGTTAACGGACGGTCGCGAC
GGATAAGGTTTGCTGCGCCAAAGCGCGAAGCCAGACGGGTCATAAGCAGACTCCTCATAACGGGAAAACA
AATAAAAGGGATCCCCGTCGCATCGGCGACAGGGGCAGGGAAGTAACAGGGATGGGTTAAATACTCAGAA
GAAGAAATCCCAGACGGCGCGGGCCACTGACACCACCGTGGTGCGCACGGCCTGAATGACGGCCCGCACC
GGGGCGGGTATCAGGGGAAAGGCACTGATGCTATCGAGTACGGCCCCGACGGTTTCACCAAAATCGCTAC
GAGCCTGTTCCCGGACTACCGTCGTGCGAAAGGAAGGATGGAGTTGCGACACCACCGGGCTGGTGGCCTC
ACGTGGCAGGCACTTAATCATCCGCTCGGCCATCACCTTAAGCCCCCATTGTAGACGGACCGACACAGCA
CACACCGGATGGACGGGCTGGAACAGCTCATGCAGCAGGCAGATTTTGCGGCTGATATTCTGCTTCTGCG
CCGTGGACAACTGTCCCCCACCGCTGGTAGGTTCGGCCTTATCCGACTGGCTGATAACAAACAGCACCTT
ATGCCGGTATACCTCTCCAATCACCTGATGATAAAAATGTTCATCCACCGTCAGCGCCCGGTCATCGGCC
TTAATCAGCCACAGTACCAGGTCGAGGCGAGGAAGCTGTTCGCGGTACAGCGCAGCATACTCGGTATCGC
GAGCGCCACTTTCGCCCACGCCGGGCAGATCCATCAGCGTTATATAGCGGTCGCCGACTTGCAGGCGAAA
GCGCAGTGGCTCACGTGTACAGGCCGCCACATCGCTGACCGGTGATATATCTCCGGCAAACAGGGCATTG
CACAGACTGCTCTTCCCAACACCGGTTTTACCCATAATGCCGATCACTGGCTCGTAGTTAGTTAACTGGT
TAATTTGCTGCAGAAGCCGCTCTGATACCCATTGCGGCAGATCAGCAAGCGATTGCTGAAACGACTTCAA
ACCTTCAGAATTATTCATCACTACTCCTCTGAAAAATAATAAAAAACGGTAGAATCGTGAGATTCCGCCG
TTAATTGCGTATGTTCAGAGTGATGATATATATCTGAAGATTTTTTCAATCCTCTGCGCTTGAGGCAGCT
GCGCGACTGCTGGCTCAGGCAATGAATGAGTTATAATAGCAGCATTTACTAACAGGGATTTATTGAGAGT
ATGAGCCGCCGTGATACACCTTAAAATCTCAACCCAGCAAAGTTTCGGAGCCGCGAGCAAAAGTGAGAGC
CTTCACAAAATAATGCTTAGTAATAAAGTTACTTTGAATTCAGAGCCCCGATTAATGTGAACATGATCAA
CGAATTTTACCCAGATTGAGTTCATTCAGTAGCCAGGTTTTGAACACATCAAGCGCAGAATGCATGTGTT
GGTGCTGGGGGAAAACCAAATAATGACCGATGTAATGTATTTCGCTGGTACTGTTTACAAGTGGGCATAC
CAGTTTACCGCTAGCGATTTCACGTTCAGCCAGTAGTTTTGATTCAAGCACAACTCCCAAGCCGTCAACT
GCGGCAGCAATCGCCATAAAGCTACGGTCAAATCGAAGGCCATAATTATTGGGTGGCGTCATCTTATTCG
CCTCAAACCATCCTTTCCACTGGTACAACTGCACATCGCACTGAATCAATGTCAACGCATAGAGATCCTC
TGGTTTCTTTAGCCGCTCAGCCAGTTGGGGAGAACACAGTGGCGTAAGTTCTTCAACAGCAAGCGGGATC
TTCTCATAGGGTGATGGGCGGGGTTCACCGTAGACTATATCGAGATCAAAATCATCCTGTTCAAAACGTG
CATATTCTGTGCTGGCTGAAAGTCGCAGATCGATGCTTGGGTTCTCACGTATGAACTTACCAAGACGTGG
TAAAAGCCATTGATGGGCAAAACTCGGTGCAGTATGAAGGCGCAAAGGCCTGGATTCATCAGCCGTCACT
AATGCCAACCCCTGCTGTAATTCGTTAAATCCCCGCTGTATGTGCTCAAGCAGTATTTCACCTTCTTTCG
TCAGCGTAATTTCTCGCGTACTGCGCTGAAAAAGGCGTACATCAAGCAAGTTTTCCAGTTTGCGGATGGC
ATGGCTGATCGCACTGGGTGACAGTTCCAACTCAGAGGCGGCCAACGCAAAAGCTCCGGTACGACCAGCC
GCTTCAAAGGCGCGTAACAGATTTAGAGGTGCTTTTGCTAAGAGCTTCATTCATGAATCCTTTTCACTAG
GGATGAAGTGGTTTACTGAATTTGGCCACCTGAACAGAGGTGATATGCTCACCTCAGAACAACACAGGTG
TCATAATGAAAAAAAGAAATTTCAGCGCAGAGTTTAAACGCGAATCCGCTCAACTGGTCGTTGACCAGAA
CTACACCGTGGCAGATGCAGCCAGCGCTATGGATGTCGGCCTTTCCACAATGACGCGATGGGTGAAACAA
TTACGTGATGAACGGCAGGGCAAAACACCAAAAGCCTCCCCCATTACCCCGGAACAAATTGAAATCCGTG
AGCTCAGGAAAAAGCTACAACGTATTGAAATGGAAAATGAAATATTAAAAAAGGCTACTGTAGATTCAAT
TGGTCAACGCAACAGTTATGTGAAAACATGGGGTTGCGGAGGTTTTTTGAATGAGACGAACATTTACAGC
AGAGGAAAAAGCCTCTGTTTTTGAACTATGGAAGAACGGAACAGGCTTCAGTGAAATAGCGAATATCCTG
GGTTCAAAACCCGGAACGATCTTCACTATGTTAAGGGATACTGGCGGCATAAAACCCCATGAGCGTAAGC
GGGCTGTAGCTCACCTGACACTGTCTGAGCGCGAGGAGATACGAGCTGGTTTGTCAGCCAAAATGAGCAT
TCGTGCGATAGCTACTGCGCTGAATCGCAGTCCTTCGACGATCTCACGTGAAGTTCAGCGTAATCGGGGC
AGACGCTATTACAAAGCTGTTGATGCTAATAACCGAGCCAACAGAATGGCGAAAAGGCCAAAACCGTGCT
TACTGGATCAAAATTTACCATTGCGAAAGCTTGTTCTGGAAAAGCTGGAGATGAAATGGTCTCCAGAGCA
AATATCAGGATGGTTAAGGCGAACAAAACCACGTCAAAAAACGCTGCGAATATCACCTGAGACAATTTAT
AAAACGCTGTACTTTCGTAGCCGTGAAGCGCTACACCACCTGAATATACAGCATCTGCGACGGTCGCATA
GCCTTCGCCATGGCAGGCGTCATACCCGCAAAGGCGAAAGAGGTACGATTAACATAGTGAACGGAACACC
AATTCACGAACGTTCCCGAAATATCGATAACAGACGCTCTCTGGGGCATTGGGAGGGCGATTTAGTCTCA
GGTACAAAAAACTCTCATATAGCCACACTTGTAGACCGAAAATCACGTTATACGATCATCGTTAGACTCA
GGGGCAAAGATTCTGTCTCAGTAAATCAGGCTCTTACCGACAAATTCCTGAGTTTACCGTCAGAACTCAG
AAAATCACTGACATGGGACAGAGGAATGGAACTGGCCAGACATCTAGAATTTACTGTCAGCACCGGCGTT
AAAGTTTACTTCTGCGATCCTCAGAGTCCTTGGCAGCGGGGAACAAATGAGAATACAAATGGGCTAATTC
GGCAGTACTTTCCTAAAAAGACATGTCTTGCCCAATATACTCAACATGAACTAGATCTGGTTGCTGCTCA
GCTAAACAACAGACCGAGAAAGACACTGAAGTTCAAAACACCGAAAGAGATAATTGAAAGGGGTGTTGCA
TTGACAGATTGAATCTACAACCGCGCTCTTGATGTCAGACTCCCTGAACAGTTCTCGATAATCGGGAAAC
TCAGGGCGCGTTATCCTGTGGCCACTCTCTGCCATGTGTTCGGGGTTCATCGCAGCAGCTACAAATACTG
GAAAAACCGTCCTGAAAAGCCAGACGGCAGACGGGCTGTATTACGCAGTCAGGTACTTGAACTGCATGGC
ATCAGCCACGGCTCTGCCGGAGCAAGAAGCATCGCCACAATGGCAACCCAGAGAGGATACCAGATGGGGC
GCTGGCTTGCTGGCAGACTCATGAAAGAGCTGGGGCTGGTCAGTTGCCAGCAGCCGACTCACCGGTATAA
GCGTGGCGGTCATGAGCACGTTGCTATCCCGAATCATCTTGAGCGACAGTTCGCCGTAACGGAACCAAAT
CAGGTGTGGTGCGGTGATGTGACCTATAGTGTGCCCGGAGTTCAGGGCGGGCATGGATGCTTAAATGAAC
CGCGAGTCTGTCTGGAATATTGAACCGGTAACTCACGATGAGAAACCCAACAATCCCACCGGGTGTGACG
GTGGAGAACCTGAGCGGCAGTGACCTGCGGCATGCCCGCAGGGTGATGTAACCCGCTGACAACGGGGATT
GAGGCGAGATCACTAAGCCGAGATGATCCTCAAGGTTAAGTACTGAAAGGTTGAAGAACATGAACCCGTT
AATCCGCCTCTGTGGGTTGAAAACGTCACCACGGCCTACGTGATCTGACAGGCCGTGCAGGAGGAACTGG
CAGTGATACGTAAGCACTGCCGGTCGAAGGTGTTTTGACATGTATGCGAAACACCGGGGCAGCAGCGTCT
ATCACGCTTGCGTTGCTGACTTCTGCCAACTTGCGGCAAGCAAGGATAAAGAGTGCGACGGGCAGCCTCC
TCAGTATGCCTGAGTCCAGGCAGGTAAACCGGGGAAGGTCAGCGACGGATGTTAAGGGGGCATGGCTCCG
ATGACGCGCTGGCTGGCGGAGCTTCCGTAGTAGTCCGCGATGGGGAAAGCCCATTACATGGCGAAGGGAA
GCAGTTTGAATGTGTTTGCGACGTGAATTAACTGACCTAACGAGGTGAAGACCTTTGATAATCAGCGAAA
TGCAACGCAAGCTTGCCACATGGGCAGCCACCGATCCGTCCCTACGGATTCAACGGCTGCTGCGTCTGAT
AACACAACCAGAATGGCTGGCTGAAGCGGCGCGGATCACGCTTTCATCAAAGGGGGCCCATACCCCCGGC
GTTGATGGCGTGAACAAAACAATGCTACAGGCCAGACTGGCTGTTGAGCTGCAAATCCTCAGGGATGAAT
TACTCTCAGGCCACTACCAGCCCTTGCCCGCCAGACGGGTTTACATCCCTAAAAGCAACGGCAAACTGCG
ACCACTGGGTATCCCCGCGTTGCGGGATCGTATTGTTCAGCGGGCCATGCTGATGGCGATGGAGCCGATA
TGGGAGAGTGATTTTCATACGCTCTCATATGGCTTCCGGCCTGAGCGCAGTGTCCACCACGCGATCCGCA
CGGTGAAATTACAGCTCACAGACTGTGGTGAAACCCGGGGACGCTGGGTGATTGAAGGCGACCTGTCCAG
TTACTTCGACACCGTACATCATCGACTGCTGATGAAGGCTGTACGCCGCAGGATCAGTGACGCACGTTTC
ATGACTCTGCTGTGGAAAACCATCAAGGCGGGACATATCGATGTCGGTCTCTTTCGGGCGGCCAGTGAAG
GTGTGCCACAGGGCGGTGTTATATCGCCGCTATTATCGAACATCATGCTGAATGAGTTCGATCAATACCT
GCATGAGCGCTACCTGAGCGGGAAAGCCAGAAAAGATCGGTGGTACTGGAATAACAGTATCCAACGGGGC
CGAAGTACGGCGGTCAGAGAAAACTGGCAGTGGAAACCCGCGGTGGCGTACTGCCGCTATGCCGATGATT
TTGTCCTCATCGTCAAAGGCACCAAAGCACAGGTGGAAGCCATCAGGGAGGAGTGTCGGGGTGTGCTCGA
AGGCAGTCTGAAACTCAGGCTGAACATGGATAAGACTAAAATCCCCCATGTTAATGACGGCTTTATCTTT
CTGGGGCACAGGCTCATTCGCAAACGCAGTCGTTATGGCGAGATGCGAGTGGTCTCAACGATCCCGCAGG
AGAAAGCCAGAAACTTCGCCGCATCGCTGACAGCACTGTTATGGAAGGTGCGAATAAGCGGGGAAATTCT
TCTCGGCTGACTCAGTCATTTCATTTCTTCATGTTTGAGCCGATTTTTTCTCCCGTAAATGCCTTGAATC
AGCCTATTTAGACCGTTTCTTCGCCATTTAAGGCGTTATCCCCAGTTTTTAGTGAGATCTCTCCCACTGA
CGTATCATTTGGTCCGCCCGAAACAGGTTGGCCAGCGTGAATAACATCGCCAGTTGGTTATCGTTTTTCA
GCAACCCCTTGTATCTGGCTTTCACGAAGCCGAACTGTCGCTTGATGATGCGAAATGGGTGCTCCACCCT
GGCCCGGATGCTGGCTTTCATGTATTCGATGTTGATGGCCGTTTTGTTCTTGCGTGGATGCTGTTTCAAG
GTTCTTACCTTGCCGGGGCGCTCGGCGATCAGCCAGTCCACATCCACCTCGGCCAGCTCCTCGCGCTGTG
GCGCCCCTTGGTAGCCGGCATCGGCTGAGACAAATTGCTCCTCTCCATGCAGCAGATTACCCAGCTGATT
GAGGTCATGCTCGTTGGCCGCGGTGGTGACCAGGCTGTGGGTCAGGCCACTCTTGGCATCGACACCAATG
TGGGCCTTCATGCCAAAGTGCCACTGATTGCCTTTCTTGGTCTGATGCATCTCCGGATCGCGTTGCTGCT
CTTTGTTCTTGGTCGAGCTGGGTGCCTCAATGATGGTGGCATCGACCAAGGTGCCTTGAGTCATCATGAC
GCCTGCTTCGGCCAGCCAGCGATTGATGGTCTTGAACAATTGGCGGGCCAGTTGATGCTGCTCCAGCAGG
TGGCGGAAATTCATGATGGTGGTGCGGTCCGGCAAGGCGCTATCCAGGGATAACCGGGCAAACAGACGCA
TGGAGGCGATTTCGTACAGAGCATCTTCCATCGCGCCATCGCTCAGGTTGTACCAATGCTGCATGCAGTG
AATGCGTAGCATGGTTTCCAGCGGATAAGGTCGCCGGCCATTACCAGCCTTGGGGTAAAACGGCTCGATG
ACTTCCACCATGTTTTGCCATGGCAGAATCTGCTCCATGCGGGACAAGAAAATCTCTTTTCTGGTCTGAC
GGCGCTTACTGCTGAATTCACTGTCGGCGAAGGTAAGTTGATGACTCATGATGAACCCTGTTCTATGGCT
CCAGATGACAAACATGATCTCATATCAGGGACTTGTTCGCACCTTCCGGAGGCGTTATGAGCTGGCGGCC
CTTTTTGTATCTGATTATTAATCCCCACCCGCTATTAAGCGCCCGGCGCGGGCATCTGCGTCTGGTGCAG
GGTTGACTTTGCATTCTGTTAACAAACGCGGTATAACAAACCTTCTTTGGATGTTTAGATGTCCATACGT
TTAGAAGGTTATATGCAAACAACACAACAAAATGCGCCACTGAAGCGCACAATGAAAACGCGTCACCTGA
TTATGCTTTCCTTGGGCGGCGTGATTGGCACAGGATTATTCTTCAATACCGGGTACATCATTTCCACCAC
TGGAGCGGCGGGAACGCTGCTGGCCTATCTGATTGGTGCGCTGGTGGTCTGGCTGGTTATGCAGTGTCTG
GGCGAGCTGTCGGTCGCGATGCCGGAGACCGGAGCGTTTCACGTTTATGCCGCGCGCTATCTTGGTCCGG
CTACCGGGTATACCGTGGCCTGGCTTTACTGGCTGACCTGGACCGTGGCGCTGGGTTCGAGCTTTACCGC
CGCTGGATTCTGTATGCAGTACTGGTTTCCACAGGTGCCGGTATGGGTCTGGTGCGTGGTGTTCTGCGCG
ATTATTTTTGGTCTGAATGTTATCTCCACGCGCTTTTTTGCCGAAGGGGAGTTCTGGTTCTCGCTGGTCA
AAGTGGTCACTATCATCGCCTTTATCATCCTCGGTGGGGCGGCGATTTTCGGCTTTATTCCGATGCAGGA
TGGCTCGCCCGCGCCGGGGCTGAGTAATATCACGGCAGAAGGCTGGTTCCCGCACGGTGGCTTACCGATT
TTGATGACTATGGTGGCAGTGAACTTTGCTTTTTCGGGTACCGAGCTTATCGGCATTGCCGCCGGTGAAA
CGGAAAACCCGCGCAAAGTTATCCCGGTAGCGATTCGTACTACCATCGCGCGACTGATTATTTTCTTTAT
CGGCACCGTGTTTGTGCTGGCAGCGCTGATCCCGATGCAGCAGGTGGGCGTGGAGAAAAGCCCGTTTGTG
CTGGTATTTGAGAAAGTAGGGATCCCGTACGCCGCTGATATTTTTAACTTCGTGATCCTGACGGCTATTC
TTTCTGCAGCGAACTCCGGGTTATATGCCTCCGGGCGCATGCTGTGGTCGTTGTCGAATGAACGTACGCT
ACCGGCCTGTTTTGCGCGAGTAACGAAAAACGGCGTGCCACTGACGGCGCTGTCGGTCAGTATGCTCGGT
GGTGTGCTGGCGCTGTTTTCCAGCGTGGTGGCCCCGGACACGGTATTTGTTGCGCTGTCGGCAATCTCCG
GGTTTGCGGTGGTAGCGGTGTGGCTGAGTATCTGCGCCTCGCATTTTGTTTTTCGTCGCCGTCATCTGCA
ACAAGGTAAGGCATTGAGTGAATTACATTATCGCGCGCCGTGGTATCCGCTGGTGCCAGTATTAGGTTTT
GTGCTGTGCCTGGTGGCCTGTGTTGGGCTGGCATTCGATCCAGCGCAGAGAATTGCGTTGTGGTGCGGGT
TACCGTTTGTTGCGTTGTGCTATGGTGCTTATTTCCTTACTCAACCCCGAAACGCAAAACAGGAGCCAGA
ACATGTCGCAGAATAATCCGTTACGCGCTCTTCTTGATAAACAGGATATCCTGCTGCTGGATGGCGCGAT
GGCGACGGAGCTGGAAGCGCGAGGGTGTAACTTAGCCGACAGCCTGTGGTCAGCCAAAGTGCTGGTAGAA
AACCCGGAGCTTATCCGCGAAGTGCATCTTGATTACTACCGGGCGGGGGCGCAATGCGCGATCACTGCCA
GCTATCAGGCGACGCCGGCGGGCTTCGCCGCGCGAGGTCTGGATGAAGCGCAGTCGAAAGCGCTGATTGG
CAAAAGCGTGGAGCTGGCGCGTAAAGCCCGTGAAGCGTATCTGGCAGAGAACCCGCAGGCGGGAACGCTT
CTGGTGGCGGGATCCGTCGGGCCTTACGGCGCGTATCTGGCGGATGGCTCTGAATACCGTGGCGATTATC
ATTGTAGCGTTGAGGCATTTCAGGCGTTTCATCGCCCGCGCGTGGAAGCCTTGCTGGATGCCGGGGCCGA
TCTGCTGGCCTGCGAAACCCTGCCGAATTTTTCCGAGATTGAGGCGTTGGCCGAGCTGTTGACCGCATAT
CCGCGTGCGCGGGCGTGGTTCTCATTTACCCTGCGCGACAGCGAACACCTGAGCGACGGTACGCCGCTGC
GTGACGTGGTTGCGTTGCTGGCGGGTTATCCGCAGGTGGTGGCGCTAGGCATTAACTGTATTGCGCTGGA
AAACACCACCGCTGCGTTGCAGCATTTACACGGTTTAACGGTGCTGCCGCTGGTGGTGTATCCGAACTCG
GGCGAGCATTACGATGCCGTGAGCAAAACCTGGCATCATCACGGTGAACATTGCGCGCAGCTGGCGGATT
ATCTGCCGCAGTGGCAGGCCGCTGGCGCACGGTTGATTGGCGGGTGCTGTCGCACCACGCCTGCGGATAT
CGCCGCGTTAAAAGCGCGAAGCTGAGGGTTTATCGGGTCTACATCGTTCATTGTAGGCCTGATAAGCGCA
GCGCATCAGGCATTGCCGGATGGCGGCACAAGCGCCTTATCCGGCCTACAAAACCACAAAACGTTATGCC
GCATCCGCCAGAACAAACATGCCGTACGGATGGATTTCAAGATAATACTGCTCGCCGACGTCCGGTTGCA
GACGCGTAGCGTTGACCTGCAATAATATCTCCTGCCCGTGCCATTCCACCGTCACTTCATACTGCGGCCC
CATATAGGCGACATGGCGGATCACGCAGCGCTGGCTCTCTTCGCCGCGATCGCTGAGCGTGATCGCTTCC
GGGCGCACACCGACCATCCCTTCACCCTGTGTACCAAAGTGCAGCGGGCGCGGCAGATGATAGCCGTAGA
TATCAACGTATCCGTCGCTGAAGGTTGCCGGGAACAGGTTGGCATCGCCCATAAAGCTCGCCATAAAGCG
GGAGGCGGGCTGGCGGTAAAGATCCTGCGGTGAGCCGATCTGCATGATGTGTCCCTTGTTCATCACCAGC
ACAGTATCAGAAACCGCAAAGGCTTCGCTCTGATCGTGGGTGACGTACAGCGAGGTGATATCAAACTGCT
TTTGCAACTCGCGGATCTTGTCGCGCATGCTGCGACGCAGGTTGGCGTCGAGGTTACTCAACGGCTCATC
AAACAGCAGCACTTTCGGCTTGAGGATCAGCGCGCGGGCCAGCGCCACGCGCTGCTGCTGCCCGCCGGAG
ATCTGATCGACAAAGCGGTCTTCGAATCCTTCCAGATCCACCATCGCCAACGCCTCTTTGACGCGGGCTT
TCAGCTCTGCGCGCGGTACGCCGAGCATTTTCAGGCCATAACCGACATTCTCTCCCAGCGACATATGCGG
GAACAGGGCATAGGACTGAAACACCATACAGATATCGCGCTGCTGAATAGAGCGATGGGTGACGTCTTCG
CCATCAATGAAAATTTGCCCTTCGCTCGGTTTTTCCAGCCCGGCAACCAGGCGCAAAATAGTGGTTTTGC
CGCAGCCGGACGGGCCGAGCAGCGTCACCATTTGCCCCTGCGGGATGGTGAGGTTGATATTGTCGATTAC
CGTATTACTGCCAAATCGTTTAGTGACGTTGCGCAGTTCAACGAAATTTTTCTGAGTCATAGTGCGCTCC
ATTACGCCTGGTTTTTGGCTTTTGAACGGGAGGTACGTGATTCACCGATCAGCCAGTCAAAGATGAAAAT
AATCGCCAGCATCACCACGATCAGAATGGAACCGTAGGCAATCGCTACACCGTATTCGCCATCTTCCACG
CGGTTGAGGATGTAAGCCGTCGCTACGCGGGTATCCGGCGTGACGAGGAACACAATGGCGCTGACGGTGG
TAATGGCGCGCACAAAGCTGTAAATCAGCGCCGAGAGGATCGCCGGGCGCAGCAGCGGCAGCAGGATGTG
CGTAATGGTACGCAGGGAACCGGCGCGCAGGCTGAGTGAGGCTTCATCGAGCGATTTATCGATTTGGCCC
GGTAATGACTCCAACTTATTGATAGTGTTTTATGTTCAGATAATGCCCGATGACTTTGTCATGCTGCTCC
ACCGATTTTGAGAACGACAGCGACTTCCGTCCCAGCCGTGCCAGGTGCTGCCTCAGATTCAGGTTATGCC
GCTCAATTCGCTGCGTATATCGCTTGCTGATTACGTGCAGCTTTCCCTTCAGGCGGGATTCATACAGCGG
CCAGCCATCCGTCATCCATATCACCACGTCAAAGGGTGACAGCAGGCTCATAAGACGCCCCAGCGTCGCC
ATAGTGCGTTCACCGAATACGTGCGCAACAACCGTCTTCCGGAGCCTGTCATACGCGTAAAACAGCCAGC
GCTGGCGCGATTTAGCCCCGACGTATCCCCACTGTTCGTCCATTTCCGCGCAGACGATGACGTCACTGCC
CGGCTGTATGCGCGAGGTTACCGACTGCGGCCTGAGTTTTTTAAATGGCGGAAAATCGTGTTGAGGCCAA
CGCCCATAATGCGGGCGGTTGCCCGGCATCCAACGCCATTCATGGCCATATCAATGATTTTCTGGTGCGT
ACCGGGTTGAGAAGCGGTGTAAGTGAACTGCAGTTGCCATGTTTTACGGCAGTGAGAGCAGAGATAGCGC
TGATGTCCGGCAGTGCTTTTGCCGTTACGCACCACCCCGTCAGTAGCTGAACAGGAGGGACAGCTGATAG
AAACAGAAGCCACTGGAGCACCTCAAAAACACCATCATACACTAAATCAGTAAGTTGGCAGCATCACCGA
GAACACAAATGGGCTAATTCGGCAGTACTTTCCTAAAAAGACATGTCTTGCCCAATATACTCAACATGAA
CTAGATCTGGTTGCTGCTCAGCTAAACAACAGACCGAGAAAGACACTGAAGTTCAAAACACCGAAAGAGA
TAATTGAAAGGGGTGTTGCATTGACAGATTGAATCTACAGCAGCTTTTTTTAATATGTCCCGTTCGTCGG
TAACCCGTTTCAGCTCTTTCTGGAGACGGCGGATCTCGGCCTGAGCATCTGACTGTTCTTTATTAGTGGA
AGAATCCGGACCGTACTTCTTTATCCAGGCATAAAGGCTGTGGGTGGTGATATCGAGACGTGTTGCAACG
CTGGCAACAGAATAACCGAGATCAACAACCTGTTTGACTGCTTCAGTTTTAAACTCTTCGGGATAACGCT
TACCGCTCATGGGCACCTCTCTTTAAGCCATTTTAAATGACTCGGAGGTGTCTGTTAAACCCGTGGCGAT
TCAAAATTGCGATATATACATACCCATGACTGCCCAGCGTATCGGCTTCACCAGTCAGCCCGTTACGGTA
CAGTGTGACACAGTGCGCGTACCTGGGATTCAGCTCACAGGAGAGCAGCATCAGCTCCAGATGTGCGACA
AAATGCGGGAAGGCTTCATCCAGTTGTAGAGTCTGCACCTCACTGAATGAGCCGGTGAATCCAGCCCGGT
CAGCCAGAAAATGCAGACGATGACCTTCCTGCACCAGTCGTGCTCCGAAACACGGTGTGATATCTCGTTT
AAGCCCCCAAGTTTGAGTAGAGTCTTTATTCATAATTTTATTCCTGTTAAAGAAGACCATGTTCGGCGAA
TGAGAATATTTGCCTGCCGCCGACAATCAGGTGGTCGGGGACATGGTGAACACTTTTTAACATCCTTTAC
CCATGGTGATCGACTTTTTCTTCAGGTCGATCACCCCCACTTTCGTGCTGTACCACCACACCTCGTAGCT
GCCGTCTTCCTGCATCTCCTTCAGCCCGACCCGTTCTCCCCTGAACGCCTTGCCTGCGCTCAGACTTACC
CCTTTCACGCTCAGCTTTCCGCTGATATCCACTTTCCTGACCATCACCCCTTCATCGTATTCCGGGGGCG
TTGTGTTGCCGCTGTACTGCCGCGCTGACGGCTGATACCGCGAGCCCGGTACCGCCATATCCAGCGCCTC
GTGCGGGCGTTCAAGGTTATAGACCGTCCGCCAGTGGTCGAAGGCGCGCTGCAGTTCACCGCTGTCTGCG
AACCATTTTCCCTGCAGCACTTCCGCCTTCAGGCTGCGGTGAAAACGCTCCAGCTTCCCCTGCGTCTGCG
GATGATAAGGCCGGGAGTGCCCCACCCGGATACCCAGGCGCATCAGCCACAGCTCCAGCGCCGTCCAGGT
GCCGGTGGTGTCGCCCCACGGTGAGCCGTTATCCATGGTCATCCGGTCCGGCAGGCCGTAACGCTCAAAC
ACGCTGACCAGCTGCTGCTGCACGGTCTCGCGCCGTTCATCGGTACAGTGCGCCAGGCACAGGGAAAAAC
GGGAGTGGTCGTCCAGCAGGGTGAGCGGATGGCAGCGTCCACCGCCAAAAGGAAAGTGGCCCTTAAAATC
CATCTGCCAGAGGCGGTTCGGCGCGTCGTGTTCGAACCGGCCCGTGGCGGGAATGCCCGGTGAAGCGCCC
GGCAGCAGGCCATGGCGGGCCATCAGGTTATGGACGGTGCTGAAGGCGGGCATGGTGTGCCCCTGGTCCT
CGAGCCAGCGCTTAATCTTGCGGGCTCCCCAGCGTTCATGACGGTCATGGGCCATACGCAGCAGGGCCGT
GATGTCGTCAGATGAGCGGTTCGGGGAATGGTGCGGAATGCGCGGGCGGTCCTGAAGACCGGCGGCACCT
TCCTGAGCCCAGCGCTGGAGCCACTTGTAGCCGGTGGCAGGTGAAATGCCGAAGCGACGGCAGAGGGAAC
GGATGTTCGCCCCGTCCTGCGAGGCGAACAAAACAAACTCAGTACGTAATGACATGGTATCTCTCGCATC
CCAGGGCATAAGCGACTCCATAAACGGGTTCTTATGCCTTAGTTGTAAGTGTCTACCATGTCCCCGAACA
AGTGTTCACTATGTCCCCGGACCGTACACCCCAAAGGGGAGAGGGGACTGCACCGAGCCATCTTTTCCCC
CTCGCCCCTTTGGGGAGAGGGCCGGGGTGAGGGGCAATATGTGATCCAGCTTAAATTTCCCGCACTCCCT
CTTCCCTTCCGATTTACCTCTCCTTGTTCTGCGTCATAGTATGATCGTTAAATAAACGAACGCTGTTCTA
TAATGTAGAACAAAATGATTCAGCAAGGAGATCTCATGCCGCAGTCCGCGTTGTTCACGGGAATCATTCC
CCCTGTCTCCACCATTTTTACCGCCGACGGCCAGCTCGATAAGCCGGGCACCGCCGCGCTGATCGACGAT
CTGATCAAAGCAGGCGTTGACGGCCTGTTCTTCCTGGGCAGCGGTGGCGAGTTCTCCCAGCTCGGCGCCG
AAGAGCGTAAAGCCATTGCCCGCTTTGCTATCGATCATGTCGATCGTCGCGTGCCGGTGCTGATCGGCAC
CGGCGGCACCAACGCCCGGGAAACCATCGAACTCAGCCAGCACGCGCAGCAGGCGGGCGCGGACGGCATC
GTGGTGATCAACCCCTACTACTGGAAAGTGTCGGAAGCGAACCTGATCCGCTATTTCGAGCAGGTGGCCG
ACAGCGTCACGCTGCCGGTGATGCTCTATAACTTCCCGGCGCTGACCGGGCAGGATCTGACTCCGGCGCT
GGTGAAAACCCTCGCCGACTCGCGCAGCAATATTATCGGCATCAAAGACACCATCGACTCCGTCGCCCAC
CTGCGCAGCATGATCCATACCGTCAAAGGTGCCCATCCGCACTTCACCGTGCTCTGCGGCTACGACGATC
ATCTGTTCAATACCCTGCTGCTCGGCGGCGACGGGGCGATATCGGCGAGCGGCAACTTTGCCCCGCAGGT
GTCGGTGAATCTTCTGAAAGCCTGGCGCGACGGGGACGTGGCGAAAGCGGCCGGGTATCATCAGACCTTG
CTGCAAATTCCGCAGATGTATCAGCTGGATACGCCGTTTGTGAACGTGATTAAAGAGGCGATCGTGCTCT
GCGGTCGTCCTGTCTCCACGCACGTGCTGCCGCCCGCCTCGCCGCTGGACGAGCCGCGCAAGGCGCAGCT
GAAAACCCTGCTGCAACAGCTCAAGCTTTGCTGAGCCGGACGATAACGATGACCATTGAGAAAATTTTCA
CCCCGCAGGACGACGCGTTTTATGCGGTGATCACCCACGCGGCGGGGCCGCAGGGCGCTCTGCCGCTGAC
CCCGCAGATGCTGATGGAATCTCCCAGCGGCAACCTGTTCGGCATGACGCAGAACGCCGGGATGGGCTGG
GACGCCAACAAGCTCACCGGCAAAGAGGTGCTGATTATCGGCACTCAGGGCGGCATCCGCGCCGGAGACG
GACGCCCAATCGCGCTGGGCTACCACACCGGGCATTGGGAGATCGGCATGCAGATGCAGGCGGCGGCGAA
GGAGATCACCCGCAATGGCGGGATCCCGTTCGCGGCCTTCGTCAGCGATCCGTGCGACGGGCGCTCGCAG
GGCACGCACGGTATGTTCGATTCCCTGCCGTACCGCAACGACGCGGCGATCGTGTTTCGCCGCCTGATCC
GCTCCCTGCCGACGCGGCGGGCGGTGATCGGCGTAGCGACCTGCGATAAAGGGCTGCCCGCCACCATGAT
TGCGCTGGCCGCGATGCACGACCTGCCGACTATTCTGGTGCCGGGCGGGGCGACGCTGCCGCCGACCGTC
GGGGAAGACGCGGGCAAGGTGCAGACCATCGGCGCGCGTTTCGCCAACCACGAACTCTCCCTGCAGGAGG
CCGCCGAACTGGGCTGTCGCGCCTGCGCCTCGCCGGGCGGCGGGTGTCAGTTCCTCGGCACGGCGGGCAC
CTCGCAGGTGGTCGCGGAGGCGCTGGGTCTGGCGCTGCCGCACTCCGCGCTGGCGCCGTCCGGGCAGGCG
GTGTGGCTGGAGATCGCCCGCCAGTCGGCGCGCGCGGTCAGCGAGCTGGATAGCCGCGGCATCACCACGC
GGGATATCCTCTCCGATAAAGCCATCGAAAACGCGATGGTGATCCACGCGGCGTTCGGCGGCTCCACCAA
TTTACTGCTGCACATTCCGGCCATCGCCCACGCGGCGGGCTGCACGATCCCGGACGTTGAGCACTGGACG
CGCATCAACCGTAAAGTGCCGCGTCTGGTGAGCGTGCTGCCCAACGGCCCGGACTATCACCCGACCGTGC
GCGCCTTCCTCGCGGGCGGCGTGCCGGAGGTGATGCTCCACCTGCGCGACCTCGGCCTGCTGCATCTGGA
CGCCATGACCGTGACCGGCCAGACGGTGGGCGAGAACCTTGAATGGTGGCAGGCGTCCGAGCGCCGGGCG
CGCTTCCGCCAGTGCCTGCGCGAGCAGGACGGCGTAGAGCCGGATGACGTGATCCTGCCGCCGGAGAAGG
CAAAAGCGAAAGGGCTGACCTCGACGGTCTGCTTCCCGACGGGCAACATCGCGCCGGAAGGTTCGGTGAT
CAAGGCCACGGCGATCGACCCGTCGGTGGTGGGCGAAGATGGCGTATACCACCACACCGGCCGGGTGCGG
GTGTTTGTCTCGGAAGCGCAGGCGATCAAGGCGATCAAGCGGGAAGAGATTGTGCAGGGCGATATCATGG
TGGTGATCGGCGGCGGGCCGTCCGGCACCGGCATGGAAGAGACCTACCAGCTCACCTCCGCGCTAAAGCA
TATCTCGTGGGGCAAGACGGTGTCGCTCATCACCGATGCGCGCTTCTCGGGCGTGTCGACGGGCGCCTGC
TTCGGCCACGTGTCGCCGGAGGCGCTGGCGGGCGGGCCGATTGGCAAGCTGCGCGATAACGACATCATCG
AGATTGCCGTGGATCGTCTGACGTTAACTGGCAGCGTGAACTTCATCGGCACCGCGGACAACCCGCTGAC
GCCGGAAGAGGGCGCGCGCGAGCTGGCGCGGCGGCAGACGCACCCGGACCTGCACGCCCACGACTTTTTG
CCGGACGACACCCGGCTGTGGGCGGCACTGCAGTCGGTGAGCGGCGGCACCTGGAAAGGCTGTATTTATG
ACACCGATAAAATTATCGAGGTAATTAACGCCGGTAAAAAAGCGCTCGGAATTTAATTATTTTAAGAGAT
AAAACCGTCTGCGGAATATTTCCCGCAGACGGCTTTGTTGTTTTTGAAATTTATTAATTTAAACAATTAG
TTGAGATATATCGTTGGCGTCACAAAAGCAAAATAACGTAATTCGGAAATAAGATATGACCATTGCTGGT
TAATTGAATAGCTCATTACACTCCATTAACACGATGTTGTAATTCGGCACACTACATAAGGGTGTAATTC
TGATGACGCAATTAACCATGAAAGACAAAATTGGCTACGGGCTGGGAGACACCGCCTGCGGCTTCGTCTG
GCAGGCCACGATGTTCCTGCTGGCCTATTTCTACACCGACGTCTTCGGCCTGTCGGCGGGGATTATGGGC
ACGCTGTTTTTGGTCTCCCGCGTGCTCGACGCCGTCACCGACCCGCTGATGGGGCTGCTGGTAGACCGCA
CCCGCACGCGGCACGGCCAGTTCCGCCCGTTCCTGCTGTGGGGGGCCATCCCGTTCGGCATCGTCTGCGT
GCTGACCTTCTACACGCCGGACTTCTCCGCACAGGGCAAGATCATCTACGCCTGCGTGACCTACATTCTC
CTGACCCTGGTCTACACCTTCGTTAACGTGCCGTACTGCGCCATGCCGGGCGTCATCACCGCCGACCCGA
AAGAGCGTCACGCCCTGCAGTCCTGGCGCTTCTTCCTGGCGGCGGCGGGCTCGCTCGCTATCAGCGGCAT
CGCGCTGCCGCTGGTGAGCATCATCGGCAAAGGGGACGAGCAGGTGGGCTACTTCGGCGCCATGTGCGTG
CTGGGGCTGAGCGGCGTGGTGCTGCTCTACGTCTGCTTCTTCACGACCAAAGAGCGCTACACCTTTGAGG
TGCAGCCGGGCTCGTCGGTGGCGAAAGACCTTAAGCTGCTGCTGGGCAACAGCCAGTGGCGCATCATGTG
CGCGTTCAAGATGATGGCGACCTGCTCCAACGTGGTGCGCGGCGGGGCGACGCTCTACTTCGTGAAATAC
GTGATGGATCACCCGGAGTTGGCGACCCAGTTTTTACTTTACGGCAGCCTCGCCACCATGTTCGGCTCGC
TTTGCTCCTCACGCCTGCTGGGCCGCTTCGACCGCGTCACCGCCTTCAAGTGGATCATCGTCGCCTACTC
GCTGATCAGCCTGCTGATTTTCGTCACCCCGGCGGAGCACATCGCGCTCATTTTTGCCCTCAACATCCTG
TTCCTGTTCGTCTTTAATACCACCACGCCGCTGCAGTGGCTGATGGCTTCTGACGTGGTGGACTACGAGG
AGAGCCGCAGCGGTCGCCGCCTCGACGGGCTGGTGTTCTCCACCTACCTGTTCAGCCTGAAGATTGGCCT
GGCGATTGGCGGGGCGGTGGTGGGCTGGATCCTGGCGTACGTCAACTATTCCGCCAGCAGCAGCGTGCAG
CCGGTTGAGGTGCTCACCACCATCAAAATTCTGTTCTGCGTGGTGCCGGTGGTGCTCTACGCGGGCATGT
TCATCATGCTGTCGCTCTACAAGCTCACCGATGCCCGCGTGGAGGCCATCAGCCGGCAGCTGATTAAGCA
CCGCGCGGCGCAGGGCGAGGCCGTTCCCGACGCCGCGACAGCCGCATCCCATTAACCGGAGGCAATATGG
AAATCACTAACCCGATACTCACCGGCTTCAACCCGGACCCGTCCCTGTGCCGCCAGGGCGAGGACTACTA
CATCGCCACCTCGACCTTCGAGTGGTTCCCGGGCGTGCGCATCTACCACTCCCGTGACCTGAAAAACTGG
TCGCTGGTCAGCACCCCGTTGGACCGCGTGTCGATGCTGGACATGAAGGGCAACCCGGACTCCGGCGGCA
TCTGGGCGCCGTGCCTGAGCTACGCCGACGGTAAATTCTGGCTGCTCTACACCGACGTGAAGATTGTCGA
CTCGCCGTGGAAAAACGGCCGCAACTTCCTCGTCACCGCGCCCTCCATCGAGGGGCCATGGAGCGAGCCA
ATCCCGATGGGCAACGGCGGGTTTGACCCGTCCCTGTTCCACGACGACGATGGCCGCAAATACTATATCT
ACCGCCCGTGGGGGCCGCGCCACCACAGCAACCCGCACAACACCATCGTGTTACAGGCGTTTGACCCGCA
GACCGGCACGCTCTCGCCCGAGCGCAAAACGCTGTTTACCGGCACGCCGCTCTGCTACACCGAAGGCGCG
CACCTGTATCGCCACGCGGGATGGTACTACCTGATGGCCGCCGAGGGCGGCACCAGCTACGAGCACGCCG
TCGTGGTGCTGCGTTCCAAAAATATCGACGGGCCGTACGAGCTGCACCCGGACGTAACGATGATGACCAG
CTGGCACCTGCCGGAGAACCCGCTGCAGAAGAGCGGCCACGGCTCGCTGCTGCAGACGCATACGGGTGAA
TGGTACATGGCCTACCTCACCAGCCGCCCGCTGCGCCTGCCCGGCGTGCCGCTGCTGGCCTCCGGCGGAC
GCGGCTACTGCCCGCTGGGGCGCGAGACCGGCATCGCCCGCATTGAATGGCGCGACGGCTGGCCGTACGT
GGAAGGCGGCAAGCACGCGCAGCTGACCGTGAAAGGCCCGCAAGTAGCCGAGCAGCCTGCAGCCGTTCCG
GGCAACTGGCGGGACGATTTCGACGCCAGTTCGCTTGACCCGGAGCTGCAGACCCTGCGCATTCCGTTCG
ACGACACCCTCGGCTCGCTCACCGCGCGCCCGGGCTTCTTACGGCTCTATGGCAACGACTCGCTCAATTC
GACCTTCACCCAATCGACCGTGGCGCGCCGCTGGCAGCACTTCGCCTTCCGGGCAGAAACGCGGATGGAG
TTCTCGCCGGTGCACTTCCAGCAGAGCGCGGGGCTGACCTGCTACTACAACAGCAAAAACTGGAGCTACT
GCTTTGTGGACTACGAGGAGGGACAGGGTAGAACCATCAAAGTTATCCAGCTCGACCACAACGTGCCGTC
GTGGCCGCTGCACGAGCAGCCCATTCCGGTGCCGGAACATGCGGAGAGCGTCTGGCTGCGGGTGGACGTG
GATACGCTGGTCTACCGCTACAGCTACTCGTTTGATGGCGAGACGTGGCACACCGTGCCGGTGACGTATG
AGGCGTGGAAGCTGTCGGACGACTACATCGGCGGGCGCGGCTTCTTCACCGGCGCGTTTGTGGGCCTGCA
CTGCGAGGACATCAGCGGCGACGGCTGCTACGCGGACTTCGACTACTTCACCTACGAGCCGGTCTAACGG
CTCAGGCCGGGTAGCCCAGCGCGCGCGAGAGCGCGAGCCCGGCCTGCTGAAGCTGCTCGCGGAAATTAGC
CAGCTCCGCGTCGTCCACGCGGGAGGTCAGCGTCGACAGGCTCAGGGCGGCGATGACGCGGGACTCGTGG
TTCCACACCGGCACCGCCACGCAGCGCACGCCCTGCTCGTTCTCTTCGCTGTCCAGGGCGTAGCCTTGCT
CGCGGGTCTGCGCCAGGGCGCTCATTAAGGCTTCGCGAGACGCGAGGGTGGCGGGCGTAAAGGTAGTGTA
CTGATAGCCCTCCAGTGTACTGCACCCATTTTGTTGGACGATGAAATGGAATAGCCCCTAATATGTCAAA
GCCAAAATACCCTTTTGAAAAGCGCCTTGAAGTCGTGAATCACTACTTCACAACTGATGATGGTTACAGG
ATCATCTCGGCACGTTTTGGTGTCCCCCGAACCCAGGTCAGGACATGGGTTGCCCTCTATGAAAAACATG
GAGAAAAAGGTTTAATTCCCAAACCTAAAGGCGTTAGTGCTGATCCAGAGTTGCGTATTAAGGTCGTGAA
AGCTGTGATCGAGCAGCACATGTCCCTTAATCAGGCTGCTGCTCACTTTATGCTTGCTGGTAGTGGTTCT
GTAGCCAGGTGGCTGAAGGTCTATGAAGAGCGCGGAGAAGCTGGTTTACGCGCGCTCAAGATTGGCACCA
AAAGAAACATTGCAATATCAGTTGATCCAGAAAAAGCGGCATCAGCATTGGAGCTGTCAAAAGACCGACG
CATTGAGGATCTTGAAAGGCAAGTTCGATTTCTTGAAACGCGGCTTATGTATCTAAAAAAGCTGAAAGCC
TTAGCTCATCCCACGAAAAAGTGAAAGTACTCAACGAGCTAAGGCAGTTTTATCCTCTTGATGAGCTTCT
CAGGGCTGCGGAGATACCGCGCAGTACGTTTTATTATCATCTAAAGGCTCTCAGCAAGCCTGACAAGTAT
GCGGACGTTAAAAAGCGTATTAGTGAGATTTATCACGAGAATAGAGGCCGATACGGATACCGTAGGGTAA
CGCTGTCTCTTCATCGAGAAGGGAAACAGATTAACCATAAAGCTGTTCAGCGCCTGATGGGAACCCTCTC
ACTTAAAGCAGCGATTAAGGTCAAGCGATACCGCTCTTACAGAGGAGAGGTAGGGCAAACCGCCCCTAAT
GTTCTCCAAAGAGATTTCAAGGCTACGCGGCCAAACGAGAAGTGGGTTACCGATGTTACTGAATTTGCAG
TCAATGGGCGCAAGCTGTATTTGTCTCCAGTAATAGATCTCTTCAACAACGAAGTTATTTCTTACAGCCT
TTCGGAAAGACCAGTGATGAACATGGTTGAGAATATGCTCGATCAGGCATTCAAAAAGCTTAATCCTCAC
GAGCATCCTGTTCTGCACTCTGACCAGGGATGGCAGTATCGTATGAGAAGATATCAAAATATCCTTAAAG
AACATGGTATTAAACAAAGCATGTCCAGAAAAGGCAATTGTCTGGATAATGCTGTGGTGGAGTGTTTCTT
TGGAACCTTAAAGTCGGAGTGTTTTTATCTTGATGAGTTCAGTAATATAAGCGAACTGAAGGATGCTGTT
ACGGAATATATTGAATACTACAACAGCAGAAGAATTAGCCTGAAATTAAAAGGTCTGACTCCAATTGAAT
ATCGGAATCAGACCTATATGCCTCGTGTTTAACTGTCCAACTTTTTGGGGTCAGTACACAGCAGGGCGTT
CAGCTCGGCCTCGCCCAGCCAGGCAATCAACACCTTGCCGATGGCGGTGGCGTGCACCGGCAGGCGGCGG
CCGATGCGTGAATAGGCGATGGCGGCCAGCTTGCCTTCAATCTTCTCGATATAGACCCCTTCACGCCCGT
CCAGGATCCCCAGATGGGTGGTCTGCCCGGTCCGCCGGGACAGCTCCGTCAGCCAGCCTTTTGCCTTCTG
CCGAATATCGATGGAGCCCACGACAAAATGGCCGCGCTCGACCAGCTTCATGCCGAGGCGATACTTGCCG
TTCTCCGGGTTCTGATCGATATAGCCGTGAAGCTGCAGGGTTTTTAGCAGCGAGTGGAGGGTACTCTTGC
TCAGCCCCATCAGTTTGCTGATGTCGGTGATCTTAAGCTCGGTGGCCTGCTCGTTGAACAGGTCGAGGAT
CTGCAACGCACGTTCAACAGACTGAATAATCGGCATAATGCTGGCATGTCCACGCTGGAATTAAGGCGAA
AACGTACCTTTTTCGGGATGAAAAATCAATGAAATGGAGCCGGTGTTCTCCCTCTCCCTGTGGGAGAGGG
CCGGGGTGAGGGCACCAACGCGCAGCGGACCCAATCACTCCCCAAGCGTTGCCATCATCACCGCCTTAAT
CGTATGCATCCGGTTTTCCGCCTGGTCGAACACGATGCTCGCCGCCGACTCAAACACCTCGTCCGTCACC
TCCATCCCGCCGTGCAGATCGAACTCCTTCGCCATCTGCTTGCCGAGCGTAGTCTGGTCGTCATGGAACG
CCGGCAGACAGTGCAGGAACTTCACGTTCGGGTTGTCGGTCAGCGCCATCATCTGCGCGTTCACCTGATA
CCCGCGCAGCAGCGCAATCCGCTCTGCCCACTTCTCTTTGGCCTCGCCCATCGACACCCACACGTCGGTA
TAGATAAAGTCCGCGCCCTTAACGCCTGCCGCCACGTCTTCCGTCAGAGTAATTTTCCCGCCGTGCTTCT
CCGCCAGCGCGCTGCACTCCGCCACCAGGCTCTCTTCCGGCCAGCAGGCTTTCGGGGCCAACAGGCGCAG
ATCCAGCCCGGTCAGCGCCGCCGCTTCCAGCATCGAGTTGCCCATGTTGTTGCGCGCATCGCCCGCGTAG
ACCAGCGTCATCTCGTTAAACGCCTTGCCCGGCAGGTGCTCCTGCATGGTCATCAGGTCCGCCAGCAGCT
GGGTCGGGTGGAACTCGTTGGTCAGCCCGTTCCACACCGGCACGCCCGCATACTGCGCCAGCGTTTCGAC
CACTTCCTGGCCGTGACCGCGATACTGAATGCCGTCATACATCCGCCCGAGAACCCGCGCGGTGTCCTTA
ATTGACTCTTTATGCCCAATCTGGCTGCCGCTCGGCCCTAAATAGGTAACGCGCGCGCCCTGGTCAAATG
CGGCAACTTCGAAAGAGCAACGGGTACGAGTCGAGTCTTTTTCGAAGATGAGCGCGATGTTTTTACCGGT
AAGCTTCTGTACTTCCTTGCCATTTTTTTTATCGGCTTTGAGCTGTGCGGCAAGGGTCAGCAGAGAAGTG
AACTGTGCAGGGGTAAAGTCGAGCAGTTTCAGAAAGTGTTTTTTGTATAAATCGGACATTTTATCCTCGC
ATGGCGAACGCCACTTATTGAATTAAAATTCACTTTATATGTGTAATTATTCATTTGCAACCCCATTTCA
CAATTCTTTCTTACAAAGGTGGAGGCAAACCCGTCCGTGTGTGAAAATAATCGTATCTGCCTCCGATTCT
CTGCAGAAGCAGAAAGACATTGGATCGAATTCTACAACCAGGTCGAGTCAGAAATGAGAATGATTGGCCT
TCTTTATGATTTTAAGGATTATGCTTCTAAAATGGCGGAGAACATGGCGAGGCTTGCTGCCTTACTTCAT
TACTTCAGCGGTGATGGAGGCGATATATCTGTTACCGGGTAATGACTCCAACTTATTGATAGTGTTTTAT
GTTCAGATAATGCCCGATGACTTTGTCATGCTGCTCCACCGATTTTGAGAACGACAGCGACTTCCGTCCC
AGCCGTGCCAGGTGCTGCCTCAGATTCAGGTTATGCCGCTCAATTCGCTGCGTATATCGCTTGCTGATTA
CGTGCAGCTTTCCCTTCAGGCGGGATTCATACAGCGGCCAGCCATCCGTCATCCATATCACCACGTCAAA
GGGTGACAGCAGGCTCATAAGACGCCCCAGCGTCGCCATAGTGCGTTCACCGAATACGTGCGCAACAACC
GTCTTCCGGAGCCTGTCATACGCGTAAAACAGCCAGCGCTGGCGCGATTTAGCCCCGACGTATCCCCACT
GTTCGTCCATTTCCGCGCAGACGATGACGTCACTGCCCGGCTGTATGCGCGAGGTTACCGACTGCGGCCT
GAGTTTTTTAAATGGCGGAAAATCGTGTTGAGGCCAACGCCCATAATGCGGGCGGTTGCCCGGCATCCAA
CGCCATTCATGGCCATATCAATGATTTTCTGGTGCGTACCGGGTTGAGAAGCGGTGTAAGTGAACTGCAG
TTGCCATGTTTTACGGCAGTGAGAGCAGAGATAGCGCTGATGTCCGGCAGTGCTTTTGCCGTTACGCACC
ACCCCGTCAGTAGCTGAACAGGAGGGACAGCTGATAGAAACAGAAGCCACTGGAGCACCTCAAAAACACC
ATCATACACTAAATCAGTAAGTTGGCAGCATCACCGAATTTTCAGCCCGGATGTTTCACGTACCTATGTC
GAATATCTGGCCGATAAGGTTGCGGATCGAGAAGAGGATGCAGAGGAATATCTGGAAGCAATCATGGAGG
CTCGTGTTACCGTTGCTGGCATGGGGCTGGTGATGGAGGTGCAGGATTACTTCGATGGCGAGGCCGATAG
ACTGGCGAAGGCGTGGCTGGCCGAGTACACACCGCAAATCAAGTCGTTGAAAGATGAGCGTAAAGAGGCC
TATCGTCAAATCGTCGAAATGAGTACCGAACCGCAGGATGTGGATCTGGTCAGGCCGGCGAACAAGTTTG
AAATGACCAGGGTGCGTGAAGGTGAAAAGGAAGCTGACCTTCCAGTCTGGAAACACCATTTGTTGTGTGA
CGAAAGCGGGAACTATCCGGCTCTGTTGAACCATTGGGAAACCAAGGTTTTTGAGATCGAAACCAAACGT
GAAGGATTTGCTTTCTGGTATCGTAATCCACAGTACACAGGGCAGTCGTCACTGGGAATCGCTTATGTTG
AAGCTGAACAGTACAAGATTGTTCGTCCCGATTTCCTGTTCTTTGCCGAACAGGATGGCAAAATGGTTGT
GGACCTGGTAGATCCACATAGCCTACATCTGGCTGATGCTTTGCCCAAACTGGAAGGACTTGCGCTATAT
GCCGAACATCATTCTGATGCTTACAGGCGAATCGAATCTGTCGCCGAAGTAAAGGGTAAATTACGAGTGT
TAGATTTGAAACGGCAGGATGTGCAGGATGCTGTTGCTACCGCTGAAAATGCAGAAACGTTATTTAGTAG
CGGACTTGCTGATGACTATCAGTAATCTATAGAAAATTGCGTAACGAAACTGCATTTTAGTAATTTTTTG
AAACAATACAAATAAGGCCTTCTCACTGAGAAGGCCATTACCGACTTACAGTTCGATTTGGCTACAGCCG
AAGTTACGGTCTCCTTCACCAAACACTTTGCTTTCAACTTTGGTCAGGTAGTCCAGTCGGGTTAACAGCG
CCTGGTAGTTCTGCTGGAAGTCAGTACTATTGGTGTCTAGCACATACTTACAGTTTTCAGGAAAATGGAC
CAGACCAGGGTGATCGTCTCTCTCCAGTCTCAGGGCGCTGTACCAGGCTCCTGTGATCATCCCTCTAAGG
TTATCGTCCTGATCGTAATCCCCGAGGTGGTAGTAAGCGTCTTTGTTGAACAACAGGCAAATGTGATAGT
GGCATTTACCTGATTCAGAATACTCTTTCGCCCATATAATAAATAAAGGGCAACGGTAAATGCGTTTATC
CTCACGCACCTTACGGGTACGGTCAGCCTCCAGCTTAGCTCTGAGGGATTCACGCATCCGGGATATCACC
CCAGGTTCCAGGTTAGGGAAGCAACAGATATTGTCACCGTTATCAACTATTTTGGGATAGTGGAGATCGA
CACGTACAGCAATTAACCTAGGATACCGGTTAGTCAAATAACATAATAATTTATTAATCTTACTCTGATA
TTCGAGGATATGTACTCCATGAGTACCTTGATATGTTTTCATAATATATACCTGTATTTGGTCCTACGGT
CTATAGCAGACCGTACAGGGATGCCATACAGGCAGGGCTATTCCTGGTCACTGTTGTCGGTATATACTGG
TATCAGATTTTAGTACGGACATACTGATCTGATTACTACTCTTACTGGTGAATACAGGTAGTAAGAGTAC
ACAATGCCATTATATAATACCTATCCAACATCTAAATTTGAGACGAAGGTAGCCCCAGCCTGTGATGGCT
GTTAAAAAGTTACTCTGCAATTAGCTTCTGGAATTAACCGATGATTCCGTTATTCCAGTGCCGCTTCACA
GTCGATAAACTGATACTCAATTTCTTTGCAATCTCAGCCTGAGTAAATCCACCTTTCTTAAGTATTGTGA
TATCACGTCGGTATTTGCTTCCCTCCTTTCGTCCTAATTTTTTCTTAACATGTCGATATCGGCTTTTAGT
TGATTTCAGATTGTGAATGTCAATCGTATCCTGACGAGCAATCAAAAAAGACAAGCAACTTTCAGCAGAA
GGCTCTATCCTTGAAGCTGGATGGTAGCTGTAGATAAACATTTCTTTTTGAAGGCAAAAAAATAAAATAT
TCTGTAAGTCCTCCACAGTTCTGCCAAGACAGCTTAGATCTGGAATGACAAGCGTGTCCTGCCGGTTCAT
TTCATGATGAATCAATTGTCTGAGTAAACGTTGCTCTGAAACAACCTCTTTAATATCTACCTGCTCGATC
ACAACATGTTCAGGTAGAATATTAAATTTTTGGCATATCTCAGCAAGTGAGTGATGATCTGTAATGCTTT
CTTGCTGTTCGCTACTGCATATGGTGTAAAAAAATGAACGCATCTGATGCACTCCGGTGTCATAAATTAT
TTTTTGATACCTGAATAATGTCATTTTGCATAAAAAACAACCAAAAATAGAGAGTGATTGCCAGCGATAC
TTTAACTGGTAAAGTAGTATTTTACCTCTCATAATTGTTTGTCCTTCTTTGTTACCTCTTAGGTTCTGCT
CTCTTGTGAGTATGGGTTTATAATGATGTCATCCGGTACATTAACACGGTTGGAAACATCTGTTTTGCGG
AGCACTGGCAGCATAACCACCATTTCATTGACATGGTAAATATCAATCCAACAAACAACCGGATAAGGCA
TAACAATCCCCTTTCTTCTAAGAACTTCATTTATCCCGAATATAATCAATTGGGATGTTGACAAGAGTAG
AGCCTGCCCGGCATCAAAGTAATAACCCTCAAAGGTTGTTCTATGAATAAGAATAATGTTTGAATATCCT
GAGACACTTTGATGCTTTACATCAAAATGTCTTTGATTGTAAATGTAAATGGCTTTTTCCATATCGTAAT
TTTCCCTTAGCGAGGATAGCCTTTCACGTATAACTGTTTTTTCATCTTTCCCCATGAATTCATCATTAGC
GTTCAGTTGAAAGTAATCTGCAATGGGGATTTTTAATGGACTCATGATGTTCGTTTTCCAGATTAACGAA
CAGTACTCTTCCAGAGTTACTTCTGTTTTACCTCGGCTTCGATTGATGCTTTCTTTTATAGAGAACTTTA
ACAGGTCATTTTTTATTTCATTTATTGACCAGTTATGACGATTGCATTTTTCTAATATAGGGATAGCCAA
ATCCACAACTTCCGCTATTACGGAAGAGTGAGATTTATTTGTTAGTCTGGCATAATGATCAATTACTCCT
AATGAAGATTGATTTTTGAACGTGACTGAGTGTTTTTTTATGGGAGTAGTCTGTACTACCTGTGACTCAT
TGTTTTTGCCTTGACAAGGTTTTTTTCCTGGTAGAACGCTGCTCATCTCAAAATTAGTAACACTATTAGA
CATTTTTAAGGAAACCTCTTTGTTATCTCAATATAAAACTACTATCTGAAATTTCTCAGTGTTGCCCCAT
TTTTCTCGGGGCAACATCGCTATAAATCAATAAAATTAAATCTGTAATTTATTACAGACTTTCTCGTACA
GAAAATGTATCTATAAAATCGAGGACATCTTTACGTAACCAGTAATGGCGGCCATTGATTTGTTTTGGGC
GAGGTAGCCCCTCAGGCAATTTGTCCTGACAAAGCCATTTACGAATGGTTTGAGATTTGTAGCTAATGAT
TTTAGCTAACTCAGCTGTTGAAATGAGCTGTGATTGAGATGTATCCGGGAGTTTGAATGCGCTCATTTTG
CCACCTCAGTGATTGAGATATTGGCAAAGAAAGCTTTAAGCATTATTGAATTAGTAGGGGTAGTAATGAA
GGCAGAAGGAAACGTTTCGGGCTCGGGGTCGGGGTCACTACCATCACCTGAATCTGATGATAAGGCACTT
TTAGCTGATTTAGCCGTACTGTGATGCGATCTGGATGCCTGATTTTTACATGACATCAGACGCGCGAGAA
AGTTAGTAGCATTTTGCATTCTTTGTTTAAGATGTAAAATTTTCAGTTTGGCGCATGCGACAGACTTGCG
AAGAGCTGAGTATGTTCCTTTGAGATACTCGACAACCTCTTCCATGGACGCAGGATCGTTAAAGGATTGA
GTTGTTTTACTTGAATTAATACACCAGCGAGCTCTGATAGCTGCCAGAGTGGGTTCTATGGATACAGTTG
CTGGGGTTGCCATTGGCTTATCTCCTGTGTAGTTGCTGTATCATTGACTAAACTGTGTATTACGATACAT
GAAAATCTATCTTGATCAATAGTTGATGATATTTTGTAATATGTTGATTTTTAATGGAATCAACGCATAT
CAACGTTGTTTTTTATGGTAATACCTGCTTCATTTAAGATCCATGTCTCAATTTTCTCGTGCCATTTTCG
TAACAGATCTAACGGACGACGGCGATAGTGTTTTTCGGCAAGAGCGCTGGGTTTGTGTCCCATAATTTGA
GCAACAATACCAGTGGGAACTTCAACCCACTCGGCCAAAGTACCAAAACTACGACGTAAACCGTGAAGGC
TGATATGTGGTAACTCAGCCAGCACTAATGCTCTGTTGTGCGCTGAACGCGGCTCAATAATTTTGCCACT
TTTACTGTTACTTCTGAAAACCCAACCCTCCTTATTTACGTCAGAATTTGGGGATTGCGCTAGTACATTT
AACAATTCAGAAACATAAGGAGTGAGAGGGATGATACGTTCACCTTCGATCTTGTCTTTAATTCGCATGC
TTGACCATTTGAAATCTACGTCTGACCAGCGAAGCGACGCAATTTCTTCACGCCGAGCACCAGTGAGCAA
AAGTACTTGGAGATAGGCCGATGCAATAGGATTATTGAGGCTACGCACGGCACTAAACCAGCTTTTTAGT
TGTTCCTTTTGCAGGCAATCATCAGCTTTACTCGCTGACACGGGAACCATTTTTCTTACGTTGTAATCTT
GTGCCAGATCGCCAGGAATGATCCCTTGATATTTTTTCTGATAATTACTCCATTTGATGAAAGCACGTAG
TAGGCGATAAGCGTGAGCAGTGACGGTAGGTCTATTTTGCCTTTCTGTACTCAGCCACGCTGCTATGTAA
TCTGGGGTTAGCTCCGATAACGGCAGGTTGAGCAAACTAGCCAATGGTCCAGCCGAAGTCGGGCCTTGGC
CTCTTTTTTTACTTTCGCCTCCACGACTGGACAAGTTAATGTGATCGGCAATGTATCGAGTAGAATATGG
GCGTTTAGTTTTTGCACTGATACCGGTTCTCAATTCTTGAAGATAGTCTTCCCAGGCGACGGAGAAAGTC
ACTTTTGTTTTACGTGATTCTGCCTGCAGGGATTCTGCTTCTGCGATTTTTACAGCCTTAGCAATTCGTG
GATCTATCCCTGTATCGATCAATGTTTGTAACCGTCTTGCCTCGGCTCTCGCATCATCAATCTTCCAGTC
GTTAATGTTGCCAATAGTCATGCGAAGGGTTTTCCCCGCATATACGCTTTGGAATACAAAGGCTTTTGCT
CCGCTAGTTGCTCGGCATGCCAGGGTTGTTACATCTGCATCCCAAAGAAAAGTTTGTTTTTTCCCTTCCG
GTAAGGTGAATCTGCGAAGTCTTTCGAAGGTAAATTTTTGTCTTGAAAGCGCCATTTTTCGGCTCCAGTT
GAGAATTGCTGTCTTACAATAATGTAACTGCTGGTGTAAGTAAATGGAGGGAATAAACATCAACTTTTGT
TAATTTCAATCAACGGGTTTATTGCTATAACTTGGTGTTTTATAATATAAAGTATGTTGTTTTGATTGAT
TGCTCAAGTAGTTAAAAATGCATTAACATCGCATTCGTAATGCGAAGGTCGTAGGTTCGACTCCTATTAT
CGGCACCATTAAAATCAAAGAGTTACCCCATATTTAAATACACCACGTTTCCTCCTGTGCCGTATTTGTG
CCATTGTAACCTTGGCAATTCATCAAAATACTGTTCTGACATCAGGCAGTGCAGGTGCAGACATTTAAGC
CAATTGCTGCCGCCATTCTTTGACGTAGTCAATCAGGGCGCGGAGCTTTGGTGCAATATTGCGACGCTGT
GGGAAATACAGATAGAAGCCCGGAAATTGTGGAAGAAAGTCATCAAGCAGCGATACAAGCTTACCGCTTT
CAATATATGGCCTGAAAGTTTCCTGAGTGGCAATTGTTATTCCTCCGCCGGCAAGAGCCAGCCTCAACAT
CAGACGCAGATCATTAGTCGTAATCTGCGGTTCAATCGCAAGGTCGAAAGTTCTCCCGTTTTCTTCAAAT
GGCCAGCGATAAGGCGCAACCTCCGGGGACTGACGCCAGCCGATACACTTATGGGTATTTCCCCCGGAGG
CGAGAAAGCACTCTCCACGCCCGGCCGCAAGGATCAGGACGACGGGGGCAGGCATGAATCCTCCTCCTGA
TGGAGACGTACAGAGGCGACTTCTGCCAGCACGGAGAGTGCCAGAGTATGCGCATCCCGGGCTTTGGGGA
ATATCCCGACGGGTGCCCGGATTTGCGTTGTTTCCTCCCTGGACCATCCCAGCTCGTGGAGCTTTTGCAG
ACGTAACGTGTGGGTTCGATAGCTGCCCAATGCGCCGAGATAAAAGGGTTTTGCTTCTCGCGCGGCCTGC
AACACTGGCAGCTCCCGGTTGAGATCATGGCACAGCAAAATGACCGCCGTATCGGTATCGATCTGAGCGC
TGGCTGAGGCCGGAAAAAGATCGAAGATATGGCTGTCATAGCCTGTGGCTGCTGCAAGACTCGCGGTTGC
CTGCGCCTCAAGAGAACGTCCGTAAATCATCAGCCTGACGCATGGCCTGAACCCCACCTCAAAGCCATTG
AGATTCCAGCCCGTCCGGGTTTGCGTGGGCAGGCACACCAGCGATTGTGCTTGCGGATCGTAGCGCAGCC
CCACCGGTTTTCTCTGTTCCAGGCGGTTCAGCACGGCGAGCAGAGGCTGTGCCGAGCGTAGTTTATGGAG
CGTCAGCGTGATCCCACCGCCGCAGGGCAGAACGATGTCAAACCACGGCGAACCTTCGCCATAGCGAATT
TCGCGATCGCGGCCTGAGCCCATCATCTCCAGCGCTTCAAAAGCGGCAGCGGCCTCCACGCAGCCGCCAG
AGACAAAACCGCAGTAACGACCATCTTCGCGCACCACCATCTGCGCCCCGAGCGGGCGCGCCGCGCCGCC
GCGTATCTCCACCAGCGTCACCAGCACCGCTCCTTTACCGGACATTAGCGCCTCTACGGCGAAGCGCAGA
ATGGTCCGGTGGTCATCGGTGAGAAACGCCTGCTCTGGCTTATGCCAGTGTTCGTCTTTGTCAAAAAGCG
GGTATGACATTGTTCCTCCTTAAACCACATCCGGCAGCTTATCGAGCAGCTTATCCAGAGTGATGGGATA
ATCCCGTACCCGAATACCGGTGGCGTTATACACCGCGTTGGCGATAGCCGCGCTCACGCCGCACAGGCCC
AGCTCACCGACACCTTTGGCCTTCATCGGGGAGGATATGGGGTCGGTATCATCCAGGAAAATCACCTCCT
GTTTTGGGATATCCGCATGAACCGGCACCTCATACCCCGCCATATCGTGATTAACGAAGTAGCCCAAACG
GTCATCCACCGCCAGCTCCTCCATCAGTGCCGCGCCCATGCCCATAGTCATTGCGCCAATGACCTGGCTG
CGCGCAGTTTTCGGATTCAGGATGCGTCCTGCAGCACACACAGCGAGCATACGCCGGACCCGAACTTCTC
CCGTCGCGCTATGCACGCCGACCTCCACAAAATGCCCGGCAAAGGTCGACTGCTGGTACTCTTTGCTCAG
TGTTCCGAATTCAATGCTCTCTTCCGCTGTCAGTCTGCCGCCTGCGGTGGCTTCATGTAGCGTGGCGCTT
CGGGTACCGTTGGTAATCTTGCCGTCGGCAAACTGCGACTGCTCAGGATCAAACCCGACTGCCGAGGCAA
TCATTTCGCGAAGCTTCATACAGGCGGCGTAAACGCCGGAGGTGGAGGTATTCGCGCCCCATTGTCCACC
AGAACCCGCAGAAACCGGGAAACTGGAATCGCCGAGGTGAACCGCAACCTGCTCCAGCGGTACGCCAAGC
ATTTCCGCTGCCGTCTGGGCCAGAATGGTGTAGCTGCCGGTGCCAATGTCGGTCATGTCCGTTTCTACGG
TAACGGTGCCGTTTTGTTCGAGGTGAACCCGAGCACCCGATTTTTCCAGCAGATTATTGCGAAAGCCCGC
CGCAACACCGTGGCCGACTAGCCACTCCCCGTCGCGCACCTGTCCGGGTGTGGCGTTGCGCTGCTTCCAG
CCAAATTTATCCGCTCCGGTGCGCAAGCACTCGATAAGCTGACGGCGAGAGAAGCAGCGCGTCGGGTCGG
CGGGGTCAACCTGAGTGTCATTCAGGATGCGAAACTCGACGGGATCGATGCCCGCTTTTTCCGCCAGTTC
GTCGATCGCGATTTCGAGCGCCATCAGACCGGGGGCTTCGCCGGGCGCACGCATGGCGTTCCCTTCCGGC
AAATCAAGCGTGGCGAGCCGCAGGCCGGTATGACGATTCGCCCCGGCGTAGAGTAATTCGCTTTGCTGTA
CCGCCGTTTCCGGCGTGCCGCCGGGCAGGTTTCCAGACCAGCTTTCATGTGAGATAGCGGTGATTTTCCC
GCTCTGGTCGGCACCGATACGCAAGTGCTGAAGGGTGGCGGGGCGGTGCGTGGTGTTATTGGGAATAGAG
GGGCGGGGGAGCATCACTTTAACCGGACGTTTCACCGCTCGGGCGGCGAGGGCCGCCAGCAGCGCATCGC
TTCTCAGGAACAGCTTGCCGCCAAACCCTCCGCCGATATACGGGGAGATAATACGCACATTCTCCACGGG
AACTTTCAGCGTTTTTGCCAGATCGGTGCGGCACCAGTCAATCATCTGATTTGAGGTCCAGAGGGTAAGC
TTATTTCCATCCCAGACGGCCATCGAGGCATGCGGCTCCATCGCCATATGGCTCTGGTCCGGGGTCGTGT
AGGTAGCATCAATCTTCACCGCAGCGGAGGTGAAAGCCCCGTCAAAGTCACCGACGTTTTTGTCGGGCGT
GTCTTCCGGCGGCTGATTGACGGCCTGTTTTTCGTCCGCCAGGGAGTAAGCTCCTTTATTACGGCGATAG
TGTGCCTGCACCAGCGAGGCCGCCGCTCGCGCCTGTTCGAAGGTCTCGGCCACTACCAGCGCAATGGCCT
GATGATAGTGCTCAATAGTGGGGCCGCCTAACAGCCTGGCGGTGTTTTTGTCGCCTTTGCCGAGTGCCCC
GGCGTTACTGGCGGTAATGACAGCCAGTACGCCCGGCGCTTTTTGCGCGGCGTCCGTATCAAGGGCGGTG
AGGCGTCCTTTGGCAATGGCGGAACCGACGATATAGCCATAGGCGGCGTTGGGGGCTTCTTCATGCCATT
CGTAGGCGTAGCGTGCCGTGCCGGTAGTTTTCAGCGGTCCGTCGATGCGGTCATGGGGACGACCGACAAC
CTTCAGCTGATCGATCGGGTTTTCCCCTGCGGGTTTATCAAATTTCATGCCTGTGCCCTCGCTTCAGCCA
GTACGGAGGCAAGCGTTCGCTTCGCCAACAGGAGTTTAAAGGTGTTTTCAGCGGTGGGATGGGCGCTGGC
GAACAGCGTGTCATATACGGCCTGCGCCCCCTGGGATAGCTGAGCATCCGCAGCCTCAATGCGCCAGGGC
TTATGTGCTACTCCGCCCAGCGCGACGCGCCCGCTGCCGTCAGGCTGAATAATCGCCGCGACCGATACCA
GGGCAAAGGCGTAGGAGGCGCGATCGCGCACCTTACGGTAGATATGTTTTCCGCCGAGCGGTGGAGGTAA
CGTCACCGCAACGATAAGCTCACCGGGAAGCAGGGCGGTTTCAATGTGCGGCGTTTTTCCCGGAGGGTGA
TAAAAATCAGCCAGTGTGATACTGCGAGTCTTTCCCTCCGGCGTGATGGTTTCCACCACCGCATCCAGCA
ACCGCATTGCGACCGCCATATCGCTCGGATGGGTGGCAATGCAGGCTTCGCTTACGCCTACCACCGCGTG
CTGACGGCTAAAGCCTTCAAGCGCCGCGCAGCCGCTCCCGGGCAGGCGCTTATTGCAGGGCTGATTGGTG
TCGTAAAAATAGGGGCAGCGCGTGCGCTGGAGCAGATTACCTGCGGTGGTTGCCTGATTACGTAACTGAC
CAGACGCGCCAGCGAGCAGGGCGCGGGAGAGTACCGCGTAATCACGACGCACGCGCTCGTGAGCCGCCAG
GTCGGTGTTCCGTACCAGTGCGCCGATGCGCAGCCCACCCGCGTCGGTCACTTCAATCTTATCGAGCCCG
AGGCCGTTCACATCGATAAGGTGGGTGGGCGTTTCAATTTCCAGCTTCATCAGGTCCAGCAGATTGGTCC
CGCCCGCGATAAATTTTGCGCCGGGTACGCGCTGAGCGCTAAGTGCCGCCTCGGCTGGGGTATTCACTCG
TTCATAGGTAAACGCCTTCATGATTTTATCTCCCCCGCAGCATCTTCAATGGCGGCAAGGATGTTAGCGT
ATGCACCACAGCGACAGATGTTGCCGCTCATACGTTCACGGATCTCATCGGCAGTTGTTTCTGGAGCGGA
AACCAAATCGACCGTGACGTGACTGGGAATGCCGTCCTGAATCTCTTTTAGCACCGCTACTGATGAGCAA
ATTTGCCCGGAGGTGCAGTAGCCGCACTGGAAGCCATCATGCTTGATAAAGGCCGCCTGCATGGGGTGAA
GATTATCTGGCGAACCCAGGCCTTCAATGGTGGTGATCTCGGCCCCCTGATGCATGACTGCAAGCGTCAG
GCAGGCATTAAGCCTGCGACCATTGACCAGCACGGTACAGGCTCCGCACTGTCCGTGATCGCAACCTTTC
TTGGTACCGATCAAATGCAGATTTTCACGCAAAGTGTCCAGTAGCGTGGTTCGGGTATCCACCTCAAGCT
GCTCGGTTTTGCCGTTCACCTTCAGTGTCAGGGGCATTATCTCTGGCGCGGGTGTAGCTGCCGGAACGCT
TGCCGCCAGCGTAGAATGAGGATAAACCACGGCGGTCGCCGCTGTTGCGGCGCTCACTTTAATCAGATCG
CGACGGGTCAAACTTAAATCGTGCGGCTCGTGCTTCCCAACCCGATTATCTTCGGGGTATTCGCCTTGGT
TGCTCATACCAGGCCTCCGGTATTCTAAAGGGGAAAATAAGAGTGCGTTGCGAGAGTGCTGATGCTTTTT
TAAACGTTAAGCATAGTCGGCGACAGCAGGAGGATTATTCTTAAAACGCGAATGCAGCTATGAGCCCGGC
TAATAAATTCATGTTCGCCGGGATGTTGATGATGATGGGAGCTGGTTTATTGCTTTAGTTGTACGATGCA
AAAACCAATAAGGAAACCTGTGATTTTCAGCTCTACATCACCCTGCAAATCTCTGTCACTTCTAATATAA
AAATAGGGAGAAATGATGGAGCTTATATTCATTGGCGATTAGGAAACTATCTTGTTATACAAAACAATAC
AGTTCTTTACATTTGCCTTGTTTTATGAATACTCCTGAAGAGGTGTATAACATAATGGTACAAGCAGGGT
AGATATGAATATATTTGAACAAACTCCACCGAACCGCAGACGTTATGGTCTTGCTGCATTCATTGGGCTG
ATTGCTGGCGTTGTTTCCGCATTCGTGAAGTGGGGGGCTGAAGTTCCATTGCCGCCACGTAGCCCGGTGG
ATATGTTTAATGCAGCGTGTGGCCCGGAATCATTAATCAGGGCTGCAGGCCAAATTGATTGCTCGCGTAA
TTTTCTCAATCCACCGTATATTTTTCTTCGAGACTGGTTGGGGCTGACAGATCCCAATGCGGCTGTTTAT
ACCTTTGCCGGGCATGTCTTTAACTGGGTTGGTGTTACGCACATTATCTTTTCGATAGTGTTTGCTGTCG
GTTATTGTGTGGTCGCTGAAGTATTTCCAAAAATTAAACTCTGGCAGGGCTTACTGGCAGGTGCTTTAGC
CCAACTTTTTGTTCATATGATTTCATTCCCTCTCATGGGACTGACGCCACCTCTGTTTGATCTCCCGTGG
TATGAGAATGTTTCTGAAATTTTTGGACATTTAGTCTGGTTCTGGTCTATTGAAATTATTCGCAGAGATT
TACGAAACAGAATTACTCATGAGCCAGACCCTGAGATCCCTTTAGGCTCAAACAGATAATGCATTGAATG
ATAAAAATGGCGCAAATACAGCGCCATTTTTATAGGTTAAAAACATTGCTTTTTATATTCTGATGCAGAT
AGTCAGTGAGTATATCGCGCTACTTCAGGATGATGTAGATCCGAAGAACGCTACAGAAGAGAGGCATTGT
TGCTGGCAAATAGAAGAAGTATCGGGTTTTGTTACCCCTGAAAAACGAAGCCCCGCTATTATCGCTGGCG
GGGCAGTGCAATTAATTATTGTATGTTTATAACGGTGTCAGCCCGTATTTAGCCCTTGCACGATTGCAAG
CCTCATTGACGACTCCGTTCTCACCAGACATGGCGAATTCTCTGCATGTGGACGATCGATTTTTATATAT
CGTGCAGCAGGCATTTTTGCCCGGGGTTCCTGCAAGGGCAATACATCGGGGGTTTTTCTGATTGGTACCG
CTCATGCATCGGTGAAAAGGGGATATTTGTTCAGTGAGCCTGGCGGGAATAGTACCGCCAGCATCGTCGG
CTTCGGCCCAGTAAAAAGAGACGCGGAAAAATGCACAACAGGCACCACACGTCATGCATGGATTCAGATT
GCTCATAATTCACCAGTACAGCTAAAAATCGTAAAGAGAACAGCGGTACATCGTATGTAAGAACGTACCG
CGGTTGGCTGGGGAACTTTCGATAGTGTGAGTATTGAATGATTTCCAGCCGTTACCGATTTTACGTACTA
ATTCGTGATTAAACCACTCGTTAGCAGGCTGCCTGATACCTTTCCGTGTCTCCTGAACACTATGGTGTGC
ATATGAGAAAGCCCATCGTTACAGGTGATATTGACGATCGCTTCCACATCATTTAAACGATTTTTGGGGC
TCTGAGGTGGAATTCTTCCCTCGACCGATGGATAAGTCTTAGTCCGCCGAAGGGGGCTTAGCCGGACAGG
AATCGCTAATCTTAATGAATTTGTCGTTATAGACCAGATAGTGATTCCCCGGCTGACGTAACTCAGGCTG
ATGAACCACGTCTCCCGGACGTAGATACCAGGCATCGCCTTCCTCTTCGGTCGAATCACATCCTGGCTTA
ATCAGTAGCTTAAACCATGTGTTGCCAGTGTTACTTACCGTTCCTGTCACCTTGTCGAAGGACCATTTAA
ACTGAACCTGACGTGGTCGTACTACCAGAATGGTATCCATCACCACCACCGGCTCCGTGCTGACCACGCC
GCCGGTTGGGCTGCGTCTTGTATGGTTACGAGTGGGGACCTCGCGAAATGAGACCCGGTAGTAGCGCTCG
CGGTTATCCCGTGGACCATGATAGTAAAATTTAAAATACTCGCTCTCACCAGCCTGCAACGCCAGCTGGC
GGGGGGCGAAAAGCAGTTCACCATCCACCGGTCGGGTGCGCAATTCACTGCTGCCCGGGCTATCAATAGC
ACTGATGGCAATACGGTATATCCGTGCGCTTTTGTTGTTATTCACTACACGTTTGCTGACAAAGTCAGTC
TCGGACGGCAGCGAAAATGTCAGATTGCCGACCGAAATCGCCTGTGTCAAAGGTGCCGCCAGCATACAGA
CCGCTGTCAGCAGGGCCTTAGTTAATGTTACGCCACGTCGCCTGAACATGAATCTCTCCTGAAGCGCTGA
CTTCGCCAAACCAGCCGTTATCATCTACCGTACGCAGCGAAATGGCGTTATCCATTGGAATCGAAAATTT
GACTGTGGTCTTATCCATCTGCCCCACTTCGCCAGAGATATCAGTCCACGGTGTGGTCAACCACAGCGCA
TCGGTCATATCCCGCCAGCTATCATCGCACCCGGCATCGTAGGTTTTTGTAGCTCCGTTGCGGGTAATAA
AGGAAAGTGTCGCCGGGAACGGTACTTTCGCCTTACCGTCATCGGAGCTGAAGACACAATAGGAGCGCCC
GCCAATCACCTGCGCGGGTCCGGTCACCTTGATCAGCACTTCGTCGGCAGCTGTTTTACCGCTGGTGGTT
ACGATATAGCCGAAATCGAGTGCCGACTCGCCGCTGCCAACATATCCCTCCCGCGACGGTGTCTGAGTAT
ATTCATCGGAGATAATACTGATGCTGAAATCACGGGGTTTGATAATCAGCGTGTTGGAGGTAGAAAATTC
ATACCAGCCAGACTCCGGTGATGTGGTGTTCTGAAAGCGAAAGTTGAATAGATCTTTGGTGTTGATATCG
CTGATCCCGAGGTTCACCATCTGCTTAAAGAAGTTGCTCGAGAAGAAAACATAGATCGAGTCTGCGCTCT
TCATCTCGTTGAAGGTGTAGTAATAGGCGGTATTGCTCACCGGTTTCCATGAACTGCCATTCAGACTGAA
CTGCATATCGTACGCCCCGACGGCCGAGGCTAACGACGAGTTGGCGATCGCCGGGAATATATGGATTGAG
GTGTTGCTGAGTCCGTTTGTTTGCAGGGTATAGTTAACCATCTTACAACTTAATCCTGAACGGCTGCCGA
TGGTTTGCGTCCGGCAGTCGGCGTTCCCTTCGCCCAGAGTCGGTACTCCGTCGCTGTTGATAAATACTTC
CGCCAGCGAGTGGGTATTTATCAACCGTAGATTTGCTGCTTTCGTATGGGTGACGTTGCGAACATACCAG
TTGCCGGAGGCCTGATCCTTACAGCGTGCGCCGCTGCTGGCGTCATAGTTCACAGAGGTCTGGCAGGCAT
TGATGGTCATTGTAAAGCTGCTGCCGACGGGCATTTGTTGCATATACTGGTAAAACGCGTCTGACAACAT
GCCGTGCATCCACTTCGCGCCGCCGCTGGTCACCGTCGCGCCATAAAATCCACTGGCGTCGGTGGTTTGC
GGCAGGATAAGACTGGTGGTCATATTACACCCAGCGTACCAGTTGATGCAGCGCAAGCCAGTTAAAGGAG
ATGAAACTGGTGAATTTTCCAGCCACATATCAAACTTCCAGTTGGTATAAAGGCCGGTGTTGTAACCGTT
ATCAATGTAGCCGAGGCTTTGCTGATAGATGGTTCCTGAACCAGTGTATTTTAAACCGGTCCAGCGGTTG
GCACCGGTCAGGCGCGGATCCAGCGCCCCGCCAGGAGTGACGAAAAAGTTGTCGTCTGAGTTGTTTTCGA
CAAACACAAACTCGCGTGCCGGTGCATCCGCCCAGGTTGTTTTGCTCACTGCCGCTCTGAGCGCAGTTAC
TGGCCAGATTAGCGCGAAAATTATCATCGTTATTAGTAGGTTAACTCTCATTCTCTTCTCCTGTCTGCGT
CACCGCCGCCCACGATGAGAGGCCGCTGCAGACCACATCACCGACCCAGACGGCACCGCGCGCCTGGTTG
AGTTCCAGAGCCACTTCGCAGGTTTTATTGCCACTGTAGCGAAAATCGATAGTGGGGTATTTCTTATCCA
CGTCCATGACAAACTCGCCGTTTTCATCGGTTCGGGTTCGGCCGATATGGTTGTTAATCCGTGCGTTAGC
CAGCAGTGTGCCGTCTTCCGCACGGATACGACCGGAGACGGTAACCATCTGCTTCACCTCTGGCTCAATG
ACAGCGACATTGCCTGGATAGAGAGTCAGACGACTTTTGCGGCCGCTGACGATATCGTAACTGTCGAGTG
AGTTTTTGCTGTTCTGTAACTCCACCTCATATCTTCCATAGGGAGAGAGCGGGAGATAGTTACGCTTGCC
GTTAAGCGGGAAAATCCGCCCGTTGATTTTGGCGCTGATCTGACCGTCGTCCTCCAGCCCGGTGTTGAAT
ATCACCCCAGCGTTGCCATCAGTCCGCCCGCTGGCAGCAATGTTTTTACCCTGCCAGCCGACGCTGCCAT
TGGCGGTCAAGTTGGTATTGACGTAGCCGTCCGCCGCGCTATTGACGTTCAGCGTTCCGCTGGCGTAACG
AGCGTCGAATTGTGCATACGCCCCGCCGCTGAGGGTTTTGTCATCACCGGTATCGCCGGAGATGGCACGT
GACAGATTGGCACCAACAGTGCGAATGGTTCCTTCATCAAACTGTTTGCGTGCTGACAGGTTTGCCATGG
TGTAGCCGTTTTGATGAGTCATCCCTGCGCTAAACCAGTTGCCCAGTGGTAGCGAGAGATCGAGAGCGAT
ATATTTTCCTGTATTGGCGTTGCTGTCGCCGTTGTTATAGCGCTGAATACCGGCCCGCAGGCCAAGCGAA
CCAAAGGTACCGCTGTAGACATTTTGATAGTAATCTGCCGTGTAATAATGGCTGTTGTAACGGCGGTCAT
CATTGTAGCTGATGCTGAATGTGCCCAGCTTCGACCACAGTGAGTTCAGGTTGAGTGTGCCGCCGATTGC
ACGGTTGTCGGCATCGCTACGTCGCAATTGATTGCCAATGCGGGTTTTTTCCTGATTAACCCACAGCGAA
CTAAAGCCTCCCGGTAGAGTGGCGCTGATGCTGCCGATGCTGCTCCATGAGCTGTCACTGGCCAGCATAT
TTTGCAGGTTAACGTTGATCGCCCCCCCAAGCGGCAGCGTCAGACGGGTTTCACCCACCGCCTGATTATC
GTATCCATATCCCGTTGCCGCCCAGCTAAGCGTACTCAATGAGCCGGAGGTCGAGGCACCTGCTAGCCAA
CTCTCTTTAGCTGGTCGCGTCTTTTTCCCGTTTTCCGACCAGCGATCCATATGAAAGCTACCGCCCCATA
CCTGCCACGCCAGTGGTGCACCGACGCCGCGCCCCCGGCTAAACAGCTTATTGACCCGCTGGGTGCGTTT
GCTGATCACGCGACCGTTAACGATCACCTCAACTTCCACATCGTAAATCCCGTACGGTAGACCCCGGGTA
TCCACTTCATGATTGCCCATAGTGAAGTTCTGAACGCTTAGTAGCCGCCCATCACGGGTGAGATGTACTT
CGCCCGCCGCCGGTAAAAAGGCGATCACTGGCGTGGCTGACTGGCTGCTGTCGAAGATGGTGGAGCTGGC
CTGGTTTCCCCAGGAAAGGCCGTAAATCTTCCCTGCTGAAATGGCGGTCATCGGCCCTAAGGACTGCAAG
TTCCAGGTGTCGAGCATTCCACCGGCAAATCGGTGACCGGCAAAATCGCGTTCATACATCGCTTTATATA
ATTCACTGTCCTGTTGACCGCTACCGATCCCGTACAGCGAGCCGTCGAGCACCACATGATGTTCGCGCAG
TGCAGTAACGTTATTCAGCGACAGATAGCTGGATGTGTTGCTCCCGCCGTTACGCAACTGGTTGTTATAG
ACGCCCAAGTTATAGCTCAGATTACTGCTGAGGGTGTTAACACTGGACTGCCCGATGTCTTCGCTACGTG
AGCGTAGTACGGTGCCCAGCGCTTCGCGCTTGACCACTAGCTGCAGCAGCAGTTGGCGCAAGCTGAGATC
CAGCTGCGCGTTGTCAGTCAGGGGGATGGTAAGGGCCTCATTGAACGGGGCGTTGGCCAGAGCCATCAGC
TGCTGTCGAGTTTGTTCGCTGACACTGGCGTTATCTTCACTCTCTTCCAGCTGTATTTTCCGGATGCGTA
GCTGTCCATCGTCCAGCCAGATAAAAGCGCTGCCGATTCGCTGATCGTCCTGGCGACCCTGGCTACCGGC
GAGATGAATATAGAGCGGGACGCTCATGCCGTCCTGAAGCGCCTGACTGAAGGCCTGCGGAATAATCACC
CCACCTATTTGCTGCGCACTTATGTCAGCAGCGCTGGCATCGGGCTGAACGAACAAAAAGACCATGCCGA
AGGCAAACTGGGCTTTCAGTCCTGGGGAGAACCGTCGTAAAGGCATTGTCGTTATCCATCTGCACAGCTA
TCTATTTCACGGGAATGAACTTATCACCCTGCCAAAGTGCAACCCGTCCTTTGTTATCCGCAGTGTCCAC
GCGGGTAAAACGACGCGACTTGCCCGGCATCAGGTAGTAATTCTCTTTACACTCCTTACCGTTGGCGGCT
TTCAGGCAAGGTCCGTAGGCGAGGATCCGCAGCGTCGCATTTCCTGTATTTGTCAGGGAGCCGTTGGCGT
ACTGAAAGTGGTAGTTCGCCTGACGAGGGGCGACGACCAGAATGGTGCCGATGCGGGCGGAAGCAGTGGC
CACAGCGCTGCGGTTGGCATTATCGCGCTGCGCATCACTGAGGGCCTGATCAAACCAGACAATGCGGTAG
TAGCGCTCTTTTTCATCTGCGGGTCCCTTATAGAAGAAGCGGATCACTTCGCTGGCTTGGGCGGGTAGCA
GCAAGCTGGCGGGAGTGAGTAGCAACTCATCCGGCTTGTCCATTGAGATAACCTGCCCGTCGTCAAGCGG
TGAAGAGAGCCGTTCGAGACGGATATTGATAAGGCGACCACTGTCGGTACTGTTTTTGATCGTTTTGCTC
AGCGTGCTGCTGTCACTGTTCATAAACGATGATATATCGCCGACATCCAGCGCCTGGGCCGGAGATATTC
CGGAAAACAGCAGAGCGAGAGGCAGAAGGTGCTTTTTCATAACAATTCCGTCCAGGAATAAAGCAGGGGG
GCTACCCCTGCTGGTACATCAGAGAGATTAACTGGTCCAGGTCGCGTCGAACTGTACGCTAACGTCGCCG
CTCCAGATGCCTTCCGGTAGAGTGCTGTAATCTGTTACTGCGGTGGTACCATTGGTGGTACCGCTGATGA
TGGAGAAGGTGAAACCATCCTGTGCGGTGGTACGATTGCTGGCATTGTAACCGTTAGCCAGCGGGCTAAG
GTTGCCGCCCAGTACGCCGTTGGCGGTATCGATCATCACGGTATCGCCAGTTTTTTCGACTGCCGCGCCG
TTATAATCCACGCCCACATTCAGTGTGGAACCTGAGGTATCCAACTGGGTTAATGTGTTGGTGATAAGAC
GTGAGGTCAGTTTAAAGGCGGTAGCCGTTGAGTCACCCTCGATAGCCACGTCAAATAGACCTTTCTGTGA
GTTAAAACCTTTAATGCCTTCGGCATACTGGAACGCCAGGCTACCGAGTGGCGTCACAACCAGCTTACTG
GTGGTGTCTTTTTTGGCTGTTGCCGACCAGGTCGCTACAGCCTGAGCTGTTACGTCAGCAGCCTGCGCCA
CACCCATGCCGGTAAACACCGTTACCAGAGCTATTGCCAGAACCTTTTTTTTCATTGCATTTCTTCCCGA
GTTGAATTGAGGACGTGATGTCCCAGTGAGTCATTTTTTAAAACTAACTTGCCTGGAGTTTACTGAACCA
ACTTATATATTTTTGAGTACAGCTTGGCCTCAGCATTACGCCGATGGGTATACACTGTCTTCACACTACA
ATTTTCAATTCTGGCAATCGATTTAGGTTGCATTCCCTGGGCCGTCATGCGGATAATTTCCATTTCCCGG
TCCGTGATTTTATCTTTCTTAATATCTTTTCTCAGGAACCTGCCATTAATCACATAGACCAGTTCTTTTC
TAATATCACGACTCAGTCCAGCGTATACCACGCCCCTAATATTGCTATTGTAATACCAATAATTTGCTAA
GGCCTCTGACTTTCTGGCCGCAATCAATACGACCTGTTTCCCCTTTACCGCGGATAACCATTCATTATCA
CGGTTTATAAATTCAGATAAAGAATCCGTACTGAGATTGATAAACACGAAATCTTTTCTAATTTTCTCCA
ACGATAGATAAATTAATCTGTCGATATCCACAATCAGTTCAGATAGTCCTTTATAGAAGTAGGCGTCATG
GGGAGACCAGATGTATTTATCAGAACGGTTTTGACATTCCATATGGTTTTTAACCTCATAGTCCCTACTG
TAATCACTTTGCCATGTCACTACTTTCCAAACCTGTAATTTTTACAGGTGCATTCAGTTTCCTTAGTAAA
CCGGAAGTAAATAAGATACGTAGTACATATCAATAAAGGTTAAACGAGATTAAGTTTAATTATTTTCGAT
TGGGCTTAAATTTATGTTTTTTTTCCCGATGAGTGTCAATATGTGAACGGAAAAGGAATTCAATGGTTAA
GTCAATATTTAGAAAAACTGAAAATATTGCTTTTTTGATAAGAAGAAAAAGACATTTGGTTTCATAAGGT
TATTGGCAATATAACGTTCAATTCTTACTTGCATTTTATATTGGTCAGGAACTTTGCCCTGAAGTGTTAG
GAATAGTCTTAATGCGCTGTGTGATGGACTAGTAAAAAAACAAGTTTTAAGGGTAAGGGATAGAATATAA
AACTATGATGAGCTGTCATTGAAGATGATTTGCCAATCAGTAAGATATTTTAATGGATTAACATGCCGCA
CAAAATGGTTACAGGTGTTCATTCCAATAAGTAATGGAAAATTGAACGGGCGTATGTACGTCATCTGTTC
GGTAAGCCCCCAAGAGCCAGATTAAGTGAAGTTAAACGAAGGCTGCCAGCTGTCACAGGAACGATGGCCT
TTTTGTCAGGGCACTGCATTCAGTTATCTGTGCGCGTTACTCTAACTGGCACTCGAACGTCGGCGACGGG
GTTACCGGTGGATCAGACTGTTCCTGTGGCGTAAACGTTTTTATGTTAGTACCAACAGATTTACCACATT
TATCATCTTAACAGTTTGAGTGAAAATGCAGGCTGCGCCGCAAAGGGAGGAGACTGAGTGGCGTGTTCAG
TCTAAAAGAGGGTTGATGCCAGCATACAGGGGCGAAGCTGGTCAACAAGTCAACATTAAGATAATGGAAT
ATTCGGAGAGAAACGTCAGGCAGTTGGCCTCAAATGAACAGGAAGAATATATCCCCAGGAAAATTAATGT
TGGTGTTATAAACACACCAACATTAATCCGATCTGATTATTAATCAGACAAATATCGTTAATCCGTCGAA
TTTTGAATCAACGTTTTTTCTTACGACCCTGAACGGCCTTAAAACGTGGATTAGATTTACAAATCACATA
TAGCCGTCCTTTTCGCTTCACAATCTGACAGTCTGGATGGCGTTCTTTTGCGGTACGCAGAGAGTTAAGA
ACTTTCATCACGCCCCCTTTTTCGTGCTAACAAAACGACCAAAACGTTGGGTGAATCGTGCAACATTTCC
TTCTGATGCCACTGTTCTCAGCTTCCCTGTATAGAACGGGTGCGATTTAGAAGAGACATCAATTGTCACG
TATGGATACGTTACGCCATCCAGCTCAATCTCACGGTCTGTTTTGATAGTCGAGCCGATTTTAAAGTACT
CATCAACACTGGTGTCGTGGAACACCACAGTACGATACTCAGGATGGATATTGGGCTTCATCATTTTTAC
CTGTTATGTTATAACATAACCATAAAGATACATGCTCATCCGGATCATTTCAACACTCAATCCCTGTGAC
TCTTTGTGGATGTGGAATTTTCGCAACGGGGAACTCTGGCATTGTTAGCAGCCATTGGTGACGCTCCCAT
AAACGCCTGGATGAGTGATTGATGATGGTTTTGCTGAGAGTATGGATTTTTCGAGAATGGAGGTTATCTC
CACTTTACTGGCCGATAATTTATCGCAGTATGATTGATTACCTGACAGCGTGTATTCCTCTCCCACGGAT
ATAATAATTACTTACAAAAAAGGGAGAGGATGCATATTTTAAATATCACTGAAGTGAACAGTTTATTTCC
GTTATTAATAGAAATGGAGAAATAAATAGGCGTATTCTACAATTGCGACAAAAACAACGATATTAATCAG
TTTATGACTGATTTGCTGTACTTTATTCTCTTTCATTGGTACTTCCTCGCTTTAAAAAAGAGTGCACTTC
GTAAGTGCCCTTATATAAATAACGAGTTTGGTCAACCAATTTTTTGACATGTATCACAAATTTGAATAGA
TGTATTACATCAACTATCTTTTATTGCACCAACGTCATTGATATATGTCGCCTGAAGTCAGTTCCGGGAA
TGAGTCTGATCTCAAGACTGGCCCAGTCCGGGCGTTGATTGGTGCTGAGGAGCATATCGCATCTCATCAT
AATGTCGTATCTCCTGGGGTGTTATACAAGATATCGTTGTTGGTGACCTGGGAGAGAAATTGAGTTCTAT
TAAACCGTCAACTATGCCGGATACATACTGGATTACACTGCAGGCACGCCTTATGAGAGAACGTGCCGCA
GTGACGGGTTAATTATCTGAAAGAATTTGTGAGGCTGTATCGGTTACTCATTGATTTGATAGTTTTACTC
TCGGGAGAATAATAGATATTTAATCCATTAACGGAAACCAGCCAGTTCCTTTCGATGCCTGAATTTGATC
CCATAGTTTATCCGGAATGGTTAATTCATGAACAAGTTGTGTTATCGTTCATGAGAAGCATAACGTAAAG
GGAAAAGCTCGATTAGACGGCAGAATTTGTCAGGGGTTATGAACGAAATTCATAAATCTGTTTGAGTGTT
GCGATGGGTAGTGCAAGTTCGATATCTCCGCAATTTACAGTCCGATGAAGGAAAATGAATATCCATAAAA
AATATATTGGTTTATCCTGGCATATATACCTATTTCGACGTATTTCCAATAGTTTTAATTAAAGGCAGGT
CATTGTTATTCACTCTGAATAGTGAATTATTCACTGTCCGCAGAGTAAGAAATATAACTTAGGTATCTAT
TTAATGACTTGCACAAAAAGCTAAATTTTCCCCCATAAATAAAAATATAATCCCGCGCCCAACCACCTGA
TGAGTGGCTATAGGCACTGGATATATTAGGTGGCGGTGCACTTTCTTACATAAAGGTATTTCCTTTTCTG
CGGAAAAGGAAATCGGGAAATCCCCGGTTTTTCTGACAAGCAGACGCCATTATTTGTGTCTGCCTATGTT
CGTTAATTCGTTCATCAGGAAATTATCTCAATGTCACATTATAAAACAGGTCATAAACAACCACGATTTC
GTTATTCAGTTCTGGCCCGCTGCGTGGCGTGGGCAAATATCTCTGTTCAGGTTCTTTTTCCACTCGCTGT
CACCTTTACCCCAGTAATGGCGGCACGTGCGCAGCATGCGGTTCAGCCACGGTTGAGCATGGGAAATACT
ACGGTAACTGCTGATAATAACGTGGAGAAAAATGTCGCGTCGTTTGCCGCAAATGCCGGGACATTTTTAA
GCAGTCAGCCAGATAGCGATGCGACACGTAACTTTATTACCGGAATGGCCACAGCTAAAGCTAACCAGGA
AATACAGGAGTGGCTCGGGAAATATGGTACTGCGCGCGTCAAACTGAATGTCGATAAAGATTTCTCGCTG
AAGGATTCTTCGCTGGAAATGCTTTATCCGATTTATGATACGCCGACAAATATGTTGTTCACTCAGGGGG
CAATACATCGTACAGACGATCGTACTCAGTCAAATATTGGTTTTGGCTGGCGTCATTTTTCAGGAAATGA
CTGGATGGCGGGGGTGAATACTTTTATCGATCATGATTTATCCCGTAGTCATACCCGCATTGGTGTTGGT
GCGGAATACTGGCGCGATTATCTGAAACTGAGCGCCAATGGTTATATTCGGGCTTCTGGCTGGAAAAAAT
CGCCGGATATTGAGGATTATCAGGAACGCCCGGCGAATGGCTGGGATATTCGTGCTGAGGGCTATTTACC
CGCCTGGCCGCAGCTTGGCGCAAGCCTGATGTATGAACAGTATTATGGCGATGAAGTCGGGCTGTTTGGT
AAAGATAAGCGCCAGAAAGACCCGCATGCTATTTCTGCCGAGGTGACCTATACGCCAGTGCCTCTTACCC
AGCAATAGTGGACACGCGGCTAAGTGAGTAAACTCTCAGTCAGAGGTGACTCACATGACAAAAACAGTAT
CAACCAGTAAAAAACCCCGTAAACAGCATTCGCCTGAATTTCGCAGTGAAGCCCTGAAGCTTGCTGAACG
CATCGGTGTTACTGCCGCAGCCCGTGAACTCAGCCTGTATGAATCACAACTCTACAACTGGCGCAGTAAA
CAGCAAAATCAGCAGACGTCTTCTGAACGTGAACTGGAGATGTCTACCGAGATTGCACGTCTCAAACGCC
AGCTGGCAGAACGGGATGAAGAGCTGGCTATCCTCCAAAAGGCCGCGACATACTTCGCGAAGCGCCTGAA
ATGAAGTATGTCTTTATTGAAAAACATCAGGCTGAGTTCAGCATCAAAGCAATGTGCCGCGTGCTCCGGG
TGGCCCGCAGCGGCTGGTATACGTGGTGTCAGCGGCGGACAAGGATAAGCACGCGTCAGCAGTTCCGCCA
ACACTGCGACAGCGTTGTCCTCGCGGCTTTTACCCGGTCAAAACAGCGTTACGGTGCCCCACGCCTGACG
GATGAACTGCGTGCTCAGGGTTACCCCTTTAACGTAAAAACCGTGGCGGCAAGCCTGCGCCGTCAGGGAC
TGAGGGCAAAGGCCTCCCGGAAGTTCAGCCCGGTCAGCTACCGCGCACACGGCCTGCCTGTGTCAGAAAA
TCTGTTGGAGCAGGATTTTTACGCCAGTGGCCCGAACCAGAAGTGGGCAGGAGACATCACGTACTTACGT
ACAGATGAAGGCTGGCTGTATCTGGCAGTGGTCATTGACCTGTGGTCACGTGCCGTTATTGGCTGGTCAA
TGTCGCCACGCATGACGGCGCAACTGGCCTGCGATGCCCTGCAGATGGCGCTGTGGCGGCGTAAGAGGCC
CCGGAACGTTATCGTTCACACGGACCGTGGAGGCCAGTACTGTTCAGCAGATTATCAGGCGCAACTGAAG
CGGCATAATCTGCGTGGAAGTATGAGCGCAAAAGGTTGCTGCTACGATAATGCCTGCGTGGAAAGCTTCT
TTCATTCGCTGAAAGTGGAATGTATCCATGGAGAACACTTTATCAGCCGGGAAATAATGCGGGCAACGGT
GTTTAATTATATCGAATGTGATTACAATCGGTGGCGGCGGCACAGTTGGTGTGGCGGCCTCAGTCCGGAA
CAATTTGAAAACAAGAACCTCGCTTAGGCCTGTGTCCATATTACGTGGGTAGGATCATAAAGTCCTCGGG
TCGTTGTCCACTCTTTTGGCATGTCAGCATATTCACATACCGTACCAGCAAAAGTTTCAACCGTGAGCAA
ATCGACCGATTTTGTTGACGGTTCAAACGTGGAAACGAAATAGATATCCGTCTTAAAATTCTTCATACAT
CTGGCTAAATGATGACGTCGTAGTTTGACTTCTTCATCCGGTGATTTATTCGACACTTCAATGTCATATT
TAAATGAGTTGCCAAAAATAGGTGTCTCAGGAAAGTTGATTAATCTACACTCCGTCTTTTGCTGTTGACG
TATTAAAAAAGAAGGGAAGATATTTGCGAGATCCCAATAATCACGGTGGCGGTATTCACGGGGAGAGCAG
CCGAATAACTTTTTAAATTCGCGGCTGAATGACTGCTGTGAATCAAAATGCAAAGAGAGTGCAATATCAA
GCATAGATTTCGCGGTGAGCCGGACAAGAATGGCGGCACGACAAAGCCTTCGTTTGCGAATGTATTCTCC
CAAAGGCACATGCATGAAATTTCGGAACAGAAGCTGGATGTTGCGTCTGCTGTAGCCAGATTTCTGTGCG
ATATCTTCGATTGAAATAGGGTGCTCAAGATTGCACTCAATCCACTCCAGGAGCTGCTGTAGAATCTTCT
GCCTGATCATCTCATTCTCCGTTAATTCTTTGTCATATCGCACATTTTCGTTATACCCTGGGCCCTAAGT
GTATCAAAAATAGCAAGGGCGAAGGCAAAAGCACTGGTAGCGTCTGCTTCGTTGTCCCCGAAAATAGAGA
GGTTTCAGTCCTACATTATTAATGAATTTTTTGCATAAGTGATATCAAAATCCACATACTACTTTGAGGT
TACGTTTTAACGTAGACTCATTGTTCATGCCTAATGGAGGGACTGACAGTGGAATTTTCCGTATAGTCTG
CTTCAGAGTATTGCAGATGCCCATCAAAAATCGATTTCTCACTGACAGATAAAGAAATGGCACAAATTAG
TTCGCTTGATTTGGGTTATGTTGGGGAGTCGGTAAAACATTTTAATCCTGAATTTGTTCGTGGTTGTCTT
GCTGTAAAAATACATGATTGATATTAATCATGTATTTTACCTAAGACGACAAAAACCTTTTAACAGGGAG
TGATATTGATCTTCACTCTGTCATATCTCCGGTAATATGGCGTCAGGCTTCATCATCAGAAAGGGGGCCT
GACGCCTGAAAAAGTGAACAACAGACAGTGTTCGGATTATCAATATTCAGTTTTTAACGTTGAACTGGAT
TCATTACTGCGTTGTTTAAGAATTTCCCGCGCCGAATCTGCCATTATCATGACTGCACCTGCCAGCATCA
GAGTATCTTTCAATACCAGGCGACCAGCACCGGATAAATAAGGGAAACCATGATGAGCGTCACCCAATGC
GGGTACCCATGCCTCCGGGGTGGTGATTAAAAATGAGAGTGTTACCAGCGGCGTGGTAAATGCCATCAGT
CCTCCCAATAAACCTAACCAGCGATTGACAGGATTAGCCAAAACCAGCAGAGCAATAATCACCTCCACGA
CGCCAAGACCGTTGGAAAAACCATAGGTATTATTGGCCGTTTGCCATGCCCTTGCTTCTGGTTTGTATTC
GCCTTCGTGAGTCAGATACTGTTTATAGTCTTCCGGGTGTTCATAAAAGAACGACATTAGTGGACTGTTT
GCGACGAATGGTGTAATGCTGTCTGCCTCGTAAGGGACAAACTTTAATAACCCAATCCACATAAAAACAA
TTGCAATACTCAGACGAATCAATGTCAGGCCAATTTTATCTCCCCGACTTAACAGGTGCAGGTATTTTTC
CATTGTGAACATCCTTATTTATACAATACTGCTGTTGCGGTTGAATTATTATCAATTCGCATCGATGTGA
CTTTCCAGGATGAAGCATTATATTTTCTGGCTATATCAGCAATGGTATCCTCCAGAACTGTCGGTGATGC
TGATACTGACGAGACGCTGATATGTTTCAGAATTATTTTATCATCTGCATTGGTGGAAAATGCCATAACG
CCAGATAATAGTGTTGCAAATAAAACAGATTTTTTAAACATATAAAATACCATCAATGAAGTGATTAAGA
AGTTATAGAGTAACAGAGAATTAATAAGATTCTTTTCTCTGAGACGCCAGAATATTTGTTCTGGCGTCTG
ATTTTGAGTTTATTTGACTAATGAAAATAGATCATTGAGTGATTCGCTCATCGACGGATGAGTAAATATC
TGATCGCGTAATATGCTATAAGGCAGCCCGGCATCCATCACCATTTTCACTATATTGATCATCTCGTGGG
AGTCAACACACAGCAGTGATGCCCCTAACATACGTTGGGTTTTATTATCAACAATCGCTTTTAATACCCC
ACGAGTATCATTCATCACTCTGGCACGCGGAATTGCAGCTACAGGCAATGTCACCACCTGAATATCAGCA
CCACTCTCTCTGGCTTGTTCTTCTGTCATACCAACCCTGGACAGGGGCGGTGTCATAAATACGGAATAAG
GCACATTTTTCCGATCATCAGTACTACGTTTGCCTTCACCCAGTAACTCATCACGTACAATGCGGTAATC
ATCCAGTGATATGTAAGTAAATTGCAGCCCGCCGGTAACATCTCCCATCGCCCAAATATTGTCTGCGGTG
GTATGTAATCGCTTGTCAACGACAATTGCCCCGCGCTCGTTTACTGCGATACCGGCATTTTCTGGATGTA
ACGAAGCGGTAGCCGGTTGACGACCGGAAGCTATTAACAGTGCATCCACCGCCAGTTGGGCGTGCTCGCT
ATGCACTTGCACTTGATTTTCATGGTGACTGATTCGCTCCACATGGGCATTGAGGATAATATCGACGCCC
TGATCGCGTAAAATCGTCGCGATATTATCAGCAATATCCCGATCTTCCCGAGGCAAAAACAGCGAAGCTG
CTTCTAAAATGGTTACCTTGCTGCCAAAATTAGCGAACATAGAGGCGAACTCAACGCCAATATATCCGCC
GCCCAAAATACCTAAATGCCCAGGCAATTCTTTTAGATTAAGTAATCCGGTGCTGTCATATACTCCTGGC
GTGGTGGTAATTCCAGGAATTGGCGGAACCACGGTTTGTGCACCGGTATTAATAAAAATTTTCTCGCCAT
GAATTTCCAGATTTCCCTCAGGCCGATGAACACGCAGGCTATGATTATTGATAAACTCCGCCTGGCCGTC
GATCACGTCGATATTGGGCATATCCGCAAGATTATGAAAATTCTTATTACGTAAAAAATTAACCACTTCA
TTTTTACGCTGTATGGCACGGACAAAATCTGTGTGCTGCTGTGCGTCATGAACCAATGTTTTGGTTGGGA
TGCAGCCGATATTAATACAGGTCCCGCCATACATTGCATTTGATTGTTCGATGAGAGCCACTCGCCAACC
TGCTTTTGCCAGCGTGACGGCTAATGTTTTTCCAGCCTTGCCAAAACCAATAATCACTGCCTGATATTTA
TTCATGATGATTTCCTGTCGAAACGCGTTCATTTGACATCATGACTATAGACGCAAAAGAGCAAATAACA
TTTCTTCACAACGCTTGATATTTTGTCTTATCGTCTGATATTTTCTTTTTCTTAATCAGAATCACAAAAC
AAAAATCATGATTAACTATTTGATGGTATTAGATTAGTTATTTACTAAGATTGTTGGTGTTTGTAATCAA
AAACCACTCAGGAGTCTGATATGGATGCCCTTAGCCGTTTGTTGATGCTTAACGCTCCACAAGGAACGAT
CGATAAGAATTGCGTGTTAGGAAGTGACTGGCAGCTTCCACATGGTGCCGGGGAATTATCGGTTATTCGT
TGGCATGCGTTAACGCAAGGAGCGGCGAAGCTGGAAATGCCGACGGGGGAGATTTTTACATTACGCCCGG
GAAATGTGGTCCTGCTACCACAAAATTCAGCTCATCGCCTGAGTCATGTCGATAATGAATCGACCTGTAT
TGTCTGCGGCACTCTTCGGTTGCAACATTCGGCGCGTTATTTTTTAACGTCTTTGCCGGAAACGCTGTTT
TTAGCACCGGTTAACCACAGCGTGGAATATAACTGGCTGAGGGAGGCGATCCCGTTTTTACAACAGGAAT
CCAGATCGGCAATGCCGGGAGTGGATGCACTGTGTAGCCAGATCTGCGCTACATTCTTTACCCTCGCGGT
GCGTGAGTGGATTGCACAGGTTAATACTGAGAAAAACATTCTCAGTTTGCTTCTGCATCCACGTCTTGGT
GCGGTAATACAGCAAATGCTGGAAATGCCAGGACACGCCTGGACCGTCGAATCGCTGGCCAGCATCGCTC
ACATGTCCCGGGCAAGTTTTGCCCAGCTTTTCCGTGATGTTTCCGGAACCACGCCGCTGGCTGTATTAAC
AAAGTTGCGTCTACAAATAGCGGCCCAGATGTTTTCCCGGGAAACGCTCCCTGTTGTGGTGATCGCTGAG
TCAGTAGGCTATGCCAGTGAATCATCTTTTCACAAGGCGTTTGTCCGCGAGTTTGGTTGTACCCCGGGAG
AATATCGGGAAAGGGTCAGACAGCTTGCACCCTGAATAAAACCGCCAGAAATCAGGGCAAAGATAATCCG
CATTCCGGGAGTTGTGAGCCTTTCAACTATTTCTATTTCCAACGGTGGTTTGGGCTTTATATATTTTTTC
TGATGGACTCTAGCTCAGTTTTTAAATAAAAATGCAAACTAAATTGCTTCAATTAAATAAAATCCCGACT
ATTACTTGATACGTGATTATTGTCGGTGATTTTTTTGTACACCATCAGTGTATATCTCAATAACCCCTGA
ATAAGTAGCTCTGAATAGGTATAAGGGATGTAGCCATTTTTAAATGGATTTCTTATGCCAAAAATGATCG
TCGATTTCCCCATAAAATGTGAGCGATGCCGAAAGAAATAAAATTAGTTATTGCATTTGACGTTTGGATG
AAAGATTATCATTTGTCATACAAATGAGGGGTGGTATGTTGCTAGCCAATTAAAAAAGAACGCCATATTT
ATTGATGATTGATCCCCCGGTGGGGGGGAAACATCGGGCATAAATGGGCATGAAGTAATGGAGTATTAGT
TGTGAATGTCAATTTCTTTGTCACCTGTATTGGTGACGCCCTGAAATCAAGAATGGCACGAGACTCCGTG
CTGCTACTGGAAAAACTCGGCTGTCGCGTAAATTTCCCGGAGAAACAGGGATGCTGCGGTCAGCCTGCGA
TCAATAGCGGTTATATCAAAGAAGCGATTCCAGGGATGAAAAATCTGATCGCCGCACTGGAGGATAACGA
CGATCCCATTATTTCACCGGCTGGCTCTTGCACCTATGCCGTAAAAAGTTACCCGACGTATCTGGCGGAT
GAACCTGAATGGGCATCACGTGCCGCAAAGGTTGCCGCGCGTATGCAGGATCTCACCTCTTTTATTGTTA
ATAAATTAGGGGTAGTCGATGTAGGTGCCAGTTTGCAAGGGAGAGCGGTGTATCACCCATCTTGTAGCCT
GGCCCGTAAGCTGGGAGTGAAGGACGAGCCACTTACGCTGCTGAAAAATGTGCGTGGACTGGAGCTGTTG
ACCTTTGCTGAACAGGATACCTGCTGCGGATTTGGCGGCACGTTCTCGGTCAAAATGGCCGAAATATCCG
GCGAGATGGTGAAAGAAAAGGTTGCGCACCTGATGGAAGTCCGCCCTGAGTATTTAATTGGTGCTGACGT
GAGTTGCCTGCTAAACATCAGTGGGCGATTACAACGGGAAGGGCAGAAAGTCAAAGTGATGCATATTGCT
GAAGTGTTGATGAGCCGCTGAGGATATAAAGATGTCGATCAAAACCAGTAATACAGATTTTAAGACACGC
ATCCGTCAGCAAATTGAAGATCCGATCATGCGCAAAGCGGTGGCAAACGCGCAGCAGCGTATTGGGGCAA
ATCGGCAAAAAATGGTCGATGAATTGGGGCACTGGGAGGAGTGGCGCGATCGGGCCGCCCAGATACGTGA
TCATGTTCTGAGTAATCTCGACGCTTATCTGTACCAGCTCTCAGAAAAAGTGACGCAAAACGGCGGTCAC
GTCTATTTTGCAAGAACCAAAGAAGACGCTACCCGCTACATTTTACAGGTTGCCCAACGCAAAAATGCCC
GGAAGGTGGTGAAATCTAAATCGATGGTGACCGAAGAGATTGGTGTCAATCATGTGTTGCAGGATGCTGG
CATTCAGGTGATTGAAACCGATCTGGGTGAATATATTCTCCAGCTGGATCAAGATCCGCCATCTCATGTT
GTGGTCCCGGCAATTCATAAAGATCGCCATCAGATCCGTCGAGTGCTACACGAACGTCTGGGCTATGAGG
GGCCGGAAACGCCTGAAGCGATGACCTTATTCATCCGGCAAAAAATCCGCGAAGATTTCCTCAGTGCTGA
AATAGGTATTACCGGCTGTAATTTCGCGGTGGCAGAGACCGGTTCGGTATGCCTGGTGACCAATGAAGGT
AATGCGCGAATGTGTACCACGCTGCCTAAAACGCATATTGCAGTGATGGGAATGGAGCGTATTGCCCCCA
CGTTTGCCGAGGTAGATGTATTGATCACCATGCTGGCGCGCAGTGCCGTTGGTGCACGTTTGACGGGATA
CAACACCTGGCTGACAGGACCGCGCGAAGCTGGGCACGTTGATGGTCCTGAAGAGTTTCATCTGGTTATT
GTCGATAACGGGCGTTCTGAGGTGCTGGCCTCTGAATTTCGGGATGTGCTGCGCTGTATTCGCTGCGGGG
CTTGTATGAATACTTGTCCGGCATATCGCCATATTGGCGGTCATGGATATGGCTCTATTTATCCAGGGCC
AATTGGTGCGGTGATTTCTCCGCTACTTGGCGGCTATAAAGATTTTAAAGATTTACCCTACGCCTGCTCT
TTATGCACAGCTTGTGACAACGTGTGTCCGGTGCGTATTCCGCTGTCAAAACTGATTTTGCGTCATCGTC
GGGTGATGGCTGAAAAAGGGATCACCGCAAAAGCAGAGCAACGGGCGATAAAAATGTTCGCTTATGCCAA
TAGTCATCCAGGATTGTGGAAAGTCGGGATGATGGCCGGTGCTCATGCGGCAAGCTGGTTTATCAATGGC
GGCAAAACACCACTCAAATTTGGCGCGATTAGCGACTGGATGGAAGCACGCGATCTTCCTGAAGCTGACG
GAGAGAGTTTCCGTAGTTGGTTTAAGAAACATCAGGCGCAGGAGAAAAAGAATGGATAATCGAGGCGAAT
TTTTGAATAACGTTGCTCAGGCACTGGGTCGCCCGCTGCGACTTGAACCGCAAGCAGAAGATGCGCCGCT
TAACAACTATGCTAACGAGCGGCTTACCCAACTTAACCAACAGCAGCGCTGTGACGCGTTTATTCAGTTT
GCCAGCGATGTTATGTTGACGCGCTGTGAGCTGACCAGCGAGGCGAAGGCGGCAGAAGCTGCAATACGTC
TGTGTAAAGAGCTGGGAGATCAGTCGGTCGTGATTAGCGGTGACACGAGGCTGGAGGAATTGGGGATTAG
CGAACGTTTGCAGCAGGAATGCAATGCCGTTGTTTGGGATCCGGCGAAAGGTGCCGAGAATATCTCGCAG
GCAGAGCAGGCTAAAGTGGGTGTTGTGTATGCTGAATATGGTTTAACCGAATCGGGAGGCGTGGTTCTTT
TTTCCGCCGCCGAGCGCGGGCGTTCATTGAGCCTGCTCCCGGAATATTCTCTTTTTATCCTGCGTAAAAG
CACTATCCTGCCGCGTGTAGCGCAACTCGCAGAAAAATTGCATCAGAAAGCGCAGGCCGGTGAACGAATG
CCTTCCTGCATTAACATCATTAGCGGCCCCAGTTCAACGGCGGATATTGAGCTTATCAAAGTCGTCGGAG
TTCATGGCCCGGTGAAAGCGGTGTATCTGATTATTGAGGATTGTTGAGAGAGATATGAAGTCTGGACATA
AACCTGAAGAAGGCATACGAGGTTGAAAATAGCGTTTAGGACAACCTGACTTAACCCCGTTCCGTCATGG
TTATGCTGCTCTTCTGTAAATATCCTGGTATTACCAATGCCAGGATATTTACAGTGAAAAAGACAGGCAT
CCATTCCTGAAAACGGGTTCCCTTCCCGGTCATTGTCACTTCAGCTTTATACAGGCACTCTCTATCAGAA
TGTTGTTTATTACTGCCCAGAGTTTTGTTGGTATTCATCTACCATTTTTTTGACAAGGCAAAACATTACA
GAAATTACAATGCTTAGAAAAAATCCCAGAGCCAGGCAAATGGCAGCAGGGTATTTATTTTTTATTTCTG
GTGAGCTTATAGTTACACAGCCATCACCGTTCGGATACAATGACCAGTTCCTGGTCAGGTATATCATTTT
TGTATAAAGCTCACTGTTAATTGCTGAAGGCGTTTGTATCTCATCGAGAACTTGCCTGCCATTATGATAT
TCTGACGCATACCATTTGATAATAGAGGCCTGCACGCGAGATATTTCCTCTTCAGCAGTTGGTAAAGCTC
TCTTATCTCCTGACCATTCCAGCCTTATTTCTCTGTTCTTGACATCTGGGCTGGTGTGAAAAAATGTAGT
AATTCGCTGAATAACATCTTCAGTCATTGTAGTCTGACAGGCAAAATTATTATTGCTATCACAGCTAACA
AGTATACCTGGCGTTGTCTGGTTTATTTTTAGGCTGTAAATCACTTTTATATTGTCTTTATTGATATACA
GAAACAACAGCACCATAGCCATACATATAGCCATAATAAAAAGGATAACACGAATCTTTTTCTTCAGATA
AAATAAAATCTCAATCAGATCGATATCCTGTTTGATTTGTTCACGCATAATATATCCAGAGAATAAAATC
TGTCGCAGATAAGGTTGTATTAATAGTCTGTATCAGGAATGTTCGGGTTAAATATCAGCAAAAAGCCCGC
ATCATGAATACTGGATATGAAGCATGAGAGTTACCTCAGTGTTTATATAAGGATTCGGTCCCCCTCTCTG
GAACGGTAACTCTCAATCTGATCGGTTCCTGCGTTAGTTCACATCACGACTCATTTTTTCGCTCTCACCG
GCATCCCATTTGCCACAAAATATCCCGCCGTGCTCCTCGGCAGCGCTTCCTGTCCACGAATCATATCCGC
TATTTTCTCGCCAATCATAATTGTCGTGGCGTTCAAATTCCCGGTGATAATCTGCGGCATAATCGACGCA
TCCACCACACGCAGGCCTTCTAACCCGTGTACGCGGCCTTCGCCGTCAACCACGGACATCTCGTCGTAAC
CCATTTTGCAGGTACCGCACGGATGGAAGGCGGTTTCGGCGTGGTTACGCACGAACTCATCGAGCTGTTC
ATCCGTCTGGCATTCGACACCGGGGCTGATTTCGCGGCCACGATACTGATCCAGCGCGGGTTGATGCATG
ATCTCGCGGGTGATGCGAATTGCGTCGCGGAACTCCTGCCAGTCCTGCTCGTGCGACATGTAGTTAAACA
GAATCGCCGGATGCTGGTGCGGGTCGCGGGATTTAATCCGCACATGCCCACGGCTTGGCGAGCGCATTGA
GCCGACGTGGCACTGGAAACCGTGCTCTTTCACTGCATTCGAGCCGTTATAGTTAATCGCTACTGGCAGG
AAATGGTACTGAATATTCGGCCACGCAAATTCCTCACGGCTGCGAATAAATCCACCTGCTTCAAAGTGGT
TGCTGGCACCAACGCCAGTGCCGCCAAACAGCCACTCCGCACCGATTTTCGGCTGGTTCCACCACTGCAG
GGCAGGGTAGAGGGAAACCGGTTCTTTGCACTCATATTGCAGATACATCTCCAGATGATCCTGAAGATTT
TCGCCGACGCCGGGTAATTCATGCACCAGCGGAATATCAAACTCCGCCAGCAGTTCAGCGTTGCCGACGC
CGGAGCGTTGCAGGATCTGCGGTGAGGCAATCGCGCCTGCACATAACAGCACTTCTTTGTTGGCCGTTGC
GCGGGTTGGGATGGTGCTGTCGCCTTCCAGCCATTCGACGCCCACCGCGCGTTTGCCGTCAAAAATGATG
TGATCGGTCATAGCGTGAGTACGAATGGTCAGGTTAGGACGCGATTTGGCCTGATCGAGATAGCCACGCG
CGGTGCTGGCGCGACGGCCCTGCGGCGTGACGGTGCGATCCATCGGACCAAAACCTTCCTGCTGATAACC
GTTGAGATCGTCCGTGCGCGGGTAGCCCGCCTGCACGCCCGCTTCAATCATCGCTTCAAACAGCGGATTG
ACGCCGGGTTTGGAGGTAGTGACGCTCACCGGGCCATCACCGCCGTGATAGTCGTTTTCACCCATATCGC
GAGTCTCGGCCTTGCGGTAGTAGGGCAGGCAGTCGAGGTAGCTCCAGTTCTCCAGACCGGGTTCTTGCGC
CCAGTTATCGAGATCCAGCGCATTGCCACGGATGTAGCACATGCCGTTGATCAGCGACGATCCACCCAGA
CCTTTACCGCGTCCGCACTCCATGCGGCGGTTATTCATAAACGGTTCAGGTTCCGTTTCATAGGCCCAGT
TGTAGCGTTTACCCTGTAGCGGGAATGCCAGGGCAGCGGGCATCTGGGTGCGGAAGTCAAAGCGATAGTC
CGGGCCGCCCGCTTCAAGCAGCAGCACGGAGGTATTCGGATCTTCAGTCAGACGGGTAGCGAGAACGTTG
CCGGCTGAGCCGGCACCAATAATGATGTAGTCAAATTGCAAATAAACCTCCTGGTTAGAATATGGACTGG
AATTTAGCCATCTCAACCTGGATGGACTTCACCTGGGTGTAACTCTGGAGCGTCATCACGCCGTTCTCGC
GACCAATGCCGGAGTGTTTGTAGCCGCCAACGGGCATCTCTGCCGGGGATTCGCCCCAGGTGTTGATCCA
GCAAATACCCGCTTCCAGCTGATGAATGACGCGATGCGCGCGGTTCAGGTCCGCTGTCACGATGCCCGCC
GCCAGGCCGTAGTCGGTATCGTTAGCGCGGCGAATGACTTCGTCTTCCGACTCGTAGGTCAGAATGGACA
TCACTGGCCCGAAGATCTCTTCACGCACGATGGTCATATCGTCGCTGCAATCGGTGAACACTGTCGGTGC
AACCCATGCGCCGTTATCGAAGCCATCGCCTTTCAGTACATCGCCGCCGCACAGTACGCGCGCGCCTTCC
TCTTTGCCTTTGGCGATATAGCGCAGCACGTTATCGCGATGCGGGAAGCTGACCAGCGGGCCGAAGTTAG
TTTGCGGATCGAAAACGTCGCCCGCGCGAATGCGCTCAACGCGCGCCAGAATTTTCTGCTCAAATGCGGC
TTTGCATTTCGCCGGAACGAAGACGCGGGTGCCATTGGTACACACCTGACCGGAGCTGAAGAAGTTTGCC
ATCATGGCGATATCGGCGGCGAGATCGAGATCCGCATCATCGAAAACGATCAGCGGTGATTTACCGCCCA
GTTCCATGGTCACTTCTTTCAGGGAAGAGGCCGCCGAGTTAGCCATCACTTTTTTGCCGCTGGCGACACC
GCCGGTAAATGACACTTTGGCAATGCCCGGATGCTCGGTCAGATATTGCCCGGTCTCCGCGCCCACGCCC
GGCAACACGTTAAATACGCCGTCCGGCAGGCCCGCTTCGCTGTAAATTTCAGCCAGCTTTAACGCGGTAA
GCGGGGTAACTTCGCTCGGTTTGAAAATCATTGCGTTGCCTGCCGCCAGCGCCGGGGCGGATTTCCACAG
GGCAATCTGGATCGGGTAGTTCCATGCGCCAATCCCTGCCACTACGCCCAGCGGTTCGCGGCGGGTATAC
ACAAAGGACGTTTCACGCAACGGGATCTGGCTGCCTTCCAGCGCCGGGATCAGCCCGGCGTAGTACTCCA
GCACGTCCGCACCGGTAACGATATCGACGGTTGAGGTTTCCGAATATGCTTTTCCGGTGTCGAGGGTTTC
CAGTTTTGCGAGTTCGTCATTGCGTTCACGCAGAATATCAACGGCCCGACGCAGAATACGCGAGCGCTCC
ATGGCGGTCATCGACGCCCAGATTTTTTGCCCCTGCTGGGCGCTTTTCACGGCGCGATCGACATCCTCGC
GCCCGGCGGCCTGCACGGTCGCCAGCACGTTACCGTTGGCCGGGTTAATGGTCTCGAAGGTGCGACCGCT
GGTGGCGGAGGTATAACCACCATGTATATAAAGCTGCTGTTCTGCCATTCGGGACATCACGTCTCCTCGG
TTAATCGGTGGGTAGATGCTGAGTGATAAAGTGGCGGGTCAGGGAATTAGCGCGGGTTTTATCCAGCGGT
TTGCCGCTCAGAGCCGCGCGCAGCCATAATCCATCAATCAGCGCGGCCAGGCCGTAGCCCGCTTCCTGTG
CCTGTTCGCGCGGCAATTCGCGACGAAACTCGCTCACCAGATTCGACAGCAAGCGGCGGCTGCTGACCTG
CTGTAAACGATAGAGCATCGGCTGATGCATACTGCTGGCCCAGAACGCCAGCCAGGCTTTCATCGCCGCA
CTGCTCACCTGCGTTTCATCGAAGTTTCCGCCAACAATCGCCTGTAATCGCTGCTCTGCACTGCCCTGCG
GAAGTGCATGTAATCGATTCAAAACCGCGTCACGCAGCTGACTGGTGATATCGCGCATGGTTGCTTCCAG
CAGACCATTTTTGTCCCTGAAATAGTGGCTGATGATCCCCGTAGAAACGCCTGCACGGCGGGCGATCTGC
GCGATCGTTGCATCGTGCATGCCCACTTCATTTATTGCTTCCAGTGTGGCGTCGATCAGTTGTCTGCGCC
GGATCGACTGCATCCCCAATTTGGGCATTTTCGCCACTCCATTCATCAGCGGTGTTTATCTATTAAAGCG
GTTATTGATTGGACGTTCAATATAAAATGTGTCTTAATTGTTACGAATTTGATTTTAAATAGTAACAATA
ACAGTGGGGATACTGGATGACAGACCTTTCACACAGCAGGGAAAAGGACAAAATCAATCCGGTGGTGTTT
TACACCTCCGCCGGACTGATTTTGTTGTTTTCCCTGACAACGATCCTGTTTCGCGACTTCTCGGCCCTGT
GGATTGGCCGCACGCTGGACTGGGTTTCTAAAACCTTCGGTTGGTACTATCTGCTGGCGGCAACGCTCTA
TATTGTCTTTGTGGTCTGTATCGCTTGTTCGCGTTTTGGTTCGGTGAAGCTCGGGCCAGAACAATCCAAA
CCGGAATTCAGCCTGCTGAGTTGGGCGGCGATGCTGTTTGCTGCCGGGATCGGTATCGACCTGATGTTCT
TCTCCGTAGCCGAACCGGTAACGCAGTATATGCAGCCGCCGGAAGGCGCGGGACAGACGATTGAGGCCGC
GCGTCAGGCGATGGTCTGGACGCTGTTTCACTACGGCTTAACCGGCTGGTCGATGTATGCGCTGATGGGC
ATGGCGCTCGGATACTTTAGCTATCGTTATAATTTGCCGCTCACCATCCGCTCGGCGCTGTACCCGATCT
TCGGTAAACGGATTAACGGGCCGATAGGTCACTCAGTGGATATTGCAGCGGTGATCGGCACTATCTTCGG
TATTGCCACTACGCTCGGTATCGGTGTGGTGCAGCTTAACTATGGCTTGAGCGTACTGTTTGATATTCCC
GATTCGATGGCGGCGAAAGCGGCACTGATCGCCTTGTCGGTGATAATCGCCACGATCTCTGTCACCTCCG
GTGTCGATAAGGGCATTCGCGTGTTATCGGAGCTTAATGTCGCGCTGGCGCTGGGATTGATCCTGTTCGT
ATTGTTTATGGGCGACACTTCGTTCCTGCTTAATGCACTGGTGCTGAATGTTGGCGACTATGTGAATCGC
TTTATGGGCATGACGCTCAACAGTTTTGCCTTCGACCGTCCGGTTGAGTGGATGAATAACTGGACGCTCT
TCTTCTGGGCATGGTGGGTGGCATGGTCGCCGTTTGTCGGCTTGTTCCTGGCGCGTATCTCGCGTGGGCG
TACCATTCGCCAGTTCGTGCTGGGCACGTTGATTATTCCGTTTACCTTCACGCTGTTATGGCTCTCGGTG
TTCGGCAATAGCGCGCTGTATGAAATCATCCACGGCGGCGCGGCATTTGCCGAGGAAGCGATGGTCCATC
CGGAGCGCGGCTTCTACAGCCTGCTGGCGCAGTATCCGGCGTTTACCTTTAGCGCCTCCGTCGCCACCAT
TACTGGCCTGCTGTTTTATGTGACCTCGGCGGACTCCGGGGCGCTGGTGCTGGGGAATTTCACCTCGCAG
CTTAAAGATATCAACAGCGACGCCCCCGGCTGGCTGCGCGTCTTCTGGTCGGTGGCGATTGGCCTGCTGA
CGCTCGGCATGCTGATGACTAACGGGATATCCGCGCTGCAAAACACCACGGTGATTATGGGGCTGCCGTT
CAGCTTTGTGATCTTCTTCGTGATGGCGGGGTTGTATAAATCTCTGAAGGTAGAAGATTACCGCCGTGAA
AGTGCCAACCGCGATACCGCACCGCGACCGCTGGGGCTTCAGGATCGCCTGAGCTGGAAAAAACGTCTCT
CGCGCCTGATGAATTATCCGGGCACGCGTTACACTAAACAGATGATGGAGACGGTCTGTTACCCGGCAAT
GGAAGAAGTGGCGCAGGAGTTGCGGTTGCGCGGCGCGTACGTGGAGCTAAAAAGCCTGCCACCGGAAGAG
GGACAGCAGTTGGGTCATCTGGATTTGTTGGTGCATATGGGCGAAGAGCAAAACTTTGTCTATCAGATTT
GGCCGCAGCAATATTCGGTGCCGGGCTTTACCTACCGCGCACGCAGCGGTAAATCGACCTACTACCGGCT
GGAAACCTTCCTGTTAGAAGGCAGCCAGGGCAACGACCTGATGGACTACAGCAAAGAGCAGGTGATCACC
GATATTCTTGACCAGTACGAGCGGCACCTTAACTTTATTCATCTCCATCGTGAAGCGCCGGGCCATAGCG
TGATGTTCCCGGACGCGTGATTGTTATTGCATAAAACCGCGCCATGTCTGCATATGGCGCTGTTTCTCCT
ACCTCTTGATACGTTATATCTATACGGTTAAGCCCTTAGTATCTATTGATGATTACCAGACAACAGATAA
TAAAAAAGAAAAGAACTATTGCAGCCCAAAACCTACATTTGGGCTGTTGCGAATGTTCAATAAGTTTAGT
CTTATTTAATGTAAATATTGCTGATCATTTGAAATGACGCATTATTCATGAGAAATGTGTATCGTAAATC
AACTGAAATTAACGCAACCATTTGTTATTTAAGGTTTAATTATCTGTGTGTGATATTTTATTGAATGTTT
TAAATATTGTTTTTATTGGCATTGCTATAATATTGGTTATCATTTGCTGAATGGATTCAGTCTTAATGAG
TGGGTTTTTAAGGGACAGGCATAGAGTAATGATACGTATGCATAACCAACATCTTTACTCATTATGTCAT
TGAATGTTGACGCTATGTGTTTATGAGGGAGAGGTATTTTCAGTTGATCTGGATTGTTAAATTCATATAA
TGCGCCTTTGCTCATGAATGGATGCCAGTATGTAGTGGGAAATTATAAATATTGAAATAGTCCAACTACT
TCTTTATTACCAAAAATGAGTATCTGAATTTTAATATTGCATTCTTGCGTGATTATCTCCTGAGTTTGAC
TTGTGATTACCTTTTTAAGGTATTTAGCGTAACTGTTTTTGAGCGAGCATCAGAGGTAAAGATAATCTTC
TTGATAGTGATGTGGGATGTTATACGTATGGCATCGCTGATGTTTATGGTTACCCCTTATGTGTGCTCAG
GAATCGACAGGTAATCACTCATACTGAACAGCGATAAAAGATAAAGGTGTGTTCATGAATTCATGTGATT
TTCGTGTTTTTCTGCAAGAGTTCGGTACAACGGTTCATTTGTCATTGCCTGGTAGCGTATCCGAGAAAGA
ACGACTGCTACTCAAGCTGCTGATGCAGGGAATGTCTGTAACAGAAATATCACAGTACAGAAATCGCAGT
GCAAAGACAATTTCACATCAAAAGAAACAGCTCTTTGAGAAACTGGGGATTCAGAGCGATATTACTTTCT
GGCGCGATATTTTCTTTCAGTACAATCCGGAGATCATATCCGCCACGGGGAGTAATAGTCACAGATATAT
TAATGATAATCACTATCACCATATCGTCACGCCTGAAGCCATCAGTCTGGCGTTGGAAAACCACGAATTC
AAACCGTGGATCCAACCGGTTTTCTGCGCGCAGACTGGCGTACTGACGGGCTGTGAGGTGCTTGTCCGCT
GGGAACATCCACAAACGGGAATTATCCCACCGGATCAGTTTATTCCTCTGGCGGAGTCATCCGGTCTTAT
TGTCATAATGACCCGCCAACTGATGAAACAGACTGCGGATATTCTGATGCCGGTAAAACATTTGCTGCCG
GACAATTTCCATATTGGCATCAACGTCTCGGCGGGTTGTTTTTTGGCAGCGGGATTTGAAAAAGAGTGTC
TGAACCTGGTTAATAAATTAGGTAACGATAAAATCAAGCTGGTTCTCGAGCTAACGGAACGTAACCCTAT
TCCGGTAACGCCAGAAGCCAGAGCGATATTTGACAGCCTTCATCAGCACAACATTACCTTTGCGCTGGAT
GACTTTGGTACGGGTTATGCGACCTATCGTTACTTGCAGGCGTTCCCGGTCGATTTTATTAAGATCGATA
AGTCATTTGTGCAAATGGCGAGTGTCGACGAAATCTCCGGTCATATTGTGGACAATATTGTCGAACTAGC
GCGTAAGCCTGGTCTGAGTATCGTGGCGGAAGGGGTAGAAACCCAGGAGCAGGCGGATTTAATGATCGGT
AAAGGCGTTCACTTTTTGCAGGGCTATTTGTACTCTCCGCCAGTACCGGGTAATAAATTTATCTCTGAAT
GGGTAATGAAAGCAGGTGGTTGATGTAAACCGCTATTCACAGCGCATCGGGAGGTTGGCAGCGATTAATT
CTCCCGATGCAGTAAATCCTGATAGATCCCCGTTAATATGCCATTTGGCGCAAATTGTTTTTTAATCCAC
TGCGTCACCTGACCCGTAGCAGAATGCTGAGTCGCCAGTAACATGCGCGAATCCTGGCGCGGATTATGGA
TTTGTCGGGTAACCAGCAGGGATTGCGTCATCGCCTCACGGACCATGTAATCCGGCAAAAAACCAATTCC
TTCACCTAAAATCTGGCACTGACATTTGGTGTTGAAATCTGGCACCAGAATTGACTCCTGCCCGTGCAGC
AACCAGCCCACTTTTTTATTAATCGTATGCGCGGTGTCCTCCACCATAATATTAGGGTAGAGACGCAGTT
GGCTTTCGGCGATGGGTTCCGGCACAAAGGCTAACGGGTGATCCGGGGCGATAGCAAAAGCCCAGCGAAT
CGCGCCAATTTCAGTGTAATCAATACCGCCGCCGTCCAGTAGTGTATCGGGTGCGCCGATGGCGATATTG
GCCTGATTATTAATAATCGCATCCCAGACGCCGTTATACACTTCGGTGGTGACGGTAATCTGGCAGGTAG
GAAACTGCTTTTTCAGCACCTGTAACAAGCGTGCGGTGTGTTTGGGCGTATAAAGCAGCTGATTAATACA
AATGCGCACACGCGCTTCTATGCCCTGCGAAATAGTATCGATTCTGCGTTTGATGGCATAAAAATCATTC
AGCAGGTCGGTAGCTTTGCGGAAAAAATAACGCCCGGACTCCGTTAACTCAATGCTGCGGGTACTGCGAG
TGAACAGCACCACATCCAGCCCCGTCTCCATACGCTTAATGGTGTAGCTAATGGCGGAAGTGGTTAAACC
CAACTCTTCTGCGGCTTTACTGAAGCTGCCAAAACGCGCAGCGGTAGTAAATGCCAACAGATTCTCTTCG
GTAAAAATTGAGTTCATTAAACCATTCTCGCCATTATCTACTATGAATTTCTCCAGCTATGACTGTAGAG
GTATCGGTTAAAGATAGATAATCATTTTTGAATAACTTTTAATACCCGTCGCGTTTAGTCGTCGCTTCGC
TTAATTTTTGTCCACCATATTCTGAAATTACCCCCACGCAGTTACCCGCCAGAAAACCCAGTAACGTCAC
CGTCCAGTTCATCCCGCTGGCAAAAAACAGCGTCATGCCGAGAAAGCCACCGGGAATAAAGGACAGTAAC
CAGAAACGCCCTTGCCAGACCACTACCGCCGAGAAGGGTACGGTAGTAATTACGCTCGCCCAGAACGCGG
ACAGTCCACTTACAGAGGCCAGCCAACCAGCAGTCAGCGCGGCGAAAAACGCCCACACCATCCCGGAATA
ATTAACCGCCAGACTTCTGATAAACCCCGATTTACCGCCGCCTGCGGCATAAAAACTGCAAAAGGCGACG
AAGCCAATGGTTCCTAATAATTCCCATCCTTGAGAGAGCCCGACATGTGAAGACACTAACTGCCAAAGCC
CTGCACAAATACCGACGGTGACACCCGTTGCCGTGAGTCCGTTCATCTTGTTCCCCTCTGGTTAGACATG
GACGAAAGCTACTCTTACATGTGCAGACTATAGAGAAATAAAACCTGATTGAGTGAAAGGGTATCGGGTC
AAAGAAACAAATATTGCACTACCGCACACTGCGAAAAGATTGTTGAATATTATTCAACAAAAAGGCGAGA
TACGGCGAATTAAATTTAAGCGGGTTCTTTTATCAGATTATCGTTGCTATTCTCAATTCATCGAAAACAG
CCACAAAAACCAGGGGAATGTGAATGAGTATAAAAAATCTACCTGCCGACTATTTATTGGCTGCACAACA
GGGTGATATCGATAAAGTAAAAACCTGCCTTGCGCTGGGTGTCGATATTAATACCTGCGATCGTCAGGGG
AAAACGGCAATTACGCTGGCAAGTTTATATCAGCAATATGCTTGCGTTCAGGCATTAATTGATGCCGGAG
CGGATATTAATAAGCAAGATCATACCTGTTTAAATCCTTTTTTAATTAGCTGTCTGAACGATGATTTAAC
GCTACTACGAATTATTTTACCGGCTAAACCCGATCTTAATTGCGTAACCCGTTTTGGCGGTGTCGGCCTG
ACGCCTGCCTGTGAAAAAGGCCATTTAAGTATTGTAAAAGAGCTTTTGGCGCATACGGAGATTAACGTTA
ACCAGACCAACCATGTAGGCTGGACGCCGCTACTGGAAGCGATTGTGCTTAATGATGGTGGTATTAAACA
GCAGGCGATTGTGCAGTTATTGCTGGAACACGGTGCCAGCCCGCATCTGACCGATAAATATGGCAAAACG
CCACTGGAACTGGCGCGGGAACGGGGCTTTGAAGAGATTGCGCAGTTACTGATTGCCGCAGGTGCATAAA
CCGGGAGGCTTGCTATCAACACACCAGAAAGACGGTGTGTGTGGGCGCTAACTGCGGATGCGGATTTTCT
GGCGCAGCGGGGGCAAGGACAGGTTGAACAGGTCTTTGCCAGAGCGGTAAATATCGCACTCCCGGCTCGC
CAGCAGTTGCTGACGCTGCTTTGTGAAGAGTACGACAATGCGCCAAACAGTTGTCGGTTGGCACTCACTC
ACTTTGATGATCTGTTCCGGCATGGTGATAAGGTTCAGTTTGACGATCAAGGTATTACGGTTGGTCAACA
TCTTCATATAGAGATGAGTCGTTGTCGGCGTTGGCTGTCCCCAACCTTGCAAATGACCGCTGTGAATTTT
CACCTTATCGCCTGGCTACAGTGGCACGACATTATTCATCAGCACCTGGGGGAAAATGAAACCCTGTTTA
ATTATCGCGGCGATAATCCGTTTTATCAGGCGTTAAATAAAGAATTACATATTAAACGACGGGCAGTTAT
TCAGGCCGTAAACGATAAACAAAATATCGCCTCAGCGGTCGCCAGTATGATGGGGTTAGGGATTGGCCTT
ACGCCATCAGCCGACGATTATTTAACAGGTCTGGCGCTTATTTTATTTATTCCCGGGCATCCGGCGGAAA
AATACAAAGAGGAATTTTATCTCGGTCTGCAACGCGGCAAAAATAATACCACATTATTAAGTGCCATAAC
GCTGGAAGCCGCATTACAACAACGCTGCCGGGAAAATATTCATCGTTTTATTCACAACATTATTTATGAC
ATCCCTGGGAACGCAACTCAGGCAATAGAAAAAATTAAACATATTGGCTCCAGTTCCGGCTGCGACATGC
TGTATGGCATGGCCGATGGTTGTGCGCTGAGCCAAACCTACGGAGGGAATTATGTCAGTTAAAATAGTCA
TTAAACCGAATACCTATTTTGATTCTGTCTCGCTGATGTCTATCTCCACGCGTGCAAATAAACTCGACGG
CGTCGAGCAGGCATTTGTGGCGATGGCGACCGAAATGAATAAAGGCGTGCTGAAGAATTTAGGACTGCTG
ACGCCGGAGCTGGAGCAGGCGAAAAACGGCGACCTGATGATTGTCATCAATGGTAAATCGGGTGCGGACA
ACGAGCAGTTACTGGTGGAGATTGAAGAACTGTTCAACACCAAAGCGCAAAGCGGCTCGCACGAGGCGCG
TTACGCCACTATTGGCAGCGCCAAAAAGCATATCCCGGAAAGTAACCTGGCGGTGATTTCGGTCAACGGT
CTGTTTGCCGCTCGCGAAGCGCGTCAGGCGCTGCAAAACGATCTCAACGTGATGCTGTTTTCCGATAACG
TCTCAGTTGAAGATGAACTGGCGCTCAAGCAACTGGCCCACGAAAAAGGGCTGCTGATGATGGGGCCAGA
CTGTGGCACGGCGATTATCAACGGCGCGGCGCTCTGTTTTGGTAACGCCGTGCGTCGCGGCAACATCGGT
ATTGTTGGCGCATCCGGCACCGGCAGTCAGGAGTTGAGCGTCCGCATTCATGAATTTGGCGGCGGCGTTT
CGCAACTGATTGGCACCGGCGGGCGCGACCTGAGCGAGAAAATCGGCGGCCTGATGATGCTCGACGCCAT
CGGGATGCTGGAAAACGATCCGCAAACTGAAATCATTGCGCTTATCTCCAAACCGCCTGCGCCTGCGGTG
GCCCGCAAAGTGCTGGAACGTGCGCGCGCCTGCCGCAAGCCGGTGGTCGTCTGCTTCCTCGATCGTGGCG
AAACGCCAGTGGATGAGCAGGGGCTACAGTTTGCCCGCGGCACCAAAGAGGCAGCGCTAAAAGCGGTGAT
GCTCTCCGGCGTGAAACAGGAAAATCTCGACCTGCATACGCTTAACCAGCCGTTGATTGCGGATGTGCGT
GCGCGTCTGCAACCGCAGCAGAAATACATTCGTGGCCTGTTCTGCGGCGGCACGCTGTGCGACGAAACCA
TGTTCGCGGTGATGGAAAAACATGGCGATGTCTACAGCAACATTCAGCCCGATCCGGAATTCCGCCTGAA
AGATATCAACCGCAGCATCAAACACACCTTCCTCGACTTTGGCGATGACGACTTCACCAATGGCAAGCCG
CACCCGATGATTGACCCCACCAACCGCATCAGTCGCTTGATCGAAGAGGCGCGCGATCCAGAAGTGGCGG
TGATCGTGATGGATTTTGTGCTCGGATTTGGATCGCATGAAGATCCGGTCGGCTCCACCATCGAGACGAT
CAAAGAAGCGAAAGCGATCGCCGCTGCCGAAGGACGCGAGTTGATCATTCTCGCCTATGTGCTGGGTACC
GATCTTGATACGCCATCGTTAGAACAACAAAGCCAGATGCTGCTTGATGCCGGAGTGATTCTGGCGAGCA
GCAGCACCAATACCGGATTGCTGGCGCGTGAATTTATCTGCAAAGGGGAGGAAGCCTGATGAGCCAGTCA
CTGTTTAGCCAACCATTGAACGTTATTAACGTCGGCATCGCCATGTTTAGCGATGACCTGAAAAAGCAGC
ATGTAGAAGTGACTCAACTCGACTGGACGCCGCCGGGGCAGGGCAATATGCAGGTGGTGCAGGCGCTGGA
TAACATTGCCGATTCGCCGCTGGCGGACAAAATCGCCGCCGCTAACCAGCAGGCGCTGGAGCGTATTATC
CAGTCGCATCCGGTGCTGATTGGTTTTGATCAGGCGATTAACGTGGTGCCGGGCATGACGGCGAAAACCA
TTCTTCACGCCGGGCCGCCGATCACCTGGGAAAAAATGTGCGGCGCGATGAAAGGCGCGGTCACCGGAGC
GCTGGTGTTCGAAGGACTGGCGAAAGATCTCGACGAGGCGGCTGAACTGGCGGCTTCCGGGGAGATCACC
TTCTCGCCGTGTCACGAGCACGACTGCGTGGGATCGATGGCGGGTGTTACCTCGGCCTCGATGTTTATGC
ACATCGTAAAAAACAAAACCTACGGCAACATCGCTTATACCAACATGAGCGAGCAGATGGCGAAGATTTT
GCGTATGGGCGCTAACGACCAGAGCGTGATTGACCGCCTGAACTGGATGCGTGATGTGCAGGGACCAATA
CTGCGCGACGCGATGAAAATTATCGGCGAAATCGATCTGCGCTTAATGCTGGCGCAGGCGCTGCATATGG
GCGATGAGTGCCATAACCGCAATAACGCCGGGACGACACTGCTGATTCAGGCGCTGACGCCGGGGATTAT
TCAGGCGGGTTATTCCGTCGAGCAACAGCGCGAAGTGTTTGAGTTTGTCGCCAGCAGCGACTACTTCTCC
GGCCCGACGTGGATGGCGATGTATCAGTCGCGATTCACCTGCACTCGCAACGAGGTTCATCTTATGTCGA
CTCGTACCCCTTCATCATCTTCATCCCGCCTGATGCTGACCATCGGGCTTTGTTTTTTGGTCGCTCTGAT
GGAAGGGCTGGATCTTCAGGCGGCTGGCATTGCGGCGGGTGGCATCGCCCAGGCTTTCGCACTCGATAAA
ATGCAAATGGGCTGGATATTTAGCGCCGGAATACTCGGTTTGCTACCCGGCGCGTTGGTTGGCGGAATGC
TGGCGGACCGTTATGGTCGCAAGCGCATTTTGATTGGCTCAGTTGCGCTGTTTGGTTTGTTCTCACTGGC
AACGGCGATTGCCTGGGATTTCCCCTCACTGGTCTTTGCGCGGCTGATGACCGGTGTCGGGCTGGGGGCG
GCGTTGCCGAATCTTATCGCCCTGACGTCTGAAGCCGCGGGTCCACGTTTTCGTGGGACGGCAGTGAGCC
TGATGTATTGCGGTGTTCCCATTGGCGCGGCGCTGGCGGCGACACTGGGTTTCGCGGGGGCAAACTTAGC
ATGGCAAACGGTGTTTTGGGTAGGTGGTGTGGTGCCGTTGATTCTGGTGCCGCTATTAATGCGCTGGCTG
CCGGAGTCGGCGGTTTTCGCTGGCGAAAAACAGTCTGCGCCACCACTGCGTGCCTTATTTGCGCCAGAAA
CGGCAACCGCGACGCTGCTGCTGTGGTTGTGTTATTTCTTCACTCTGCTGGTGGTCTACATGTTGATCAA
CTGGCTACCGCTACTTTTGGTGGAGCAAGGATTCCAGCCATCGCAGGCGGCAGGGGTGATGTTTGCCCTG
CAAATGGGGGCGGCAAGCGGGACGTTAATGTTGGGCGCATTGATGGATAAGCTGCGTCCAGTAACCATGT
CGCTACTGATTTATAGCGGCATGTTAGCTTCGCTGCTGGCGCTTGGAACGGTGTCGTCATTTAACGGTAT
GTTGCTGGCGGGATTTGTCGCGGGGTTGTTTGCGACAGGTGGGCAAAGCGTTTTGTATGCCCTGGCACCG
TTGTTTTACAGTTCGCAGATCCGCGCAACAGGTGTGGGAACAGCCGTGGCGGTAGGGCGTCTGGGGGCTA
TGAGCGGTCCGTTACTGGCCGGGAAAATGCTGGCATTAGGCACTGGCACGGTCGGCGTAATGGCCGCTTC
TGCACCGGGTATTCTTGTTGCTGGGTTGGCGGTGTTTATTTTGATGAGCCGGAGATCACGAATACAGCCG
TGCGCCGATGCCTGACGTGCCTTATTAGGCAGGGGCGAAAGGGACTTCACCCCAATACACCTACGGCGTT
TACAGGTATACTCGCTAAAAATTATTCAGCGGGTTTGGAAACAAAGATGGCAAAACTTACCTTACAAGAG
CAGTTGCTCAAAGCAGGATTAGTCACCAGCAAAAAAGCGGCGAAGGTGGAGAGAACGGCGAAAAAATCGC
GCGTTCAGGCGCGTGAAGCTCGGGCGGCGGTAGAAGAAAATAAAAAGGCACAGCTTGAGCGTGATAAACA
GCTTAGCGAACAGCAAAAACAAGCGGCGTTGGCGAAAGAATATAAAGCTCAGGTGAAGCAGCTTATTGAA
ATGAACCGAATCACCATTGCCAATGGCGATATTGGTTTTAACTTCACTGACGGCAATCTGATTAAGAAGA
TTTTTGTCGATAAGCTCACACAGGCGCAGTTGATTAATGGTCGTCTGGCGATTGCCCGCTTGTTGGTCGA
TAACAATAGCGAAGGTGAATACGCCATTATTCCCGCCAGCGTTGCCGATAAAATTGCTCAGCGCGATGCC
AGCAGTATAGTGTTGCACAGCGCGCTCAGCGCCGAAGAGCAGGATGAAGACGACCCGTATGCCGACTTCA
AAGTGCCTGATGATTTGATGTGGTAAACATAGATAAGTCGTGCGCAGATGCCTGATGCGACGCTATGCGC
GTCTTATCAGGCCTACGGTTTATGGGCGAAGTGTAGACCGGATAAGGCGTTCACGCCGCATCCGGCAGTC
GTGCGCCATGCCTGATGCGACGCTTTGCGCGTCTTATCAGGCCTACGGCTTACGGGCGAAGTGTAGGCCG
GATAAGGCGTTCACGCCGCATCCGGCAGTCGTGCTATTATCAACGCATATTCAGTTTATTGGCGTGGTAG
GCAATATGCTCGCCAATAAAACTGGAGACAAAATAATAGCTGTGATCATAACCCTCGTGATAACGGATTA
ACGTCTTGATATTCATCTCCTGGCAGATCTTTTCAAGATTTGGAGTCCGCAGCTGTTCTGCGTAAAAATC
ATCACTCAACCCCTGATCAACCATGATTTCCGCAACGCGTTGACCTTGTGAAATAAGACTCACCGGGTCG
TAATCCAACCAGGCATCTTTATTTTCAGCAAGATATGCAGCAAAGGCTTGCTGTCCCCACGGCACTTGCG
ATGGGGAGACAATGGGCGAAAACGCCGAGACGCTGACATATTCATCTGGGTTACGTAACGCCAGCACCAG
CGCGCCCAGCCCGCCCATAGAATGACCAGAGATAGACTTTTTGGCCGTTGCCGGAAAATGATGCATCACT
AAATCCGGCAGCTCGTTGCGGATATAGTCATACATTTTGTAATGTTCATTCCACGGCGCTTGCGTCGCGT
TCAGGTAAAACCCGGCACCTTGCCCGAGATCGTAACGGTCAGCATCTGCGACATGACTGCCTCGCGGACT
GGTGTCCGGCGCAACAACAATAATGTTGTGCTCAGCCGCGTAACGCTGCATCCCCGATTTAGTAATGAAA
TTCTGCTCGTTGCAGGTCAGGCCTGAAAGCCAGTACAGCACCGGCAATTTTTCATTCGCGGCTTTTGGTG
GGAGATAGACGCCGACATTCATTTCACATTTCAGTGATTGGGAATAATGCCGATACATATTTTGCCAGCC
GCCAAAGCTGACATGTTTTTCAATGAGTTCCATCAGTCATTATCTCAGGGTTAATCCCCCGGACGGCTGC
CCGGGGAGAGTATTAAGAACCCCCGCCTGAAGTGGACGGGGTAAACCTGCGGGAAATCAGTAACGAATTA
CGGTTCGAATGGATTTGCCTTCATGCATCAGGTCGAAGGCGTCATTAATTTCATCCAGGCTCATGGTATG
CGTGACAAACGGTTCCAGATCGATATCACCTTTCATCGCATCTTCAACCATGCCCGGTAACTGGGAACGA
CCTTTCACGCCGCCAAACGCGGAACCTTTCCATACGCGACCAGTGACCAACTGGAATGGACGGGTGGAGA
TTTCCTGACCGGCAACCGCGACCCCGATGATCACCGACTGACCCCAGCCGCGGTGCGCACTTTCCAGCGC
CGCACGCATCACGTTGACGTTACCGATGCATTCAAAGGTATGGTCGATACCCCATTTGTTGATATCCAAC
AGGACATCTTTTATCGGTTTGTCGTAGTCATTCGGGTTAATGCAGTCGGTAGCACCGAAGCGACGCGCCA
GATCGAATTTCTTCGGGTTGGTATCGATAGCGATAATCCGACCCGCTTTCGCCTGACGCGCGCCCTGAAC
CACTGCCAGACCAATCGCGCCAAGACCAAACACGGCAACAGAATCACCTGGCTGGACTTTAGCTGTGTTG
TGTACCGCGCCAATACCGGTGGTCACGCCACAGCCCAGCAGGCAGACGTGTTCATGGTTTGCTTCTGGAT
TAATTTTTGCCAGAGACACTTCCGCGACTACGGTGTATTCACTGAATGTAGAGCACCCCATGTAGTGATA
AAGCGGCTGCCCGTTGTAAGAAAAACGGGTGGTGCCGTCTGGCATCAGGCCTTTACCCTGGGTTTCGCGA
ACCGCAACACAGAGGTTAGTTTTGCCAGAACGACAGAACTCACACTCGCCGCACTCCGCGGTGTAAAGCG
GGATCACATGGTCGCCAGGTTTGACGCTGGTTACGCCTTCACCGACTTCAACCACAACGCCGGCCCCTTC
GTGACCGAGAACCACCGGGAATACACCTTCCGGGTCATCGCCGGAGAGGGTAAATGCGTCGGTATGGCAA
ACGCCGGTATGGGTGACTTTAATTAGCACTTCACCTTTTTTCGGTGGTGCAACGTCAATTTCAACGATTT
CCAGCGGTTTACCGGGAGCAAATGCAACGGCAGCACGTGATTTCATCTCTCGCTCTTCCTCAATATGGTA
ATAGATTCAGCTATTTAAGATAGGCACGAACCAGTTCAATAGTGTCGTCAACGGATTGGCTGACTTCGCG
GCTGTAGCAGTCATTTCGGTCAAACGTTTCCCGGATATGGCTTTCAAGCACTTCTGCCATCAGCCCATTA
GCCGCGCCCCGAACGGCAGCGATCTGTTGGAGTATGGCACGGCATTCGGCATCACCCTCCAGCGACCGTT
CCAGAGCATCAATCTGCCCCCGAATACGACGAACTCGAGTAAGGACCTTTTTCTTCTCTTCCGGAGTACT
GGGCATTTCGCACCTCATCATCTGCATGCAATATACTATAGGGGGGTATTCTATATGTCAATGCATACCC
CCCTATAGTATATAACACTGGAGAATAAAATTTATCCGGTGAATGTGGTCGGAAAACAAAGAGGAAAGGG
GGGGGGGCTAATCGGCAGGGAAGGCCGCCCCGGATAGCGGGCGGCAGAAGGAATCAGAATTTCCAGGTCA
GACGGGCTGCAAGTTGCAGACCGTTAAAATCATCGGTTGGGGTGTCGTACCACACTTTACCTGCCGTCAG
CCCGAGATTAAGTTGCTCAGTCAGCGGTTGAATACGTTGCAGACTGACGCTCTTCATGCTGCCGTAGCGT
GTTTCTGGCGTCCAGTCATAGGTGTAAGCACCTGTTCCGCGGCTTAGCCATAGTTGCGTATAACCAGTGC
CGCGCGGGTCATTCAGACGCACGGAAATCATATTGCTATAACTACCACCTGCATCGCTGGAGTCATAATG
GGTATAGCGGTAGCTGGTGATCACCGGGCCAGTATAGAGTGATACGCCGCCTTGCCAGGCATCGACTTCG
ACATCATCGTAATATTTAGTGTAGCGATAACCGGTCGTGAAAAGCGTTTTTGGTAACAGGGCCAGGTTAA
TATCCTGACGAAAATCCTGGCGGGCAAAGACCGGCGTATTATCCGCAAAGGCAATACCCGTTCGGGTTGT
CAGCCAGTTATTCCATTTATACCAGACCGCACCCTGACCGCGAGTGGCATTGAAATGTTCAGTTTCATAA
TCACGACGCCCCTGGGAAAGATTAAAAAGCAGCGTTGCGTTTTCAACTTTCGCCACCAGTTCAGCATACG
CTAAATTACGGTTGCCATGATCGCCAGAATAATCGGTAAAATCGTAGCCCGCGGTAATGGAAGTTAACCC
GGCATAAGCGGGCAATGCGCTAAAAATGGCCGCCGCTAATAACGTCCGTTTTATCATTTTAATCTCCTGT
ACGGATAAGTTCTTGTCGGAGTGAATAAGTTCCGGTAGGTAAATTACGTTCTACAATCACGCGCGGGCCA
AGTTGCGTGTTCGGGGAAATAATTCGCCCAGGCAAAATAATAACTTGTACGCCAAGGCGTGAACGCTGCC
CGATATAACAACCTAATTTATCGCATCCGGTAGCGATAATTCCCTCTGGAGTTCGAACAGACACGGGCTG
TTCATCCAGACGATGATTACTGGTACGTACTTGTGCGCCTAAATATGCCTGGTTTGCAACTACCGAGTCG
GCAATAAAACATTGCGGACCAATCGTTGCTTCCGCTTCAATAACCGCATTTTTAATCTCGGTGGCAAAAC
CAATTTTTACGCCATTGCTGATTATTGTGCCAGGACGAATAAACGCATAATTACTAGACTGGCCCCCTGA
ATCTCCAGACAACCAATATCACTTAAATAAGTGATAGTCTTAATACTAGTTTTTAGACTAGTCATTGGAG
AACAGATGATTGATGTCTTAGGGCCGGAGAAACGCAGACGGCGTACCACACAGGAAAAGATCGCAATTGT
TCAGCAGAGCTTTGAACCGGGGATGACGGTCTCCCTCGTTGCCCGGCAACATGGTGTAGCAGCCAGCCAG
TTATTTCTCTGGCGTAAGCAATACCAGGAAGGAAGTCTTACTGCTGTCGCCGCCGGAGAACAGGTTGTTC
CTGCCTCTGAACTTGCTGCCGCCATGAAGCAGATTAAAGAACTCCAGCGCCTGCTCGGCAAGAAAACGAT
GGAAAATGAACTCCTCAAAGAAGCCGTTGAATATGGACGGGCAAAAAAGTGGATAGCGCACGCGCCCTTA
TTGCCCGGGGATGGGGAGTAAGCTTAGTCAGCCGTTGTCTCCGGGTGTCGCGTGCGCAGTTGCACGTCAT
TCTCAGACGAACCGATGACTGGATGGATGGCCGCCGCAGTCGTCACACTGATGATACGGATGTGCTTCTC
CGTATACACCATGTTATCGGAGAGCTGCCAACGTATGGTTATCGTCGGGTATGGGCGCTGCTTCGCAGAC
AGGCAGAACTTGATGGTATGCCTGCGATCAATGCCAAACGTGTTTACCGGATCATGCGCCAGAATGCGCT
GTTGCTTGAGCGAAAACCTGCTGTACCGCCATCGAAACGGGCACATACAGGCAGAGTGGCCGTGAAAGAA
AGCAATCAGCGATGGTGCTCTGACGGGTTCGAGTTCTGCTGTGATAACGGAGAGAGACTGCGTGTCACGT
TCGCGCTGGACTGCTGTGATCGTGAGGCACTGCACTGGGCGGTCACTACCGGCGGCTTCAACAGTGAAAC
AGTACAGGACGTCATGCTGGGAGCGGTGGAACGCCGCTTCGGCAACGATCTTCCGTCGTCTCCAGTGGAG
TGGCTGACGGATAATGGTTCATGCTACCGGGCTAATGAAACACGCCAGTTCGCCCGGATGTTGGGACTTG
AACCGAAGAACACGGCGGTGCGGAGTCCGGAGAGTAACGGAATAGCAGAGAGCTTCGTGAAAACGATAAA
GCGTGACTACATCAGTATCATGCCCAAACCAGACGGGTTAACGGCAGCAAAGAACCTTGCAGAGGCGTTC
GAGCATTATAACGAATGGCATCCGCATAGTGCGCTGGGTTATCGCTCGCCACGGGAATATCTGCGGCAGC
GGGCTTGTAATGGGTTAAGTGATAACAGATGTCTGGAAATATAGGGGCAAATCCAATTACCTATCAGGCA
GTTTGCGCCAATCACTACCGGACCCTGAATAACGGCACCATGACAAATACGGGTATTCGCGCCGATAACA
ACTTCACCTGCAGTTTCATCAATAATTACCTGGTCTGCAATCTGAATATTTTTCTCTTTAACATTAAGCT
TCAGATAGTTTTTCAGTTCCTGTGACAGAAGGTTGGGAATAAGCGGTTGACGCTTCCACCAGTGCGGAAT
AGCGGGTGGGTTTGTCGCGCTGAGGTTCGCGTCCAGTAAAAAAGGCAATAAGTCCATAAATAATCCAGAT
GGCATAAGCTAATAATACATACACAACGGAAAGCGGCGCTAAAGGCACCAACAACCAGCAACGATGAAAC
CAGGCGCTAAAAGCACCAATAACACAAACTACGCCGACCCAGATAAGCGGAAACATTGCCAACACCACTC
CATGCGGCCCGGTGGTGATGAATTCATTAAACCAGGTAGTGAGATAAATCCCAACGCCATAAAGCACAAC
CAACAGCATAGGAAATATACTGAAGATACCGAAGCGGCTAAATAAAAGTCTTTTATGCAGGCGCATACAG
ACCGCGTATCCCACAATCCAACGCCGCCAGCGACGCCACTCCTCACGCGGGCTGTTGCATTCCTGTGGGT
ATACGATGCAGCGATTCGCCTGCCGAATACGGTAGCCGTTTGCCACCAATGTCCAGGTGAGATCAAGGTC
TTCGACTTTAGTACGATCCGAGAAACCGAACTTACGCAATACATCAGTACGGAACATCCCGCAGGCACCG
CTGATAATAAACGGTGCGCCACCCAGGAGCTGCTGTAGCGTGCGCTTCATAACAATCATCGGCAACTTTA
CGGTCGCGCGGATGTGCGGTAACAGACCCGCGCCTTTCAACGCAGTAGAGGGAATGCCGCCTACGGCATC
GGCACCGCGCTCAATTTCTGCCAGCATATAGCCCATTCCGTCTTGATCGGGCGGAACATAGGTGTCGGCA
TCACTTAAAAAAACCTGGTCGCAGGTGGCGTAATTGAGGCCATTCATCAGCGCACCACCTTTACCGGTAT
TTTTTTGCGTGACGGCAACAAAGCGGTCGCCCCATTTGCGTTTGACTTCCGCCATGACCGCTTCGGTATT
GTCCGTGGAGCCGTCGTTAACGCAAATTACCCGGCAAAAATAAGGGTTACGCAGTAGATTATCCAGTGAC
TGCGCCAGACACGGGCCTTCGTTATACGCAGGTATAATGGCGTCAATACAGCCTTTCTTTTGACTGGGTT
TACGTCTTAGCGTACTTAAAAACCATAGCAACATTGCTATGGACATACAGATAAATATCCAGGTTTTCAT
GCAATTTGCTCAAAGAATCATTTTATGAATTACAAAGCCTTCACCCAGATCGCTATTGACCTGTTGTCCG
CGAAATTGTGCAACTGCACGCAGGCGATCATGACGCATATAATCGCGTCGTTCCTAGCTTTTATGTTTTT
TTAATGCAGCAAGTTTGACTGTGAAATATTCTTCTTTAACGGATTCAAAAACCTGAGGCATAAATGAAAG
CCAGGTACTTGGGGTTTCGTAGCCGAGAATTTGCGGAATAGTTCGGCAGGCAACCATTGAAGCTTGATAA
ACAGCAAGATGATCCTGATGGCGGTCGGCATCATGCATGGTATATACCCGCATGATTTCAACATCAGAAG
GAATTTGATTTTTAATGATGTCTTCCAGGGCGGAAATCATATCATTGAGCTGTAAATGAGCGCGGGTGTC
AGCAAAATTAAGATGAATAGTTTGGTGGCACCCTAATATCTTTAGGGCGTTGCGCGATTCTTCATGGCGA
TCGATTATTCCATCTGTGCCAGAGTTGCCGGTAGTCATCACCACGGCTGCGATATAAATTCCTTTTTGCG
CAAGACGAGCAAGCGATGCGCCACAGCCTAATTCTATATCGTCAGGATGTGCGCCAATAGCAAGGATACC
CTTTCTTTTATTTGCCGAAGAAAGGAGGGCTGAATCTAAAACCTTATCCACTTAATGACACTCCATTTTA
TTTATTATACTACAAGCACAACGATGCACTCAGAGACGTAATCTCTGGCGCAGCCAGATGTTAATTTATA
AATGTTAAATGTTGCTAATAACTGAAAAGCAAGGGCTTTCAGACCCGTGGGTTCGACTGGGTAATGTTTC
TATGCAATTCATATGTTAAGTGTTTGTATGTTTGGTATGTATAGTTATTTTGTTTTATACATTGTATTTA
GATGTGATTTAGTTTGTCAATTAATTGCATTTAAAAAATATGTTCTGTGAACAAGCATTGTTTATATACA
TTATGTGAATGTAATATGCGAGTGATTGAGAATGATACAGTGATATATACAATGCGAATATAATAGTTTT
ATTATATGTATTGATATTGATAGAAATAATGAAGTAATAAATCTCGTAATGTGGTTGTTTATGCATCACT
AAAATGAAGTGTAGTAATTTTCCCAATTGTTAGAACGGAGTAATTGCATATTTAATCTTTCCTTAGCCGT
TTTTTTGCTAAGAATAAAATCATCTGTGCGATAACGACTAATTCTTTTAATGAATGTTTTTATTCCTGAA
TACTGCTCCCATAACAAGACAGGGGAGCAGACAATCATGGCAATTTCATCGCGTAACACACTTCTTGCCG
CACTGGCATTCATCGCTTTTCAGGCACAGGCGGTGAACGTCACCGTGGCGTATCAAACCTCAGCCGAACC
GGCGAAAGTGGCTCAGGCCGACAACACCTTTGCTAAAGAAAGCGGAGCAACCGTGGACTGGCGTAAGTTT
GACAGCGGAGCCAGCATCGTGCGGGCGCTGGCTTCAGGCGACGTGCAAATCGGCAACCTCGGTTCCAGCC
CGTTAGCGGTTGCAGCCAGCCAACAGGTGCCGATTGAAGTCTTCTTGCTGGCGTCAAAACTGGGTAACTC
CGAAGCGCTGGTGGTAAAGAAAACTATCAGCAAACCGGAAGATCTGATTGGCAAACGCATCGCCGTACCG
TTTATCTCCACCACCCACTACAGCCTGCTGGCGGCACTGAAACACTGGGGCATTAAACCCGGGCAAGTGG
AGATTGTGAACCTGCAGCCGCCCGCGATTATCGCTGCCTGGCAGCGGGGAGATATTGATGGTGCTTATGT
CTGGGCACCGGCGGTTAACGCCCTGGAAAAAGACGGCAAGGTGTTGACCGATTCTGAACAGGTCGGGCAG
TGGGGCGCGCCAACGCTGGACGTCTGGGTGGTGCGCAAAGATTTTGCCGAGAAACATCCTGAGGTCGTGA
AAGCGTTCGCTAAAAGCGCCATCGATGCTCAGCAACCGTACATTGCTAACCCAGACGTGTGGCTGAAACA
GCCGGAAAACATCAGCAAACTGGCGCGTTTAAGCGGCGTGCCTGAAGGTGACGTTCCGGGGCTGGTGAAG
GGGAATACCTATCTGACGCCGCAGCAACAAACGGCAGAACTGACCGGACCGGTGAACAAAGCGATCATCG
ACACCGCGCAGTTTTTGAAAGAGCAGGGCAAGGTCCCGGCTGTAGCGAATGATTACAGCCAGTACGTTAC
CTCGCGCTTCGTGCAATAAAAGGAGGCGCAGATGCTGCAAATCTCTCATCTTTACGCCGATTATGGCGGC
AAACCGGCACTGGAAGATATCAACCTGACGCTGGAAAGCGGCGAGCTACTGGTGGTGCTGGGGCCGTCCG
GCTGCGGTAAAACCACCCTGCTGAATCTGATTGCCGGTTTTGTGCCTTATCAGCATGGCAGCATTCAACT
GGCGGGTAAGCGTATTGAGGGACCGGGAGCAGAGCGTGGCGTAGTTTTTCAGAATGAAGGGCTACTACCG
TGGCGCAATGTACAGGACAACGTGGCGTTCGGCCTGCAATTGGCAGGTATAGAGAAAATGCAGCGACTGG
AAATCGCGCACCAGATGCTGAAAAAAGTGGGGCTGGAAGGCGCAGAAAAACGCTACATCTGGCAGCTTTC
CGGTGGTCAACGTCAGCGGGTGGGGATTGCTCGTGCGCTGGCGGCGAATCCCCAGCTGTTATTACTCGAC
GAACCGTTTGGTGCGCTGGACGCCTTCACCCGCGACCAGATGCAAACCCTGCTGCTGAAACTCTGGCAGG
AGACGGGCAAGCAGGTGCTGTTGATTACCCACGATATAGAAGAAGCGGTGTTTATGGCGACTGAACTGGT
TCTGCTTTCATCCGGCCCTGGCCGTGTGCTGGAGCGGCTGCCGCTCAACTTTGCTCGCCGCTTTGTTGCG
GGAGAGTCGAGCCGCAGCATCAAGTCCGATCCACAATTCATCGCCATGCGCGAATATGTTTTAAGCCGCG
TATTTGAGCAACGGGAGGCGTTCTCATGAGTGTGCTCATTAATGAAAAACTGCATTCGCGGCGGCTGAAA
TGGCGCTGGCCGCTCTCGCGTCAGGTGACCTTAAGCATTGGCACGTTAGCGGTTTTACTCACCGTATGGT
GGACGGTGGCGACGCTGCAACTGATTAGCCCGCTATTTTTGCCGCCGCCGCAACAGGTACTGGAAAAACT
ACTCACCATTGCCGGACCGCAAGGCTTTATGGACGCCACGCTGTGGCAGCATCTGGCAGCCAGTCTGACG
CGCATTATGCTGGCGCTATTTGCAGCGGTGTTGTTCGGTATTCCGGTCGGGATCGCGATGGGACTTAGCC
CTACGGTACGCGGCATTCTGGATCCGATAATCGAGCTTTATCGTCCGGTGCCGCCGCTGGCTTATTTGCC
GCTGATGGTGATCTGGTTTGGTATTGGTGAAACCTCGAAGATCTTACTGATCTATTTAGCGATTTTTGCA
CCGGTGGCGATGTCGGCGCTGGCGGGGGTGAAAAGCGTGCAGCAGGTTCGCATTCGTGCCGCCCAGTCGC
TGGGTGCCAGCCGTGCGCAGGTGCTGTGGTTTGTCATTTTGCCCGGTGCGCTGCCGGAAATCCTCACCGG
ATTACGTATTGGTCTGGGGGTGGGCTGGTCTACGCTGGTGGCGGCGGAGCTGATTGCCGCGACGCGCGGT
TTAGGATTTATGGTTCAGTCAGCGGGTGAATTTCTCGCAACTGACGTGGTGCTGGCGGGGATCGCGGTGA
TTGCGATTATCGCCTTTCTTTTAGAACTGGGTCTGCGCGCGTTACAGCGCCGCCTGACGCCCTGGCATGG
AGAAGTACAATGAGTGAACGTCTGAGCATTACCCCGCTGGGGCCGTATATCGGCGCACAAATTTCGGGTG
CCGACCTGACGCGCCCGTTAAGCGATAATCAGTTTGAACAGCTTTACCATGCGGTGCTGCGCCATCAGGT
GGTGTTTCTACGCGATCAAGCTATTACGCCGCAGCAGCAACGCGCGCTGGCCCAGCGTTTTGGCGAATTG
CATATTCACCCTGTTTACCCGCATGCCGAAGGGGTTGACGAGATCATCGTGCTGGATACCCATAACGATA
ATCCGCCAGATAACGACAACTGGCATACCGATGTGACATTTATTGAAACGCCACCCGCAGGGGCGATTCT
GGCAGCTAAAGAGTTACCTTCGACCGGCGGTGATACGCTCTGGACCAGCGGTATTGCGGCCTATGAGGCG
CTCTCTGTTCCCTTCCGCCAGCTGCTGAGTGGGCTGCGTGCGGAGCATGATTTCCGTAAATCGTTCCCGG
AATACAAATACCGCAAAACCGAGGAGGAACATCAACGCTGGCGCGAGGCGGTCGCGAAAAACCCGCCGTT
GCTACATCCGGTGGTGCGAACGCATCCGGTGAGCGGTAAACAGGCGCTGTTTGTGAATGAAGGCTTTACT
ACGCGAATTGTTGATGTGAGCGAGAAAGAGAGCGAAGCCTTGTTAAGTTTTTTGTTTGCCCATATCACCA
AACCGGAGTTTCAGGTGCGCTGGCGCTGGCAACCAAATGATATTGCGATTTGGGATAACCGCGTGACCCA
GCACTATGCCAATGCCGATTACCTGCCACAGCGACGGATAATGCATCGGGCGACGATCCTTGGGGATAAA
CCGTTTTATCGGGCGGGGTAATACGAGAGTGGACGGTCCCCTCGCCCCCTTGGGGAGAGGGTTAGGGTGA
GGGGGCGTTCACCGTACTTTCAACAGGTTAACTCCCCCTTTCTGAGAGGAAACAAAATTAACGCAGAATC
TTCTTCTCAGCCAAATCCAGCGCAAAGTAGCTGAAAATCAGATCCGCACCCGCACGCTTAATCGAACCTA
AGCTTTCGAGCACGACTTTCTCTTCATCTATAGCACCCGCCAGCGCGGCGAACTTAATCATCGCATACTC
ACCGCTCACCTGATACGCGCCAATCGGCAATTCAGTACGTTCACGCAGCTCACGCACGATGTCGAGGTAC
GCTCCAGCAGGTTTAACCATCAGGCAGTCTGCGCCCTGGGCTTCATCCAGCAGTGATTCACGAATCGCCT
CACGACGGTTCATTGGGTTCATCTGATAGCTTTTGCGGTCGCCTTTTAATGCGCTTCCGGCAGCTTCACG
GAACGGGCCATAAAAGGAGGAGGCGAACTTGGTCGAATACGACATAATCGCCGTATCTTTAAATCCCGCA
GCGTCCAGCGCCTGACGAATCGCCTGTACCTGGCCGTCCATCGCGGCGGAAGGGGCGATGAAGTCTGCAC
CTGCAGCAGCTGCAACCACGGCTTGCTTGCCTAAATTTTCCAGAGTCGCGTCGTTGTCGACGCCATGCTC
GCACAGCACACCGCAGTGACCGTGAGAAGTGTATTCACAGAAGCAGGTGTCTGACATAACGATCATTTCT
GGCACGGTCTGCTTGCAGATGCGCGACATACGCGCCACCAGTCCATCTTCCCGCCAGGCATCGCTGCCGG
TTTCATCGGTATGGTGAGAGATGCCAAAAGTCATCACGGAACGAATACCGGCGTTGGCGATGCGTTCAAT
TTCGCGTGCCAGATGTTTCTCTGGAATGCGCATCACGCCTGGCATGGCTTCAACGGCTTTGTAGTCGTCA
ATTTCTTCTTCAACAAAGATCGGCAACACCAGGTCGTTAAGGCTAAGTGTTGTCTCTTCAAACATAGCGC
GCAGCGCAGGAGATTTGCGCAGGCGACGAGGGCGTTGGATTAAGTCTGTCATGGTCTGCCTGATGTTTGT
GGAATCGAGGGGCATAGTATACCTGAAGCAGGGTAGGGATGTTTTACGAAAGTTGTCGCGATGTTGACAA
GAAGAGAATGGAAGAGAGGCCAGGACATCTTTTTAATAGAAACAGCAATAATTTTATATTCACTGAAAAT
ATTTTTAATCTTTATTTATAGCTGTTGGTTATTATTTTTTGGAGTTTGGTTGCGCTGCTATAAATTGAAT
AATTAAAACTTTGTTGCATATTCATAGGATATTTATCTGGTTTGTGTTTGTGATATTTATTATGCGTATG
CTTCAAAAACAAAATTATCTGCAACATGTTGAAATACTGTGCTTTTATGAATTTGATGCGTGTTTTTCTC
CATAAATTATATATGTCCACATTCGGACTTAGGGGAAAGAATAATTGAACCATTCGTCTGTAACGCAGCA
TAATCGTTAGCGCGAAACATAATATGTTTTCTATGCATTGATAATTGATGGATCAACTTATTACGTCCCT
GAGGAGGGATGACAAATGCACTCCTGGAAAAAGAAACTTGTAGTATCACAATTAGCATTGGCTTGCACTC
TGGCTATCACCTCTCAGGCTAATGCAGCAAACTATGATACCTGGACTTATATCGATAATCCCGTTACAGC
ACTTGATTGGGATCATATGGATAAGGCAGGCACTGTAGATGGCAACTATGTAAACTATAGTGGTTTTGTC
TATTACAACAACACCAATGGTGATTTCGATCAGTCCTTTAACGGCGATACCGTTAACGGCACGATCTCAA
CCTATTATTTGAACCATGATTATGCAGACAGTACTGCTAATCAGCTTGATATCAGTAATTCAGTGATTCA
CGGTTCGATTACTTCTATGCTGCCTGGCGGTTATTATGATCGTTTTGATGCAGATGGTAATAATCTGGGT
GGATATGATTTTTACACTGATGCGGTTGTTGATACACACTGGCGTGATGGTGATGTTTTCACTTTGAACA
TTGCTAACACTACTATTGATGATGATTATGAAGCTCTTTACTTCACTGATTCTTATAAAGATGGTGATGT
AACCAAGCACACAAATGAGACATTTGATACAAGTGAAGGCGTTGCTGTTAATCTTGATGTAGAAAGTAAC
ATCAATATTTCCAATAACTCCCGCGTTGCAGGTATTGCATTATCTCAAGGTAATACTTACAACGAAACCT
ACACTACCGAATCTCATACTTGGGATAACAATATCTCTGTAAAAGATTCCACAGTGACTTCGGGTTCAAA
TTATATCCTGGATAGCAATACTTATGGCAAAACTGGTCACTTTGGCAATTCTGATGAACCGAGTGATTAT
GCTGGCCCGGGTGATGTTGCAATGTCCTTTACTGCTTCAGGTTCCGACTATGCGATGAAGAACAATGTAT
TCCTCAGCAATTCAACGCTGATGGGTGATGTTGCCTTTACCAGCACCTGGAATAGTAATTTTGATCCGAA
TGGTCATGATTCCAACGGTGACGGGGTGAAAGATACCAACGGGGGTTGGACTGATGATAGCCTCAACGTT
GATGAACTAAATCTCACTCTCGATAACGGAAGCAAGTGGGTTGGTCAGGCAATTTATAACGTTGCTGAAA
CGTCAGCAATGTATGATGTTGCTACAAACAGCCTTACTCCTGATGCAACATATGAAAACAATGACTGGAA
ACGTGTTGTTGATGACAAGGTCTTCCAGAGCGGTGTATTTAACGTAGCGTTGAATAACGGTTCTGAATGG
GATACTACAGGTCGTTCCATCGTTGATACCTTGACAGTTAATAATGGTTCTCAGGTTAATGTTTCGGAAT
CTAAATTAACTTCAGATACTATCGATTTAACTAACGGTTCTTCGCTGAACATTGGTGAAGATGGCTACGT
TGATACCGATCATCTGACTATTAACTCCTACAGTACTGTTGCGTTGACCGAATCTACTGGGTGGGGGGCT
GATTGATCCTACCCACGTAATATGGACACAGGCCTAAGCGAGGTTCTTGTTTTCAAATTGTTCCGGACTG
AGGCCGCCACACCAACTGTGCCGCCGCCACCGATTGTAATCACATTCGATATAATTAAACACCGTTGCCC
GCATTATTTCCCGGCTGATAAAGTGTTCTCCATGGATACATTCCACTTTCAGCGAATGAAAGAAGCTTTC
CACGCAGGCATTATCGTAGCAGCAACCTTTTGCGCTCATACTTCCACGCAGATTATGCCGCTTCAGTTGC
GCCTGATAATCTGCTGAACAGTACTGGCCTCCACGGTCCGTGTGAACGATAACGTTCCGGGGCCTCTTAC
GCCGCCACAGCGCCATCTGCAGGGCATCGCAGGCCAGTTGCGCCGTCATGCGTGGCGACATTGACCAGCC
AATAACGGCACGTGACCACAGGTCAATGACCACTGCCAGATACAGCCAGCCTTCATCTGTACGTAAGTAC
GTGATGTCTCCTGCCCACTTCTGGTTCGGGCCACTGGCGTAAAAATCCTGCTCCAACAGATTTTCTGACA
CAGGCAGGCCGTGTGCGCGGTAGCTGACCGGGCTGAACTTCCGGGAGGCCTTTGCCCTCAGTCCCTGACG
GCGCAGGCTTGCCGCCACGGTTTTTACGTTAAAGGGGTAACCCTGAGCACGCAGTTCATCCGTCAGGCGT
GGGGCACCGTAACGCTGTTTTGACCGGGTAAAAGCCGCGAGGACAACGCTGTCGCAGTGTTGGCGGAACT
GCTGACGCGTGCTTATCCTTGTCCGCCGCTGACACCACGTATACCAGCCGCTGCGGGCCACCCGGAGCAC
GCGGCACATTGCTTTGATGCTGAACTCAGCCTGATGTTTTTCAATAAAGACATACTTCATTTCAGGCGCT
TCGCGAAGTATGTCGCGGCCTTTTGGAGGATAGCCAGCTCTTCATCCCGTTCTGCCAGCTGGCGTTTGAG
ACGTGCAATCTCGGTAGACATCTCCAGTTCACGTTCAGAAGACGTCTGCTGATTTTGCTGTTTACTGCGC
CAGTTGTAGAGTTGTGATTCATACAGGCTGAGTTCACGGGCTGCGGCAGTAACACCGATGCGTTCAGCAA
GCTTCAGGGCTTCACTGCGAAATTCAGGCGAATGCTGTTTACGGGGTTTTTTACTGGTTGATACTGTTTT
TGTCATGTGAGTCACCTCTGACTGAGAGTTTACTCACTTAGCCGCGTGTCCACTATTGCTGGGTAAGATC
AGATTACAACCTGTACGCCAATACTATCACCGTAACTAACGGCGGTGTATTGGATGTGAACGTTGATCAG
TTCGATACTGAAGCTTTCCGTACTGACAAACTGGAACTGACCAGCGGCAACATCGCTGACCATAACGGTA
ACGTAGTATCTGGTGTGTTCGATATCCATAGCAGCGATTACGTTCTGAACGCTGATCTGGTGAACGACCG
TACCTGGGATACTTCCAAGTCTAACTACGGTTACGGTATTGTTGCTATGAACTCTGATGGTCACCTGACT
ATCAACGGTAACGGCGACGTAGACAACGGTACTGAACTGGATAACAGCTCTGTAGACAATGTTGTTGCTG
CAACCGGTAACTACAAAGTTCGTATCGACAACGCAACTGGCGCTGGCGCTATCGCTGATTACAAAGATAA
AGAAATTATCTACGTAAACGACGTCAACAGCAACGCGACCTTCTCTGCTGCTAACAAAGCTGACCTGGGT
GCATACACCTATCAGGCTGAACAGCGCGGTAACACCGTTGTTCTGCAACAGATGGAGCTGACCGACTACG
CTAACATGGCGCTGAGCATCCCGTCTGCGAACACCAATATCTGGAACCTGGAACAAGACACCGTTGGTAC
TCGTCTGACCAACTCTCGTCATGGCCTGGCTGATAACGGCGGCGCATGGGTAAGCTACTTCGGTGGTAAC
TTCAACGGCGACAACGGCACCATCAACTATGATCAGGATGTTAACGGCATCATGGTCGGTGTTGATACCA
AAATTGACGGTAACAACGCTAAGTGGATCGTCGGTGCGGCTGCAGGCTTCGCTAAAGGTGACATGAATGA
CCGTTCTGGTCAGGTGGATCAAGACAGCCAGACTGCCTACATCTACTCTTCTGCTCACTTCGCGAACAAC
GTCTTTGTTGATGGTAGCTTGAGCTACTCTCACTTCAACAACGACCTGTCTGCAACCATGAGCAACGGTA
CTTACGTTGACGGTAGCACCAACTCCGACGCTTGGGGCTTCGGTTTGAAAGCCGGTTACGACTTCAAACT
GGGTGATGCTGGTTACGTGACTCCTTACGGCAGCGTTTCTGGTCTGTTCCAGTCTGGTGATGACTACCAG
CTGAGCAACGACATGAAAGTTGACGGTCAGTCTTACGACAGCATGCGTTATGAACTGGGTGTAGATGCAG
GTTATACCTTCACCTACAGCGAAGATCAGGCTCTGACTCCGTACTTCAAACTGGCTTACGTCTACGACGA
CTCTAACAACGATAACGATGTGAACGGCGATTCCATCGATAACGGTACTGAAGGGTCTGCGGTACGTGTT
GGTCTGGGTACTCAGTTTAGCTTCACCAAGAACTTCAGCGCCTATACCGATGCTAACTACCTCGGTGGTG
GTGACGTAGATCAAGACTGGTCCGCGAACGTGGGTGTTAAATATACCTGGTAATATTCTTCACTCCGAAG
AAATACTGGTAATTTAATCTAAATAATGCCCGTCAAGGATTTGACGGGCATTACTGCAAAGGACGCGCAA
ATGTTATCTGTAGTTAAACCTCTTCAGGAATTTGGTAAGCTCGATAAATGTTTGTCCAGATACGGTACGC
GCTTCGAGTTTAATAATGAAAAGCAAGTTATATTTTCCAGTGATGTCAATAACGAAGATACTTTCGTTAT
TTTAGAGGGAGTTATCTCTCTGCGTAGAGAAGAAAACGTACTTATCGGTATTACCCAGGCTCCTTATATT
ATGGGGCTGGCTGATGGTTTAATGAAAAACGATATACCATACAAATTAATATCAGAAGGAAATTGTACGG
GATATCATCTACCAGCCAAACAAACCATTACGCTTATTGAACAAAATCAACTCTGGCGAGACGCTTTTTA
CTGGTTAGCCTGGCAAAATAGAATTCTGGAATTACGCGACGTGCAGCTCATTGGGCATAATTCCTACGAA
CAAATCCGCGCAACATTATTATCAATGATTGACTGGAATGAAGAATTGCGATCACGTATTGGTGTGATGA
ATTATATCCATCAACGTACACGCATATCGCGTTCTGTCGTCGCAGAAGTTCTCGCTGCTTTGCGTAAAGG
CGGCTATATCGAAATGAATAAAGGCAAACTGGTCGCTATCAACCGTTTGCCTTCAGAGTATTAATCAGGA
CGCGGGGATAACCAACGGTTTATTCCCGCTTAGCTCGGTCACCAGGTCATTGATGCCATCGCTCATATTT
TTAAAGCGCGTCAACGGCGAACGAGTGACCACCACAAACGCGCCAATATTCTTCTGCGGGATCATCGCCA
TATAGGTAATGAAACCGCCACCACCGCCTGTCTTCTGAATAATCCCCGGACGACCCTCTTTCGGGGCCAT
ATATACCCAACCTAAACCAAGCGCATCCGCTTTGCCGGGGACATCCATGCCAATCACTTTCGTAAACTGC
GCGCGCTGATAAATCAACGTCTGCATGCGATCTGCCTGGTTACTGCGCTGATAAAAATCAGATGACAAAT
ACTGCTGCATCCAGCGCATCATATCGCCAGGCGTGGAATAGACGCCGCCGCTGCCAATTGCCGCCAGCGT
GTTATTGCACGGACTGGCACCGCGCTCAGCAACCATTAAACGGCGGCACTGATCCGGTGAGGGGGTGTAG
GTGGTGTCTTTCATCCCCAATGGACGGGTAATCTGCTCTTCAAACAACTGGGTATAAGGCTTGCCGGACG
CATTCGCCAGTGCATCTGCCAGCAGGTCGAACGCAAGGTTAGAGTACGCCGCCTGACTGCCTGGCGCGGC
TTTCAGCTTCGCCGTAGAAAGGTATTTCCAGCGTTGCTCGCGCGTTGGCCAGACAAACACCGGACGATGT
GCCGCGCCACCGGGCTGTTCACGGGGCAGGGCGCTGGTATGGGTTGCCAGATTGACCAGCGTAATGGGCG
TCCCATTGTAGGTTGGCACGCGTGCGCCTGGCGGAGCATATTTACTTAGCGGATCGTTTAACTTCACGGT
CCCCTGGTCGAGCAATTTCACCAGCATCTCACTGGTCATTAGCTTGGTGAGGGAAGCAATACGCACGACC
GAATCCAGCTGCGGGCGAACGTTATTACCAGGTCGCGTTTCGCCATAACTGCGAAAGACGCGCTGGTTAC
CGTCGATAACAACCAGAGCCATCCCCGTGGCACCGCTGCCGTAAAAAATATGATCGGCATAACGATCGAC
AATATCAGAGGCAAACTCCGGTTCAGTGATCGGCTGCGCCGCATGGACGGAGGTCAATGACGCCGCACAC
AGCACGGCAGAAAAAAGCAGACTACGTTTCAACGGTGGTGTCCATAGATTGAATGAAGGTAACTGAGCGT
ATTTATACTACTCATTGATAGATTGCAAAGGGCGAATTAGTGCAATAATAGTGTTAAAAACGTAACGGCG
CGTAAACACGATCTTTTTCCTGCTCACCAATGCCTGCATTTGTGATCCTGCGCGTGTTAATCCGCTTATG
TAAACAATCTTTGGTTTGTGAAATCCGTCGAAACAATTCTTATGGTCAGGCTGGCGAACTAAGCGCCTTG
CTATGGGTCACAATGGGCGGTTTCATTTGGCTGACGCTTTGTAGCGGTCATGCGGTTAATACACAGCAGT
TGTTAAAACGATAAGAAGTTAGCAGGAGTGCATATGTTTAAGTCTTTTTTCCCAAAGCCGGGAACGTTTT
TTCTCTCGGCCTTCGTTTGGGCATTGATTGCCGTTATCTTCTGGCAAGCCGGTGGGGGTGACTGGGTGGC
GCGTATCACCGGCGCTTCCGGGCAGATCCCGATTAGCGCCGCGCGTTTCTGGTCGTTGGATTTCCTGATT
TTTTACGCTTACTACATTGTTTGCGTAGGACTTTTTGCATTGTTCTGGTTTATCTACAGCCCGCATCGTT
GGCAATACTGGTCAATACTCGGTACTGCACTGATCATCTTCGTCACCTGGTTTTTGGTGGAAGTCGGGGT
CGCCGTCAACGCCTGGTATGCGCCGTTCTATGATCTGATTCAAACCGCGCTAAGTTCGCCGCATAAAGTC
ACCATCGAACAATTTTACCGCGAAGTGGGCGTCTTTCTGGGGATTGCGCTGATCGCTGTGGTGATCAGTG
TGCTGAACAACTTCTTTGTCAGTCACTACGTGTTCCGCTGGCGTACAGCGATGAACGAATATTACATGGC
GAACTGGCAACAACTGCGTCATATCGAAGGGGCCGCACAGCGTGTGCAGGAAGACACCATGCGTTTTGCT
TCAACGCTGGAGAATATGGGCGTCAGTTTTATCAACGCCATCATGACGTTGATCGCCTTCCTGCCGGTGC
TGGTAACGCTCTCCGCGCATGTGCCGGAGCTGCCGATTATCGGGCACATTCCGTATGGTCTGGTGATTGC
CGCAATCGTCTGGTCGCTGATGGGGACCGGATTGCTGGCAGTGGTAGGGATCAAACTGCCGGGGCTGGAG
TTTAAAAACCAGCGTGTAGAGGCTGCCTACCGTAAAGAGCTGGTTTATGGTGAAGACGATGCCACGCGCG
CGACGCCGCCTACGGTACGCGAGCTGTTTAGCGCCGTACGGAAAAACTATTTCCGCCTCTATTTTCACTA
TATGTATTTCAACATCGCCCGCATTCTCTATTTGCAGGTCGATAACGTTTTCGGTTTGTTCTTGCTGTTT
CCGTCAATTGTTGCCGGTACGATTACGCTCGGCCTGATGACGCAGATTACCAACGTTTTTGGTCAGGTTC
GCGGTGCTTTCCAGTACCTGATTAACTCATGGACCACACTGGTTGAGTTGATGTCTATCTACAAACGTCT
GCGCAGCTTTGAACATGAGCTGGATGGTGACAAAATTCAGGAAGTAACCCATACCTTGAGCTAAAAAGGA
GAAGTAATGTCGCGCGTCAATCCTCTATCTTCGCTGTCATTGTTGGCGGTTCTGGTTTTAGCGGGGTGTA
GTAGTCAGGCTCCGCAACCGTTGAAAAAGGGCGAAAAAGCGATAGATGTAGCGAGCGTCGTGCGGCAGAA
GATGCCTGCGAGCGTGAAAGACCGCGATGCCTGGGCGAAAGATCTCGCCACCACCTTTGAAAGTCAGGGG
CTGGCACCGACGCTGGAAAACGTCTGCTCGGTGCTGGCGGTGGCGCAGCAGGAGTCAAATTATCAGGCAG
ATCCGGCCGTTCCGGGCTTAAGCAAGATCGCCTGGCAAGAGATTGACCGTCGTGCTGAACGGATGCACAT
TCCTGCTTTTCTGGTTCATACCGCGCTAAAAATCAAATCGCCAAACGGCAAAAGTTATAGCGAACGGTTA
GATTCGGTGCGTACAGAAAAGCAATTGAGCGCGATTTTTGACGATCTGATCAACATGGTGCCAATGGGGC
AGACGCTGTTTGGTTCGCTCAATCCGGTGCGCACCGGTGGGCCGATGCAGGTCAGCATTGCTTTTGCCGA
ACAGCATACCAAAGGGTATCCGTGGAAAATGGACGGTACAGTCCGTCAGGAAGTCTTCAGTCGCCGCGGC
GGGTTGTGGTTTGGTACTTACCATTTACTGAATTATCCCGCCAGTTATAGCGCACCGATATACCGTTTTG
CTGATTTTAACGCTGGCTGGTACGCCAGCCGTAATGCCGCGTTTCAGAACGCGGTCAGTAAGGCCAGCGG
CGTGAAGCTGGCACTGGACGGTGATTTAATTCGTTACGACAGTAAAGAACCCGGGAAAACCGAACTGGCA
ACGCGCAAACTGGCTGCAAAACTGGGGATGAGCGACAGCGAAATTCGCCGTCAGTTAGAGAAAGGTGACA
GCTTCTCTTTTGAGGAGACGGCGCTGTACAAGAAAGTTTATCAACTTGCCGAAACGAAAACGGGTAAATC
ACTCCCCCGCGAAATGTTGCCTGGCATTCAACTGGAAAGCCCGAAAATCACCCGCAACCTGACTACGGCC
TGGTTTGCGAAGCGCGTAGACGAACGGCGGGCGCGTTGTATGAAACAGTGATCAAACAGGAATGTCAGGC
CAGATAAGGCGTTTCAGGCCGCATCTGACAATGTAAAACTTACTGGCGGCGATGTCGCCAGTGCAGCCAT
AGCGCCACCACTGCAAAAATGAGGCAGCCTACTAAAAACGGGATCAGCCCGAAAATGGTGCCGACACCTA
AACCAATTTCCACCCGTGGGCGACCTGTTTCCTGGACCTGCATTAAACGCTCATAGACGCCGGGCGCATG
CACTAACAGGTTCAGCAATTGCGCCCCAGCCCAAAAGCAAAACAGCACAAACAACGCATAGGCAATGTTG
CCAGGCGTTGAAGAGGCATTGCGATATTTTCCGCTAAACAGCGATTTTGACAGGGTGAAATCAGCCATAA
AAACCTCCGGAAGTCATCTGCTTCTCTTCTGGTGTGATACCAGCGGCTTATGGCAAGTCTGACAGGTCAT
TTAGATTGTCAATATCAGAATCATGGTAAATTGATGTTGGGAATATTCCCGAAGCGTGAATCTTCGTTGT
GAGTCACAAAATGGCAACCTTAAGTTAAATTTATTAACAATTACGAAAATGTTGTCTACACCACAGACGG
TTGTTGCAGAATATGCAAGGATGTTGTTTTTCGTTAACGGAGCTGCCATGAATCTGCCTGTAAAAATCCG
CCGTGACTGGCACTACTATGCGTTCGCCATTGGCCTTATATTCATTCTTAATGGCGTGGTGGGGTTACTG
GGATTTGAAGCAAAAGGTTGGCAGACCTATGCCGTCGGTCTGGTGACGTGGGTGATTAGTTTCTGGCTGG
CGGGGTTGATTATTCGTCGTCGCGATGAAGAAACTGAAAACGCCCAATAAGAATATTATCGGGCGTTAAA
ATATTACATTGTGGTTTTCAATGCGTTATCCGCAGCGTGACGCTCCAGCGCCAGTTCAATCAAACGTGTG
ATCAGATCGGTGTAACCCAGACCGCTGGCTTGCCACAGCTTCGGATACATACTGATATTAGTGAAGCCAG
GCAGGGTGTTGATCTCGTTGATCACCACTTCGTTCTCTGGGGTTAAAAACACGTCTACACGCGCCATGCC
TGCGCATCCCAACGTTTGATAAGCCTGAACGGCAATCGCCCGGATCTTATCGTTGATTTCTGGCGCAATG
GCTGCCGGAACTACCACTTTCGCGCCATCTTCGTCAATGTACTTGGTGTCGTAGGCATAGAAATCGCTGG
TGAGTACGATCTCTCCACAGGTGCTGGCTTGCGGATTGTCGTTGCCCAGAACTGCGCATTCGATCTCACG
ACCTTTGATCCCTTGCTCAACGATCACTTTATGATCGAACTCGAACGCCAGATCGACGGCAATTGCGTAC
TGTTCTTCACTGGTTACTTTGCTGACACCAACAGAAGAGCCCTGATTAGCCGGTTTTACAAACAGTGGTA
ACCCCAGTTTAGACTCCACTTCGGCAAAACTAATGTTGTGACGATTGGCGCGCGTCAGGGTAATAAATGG
CGCAATGTTCAGCCCGGCATCGCGTAGCAGACGTTTGGTGACATCTTTGTCCATACAGGCTGCTGAAGCC
AGAACATCAGAACCTACAAACGGTAAATTGGCGACCCGCAGCATTCCCTGCAAGGAACCATCTTCGCCCA
GCGTACCGTGGACAATCGGGAAAATGACATCCACCGTCGGCAACGGCTGACCGTTTTGCGCGTCGATAAG
CTGATGCTCATGTTTACCTGGCACCTGCGCAAGGCTGGTCGCCGAAGGGCGCAACGCAATATGGGCAGGA
TCGTCTGCATTTAGCAGATAATTGCTGGCATCGCTGACGTGCCATTGCCCTTGTTTATCAATGCCCAGCA
GCACAACGTCGAAGCGACTTTTATCAATGGCATCGACAATGTTTTTTGCCGATTGCAGAGACACTTCATG
TTCCGCTGATTTACCACCAAAAACGATTCCTACCCGCAGTTTTTCCATCTTAAAAACCTATCCCGTCTAA
CACAAAGTGCATACATTACCACGACAAAACGGGGGATTCGCGGCCTTCTGAAAGATTGTTGCAATCTTCT
GCTGACAAAGCGTGCAACGTACTGGTGAAGAAAGTGCGTTATCTCAAAGATGTGCGCAAGATCACAAAAA
TGATGAACGGGAAGCTAATTTATTCCTGGCTTAAATGGCCATGCGGTGAGTTTTTTTCTCTTAATTATAA
GTTAACGAAGAGAATATATTTCATAACTTTTATTTATAATAAAGGTTGATAATTAAAAGCCTATATTTTG
TGTGGGTAATTATTTAAATAAGAGAAACGTTTCGCTGGTAATCAAACAAAAAATATTTGCGCAAAGTATT
TCCTTTGTCATAAAAATAATACTTCCAGACACTATGAAGTTGTGAAACATAATGTTAACTTCTCCATACT
TTGGATAAGGAAATACAGACATGAAAAATCTCATTGCTGAGTTGTTATTTAAGCTTGCCCAAAAAGAAGA
AGAGTCGAAAGAACTGTGTGCGCAGGTAGAAGCTTTGGAGATTATCGTCACTGCAATGCTTCGCAATATG
GCGCAAAATGACCAACAGCGGTTGATTGATCAGGTAGAGGGGGCGCTGTACGAGGTAAAGCCCGATGCCA
GCATTCCTGACGACGATACGGAGCTGCTGCGCGATTACGTAAAGAAGTTATTGAAGCATCCTCGTCAGTA
AAAAGTTAATCTTTTCAACAGCTGTCATAAAGTTGTCACGGCCGAGACTTATAGTCGCTTTGTTTTTATT
TTTTAATGTATTTGTACATGGAGAAAATAAAGTGAAACAAAGCACTATTGCACTGGCACTCTTACCGTTA
CTGTTTACCCCTGTGACAAAAGCCCGGACACCAGAAATGCCTGTTCTGGAAAACCGGGCTGCTCAGGGCG
ATATTACTGCACCCGGCGGTGCTCGCCGTTTAACGGGTGATCAGACTGCCGCTCTGCGTGATTCTCTTAG
CGATAAACCTGCAAAAAATATTATTTTGCTGATTGGCGATGGGATGGGGGACTCGGAAATTACTGCCGCA
CGTAATTATGCCGAAGGTGCGGGCGGCTTTTTTAAAGGTATAGATGCCTTACCGCTTACCGGGCAATACA
CTCACTATGCGCTGAATAAAAAAACCGGCAAACCGGACTACGTCACCGACTCGGCTGCATCAGCAACCGC
CTGGTCAACCGGTGTCAAAACCTATAACGGCGCGCTGGGCGTCGATATTCACGAAAAAGATCACCCAACG
ATTCTGGAAATGGCAAAAGCCGCAGGTCTGGCGACCGGTAACGTTTCTACCGCAGAGTTGCAGGATGCCA
CGCCCGCTGCGCTGGTGGCACATGTGACCTCGCGCAAATGCTACGGTCCGAGCGCGACCAGTGAAAAATG
TCCGGGTAACGCTCTGGAAAAAGGCGGAAAAGGATCGATTACCGAACAGCTGCTTAACGCTCGTGCCGAC
GTTACGCTTGGCGGCGGCGCAAAAACCTTTGCTGAAACGGCAACCGCTGGTGAATGGCAGGGAAAAACGC
TGCGTGAACAGGCACAGGCGCGTGGTTATCAGTTGGTGAGCGATGCTGCCTCACTGAATTCGGTGACGGA
AGCGAATCAGCAAAAACCCCTGCTTGGCCTGTTTGCTGACGGCAATATGCCAGTGCGCTGGCTAGGACCG
AAAGCAACGTACCATGGCAATATCGATAAGCCCGCAGTCACCTGTACGCCAAATCCGCAACGTAATGACA
GTGTACCAACCCTGGCGCAGATGACCGACAAAGCCATTGAATTGTTGAGTAAAAATGAGAAAGGCTTTTT
CCTGCAAGTTGAAGGTGCGTCAATCGATAAACAGGATCATGCTGCGAATCCTTGTGGGCAAATTGGCGAG
ACGGTCGATCTCGATGAAGCCGTACAACGGGCGCTGGAATTCGCTAAAAAGGAGGGTAACACGCTGGTCA
TAGTCACCGCTGATCACGCCCACGCCAGCCAGATTGTTGCGCCGGATACCAAAGCTCCGGGCCTCACCCA
GGCGCTAAATACCAAAGATGGCGCAGTGATGGTGATGAGTTACGGGAACTCCGAAGAGGATTCACAAGAA
CATACCGGCAGTCAGTTGCGTATTGCGGCGTATGGCCCGCATGCCGCCAATGTTGTTGGACTGACCGACC
AGACCGATCTCTTCTACACCATGAAAGCCGCTCTGGGGCTGAAATAAAACCGCGCCCGGCAGTGAATTTT
CGCTGCCGGGTGGTTTTTTTGCTGTTAGCAACCAGACTTAATGGCAGATCACGGGCGCATACGCTCATGG
TTAAAACATGAAGAGGGATGGTGCTATGAAAATAACATTACTGGTTACCTTGCTTTTCGGTCTGGTTTTT
TTAACCACCGTCGGCGCTGCCGAGAGAACTTTAACCCCACAACAACAGCGTATGACCTCCTGTAATCAGC
AGGCGACGGCGCAGGCGTTGAAAGGGGATGCTCGTAAGACCTACATGAGTGATTGCCTGAAGAACAGCAA
GTCTGCGCCTGGCGAAAAAAGTTTGACGCCACAGCAGCAAAAGATGCGCGAATGCAATAATCAAGCAACA
CAACAATCTCTGAAAGGTGATGATCGTAATAAGTTTATGAGTGCCTGCCTCAAGAAAGCCGCCTGATACC
TGATAGTGCTAACGGGTGAGCTACGAAAATGGCTCACCCGAAATATCATACTTCTGCCTTTAGCTCCGTC
TCTATAATTTGGGAAAATTGTTTCTGAATGTTCCCAAAAATAATGAATGATGAAAACTTTTTCAAAAAAG
CGGCGGCGCACGGGGAGGAACCTCCTTTAACTCCTCAAAACGAACATCAGCGGTCCGGGCTGCGCTTCGC
CCGTCGCGTCAGACTACCCCGTGCGGTTGGCCTGGCTGGCATGTTCTTACCGATTGCTTCAACGCTGGTT
TCACACCCGCCGCCGGGCTGGTGGTGGCTGGTGTTGGTCGGCTGGGCGTTCGTCTGGCCGCATTTAGCCT
GGCAGATAGCGAGCAGGGCCGTCGATCCGCTTAGCCGGGAAATTTACAACTTAAAAACCGATGCAGTATT
AGCGGGAATGTGGGTAGGCGTAATGGGCGTAAACGTGCTGCCTTCCACCGCGATGTTGATGATTATGTGT
CTGAATTTGATGGGGGCAGGCGGCCCCCGTCTGTTTGTCGCGGGTCTGGTGTTGATGGTGGTTTCCTGCC
TTGTCACCCTCGAGCTGACGGGCATTACCGTGTCGTTCAATAGTGCGCCGCTGGAATGGTGGCTCTCCCT
TCCCATTATTGTCATTTATCCTCTGCTGTTTGGCTGGGTCAGCTACCAGACGGCAACCAAACTGGCGGAA
CATAAACGCAGGTTGCAGGTCATGAGTACCCGCGACGGCATGACGGGCGTGTATAACCGACGTCATTGGG
AAACTATGTTACGCAATGAATTTGATAACTGTCGGCGGCATAATCGCGATGCAACGTTACTGATTATCGA
TATCGACCATTTCAAGAGCATCAACGATACCTGGGGCCATGATGTGGGCGATGAAGCGATTGTGGCGCTT
ACCCGACAGTTACAAATTACCCTGCGCGGTAGCGATGTGATTGGTCGGTTTGGCGGCGATGAGTTTGCAG
TAATCATGTCCGGTACGCCAGCTGAGAGCGCCATTACCGCCATGTTACGGGTGCATGAAGGGCTAAATAC
ATTACGTTTGCCGAATACGCCACAGGTAACTTTACGGATTAGTGTGGGGGTTGCGCCGCTGAACCCACAA
ATGAGTCACTATCGTGAGTGGTTGAAATCGGCAGATTTGGCGCTTTACAAAGCAAAGAAAGCCGGACGTA
ACCGCACCGAAGTGGCGGCCTGACGTCCGGCGAAAGTCATCAGGATTTGCTGAGTTTTTCTGATTTTTCC
ATACACTTCGTCATCGCTTCGATCACTGCAGCACGGAAGCCTTTCTCTTCCAGTACGCGTACCGCTTCAA
TGGTGGTGCCTCCCGGTGAGCAGACCATATCTTTCAGTGCCCCCGGATGTTCTCCCGTTTCCAGCACCAT
TTTTGCGGAACCCATTACCGCCTGAGCGGCAAATTTATACGCCTGGGCGCGTGGCATCCCGCCCAGCACG
GCGGCGTCGGCCATCGCTTCGATAAACATAAATACGTAGGCTGGCGAAGAACCGCTCACACCGACCACCG
GGTGGATCATCGGCTCAGCAATTACTTCCGCTTCGCCAAAGCAGCGGAAAATATTCAGCACATCAGCGGT
ATCTTCTGGGGTTACCAGCGCGTTTGGCGTTACGGAGGTCATCCCGGCATTAACCAGTGCGGGAGTGTTC
GGCATGGCGCGGATAATTTTCCGGTCATGGCCCAGCGCGCGGGCAAGCTGGTCGAGCGTGACACCTGCAG
CAATAGAAACGACCAGAGAGTCTTTATTCAGGCTGGAGGTGATTTCGCTAAGCACTTTAATCATGATGCC
AGGTTTAACGGCAGCAAAAATGATGTCGGCGATTTGCGCCACTTCTTGCGCCGATTCTGCGGCGTTGATG
CCGAACTGGTCATGCAGGGCGGCGACTTTATCCGGGGAGGGGGTGTATACCCAGATTTGCCCTGGAAGCA
CCTGACCGCTGGCAATCAGACCGCCGAGAATGGCTTTTCCCATATTGCCGCAGCCAATAAAACCGATTTT
CTTTTCCATTGCCTCACTCCTGCCGTGAAATTCATTGTTTTGATAATCGCTGGCAGAAGCATAAACAGAA
CTATGCCGGAAGGCAAAAGCGCGACACAATAGAGGATTACCCAACAAAGGATGACTTTATGACAATTTGG
GTGGATGCCGACGCGTGTCCCAATGTAATTAAAGAGATTTTGTATCGCGCGGCGGAACGTATGCAGATGC
CGCTGGTACTGGTAGCAAACCAGAGTTTACGCGTGCCGCCATCGCGATTTATTCGTACGCTGCGCGTCGC
GGCAGGTTTCGACGTTGCCGATAACGAAATTGTCCGGCAGTGTGAAGCGGGCGATTTGGTGATCACCGCA
GATATACCTTTGGCTGCTGAAGCCATCGAGAAAGGCGCTGCGGCGCTTAATCCGCGCGGCGAACGTTACA
CGCCAGCGACCATTCGTGAGCGCCTGACGATGCGCGATTTTATGGATACCTTACGTGCCAGTGGGATCCA
GACCGGCGGACCAGATAGCCTTTCACAACGTGACCGCCAGGCCTTTGCCGCGGAGCTGGAGAAGTGGTGG
CTGGAAGTGCAACGTAGTCGTGGCTAAATGTAATTTATTATTTACACTTCATTCTTGAATATTTATTGGT
ATAGTAAGGGGTGTATTGAGATTTTCACTTTAAGTGGAATTTTTTCTTTACAATCGAAATTGTACTAGTT
TGATGGTATGATCGCTATTCTCATGACACCGGCTTTCGCCGCATTGCGACCTATTGGGGAAAACCCACGA
TGACACAACCTCTTTTTCTGATCGGGCCTCGGGGCTGTGGTAAAACAACGGTCGGAATGGCCCTTGCCGA
TTCGCTTAACCGTCGGTTTGTCGATACCGATCAGTGGTTGCAATCACAGCTCAATATGACGGTCGCGGAG
ATCGTCGAAAGGGAAGAGTGGGCGGGATTTCGCGCCAGAGAAACGGCGGCGCTGGAAGCGGTAACTGCGC
CATCCACCGTTATCGCTACAGGCGGCGGCATTATTCTGACGGAATTTAATCGTCACTTCATGCAAAATAA
CGGGATCGTGGTTTATTTGTGTGCGCCAGTATCAGTCCTGGTTAACCGACTGCAAGCTGCACCGGAAGAA
GATTTACGGCCAACCTTAACGGGAAAACCGCTGAGCGAAGAAGTTCAGGAAGTGCTGGAAGAACGCGATG
CGCTATATCGCGAAGTTGCGCATATTATCATCGACGCAACAAACGAACCCAGCCAGGTGATTTCTGAAAT
TCGCAGCGCCCTGGCACAGACGATCAATTGTTGATTTTCGAGCGCCTATACTTAACGTTCATCCCGTGAA
ATAAGGAAGAACGATGCCAACGAAACCGCCTTATCCTCGTGAAGCATATATAGTGACGATTGAAAAAGGA
AAGCCAGGACAGACGGTAACCTGGTACCAACTCAGAGCCGATCATCCTAAACCAGACTCGTTGATCAGTG
AACATCCGACCGCTCAGGAAGCGATGGATGCGAAAAAACGCTATGAGGACCCTGACAAAGAGTGACCGCA
TCAGACTGCTCGGAAGGGATTCTGAGTGCCACTACAAGGGATCTGCGTCACATTTTTCATAATTCATGTT
TTTCTAATAATTAGAATATTAAACAATAACAATCCATTACTGGAATCATTTGGAATCTTTACATTATGCC
GTGCACGTCTGCTGCTACGCTTTTTGTCATTTGTAGCACAAGTAAGTGTCAGCAGTGGTGCTTCACACTT
GCCCGGTAATTAACGACGAAAGAAAAGTAAGGTGGATGAACAATGAGTGCGTCGTTGGCGATCCTGACCA
TCGGCATTGTACCTATGCAGGAAGTTTTGCCGCTCCTGACGGAATACATTGACGAAGATAATATTTCCCA
TCATAGCCTGCTGGGGAAGTTAAGTCGTGAAGAAGTGATGGCGGAGTACGCGCCAGAAGCAGGCGAAGAC
ACCATTCTCACATTATTAAATGACAACCAGCTGGCCCATGTTTCGCGTCGCAAAGTGGAGCGTGACCTGC
AAGGTGTGGTTGAAGTGCTCGATAATCAGGGTTATGACGTCATTTTATTAATGAGTACAGCAAACATTAG
TAGTATGACTGCGCGTAATACGATCTTTCTTGAGCCGTCGCGAATATTGCCTCCACTGGTTTCCTCTATT
GTTGAAGATCATCAGGTGGGGGTTATCGTTCCGGTTGAGGAGATGCTGCCCGTTCAGGCGCAAAAATGGC
AAATTTTGCAGAAATCGCCGGTATTTTCATTGGGTAACCCCATTCATGATTCAGAACAAAAAATCATTGA
TGCCGGGAAAGAATTACTGGCAAAAGGGGCTGATGTCATCATGCTGGATTGTTTAGGATTTCACCAACGT
CATCGCGATTTACTGCAAAAACAGCTCGATGTTCCTGTCTTGCTGTCTAACGTATTGATTGCACGGCTGG
CTGCGGAATTACTGGTGTAATTTTGCGTGACAGCCAGCGCCTCTGGCCCCTATAGTGAAGTAGATGTTCA
ACTACCAAACAGGGCCAGTTTATGCTTCAAAGTAATGAGTACTTTTCCGGCAAAGTGAAATCAATCGGCT
TTTCCAGCAGCAGCACTGGTCGCGCCAGCGTGGGTGTTATGGTTGAAGGCGAATACACCTTCAGCACCGC
TGAGCCGGAAGAGATGACGGTAATCAGTGGCGCGCTGAATGTGTTACTGCCTGACGCGACCGACTGGCAG
GTGTATGAAGCCGGTTCGGTGTTTAATGTTCCCGGTCACAGTGAGTTTCATCTGCAAGTTGCCGAACCCA
CCTCTTATCTGTGCCGCTATCTGTAATTCCTCGCCTTCCCCTTGAACGGGAGGGCATTTTTCTGAAATAT
CCTTTCTTTAGCCCATAATAATATTTCCTTTGCTGCGATTTTTTCAATTTCCGATATATTCATAATTTAT
CAAGGTTGATATAAATATCAGTGAAGATCTCCAGATATTGTTGCGGAACTGGCTACGATAAAAGATAAAT
CAGATGATGAATGGTGGCGTGCATTGCTGCAAAGTCGCAATGATCATTTACGCCAAACGGCATTGCGCAA
CGCACATACCCCGGCGTTGTTGTTAACGACATTGACTGAGCCTCAGGATCGGTCGCTGGCTATTAATAAT
CCACAGCTGGCTGCCGATGTGAAAACGGCGTGGTTAAAAGAGGATCCATCATTACTCTTATTTGTCGAAC
AACCCGATCTTTCGCTGTTACGTGATTTAGTGAAAACCGGGGCAACGCGGAAAATTCGCAGTGAAGCGCG
TCACCGGCTTGAGGAAAAACAATGACACAACGTCCATGGAGCAAGTTACAGCGTAAAACGCATAATATTG
CTGCGCTAAAAATTATTGCTCGCCGTAGCGAATAATTATATGCCTGGTGTGGCTTCGTACGCCGGATAAG
ACGCGGCAGGCGTCGCATCCGGCATTAAAGGAAAATCAGCAATTAACGTTGTGCTTCGCCACCTAATCCT
TCAATCAGGTTTTGAATTAACGCTGCCAGTTCACCAGTCATCAGGATGAAATCGGCATCAAAACGCTGGG
CGAAATCTTCACGGTCGATATCTTCGTTTTGATCGCGCAGCTCGTCGCAGAACTTCAGACGCTTGAGCGA
ACCATCGTCGCACATCACAAACTGAATGCGCTGCTGCCAGTCGAGCGCCAGTTTAGTCACCACTTTTCCG
GCTTCAATGTGATTGGTGATCTCTTCGCTGGTCAGATCTTGTTTCTTCGCGCGGATCACGCCGCCATCTT
CCAGCAACGATTTCAGCTCGGCTTCATCAAGCAGCTGGAAGCCCTGTGCCGCACTACCGGAGCGAACCCA
TTCGGTCAGCGTCAGTTCAATCGGGTTTTCCATGCTCAATGGTACAACCGGTAACGACCCCAGGCTTTTA
CGCAGTAATGCCAGCGTATCTTCCGCTTTTTTGGCACTGGCGCAGTCCACCATAATCAAACCGTTAACCG
TGTCGATCCACATCATTGTCTGGCTAAAACGGCTGAAAGCACGCGGCAGCAGAGAGTGCAGCACTTCGTC
TTTCAGCGAATCTTTTTCGGTTTTCTTCAGCTTACGCGCCTGTTCCGCTTCCAGTTTGGCGATTTTCGCT
TCCAGCGCCTGTTTAATCACCGGAGACGGGAGGATTTTTTCTTCTTTGCGCGCGCAGATAACAATTTGAC
CATTGGCAACGTGCGTTAACGCATCGCTGTGCGATCCCATCGGAGGAACCCAGCCCATCTTCGCCATGTC
CTGGCTGCCGCATGGGGTAAATGCCATCGAGGCTAGCTGTTTTTCCATCTCTTCTGCACGCAGCGAAATC
TCGCGGCTAAGACGGTAAACCATTAAATTTTTGAACCACAGCATGATAATTTCCACGGCCTTGTCGTTAA
ATTTAGCGGGCATGATAACGAATTGTCGGCGGCCTTGCATTGCCAATCCGGTTGTCCGTCTCTACGCTAT
TGATATTGAAAAAAATAAGGAGAGTACCGTGCGTATAGGTATCGATTTAGGCGGCACCAAAACTGAAGTG
ATTGCACTGGGCGATGCAGGGGAGCAGTTGTACCGCCATCGTCTGCCCACGCCGCGTGATGATTACCGGC
AGACTATTGAAACGATCGCCACGTTGGTTGATATGGCGGAGCAGGCGACGGGGCAGCGCGGAACGGTAGG
TATGGGCATTCCTGGCTCAATTTCGCCTTACACCGGTGTGGTGAAGAATGCCAATTCAACCTGGCTCAAC
GGTCAGCCATTCGATAAAGACTTAAGCGCGAGGTTGCAGCGGGAAGTGCGGCTGGCAAATGACGCTAACT
GTCTGGCGGTTTCAGAAGCAGTAGATGGCGCGGCAGCGGGAGCGCAGACGGTATTTGCCGTGATTATCGG
CACGGGATGCGGCGCGGGCGTGGCATTCAATGGGCGGGCGCATATCGGCGGCAATGGCACGGCAGGTGAG
TGGGGACACAATCCGCTACCGTGGATGGACGAAGACGAACTGCGTTATCGCGAGGAAGTCCCTTGTTATT
GCGGTAAACAAGGTTGTATTGAAACCTTTATTTCGGGCACGGGATTCGCGATGGATTATCGTCGTTTGAG
CGGACATGCGCTGAAAGGCAGTGAAATTATCCGCCTGGTTGAAGAAAGCGATCCGGTAGCGGAACTGGCA
TTGCGTCGCTACGAGCTGCGGCTGGCAAAATCGCTGGCACATGTCGTGAATATTCTCGATCCGGATGTGA
TTGTCCTGGGGGGCGGGATGAGCAATGTAGACCGTTTATATCAAACGGTTGGGCAGTTGATTAAACAATT
TGTCTTCGGCGGCGAATGTGAAACGCCGGTGCGTAAGGCGAAGCACGGTGATTCCAGCGGCGTACGCGGC
GCTGCGTGGTTATGGCCACAAGAGTAAAAAACGTAGGCAATTGGCGCATCATGCCTGATGCGACGCTTGC
CGCGTCTTATCAGGCCTACAAAAGGTGCCAGAACCGTAGGCCGGATAAGGCGTTCACGCCGCATCCGGCA
ATAAGTGCTCCGATGCCTGATGCGACGCTTGCCGCGTCTTATCAGGCCTGCAAAATGTGCCAGAACCGCG
TAGGGCGGATAAGGCGTTCACGCCGCATCCGGCAATAAGTAATGAGCACCGAGACTATAACCTACCCCAG
TGGTTTCGCCAGCACCGGAGTATCCGCCGCTTGCTGGCGCTTATAGCGACCATACAGCAGCAACGACGAC
ATCGCAGCAAACGAAAGCAGGGCGGCAGGCAGCGCCACGTAATTATATGCCAGCCCCAGCGTCAGCATCA
TACCTCCGCAATATGCGCCGACGGCGCTACCGAGGTTAAACGCTATTTGCCCACCTGCGGCACCTAATAA
CTCTCCGCCTTTGGCGTTTTGTAGTAACAATATTTGTAGCGGTGCTGAAAGGGCAAATAATCCCGCGCAA
CAAATAAAAGCAAAAATAAGCGACGTTGTTTTCATGCCGCCGCAGAAAAAGAGCATCAGCAGTGCCAGTA
CAATTATAAAGTCAGTCACTGCTGCAATGCGCAGTGGTGAATAACGTCCTGAAATCCTGCCACTTAGCAT
ATTTCCCAGCACCATCCCTAGCCCAACTAACATCATAATAAAGGTCATCGCCGTTTCCGAAAAACCGGAA
ATAAACATCATGTATGGCTTTACGTAGCTGAACCAGGCAAACACACCTGCGTTGCCAAACATCGTGGCGG
CGAAAATTAACCACGGGGCCGGGCTGCGCAAAAAGTGAAATTGTTCGCGCAGATTTCCTTTCGCCTCGTC
GCGAATATCTGGCACCCAAAAATAGACCGATGCCATCACCGCAATATTAAAAACAGCGATCAATAAAAAG
GTGTAACGCCAGCTAAATTCCTGACTTAAATACGTTCCCAGCGGAATGCCCAGCAAATTGGCGACTGTCA
TCCCGGAAACCATCCCCGCCACGGCGGCGGTGACTTTTCCGGGTTTGATAATTTTTGATAACACGATCGC
TCCGACGCCAAAAAATGCGCCATGCGGAAAGCCGGATACCAGCCGACCAATGGCGAGCATCAGGTAAGAC
GAAGAGAGCGTGAACATGGCGTTGCCAATGACGCACAACGCCACCAGAAACAACAAGATATGTTTGAGTG
AGTAGCGGCTGGAAAAGAGTGCGATGATTGGCGCACCGACCACCACCCCCAGTGCATAATACGAGATCAT
ATGCCCGGCGGCAGGAATCGAAATTCCTACGTTATGCGCCAGCTCCGTGAGCACGCCCATAATGCCAAAT
TCGGCCATCCCCAAACCAAACGTGCCCAGAGCCAAAGATAAAATGACTTTTTTCATACCACCATCACAAC
CACCAGAACGGCTACCAATCACCGTAGCCAATAAAGTGATAGCTTGCAGGATAACGACCAGCAAGGCCAA
GAGATAATTCGCCCCTCTGTATTCATTATCCTGCTGAATAGTTATTTCACTGCAAACGTACTTTCCAGTT
TGCTGTAGCCCAGGCCGTTGATCTTTTTCACTTTGATCTGCACCGGAATACGCTCTTTCATCGCTTCTAC
GTGGCTAATCACACCGATGGTTTTGCCACTGGCGTTCAGGGCATCCAGCGCATCAAGGGCGGTATCCAGC
GTTTCGCTATCCAGCGTGCCAAAACCTTCATCAAGGAACAGCGAGTCAATACGTGTTTTATGGCTGACCA
GATCCGAAAGCGCCAGCGCCAGCGCCAGACTAACGAGGAAACTTTCGCCGCCGGAAAGGGTACGGGTATC
GCGTACCGCATCTGCCTGCCAGGTATCAACAACCTCGACTTCCAGCGCCTCGCTGGCTTTGCGCTGTAAC
AGATAGCGCCCGTGCAGCCGGGTAAGTTGCTGATTAGCGAGATGGACTAAATTATCCAGCGTCAGCCCCT
GGGCAAACTTGCGGAATTTATCGCCCTCTTTGGAACCTATTAGCGAATTCAGATATCCCCAGTCCTCAAC
CTGCTGCGTCATTTGAGCAATTTGCTGCATTAAGGTTTGTTGTTGCTGACGGTTATCTGCATCCTGCTTC
AGCTGCTGGCGAATCTCGCCTTGACTCGTGGTGTTTTCACGCAACTTTTGGTGAGTTTGCGCTAACTCTT
GCTGAATCTGCTCCACCGTCACAGTGAGAGCCAACCCGTCGTCAGGTCGGTGTTGTTGATGCTGTGCCAG
CGTTTCTGCTGTCTGAGTGACCAGAGTTTGCGCCTGACGGCGCTGGTTTTCCAGATTCTGCTTGAGCTGT
TCCAGCTGCGTTAGTGTTTGTTCATCCATTAGCGCCGCAAGGAACGCCTGCTGATCGTCAAAGACGCTGG
CCTGTAGCGCGGTGTCAAACTGCGCCTGGGCTTTTTGCAGACTTTGCGCCGCCAGAACATCCTGTTGCTG
TAACGTCTGCTGCTGGCTGTGTAATGCGAGACATTGTTCATGTACCTGCCGCCAGTTTTCCAATACCACA
GTTTCTTCGCAGTGCGGGAGTTCATCACTTTGCGGCAACGTTTCCAGAATCGGCGTCAGCTGCTGAATAC
GGTTTTGCAGCGCGGTTAATTCGTTCTGGCGTTGCTGCCAGCTCTGCGCTTCTTGCTGACGTGTCGCCAA
CCAGCTCTCTTCTTCATCTTCCTGTGGCAATGTCAGTGCATAACCCGTCAATGTCGTTAAAAGTAGTTGC
TGGCGTTGTTCAATTTGCTGTTGATACTGGATAATTTGCTGATTATGCGCGGCAATCTGCCCTTGTAATT
CATGCCGTTGGCTGAGTAACCGCAGCTGGCGTTCGTGCTCATCTTGTGCATCCAGCCACGGTTGAATATC
GTCCAGTGGCTGCAAGGTGATATTGAGGCTGGCCGTGACGGCTTGCCATTGTTGAGTAAGTGCTTGCTCA
TCTTGTCGGAGGCTTTGCGCTTCGTTTTCATCACGCTGAAGCTGCTTTGTTATGGCGTCCAGTTGCCCAC
GTAGCGTCGCACCTTCTTCACCGAGCTTTTTAACTTCGTTTTCCAGCGCCAGTAATCGAGACTGATTAAC
GCCAGGCTCCAGCGCCTGATACGCCTCGACCGCCGGGTGGCTGGTGGAACCACAAAGTGGGCAAGGCTGA
CCCGCCTGTAACTGTGCACGTTGAGCTTCCAGCGTTTTGATGCGCGCTTCCTGCTCGCAAATGGTTTTCA
CATCGGCAAGTTGCTGCGTCTTTTCTTTATAACGCTGGCGCATTTCGTTAAGTGCGGCGTTACGTTGCGT
CTGTTCTTGCGTGACATTCTGGATAGCGACCTGTAACTGCGCCAGACGTTTTTGTTGGGGAACAATCTGT
CCATGCAGCGCGACCAGGTGCTGACGCAGTGGGCGTTGCTCAGCATGTTGCGCCAGGGCGGTAGCAACTT
CATCGGCGGTTAACGTCAACGTGATCGCCGCAAGCGCATTAAGTTTTTGCTCAGCATGGGTTAACTGTTG
CTGCCATTGCCGCAGATGCTCGCGATCGCTGGTTTGTTGGGAGAACTGCGCACGCCAACCCGCCGGTTCG
TTGTTCCACTGACGGAAGCGGTCGTGTTCCTGTAACCAGGTATTCAGGCTTTGTTGCTGCTGCTGTAATT
CTGCTGACTGCTTCGCCGCGTGGTGGCGAATGCTCGCGCGAAGCGCCATTGTGCTCTGTAAGCGAGTATT
TACTTCTTCAATCTGCTGGCGAATATGCGCCAGCGCCGCGCTGTGTTCTGCGATGCGTTCCCAGTGTGGA
CGAAGATTTCGTGCCGGTTGTGCCAGACTAAGCGCCGCCAGTTGAGGTTGCGCTTTTTCTTCTTCGGCTA
ACGCCTGTTGCAAGGCCTGCTGACGGCGGCTGGCTTCTTGCTGCAATTCGTCCTGACGCGTTAACCAGTT
TAGCGATTGTTGTTCTTGCTGCTGCGCGGTAATTAACTGTTTTTCTTCGTCAGTAAGTACCTGCAAACTC
GCTGTCAGCGATTGCACTTGTTCCGGCGTGAGCAACGTGACGCCGCTGGCCTGCGCTTGCAGCTTCTCCA
GCTCTGTGCGGGCCGATTTGTGCTGCTCAAAAACCATCGCCGAGATTTGCCCGTAGATTTCAGTGCCGGT
TAACTCCTCGAGCAATTCCGCGCGTTCTTTGGGTTTGGCATTCAGGAAGGCAGCAAATTGCCCCTGCGAA
AGCAGCATCGAACGGGTGAAGCGCCCGTAATCCAGCCCGGTTAACGTCGCTGTCAGTTCCAGCTTATCTT
TCACTTTGTCGGCGAGAATTTTGCCGTCGGCGCAGCGCGCCAGCTCTACGCGTGGCACCTGCAAATTACC
GTCGGGTTGGTTACGCGCCCGATTCTGGCTCCAGAATGCACGGTACGCTTCACCTTTCACTTCAAACTCC
ACCTCCGCCAGACATTCGGCGGTATCGCGGGTCATGAGATCATTTTGCGATTGTGAAACGTTAGAGAGAC
GCGGAGTTTCGTGATACAGCGCCAGACAAATGGCGTCCAGCAGGGTGGTTTTCCCCGCACCTGTTGGGCC
GGTAATAGCAAACAGCCCGTTGCTGGCGAACGGCTCGCGGGTGAAATCAATCTTCCATTCGCCTTTTAAT
GAGTTCAGGTTTTTCAGGCGCAGGCTGAGAATTTTCATGCTTCGTGTTCTCCGGCGAGGGTATGCAACGT
CGTGGTGAAAAGATGCTGCAGACGTTGCTGCTGCGATTCATCCAGTTCTTCCAGTGCCAGACGGCGATTG
AACACCTCTTCGACGCTGAGTTCGCTGAGGGTTTCACGCTGTTGGCTGGCTAACACACGCTCGCGCTGTT
CACGACTCCGACGTACCAGCAATACTTCGACAGGCAATGATTCGGTTAATGCCTGGATTTTGCGCTGAAT
ATCATGCAGATACTCATCAGTAGTGATTTCGATATCCAGCCAGACAGGTGGCTCCTGCGATACATCGCGC
CACTGTTCCAGCTGTGCGGTAATCGACGCCAGATCGCCTTTCAGCACTGCCATGGGTTGCGTTACCGGTA
CGTTCAGGTTTTCCACGCTCTCTAATTTGCCGTTTGAAAATGTCACCAGATGGACATATTTACTCTTACC
GCATTCATCAAAACTCAGTGGAATGGGGGAGCCGCAATAGCGAACATGTTCCATGCCGCCAATAATCTGT
GCGCGGTGAATATGCCCGAGCGCGATGTAGTCGGCTGGTGGAAAGTTTTGTGCCGGAAACGCGTCCAGCG
TGCCAATATAAATGTCACGCACGGCGTCACTTTTACTGGCCCCCACGGTCGTTAAATGTCCCGTGGCGAT
GATGGGCAGAGGCTGATCGCCGCGCAGTTTGCAGGCATCGGCATAGTGTTGTTGGTAATAATCGGTAATC
GCTGCCAGTAAATGCTGCTGTTTTTCAATACCGTTAAGCCCCGCCTGGCTGGTAATAATGTCACGCGGAC
GTAAAAACGGAATGGGGCACAGCACTGCGCCTGGCGTCCCGTCGCGACGAGGCAAGATTTGCGGCGCATG
TCCGGCGCTGGCGACCACGGTAGTATTGAGGAACGCCATGATATCGCGCGATTCATTCAGCGTGGCGACC
GAGTCATGGTTTCCTGCCAGTACCACCAGATGACAGCCAGTTTGCTGTAAATTGACAACAAAACGGTTGT
ATAACGTGCGGGCGTAACTGGGCGGCGAGCCGGTATCGAAAACATCACCGGCAACAATAATCGCATCCAC
CTGATGGGTTTGTGCTGTCTCCAGCAGCCAGTCAAGAAAAGCCTGATGTTCAGCTTCGCGGCTTTTACTG
TAGAAGTTCTGGCCGAGATGCCAGTCTGAGGTGTGAAGGATGCGCATAACGGTTCCCTGGCGAAAAAGCA
TGGGCGCGATTATACCCAAACAGATGTGCCATTTGCTTTTTTCTGCGCCACGGAAATCAATAACCTGAAG
ATATGTGCGACGAGCTTTTCATAAATCTGTCATAAATCTGACGCATAATGACGTCGCATTAATGATCGCA
ACCTATTTATTACAACAGGGCAAATCATGGCGAGACGTATTCTGGTCGTAGAAGATGAAGCTCCAATTCG
CGAAATGGTCTGCTTCGTGCTCGAACAAAATGGCTTTCAGCCGGTCGAAGCGGAAGATTATGACAGTGCT
GTGAATCAACTGAATGAACCCTGGCCGGATTTAATTCTCCTCGACTGGATGTTACCTGGCGGCTCCGGTA
TCCAGTTCATCAAACACCTCAAGCGCGAGTCGATGACCCGGGATATTCCAGTGGTGATGTTGACCGCCAG
AGGGGAAGAAGAAGATCGCGTGCGCGGCCTTGAAACCGGCGCGGATGACTATATCACCAAGCCGTTTTCG
CCGAAGGAGCTGGTGGCGCGAATCAAAGCGGTAATGCGCCGTATTTCGCCAATGGCGGTGGAAGAGGTGA
TTGAGATGCAGGGATTAAGTCTCGACCCGACATCTCACCGAGTGATGGCGGGCGAAGAGCCGCTGGAGAT
GGGGCCGACAGAATTTAAACTGCTGCACTTTTTTATGACGCATCCTGAGCGCGTGTACAGCCGCGAGCAG
CTGTTAAACCACGTCTGGGGAACTAACGTGTATGTGGAAGACCGCACGGTCGATGTCCACATTCGTCGCC
TGCGTAAAGCACTGGAGCCCGGCGGGCATGACCGCATGGTGCAGACCGTGCGCGGTACAGGATATCGTTT
TTCAACCCGCTTTTAACGCCTTGCTCATCGGACGCAGAGCAGGGCTTATGATTTCTTAACTGGAGTATCT
TACGTGCTGGAACGGCTGTCGTGGAAAAGGCTGGTGCTGGAGCTGCTACTTTGCTGCCTCCCGGCTTTCA
TCCTGGGTGCATTTTTTGGTTACCTGCCCTGGTTTTTGCTGGCATCGGTAACAGGACTGCTTATCTGGCA
TTTCTGGAATTTATTGCGCCTTTCATGGTGGCTGTGGGTGGATCGCAGTATGACCCCGCCACCGGGGCGT
GGTAGCTGGGAACCGCTACTATACGGCTTACACCAGATGCAGCTGCGAAATAAAAAACGCCGCCGTGAAC
TGGGCAATCTGATTAAACGCTTTCGTAGCGGCGCGGAGTCGCTGCCCGACGCGGTGGTGCTGACCACGGA
AGAGGGCGGTATTTTCTGGTGTAACGGTCTGGCGCAACAAATTCTTGGTTTGCGCTGGCCGGAAGATAAC
GGGCAGAACATCCTTAACCTACTGCGTTACCCGGAGTTTACGCAATATCTGAAAACGCGTGATTTTTCTC
GCCCGCTCAATCTGGTGCTCAACACCGGGCGGCATCTGGAAATTCGCGTCATGCCTTATACCCACAAACA
GTTGCTGATGGTGGCGCGTGATGTCACGCAAATGCATCAACTGGAAGGGGCGCGGCGTAACTTTTTTGCC
AACGTGAGCCATGAGTTACGTACGCCATTGACCGTGTTACAGGGTTACCTGGAGATGATGAATGAGCAGC
CGCTGGAAGGCGCGGTACGCGAAAAAGCGTTGCACACCATGCGCGAGCAGACCCAGCGGATGGAAGGACT
GGTGAAGCAATTGCTGACGCTGTCGAAAATAGAAGCCGCACCGACGCATTTGCTCAATGAAAAGGTTGAT
GTGCCGATGATGCTGCGCGTTGTTGAGCGCGAGGCTCAGACTCTGAGTCAGAAAAAACAGACATTTACCT
TTGAGATAGATAACGGCCTCAAGGTGTCTGGCAACGAAGATCAGCTACGCAGTGCGATTTCGAACCTGGT
CTATAACGCCGTGAATCATACGCCGGAAGGCACGCATATCACCGTACGCTGGCAGCGAGTGCCGCACGGT
GCCGAATTTAGCGTTGAAGATAACGGACCGGGCATTGCACCGGAGCATATTCCGCGCCTGACCGAGCGTT
TTTATCGCGTTGATAAAGCGCGTTCCCGGCAAACCGGCGGTAGCGGATTAGGGTTAGCGATCGTGAAACA
TGCTGTGAATCATCACGAAAGTCGCCTGAATATTGAGAGTACAGTAGGAAAAGGAACACGTTTCAGTTTT
GTTATCCCGGAACGTTTAATTGCCAAAAACAGCGATTAATCCGCCTTTGTCATCTTTTATTGCCATAAGC
CAGTCGATGCTGGCTTATTTTCTTTGCAGTCAAAATACGGGCGTTAGATTTTACAACGATTGGTGATTTT
TTGTTCGCGTGATTAGCCATGTCTTTTTCACGGAAATAGTGTTTTATACTGGTTGGTGATTTCTTATCGC
TATATACCTCTGGTTTTTAGATCCCTCCTTGCTTTAAAACGTTATAAGCGTTTAAATTGCGCTTCAGGTG
CTGTCATACTGACTGCATTAACGCGGTAAATCGAAAAACTATTCTTCGCCGCGCCTGGTTGGGAGTATTT
CCCGCTAAAATTGTTTAAATATACCGCTGTATCATCCCCAGGGATTGGCACAAAAATTTAACGTTACAAC
ACCACATCCACAGGCAGTATGATTTATGACCCATCAATTAAGATCGCGCGATATCATCGCTCTGGGCTTT
ATGACATTTGCGTTGTTCGTCGGCGCAGGTAACATTATTTTCCCTCCAATGGTCGGCTTACAGGCAGGCG
AACACGTCTGGACTGCGGCATTCGGCTTCCTCATTACTGCCGTTGGCCTGCCGGTATTAACGGTAGTGGC
GCTGGCAAAAGTTGGCGGCGGTGTTGACAGCCTCAGCACGCCAATCGGTAAAGTCGCTGGCGTACTGCTG
GCAACGGTTTGTTACCTGGCGGTGGGGCCGCTTTTCGCTACGCCGCGTACAGCTACCGTTTCCTTTGAAG
TGGGGATTGCGCCGCTGACGGGTGATTCCGCGCTGCCGCTGTTTATCTACAGCCTGGTCTATTTCGCTAT
CGTTATTCTGGTTTCGCTCTATCCGGGCAAGCTGCTGGATACCGTGGGCAACTTCCTTGCGCCGCTGAAA
ATTATCGCGCTGGTCATCCTGTCTGTTGCCGCTATTGTCTGGCCGGCGGGTTCTATCAGCACGGCGACTG
AGGCTTATCAAAACGCTGCGTTTTCTAACGGCTTCGTTAACGGCTATCTGACCATGGATACGCTGGGCGC
AATGGTGTTTGGTATCGTTATTGTTAACGCGGCGCGTTCTCGTGGCGTTACCGAAGCGCGTCTGCTGACC
CGTTATACCGTCTGGGCTGGCCTGATGGCGGGTGTTGGTCTGACTCTGCTGTACCTGGCGCTGTTCCGTC
TGGGGTCAGACAGCGCGTCGCTGGTCGATCAGTCTGCAAACGGCGCTGCTATTCTGCATGCTTACGTTCA
GCACACCTTTGGCGGCGGCGGTAGCTTCCTGCTGGCGGCGTTAATCTTCATCGCCTGCCTGGTAACGGCA
GTTGGCCTGACCTGTGCTTGTGCAGAATTCTTTGCCCAGTACGTACCGCTCTCTTATCGTACGCTGGTGT
TTATCCTCGGCGGCTTCTCGATGGTGGTTTCTAACCTCGGCTTAAGCCAGCTGATCCAGATCTCCGTACC
GGTGCTGACCGCTATTTATCCGCCGTGTATCGCACTGGTTGTATTAAGTTTTACACGCTCATGGTGGCAT
AATTCGTCCCGCGTGATTGCTCCGCCGATGTTTATCAGCCTGCTTTTTGGTATTCTCGACGGGATCAAAG
CATCTGCATTCAGCGATATCTTACCGTCCTGGGCGCAGCGTTTACCGCTGGCCGAACAAGGTCTGGCGTG
GTTAATGCCAACAGTGGTGATGGTGGTTCTGGCCATTATCTGGGATCGCGCGGCAGGTCGTCAGGTGACC
TCCAGCGCTCACTAAATCACTGAACATTTGTTTTAACCACGGGGCTGCGATGCCCCGTGGTTTTTTATTG
TGTTGATGGGTTAGGAATTGATGGAAAGTAAGAACAAGCTAAAGCGTGGGCTAAGTACCCGCCACATACG
CTTTATGGCACTGGGTTCAGCAATTGGCACCGGGCTGTTTTACGGTTCGGCAGACGCCATCAAAATGGCC
GGTCCGAGCGTGTTGTTGGCCTATATTATCGGTGGTATCGCGGCGTATATCATTATGCGTGCGCTGGGGG
AAATGTCGGTACATAACCCGGCCGCCAGCTCTTTCTCGCGTTATGCGCAGGAAAACCTCGGCCCGCTGGC
AGGTTACATTACCGGCTGGACCTACTGCTTTGAAATCCTTATTGTCGCCATCGCCGATGTGACCGCTTTT
GGTATCTATATGGGTGTCTGGTTCCCGACGGTGCCGCACTGGATTTGGGTACTGAGCGTGGTGCTGATCA
TTTGCGCCGTAAACCTGATGAGCGTGAAGGTATTCGGTGAGCTGGAATTCTGGTTCTCGTTCTTTAAAGT
CGCCACCATCATCATCATGATTGTCGCCGGTTTCGGCATCATCATCTGGGGGATTGGCAACGGCGGGCAA
CCGACCGGTATTCATAACCTGTGGAGCAACGGCGGCTTCTTCAGTAACGGCTGGCTTGGCATGGTAATGT
CGTTGCAAATGGTGATGTTTGCTTACGGTGGGATCGAAATTATCGGGATTACCGCCGGTGAAGCGAAAGA
TCCTGAGAAATCGATACCGCGTGCGATTAACTCCGTGCCGATGCGTATTCTGGTGTTCTACGTCGGTACG
CTGTTCGTCATTATGTCTATCTACCCGTGGAATCAGGTTGGCACTGCCGGTAGCCCGTTCGTGCTGACGT
TCCAGCATATGGGCATTACCTTTGCCGCCAGCATTCTTAACTTTGTTGTGCTGACTGCTTCGCTGTCGGC
AATTAACAGTGATGTATTTGGCGTAGGCCGTATGCTCCACGGTATGGCAGAGCAGGGCAGCGCGCCGAAA
ATTTTCAGCAAAACGTCGCGTCGCGGTATTCCGTGGGTTACGGTGCTGGTGATGACTACCGCGCTGCTGT
TTGCGGTGTATCTGAACTACATCATGCCGGAAAACGTCTTCCTGGTGATCGCTTCGCTGGCAACCTTCGC
CACGGTGTGGGTGTGGATTATGATCCTGCTGTCGCAAATTGCCTTCCGTCGCCGTTTGCCGCCAGAAGAA
GTTAAGGCGCTGAAATTTAAAGTGCCGGGTGGGGTAGCAACGACCATCGGCGGGCTGATTTTCCTGCTCT
TTATTATCGGGTTGATTGGTTATCACCCGGATACGCGTATCTCGCTGTATGTCGGTTTCGCGTGGATTGT
TGTGCTGTTGATTGGCTGGATGTTTAAACGCCGCCACGATCGTCAGCTGGCTGAAAACCAGTAATCCTTG
CGTTCTGTAAGCCGGTTCAGGAGGAAATCCTGATCCGGCTATTCCGAAAGTTATCCGCCCCCGTCCTCCT
CCCCCAAATATCCTTCAGATGATGAGTGATCCTGCATTAGGCTATGGCAAGGTGATCAGATTTTCATCAC
AGGGGAATTATGATGTTAAATGCATGGCACCTGCCGGTGCCCCCATTTGTTAAACAAAGCAAAGATCAAC
TGCTCATTACACTGTGGCTGACGGGCGAAGACCCACCGCAGCGCATTATGCTGCGTACAGAACACGATAA
CGAAGAAATGTCAGTACCGATGCATAAGCAGCGCAGTCAGCCGCAGCCTGGCGTCACCGCATGGCGTGCG
GCGATTGATCTCTCCAGCGGACAACCCCGGCGGCGTTACAGTTTCAAACTGCTGTGGCACGATCGCCAGC
GTTGGTTTACACCGCAGGGCTTCAGCCGAATGCCGCCGGCACGACTGGAGCAGTTTGCCGTCGATGTACC
GGATATCGGCCCACAATGGGCTGCGGATCAGATTTTTTATCAGATCTTCCCTGATCGTTTTGCGCGTAGT
CTTCCTCGTGAAGCTGAACAGGATCATGTCTATTACCATCATGCAGCCGGACAAGAGATCATCTTGCGTG
ACTGGGATGAACCGGTCACGGCGCAGGCGGGCGGATCAACGTTCTATGGCGGCGATCTGGACGGGATAAG
CGAAAAACTGCCGTATCTGAAAAAGCTTGGCGTGACAGCGCTGTATCTCAATCCGGTGTTTAAAGCTCCC
AGCGTACATAAATACGATACCGAGGATTATCGCCATGTCGATCCGCAGTTTGGCGGTGATGGGGCGTTGC
TGCGTTTGCGACACAATACGCAGCAGCTGGGAATGCGGCTGGTGCTGGACGGCGTGTTTAACCACAGTGG
CGATTCCCATGCCTGGTTTGACAGGCATAATCGTGGCACGGGTGGTGCTTGTCACAACCCCGAATCGCCC
TGGCGCGACTGGTACTCGTTTAGTGATGATGGCACGGCGCTCGACTGGCTTGGCTATGCCAGCTTGCCGA
AGCTGGATTATCAGTCGGAAAGTCTGGTGAATGAAATTTATCGCGGGGAAGACAGTATTGTCCGCCACTG
GCTGAAAGCGCCGTGGAATATGGACGGCTGGCGGCTGGATGTGGTGCATATGCTGGGGGAGGCGGGTGGG
GCGCGCAATAATATGCAGCACGTTGCCGGGATCACCGAAGCGGCGAAAGAAACCCAGCCGGAAGCGTATA
TTGTCGGCGAACATTTTGGCGATGCACGGCAATGGTTACAGGCCGATGTGGAAGATGCCGCCATGAACTA
TCGTGGCTTCACATTCCCGTTGTGGGGATTTCTTGCCAATACCGATATCTCTTACGATCCGCAGCAAATT
GATGCCCAAACCTGTATGGCCTGGATGGATAATTACCGCGCAGGGCTTTCTCATCAACAACAATTACGTA
TGTTTAATCAGCTCGACAGCCACGATACTGCGCGATTTAAAACGCTGCTCGGTCGGGATATTGCGCGCCT
GCCGCTGGCGGTGGTCTGGCTGTTCACCTGGCCTGGTGTACCGTGCATTTATTACGGTGATGAAGTAGGA
CTGGATGGCAAAAACGATCCGTTTTGCCGTAAACCGTTCCCCTGGCAGGTGGAAAAGCAGGATACGGCGT
TATTCGCGCTGTACCAGCGAATGATTGCGCTGCGTAAGAAAAGTCAGGCGCTACGTCATGGCGGCTGTCA
GGTGCTGTATGCGGAAGATAACGTGGTGGTATTTGTCCGCGTGCTGAATCAGCAACGTGTACTGGTGGCA
ATCAACCGTGGCGAGGCCTGTGAAGTGGTGCTACCCGCGTCACCGTTTCTCAATGCCGTGCAATGGCAAT
GCAAAGAAGGGCATGGGCAACTGACTGACGGGATTCTGGCTTTGCCTGCCATTTCGGCTACGGTATGGAT
GAACTAACGTTTTATAACGCCTTGCGTGACGCCTGCGCCATCATCCGCGGATAAAACTGCCAGAAGCGGG
TTTCGAGGGCGTCATAATGAGCGTCTAAATCGTACCAGGAGTCACGCAGGGCATCCAGACGTGGGCGGCG
GCTTGCCATGCCGTTTAACACGTTCTGGATGAAATCCATATCGCGATAGCGCACCAGCCACTGCTCTGAC
CACAAGTAATTGTTCAGATTGATAAAACGTGGCGGTGAGTCCGGCAAAATCGTCATCACTTGCTCGCGGG
CATAACAGACAAATTCCTGTAGCGGAAAGTCCGGCGACAGCTGCGACCAGTGGCGGGAAAGAAAGTGATC
CCACATGACATCCAGCGTAATAGGCGCAACGCGGCGCGTTTCACTACGAAACCACTCCCGTGCTTCGCGG
ACTTCCGGCAGATTGTCAGTCAATACGTCGATACGTCGATGCATATGAATGCCAGCCACGACGTCGGGCG
GAAAACTTTCTTCAGGATTTCCGCGTACGAAATCAGCCAGTAAATTGCCGGAAAGCGAGCTTTCCGCGAG
ATGGGCTAAATGCAGGTGAGCTAAAAAATTCATCGATTATATTCTATCCAAAAGGGGGTAAAGGTTGCAG
GGAGAGCGCCCCGGCACTAGACTACCCGCCTCTTATTTTAGTCTGAGTCAGTGTCATGCGCGTTACCGAT
TTCTCCTTTGAATTGCCCGAATCCCTGATTGCCCACTATCCCATGCCTGAACGCAGTAGCTGTCGTTTAC
TGTCGCTGGACGGGCCGACGGGCGCGCTGACGCACGGTACTTTCACCGATTTACTTGATAAGCTCAACCC
CGGCGATCTTCTGGTTTTTAATAATACCCGCGTGATCCCGGCGCGCCTGTTTGGGCGTAAAGCCAGCGGC
GGCAAGATTGAAGTGCTGGTTGAACGGATGCTCGACGACAAACGCATTCTTGCGCATATTCGCGCCTCGA
AAGCGCCAAAACCTGGCGCAGAACTGCTGCTGGGCGATGACGAAAGTATTAACGCAACAATGACCGCGCG
CCACGGCGCACTGTTTGAAGTCGAATTTAATGATGAACGCTCGGTGCTGGATATTCTCAACAGCATCGGC
CATATGCCGCTGCCGCCGTATATCGACCGTCCGGACGAAGACGCTGACCGCGAACTTTATCAAACCGTTT
ATAGCGAAAAACCGGGCGCGGTTGCAGCCCCGACCGCAGGTCTGCATTTTGACGAGCCTTTGCTGGAAAA
ATTGCGCGCCAAAGGCGTGGAGATGGCGTTTGTGACGTTGCACGTTGGTGCGGGCACCTTCCAGCCGGTG
CGCGTCGACACCATTGAAGATCACATCATGCACTCGGAATACGCTGAAGTACCGCAGGATGTGGTAGACG
CGGTACTGGCGGCGAAAGCGCGCGGTAACCGGGTGATTGCGGTTGGCACCACTTCAGTACGTTCGCTGGA
AAGCGCGGCTCAGGCAGCGAAAAACGATCTCATTGAACCGTTCTTCGACGATACCCAAATCTTTATCTAT
CCGGGCTTCCAGTACAAAGTGGTCGATGCGCTGGTGACGAACTTCCACTTGCCAGAGTCGACGCTGATTA
TGCTGGTTTCGGCCTTTGCCGGTTATCAACACACCATGAACGCCTATAAAGCAGCGGTAGAAGAGAAATA
TCGCTTTTTTAGTTACGGTGATGCGATGTTTATCACGTACAATCCGCAGGCAATTAATGAGCGCGTCGGG
GAGTAATTCCGCGGCGCTGGTTTAAAACGTTGGACTGTTTTTCTGACGTAGTGGAGAAAAAATGAAATTT
GAACTGGACACCACCGACGGTCGCGCACGCCGTGGCCGCCTGGTCTTTGATCGTGGCGTAGTGGAAACGC
CTTGTTTTATGCCTGTTGGCACCTACGGCACCGTAAAAGGGATGACGCCGGAAGAAGTTGAAGCCACTGG
CGCGCAAATTATCCTCGGCAACACCTTCCACCTGTGGCTGCGCCCGGGCCAGGAAATCATGAAACTGCAC
GGCGATCTGCACGATTTTATGCAGTGGAAGGGGCCGATCCTCACCGACTCCGGCGGCTTCCAGGTCTTCA
GCCTTGGCGATATTCGTAAAATCACCGAACAGGGCGTGCACTTCCGTAACCCGATCAACGGCGATCCGAT
TTTCCTCGATCCTGAAAAATCAATGGAGATTCAGTACGATCTTGGTTCGGATATCGTCATGATCTTTGAT
GAGTGTACGCCGTATCCTGCTGACTGGGATTACGCAAAACGCTCCATGGAGATGTCTCTGCGTTGGGCGA
AGCGTAGCCGTGAGCGTTTTGACAGTCTCGGAAACAAAAATGCGCTGTTTGGTATCATCCAGGGCAGCGT
TTACGAAGATTTACGTGATATTTCTGTTAAAGGTCTGGTAGATATCGGTTTTGATGGCTACGCTGTCGGC
GGTCTGGCTGTGGGTGAGCCGAAAGCAGATATGCACCGCATTCTGGAGCATGTATGCCCGCAAATTCCGG
CAGACAAACCGCGTTACCTGATGGGCGTTGGTAAACCAGAAGACCTGGTTGAAGGCGTACGTCGTGGTAT
CGATATGTTTGACTGCGTAATGCCAACCCGCAACGCCCGAAATGGTCATTTGTTCGTGACCGATGGCGTG
GTGAAAATCCGCAATGCGAAGTATAAGAGCGATACTGGCCCACTCGATCCTGAGTGTGATTGCTACACCT
GTCGCAATTATTCACGCGCTTACTTGCATCATCTTGACCGTTGCAACGAAATATTAGGCGCGCGACTCAA
CACCATTCATAACCTTCGTTACTACCAGCGTTTGATGGCGGGTTTACGCAAGGCTATTGAAGAGGGTAAA
TTAGAGAGCTTCGTAACTGATTTTTACCAGCGTCAGGGGCGAGAAGTACCACCTTTGAACGTTGATTAAT
ATTAATAATGAGGGAAATTTAATGAGCTTTTTTATTTCTGATGCGGTAGCGGCAACGGGTGCACCGGCGC
AAGGTAGCCCGATGTCTTTGATTTTGATGCTGGTGGTATTCGGTCTGATTTTCTATTTCATGATCCTGCG
TCCACAGCAGAAGCGCACCAAAGAACACAAAAAGCTGATGGACTCCATTGCCAAAGGTGATGAAGTTCTG
ACGAACGGTGGCCTGGTTGGTCGCGTAACCAAAGTAGCGGAAAACGGCTACATTGCTATCGCGCTGAATG
ACACCACTGAAGTAGTTATTAAACGTGACTTCGTAGCTGCCGTCCTGCCGAAAGGCACCATGAAGGCGCT
GTAATTAAAATTTTTCCCTAAGGGAATTGCCGTGTTAAACCGTTATCCTTTGTGGAAGTACGTCATGCTG
ATCGTGGTGATTGTCATCGGTCTGCTGTATGCGCTTCCCAACCTGTTTGGTGAGGATCCGGCTGTTCAGA
TCACTGGTGCGCGCGGAGTCGCCGCCAGTGAGCAAACGCTGATCCAGGTCCAGAAAACGTTACAAGAAGA
AAAAATAACTGCTAAGTCTGTGGCACTGGAAGAGGGCGCTATTCTTGCGCGCTTCGACTCCACTGACACC
CAGTTGCGCGCTCGTGAAGCATTAATGGGCGTTATGGGTGACAAATACGTCGTGGCGCTTAACCTTGCCC
CGGCAACGCCGCGCTGGCTGGCAGCTATTCACGCTGAGCCGATGAAGCTCGGCCTTGACCTGCGTGGCGG
CGTTCACTTCCTGATGGAAGTGGATATGGACACCGCGCTTGGCAAACTCCAGGAACAAAATATCGATAGC
CTACGCAGTGACCTGCGCGAAAAGGGCATCCCGTATACCACTGTTCGTAAAGAAAACAACTACGGCCTGA
GCATCACTTTCCGCGATGCTAAAGCTCGTGATGAAGCCATTGCGTATCTGAGCAAGCGCCATCCGGACCT
GGTGATTAGCAGCCAGGGCAGCAACCAGCTGCGTGCGGTAATGAGCGATGCTCGTCTGAGTGAAGCGCGT
GAATATGCGGTGCAGCAGAACATTAATATCCTGCGTAACCGTGTAAACCAACTTGGCGTGGCGGAGCCGG
TGGTTCAGCGTCAGGGTGCTGACCGTATCGTTGTTGAACTGCCAGGTATTCAGGACACTGCGCGTGCGAA
AGAGATTCTGGGTGCGACGGCAACGCTGGAATTCCGTCTGGTAAACACCAACGTTGACCAGGCCGCTGCG
GCATCCGGTCGCGTACCGGGCGACTCTGAAGTGAAACAGACCCGCGAAGGTCAGCCAGTTGTGCTGTACA
AACGCGTAATTCTGACCGGTGACCATATCACCGACTCCACTTCCAGCCAGGACGAATACAACCAACCGCA
GGTTAACATCTCGCTCGATAGCGCTGGTGGTAACATCATGTCTAACTTCACTAAGGACAACATCGGCAAA
CCGATGGCAACCCTGTTTGTGGAGTACAAAGACAGCGGTAAGAAAGATGCAAATGGTCGTGCGGTTCTGG
TGAAACAGGAAGAGGTGATTAACATCGCCAACATCCAGTCTCGTCTGGGTAACAGCTTCCGTATCACCGG
CATCAACAACCCGAACGAAGCCCGTCAGCTGTCACTGCTGCTGCGTGCCGGTGCGTTGATCGCGCCGATT
CAGATTGTTGAAGAACGTACCATTGGCCCAACCCTGGGTATGCAGAACATTGAACAGGGGCTGGAGGCTT
GCCTTGCCGGTCTGCTGGTTTCTATTCTGTTCATGATCATCTTCTATAAGAAGTTTGGTCTGATTGCGAC
CAGTGCTCTGATTGCCAACTTGATCTTAATCGTCGGCATTATGTCGCTGTTGCCAGGCGCAACGCTGAGT
ATGCCAGGTATCGCGGGTATCGTCTTAACCCTTGCGGTGGCGGTCGATGCGAACGTACTGATCAACGAAC
GTATTAAAGAAGAGTTGAGCAACGGACGTACTGTTCAACAGGCAATTGATGAAGGTTATCGTGGCGCATT
CAGTTCTATCTTCGATGCGAACATCACCACGCTGATTAAAGTCATCATCCTGTACGCAGTGGGTACCGGG
GCAATTAAAGGGTTCGCGATTACTACCGGTATCGGTGTGGCGACGTCGATGTTTACCGCGATTGTCGGTA
CGCGTGCCATCGTAAACCTGCTATATGGCGGCAAGCGCGTCAAGAAGCTGTCAATCTGAGGAGTGCGATG
TGGCACAGGAATATACTGTTGAACAACTAAACCACGGCCGTAAAGTCTATGACTTTATGCGCTGGGACTA
CTGGGCTTTCGGCATCTCTGGTCTGCTGTTAATCGCTGCTATCGTTATTATGGGCGTGCGCGGCTTTAAC
TGGGGGCTGGATTTCACCGGTGGTACGGTTATTGAAATTACGCTCGAAAAACCGGCTGAAATTGACGTAA
TGCGTGATGCATTGCAAAAAGCCGGTTTTGAAGAGCCGATGCTGCAAAACTTTGGTAGCAGCCATGACAT
CATGGTCCGTATGCCGCCTGCTGAAGGCGAAACCGGCGGTCAGGTGTTGGGCAGCCAGGTTCTGAAGGTG
ATTAACGAATCCACCAATCAGAATGCAGCAGTGAAGCGTATTGAGTTCGTCGGTCCGAGCGTGGGGGCAG
ACCTTGCGCAAACCGGTGCGATGGCGTTGATGGCAGCGCTGCTGTCTATCCTCGTGTACGTAGGTTTCCG
CTTTGAGTGGCGACTGGCGGCAGGGGTGGTTATTGCGCTGGCGCACGACGTTATCATTACGCTGGGTATT
TTGTCGTTATTCCATATCGAGATTGACCTGACCATTGTGGCATCGTTGATGTCGGTTATCGGTTACTCGC
TTAACGACAGTATCGTGGTATCGGACCGTATTCGTGAAAACTTCCGCAAGATCCGTCGCGGTACGCCTTA
CGAAATCTTTAACGTGTCCTTGACCCAGACGCTGCACCGTACCTTGATCACATCCGGTACTACCTTGATG
GTTATCCTGATGCTGTACCTCTTCGGTGGTCCGGTACTGGAAGGCTTCTCGCTGACCATGCTTATCGGTG
TTTCCATCGGTACTGCATCTTCCATCTATGTGGCATCTGCGTTGGCTCTGAAACTGGGTATGAAGCGCGA
ACACATGTTGCAGCAGAAAGTGGAAAAAGAAGGGGCGGATCAGCCGTCAATTCTGCCGTAATCAAGTTCC
CGTTGATGTTGAAAATCCCGGTCAGAAGATCGGGATTTTTTTTGATGTATGGAGATTGCGAAAATCCCCG
CATCTTGGGAAACTGCGCGTAACCCTACATTTCATCCAGGTAACTTTTCATGGCTATCATCCCAAAAAAC
TATGCGCGGTTAGAAAGCGGCTATCGCGAAAAAGCATTAAAAATCTATCCGTGGGTCTGCGGTCGCTGTT
CCCGCGAGTTTGTTTATTCCAACCTGCGTGAACTTACCGTTCACCACATTGATCACGACCATACCAATAA
CCCGGAAGATGGCAGTAACTGGGAATTGTTGTGTCTCTATTGCCACGATCATGAGCATTCGAAATATACC
GAAGCGGATCAGTATGGTACGACCGTTATCGCAGGGGAAGATGCGCAGAAAGATGTCGGTGAAGCGAAGT
ACAACCCATTCGCTGACCTGAAAGCGATGATGAACAAGAAGAAGTGATTAAAACGTAAAATTGCCTGATG
CGCTACGCTTATCAGGCCTACGTTATTTCAGCAATATATTGAATTTACGTGCTTTTGTTGGCCGGACAAA
GCGTTTACGCCGCATCCGGCATGAACAAAGCACACGTTGTTAACAATCAGAAATGCCGGGAATAAATCCC
GGCATTTTCATAATCAGAAGTTGTAACCTACTACCAGGTAACCACCCCAGCCGGTAGAGCGAACGTTGAA
GTTGCCGTTGCCGAAGTTCAGTTCTGCATCGTCGTTCCACTGACCACCGTCGTGCCAGTAACGAGCTACG
ACAGAGTAGTGCCAGTGATCGTAGTTCAGAGCCAGAATATGGCTGGAAGCGATAGAGTTATTAGTACGGG
TCTTAATACCGTTGATTGCGTTACCGCTGTCATCCCCTAAATCGGAACCCCAGTCGAAGTTGGTGAAGCC
GATGTAGCTCAGCTGACCGCCCCACAGATCGGTAATCGGCACAAAGTATTTAATTTTGAAACGGTAACCG
TCCCACTCGTTTTCGTTCGCTGCGCCATAGTTCTGCCACTGGTATTTCGCATAGACGTTCATGGACAGGC
TCATCGGCAGGCCAGTGTCGATATCGGTACCCAGACCCATGTACCAGGTGCTCTGGCGACCATCTTTATT
ACGACCCATGTCGTAAATGTAGTTGTTCGCGAAGTACCACTCTTTGAACGGACCGAAGCTAAGGTCAGTA
TTGGTCAGCTTGTCGATGGAGAAACGTGGTTCGATTTCCATAAACAGCGGAGAACCGTGGTTCCAGATAC
CTTTAGCATCGGAGTTACCGCCGAAGAATACCGGCGCATCCGCATAACCATAGAAGTCGAACCAGTCTTT
TTTAGCGAATGCTTCGTACTCAAGGTAGGTATCGTTGCGGATCTGCGGTCCGAAACGGGTGTGATAGCTT
CCGACAACGTTAACGCTCTGGTGCCACCAGTCGGAAAGATACTGCGGTTTGTCGTTTTCAGCTGCGTTGA
CAGTAAAAGACGAAGAGAGCGCCAGTACCGCACCGGCTGCCAGTAATGTTTTTTTCATATGTATGCCACT
GTTTGAAAATCCCTTGCGGGAGTGAAAAAGGCGCAAATTGCGTTTCTAAATATTTCGTATACAGAGGAGC
CTATTATAAAAATCATTGCTCACAAAAATATGTTTCGTTTCACAGTTCTATCATTTACGTAATCGATTGC
GTTCACGTTTACACACATTCGGGCGGGGATTGTACTGACTTTCGCCCTTGTTGCAAACTTTTACTATCAA
TCCAGGTGATGTAAGCAGAGTAACAAAATGACGGGGAAAGATGTTGCGGGACGCACAAAATCGTCCCGAA
ATACGTTTACTGCATAACAGGTTGAATGTCGTGGATACGTACAAAGCCTAACTGATCCACAGAAATCCCC
TTTAACTGTAACGGAATATCAACATCGCTGGGGGCGAGGACGCTGGCAGGGGCATTAATCAATTGATTCT
GCACATTGATTTCCTGAAAGTTGTCTATTGTTCCCTGAATTTGCCCATATTCAACAGTTCCGCTGAATGC
GGGCAAGGGATCATTCGACTCACCCTGAATACGTAGTGTAAGGGTGGTGCCATCTGCATCAGGCGTAATA
TTCACCAGCGACATACGTAAAGTACCGATCTGGCTTTCCAGTCTTGCCGGTGTTTTCGCTCCAGGCAGAA
GGTAAACCCCACTGCTGGATTTTGCATTCAGCCTGTTTTGCTGAGTGATTTTGACTGTTTCTTGATTGAG
TTGCGTCATCTCCTGGTTCAGCGTGCTGACGCTGTGTTTCATCTGTCGCACTTCACTTTGCTGCACACAG
GCGCTAAGGCTGAACAGGCTTCCCAGCAGGAGCAGTCGAAAAACGTTAGTATTCATAGGTCGTCCCTTTC
TCGTCGCAATTAGCCTAATGGTAGAGGGTAAAAGCAGCGAAAGCATCGATCCTTTATCTCAAAAGCGTTG
CGCCTTTGTTGTATCGTCAGTTCAGGGTAAAATAGATTTCCGTTAACCACCTGGTCAGGACGCCGTATGC
ATTGCCCATTCTGTTTCGCCGTGGACACTAAGGTAATTGACTCTCGTCTCGTGGGCGAGGGTTCATCCGT
ACGCCGCCGTCGGCAGTGTCTGGTGTGTAATGAACGTTTCACCACCTTTGAAGTGGCGGAGCTGGTTATG
CCGCGTGTTGTAAAAAGCAACGACGTGCGTGAACCGTTTAATGAAGAGAAATTGCGTAGCGGAATGCTGC
GGGCGCTGGAAAAACGTCCGGTGAGTTCCGATGACGTCGAAATGGCAATCAATCATATTAAATCGCAGCT
GCGCGCCACCGGTGAGCGCGAAGTGCCGAGCAAGATGATTGGCAATCTGGTGATGGAGCAATTGAAAAAG
CTCGATAAAGTCGCCTATATCCGTTTTGCCTCTGTCTACCGCAGTTTCGAAGATATCAAAGAATTTGGCG
AAGAGATCGCGCGCCTGGAGGACTAAGCCGTGCAGGACGAGTATTACATGGCGCGGGCGCTAAAGCTGGC
GCAACGAGGACGTTTTACCACGCATCCCAACCCGAATGTCGGGTGCGTCATTGTCAAAGATGGCGAAATT
GTCGGTGAAGGTTACCACCAACGTGCGGGTGAACCACATGCCGAAGTACACGCGTTGCGTATGGCGGGTG
AAAAAGCCAAAGGTGCGACCGCCTATGTCACACTCGAACCCTGTAGCCATCATGGTCGTACGCCACCGTG
CTGTGACGCACTCATCGCCGCTGGCGTAGCGCGCGTGGTTGCCTCGATGCAAGATCCTAACCCGCAGGTC
GCTGGGCGTGGACTTTACCGTCTGCAACAGGCTGGCATTGACGTCAGCCACGGCCTGATGATGAGTGAAG
CCGAGCAATTGAATAAAGGCTTTCTCAAGCGGATGCGCACCGGCTTTCCTTATATTCAGTTAAAACTTGG
CGCATCGCTTGATGGTCGCACGGCGATGGCGAGCGGCGAAAGCCAGTGGATCACTTCGCCCCAGGCGCGG
CGTGATGTACAACTACTGCGCGCGCAAAGTCATGCCATTTTAACCAGCAGCGCCACGGTGCTGGCGGATG
ATCCTGCCTTAACGGTGCGTTGGTCTGAACTGGATGAACAAACTCAGGCGCTCTATCCGCAACAAAATCT
CCGTCAGCCGATACGTATTGTGATTGATAGCCAAAATCGCGTGACGCCGGTACATCGCATTGTGCAGCAG
CCCGGCGAAACCTGGTTCGCGCGTACGCAGGAAGATTCTCGTGAGTGGCCGGAAACGGTGCGTACCTTGC
TGATTCCAGAGCATAAAGGTCATCTGGATCTGGTTGTACTGATGATGCAACTGGGTAAACAGCAAATTAA
CAGCATCTGGGTGGAAGCGGGGCCAACGCTCGCTGGCGCATTGCTGCAGGCGGGTTTAGTCGATGAGCTG
ATTGTCTATATCGCACCTAAACTATTAGGCAGCGACGCCCGCGGATTATGCACGCTGCCAGGGCTTGAGA
AATTAGCCGACGCCCCCCAATTTAAATTCAAAGAGATACGTCATGTAGGCCCGGATGTTTGCCTGCATTT
AGTGGGTGCATGATCTCCCGGCTCGAAAGGGAAGCAGCGCACGAAATATTATGCTAAAATCCGCCCCCCT
GCGGGGCCATACTCGAACCCGAAGGAAGAAAATGAACATTATTGAAGCTAACGTTGCTACCCCGGACGCT
CGCGTCGCCATCACCATCGCGCGTTTCAACAACTTTATCAATGACAGCCTGCTGGAAGGTGCAATTGACG
CACTGAAACGTATCGGTCAGGTAAAAGATGAAAACATTACCGTTGTTTGGGTGCCTGGTGCCTATGAGCT
GCCGCTGGCGGCGGGTGCACTGGCTAAAACCGGTAAATACGACGCGGTGATTGCGCTGGGTACGGTTATT
CGTGGTGGCACTGCCCACTTTGAATATGTCGCTGGTGGTGCAAGCAACGGCCTGGCGCATGTTGCCCAGG
ACAGCGAAATTCCGGTTGCTTTTGGGGTTCTGACCACTGAAAGCATTGAACAAGCGATCGAACGTGCTGG
CACCAAAGCTGGCAACAAAGGTGCAGAAGCTGCACTGACCGCGCTTGAAATGATTAATGTATTGAAAGCC
ATCAAGGCCTGAAATTAGTAAGGGGAAATCCGTGAAACCTGCTGCTCGTCGCCGCGCTCGTGAGTGTGCC
GTCCAGGCGCTCTACTCCTGGCAGTTGTCCCAGAACGACATCGCTGATGTTGAATACCAGTTCCTGGCTG
AACAGGATGTAAAAGACGTTGACGTCCTGTACTTCCGTGAGCTGCTGGCCGGGGTGGCGACTAATACCGC
ATACCTCGACGGACTGATGAAGCCATACCTGTCCCGCCTGCTGGAAGAACTGGGACAGGTAGAAAAAGCA
GTACTGCGCATTGCGCTGTACGAACTGTCTAAACGTAGCGATGTGCCATACAAAGTGGCCATTAACGAAG
CGATCGAACTGGCGAAATCGTTCGGCGCAGAAGACAGCCATAAGTTCGTCAACGGCGTACTCGATAAAGC
AGCACCTGTGATTCGCCCTAACAAAAAGTGATATCCAGGCCGGTAGATTCACGGAAGACCGTTCCATGAT
CGCCGGCCTTTTCTTTTTTACCTGCTGAGGCATAACGTATGGCATGTGGCGAGTTCTCCCTGATTGCCCG
TTATTTTGACCGTGTAAGAAGTTCTCGTCTTGATGTCGAACTGGGCATCGGCGACGATTGCGCACTTCTC
AATATCCCCGAGAAACAGACCCTGGCGATCAGCACTGATACGCTGGTGGCGGGTAACCATTTCCTCCCTG
ATATCGATCCTGCTGATCTGGCTTATAAAGCACTGGCGGTGAACCTAAGCGATCTGGCAGCGATGGGGGC
CGATCCGGCCTGGCTGACGCTGGCATTAACCTTACCGGACGTAGACGAAGCGTGGCTTGAGTCCTTCAGC
GACAGTTTGTTTGATCTTCTCAATTATTACGATATGCAACTCATTGGCGGCGATACCACGCGTGGGCCAT
TATCAATGACGTTGGGTATCCACGGCTTTGTTCCGATGGGACGAGCCTTAACGCGCTCTGGGGCGAAACC
GGGTGACTGGATCTATGTGACCGGTACACCGGGCGATAGCGCCGCCGGGCTGGCGATTTTGCAAAACCGT
TTGCAGGTTGCCGATGCTAAAGATGCGGACTACTTGATCAAACGTCATCTCCGTCCATCGCCGCGTATTT
TACAGGGGCAGGCACTGCGCGATCTGGCAAATTCAGCCATCGATCTCTCTGACGGTTTGATTTCCGATCT
CGGGCATATCGTGAAAGCCAGCGACTGCGGCGCACGTATTGACCTGGCATTGCTGCCGTTTTCTGATGCG
CTTTCTCGCCATGTTGAACCGGAACAGGCGCTGCGCTGGGCGCTCTCTGGCGGTGAAGATTACGAGTTGT
GTTTCACTGTGCCGGAACTGAACCGTGGCGCGCTGGATGTGGCTCTCGGACACCTGGGCGTACCGTTTAC
CTGTATCGGGCAAATGACCGCCGATATCGAAGGGCTTTGTTTTATTCGTGACGGCGAACCTGTTACATTA
GACTGGAAAGGATATGACCATTTTGCCACGCCATAAAGATGTCGCGAAAAGTCGCCTGAAGATGAGTAAT
CCGTGGCATCTACTTGCTGTCGGATTCGGAAGTGGATTAAGCCCGATCGTTCCTGGGACGATGGGCTCGC
TGGCAGCGATTCCGTTCTGGTATCTGATGACCTTTTTGCCCTGGCAGCTCTACTCGCTGGTGGTGATGCT
GGGGATCTGTATCGGCGTCTATCTTTGTCATCAAACGGCGAAAGACATGGGTGTGCACGATCATGGCAGC
ATTGTCTGGGACGAATTTATTGGTATGTGGATCACGCTCATGGCGCTGCCGACCAATGACTGGCAGTGGG
TTGCCGCCGGGTTTGTGATTTTCCGTATTCTGGATATGTGGAAGCCGTGGCCGATCCGCTGGTTTGATCG
CAATGTGCATGGCGGCATGGGGATCATGATCGACGATATTGTCGCCGGGGTGATTTCCGCAGGCATCCTG
TATTTTATCGGTCATCACTGGCCGCTGGGTATTCTGTCGTAGTTGTGCACCGATGCCTGATGTGACGCTT
GTCACGTCTCATCAGGCCTGGACTCTTATTTAAATCCTACGACAGGATGCGGTTTATACGGCGTTTCCAG
TTCGGCAATCTGTTCCGGCTTCAAAGTGATATCCACCGCGTTCAATAGCTCATCAAGCTGTTCTTCGCGC
GAAGTTCCGATAATCGGTGCGGCAATGCCCGGTTTACTCAACAACCAGGCCAGCGCAACTTGTGCTCGTG
TCGCCCCCAGTTCTTCACTGACGCCTGTTAACCGCTCTGCGATCTGCGCGTCATTTTCATCGCTTTCTTT
ATAGAGATTTTTCCCCACCTCATCAGACACCAGTCGTGCGGTAGTTTCTCCCCACGGACGCGTCAGACGG
CCCCTTGCCAGCGGGCTCCATGGAATTACCGCCACGCCCTCCTGATAACACAGTGGTAGCATCTCGCGCT
CTTCTTCACGATAAATCAGATTGTAGTGATCCTGCATACTGACAAACTGCGCCCAGCCGTGCTGTTTTTG
GAGTTCCAGTGCCTGAGCAAACTGCGAAGCGTGCATTGATGACGCGCCGATATAACGCGCTTTCCCGGCT
TTTACCACGTCGTTGAGGGCTTCCAGCGTCTCTTCGATCGGCGTGTTGTAATCCCAGCGATGAATTTGCA
GGATATCGACATAATCCATGCCGAGACGTCGCAGGCTGTCGTCGATAGAGCGCAAAATTTGCGCACGGGA
TAATCCTTCCGGTAAATCACCAACGCGATGGAACACTTTGGTCGCAACGACCACGTCTTCACGACGGGCG
AAATCCCGCAGTGCGCGACCGACGATCTCTTCGCTGCTGCCGTCAGAATAACTGTTGGCGGTATCAAAGA
AATTTATGCCGCCTTCCAGTGCACGTTTAATTATGGGACGGCTGCTTTCTTCCGGCAGTGTCCATGCGTG
ATTACCGCGATCTGGCTCGCCAAAGGTCATACAGCCGAGGCAAAGTCGGGAAACGCGAAGGTCGGTTTTT
CCTAAGGGGTTGTATTGCATGCTGCCACTCCTGCTATACTCGTCATACTTCAAGTTGCATGTGCTGCGGC
TGCATTCGTTCACCCCAGTCACTTACTTATGTAAGCTCCTGGGGCTTCACTCGTTTGCCGCCTTCCTGCA
ACTCGAATTATTTAGAGTCTATGAATAATTTCTTAAGCATAGCAGGAGTGGAGTAGGGATTATGCCAGCC
AGGCCTTGATTTTGGCTTCCATACCAGCGGCATCGAGGCCGAGTTCGGCGCGCATTTCTTCCTGAGTTCC
TTGCGGAATAAAGAAGTCCGGCAGGCCAATGTTCAGCACGGGTACTGGTTTACGATGGGCCATCAGCACT
TCGTTCACGCCGCTGCCTGCGCCGCCCATAATGGCGTTTTCTTCTACGGTGACCAGCGCTTCATGGCTGG
CGGCCATTTCCAGAATTAACGCTTCATCAAGCGGTTTCACAAAACGCATATCGACCAGCGTGGCGTTCAG
CGATTCGGCGACTTTCGCCGCTTCTGGCATCAGCGTACCAAAGTTAAGGATCGCCAGTTTCTCGCCACGA
CGCTTCACAATGCCTTTGCCAATTGGTAGTTTTTCCAGCGGCGTCAGTTCCACGCCGACCGCGTTGCCAC
GCGGGTAGCGCACCGCTGACGGGCCATCGTTATAGTGATAGCCGGTATAGAGCATCTGGCGACATTCGTT
TTCATCGCTCGGGGTCATAATGACCATTTCCGGTATGCAGCGCAGGTAAGAGAGATCAAAAGCACCCTGA
TGGGTTTGACCGTCAGCACCAACAATGCCCGCGCGGTCGATGGCGAACAGGACCGGAAGCTTTTGAATCG
CCACGTCATGCAGCACCTGATCATAGGCGCGTTGCAGGAAAGTGGAGTAAATCGCGACAATGGGTTTGTA
CCCACCAATCGCCAGACCCGCAGCAAAGGTCACCGCGTGTTGCTCGGCAATTGCCACGTCGAAGTAGCGA
TCCGGGAATTTACGTGAAAACTCGACCATGCCGGAACCTTCACGCATCGCCGGAGTAATCGCCATCAGCT
TGTTGTCTTTCGCTGCCGTTTCGCACAACCAGTCGCCAAAGATTTTTGAATAGCTCGGCAAACCGCCGCT
ACTTTTCGGCAAACAACCGCTGGAGGGATCAAATTTAGGCACGGCGTGGAAAGTGATCGGGTCTTTTTCT
GCCGGTTCATAACCACGACCTTTTTTGGTCATGATATGCAGGAACTGCGGGCCTTTCAGGTCGCGCATGT
TCTTTAGCGTGGTGATAAGCCCCAGCACATCGTGACCGTCCACCGGGCCGATGTAGTTAAAGCCCAGCTC
TTCAAACAACGTGCCAGGCACTACCATGCCTTTAATATGTTCTTCGGTGCGTTTGAGCAGCTCTTTAATT
GGCGGCACGCCAGAGAAAACTTTTTTCCCGCCTTCGCGCAGTGAAGAGTAAAGCTTACCGGAAAGCAGCT
GTGCCAGATGGTTGTTGAGCGCGCCGACATTTTCGGAAATCGACATTTCATTGTCGTTGAGAATCACCAG
CATATCAGGACGGATATCGCCCGCGTGATTCATCGCTTCAAACGCCATGCCTGCGGTAATCGCGCCATCG
CCAATGACACAGACGGTGCGGCGATTTTTGCCTTCTTTTTCGGCAGCAACCGCAATACCAATTCCGGCAC
TGATGGAGGTTGATGAATGCCCGACGCTTAATACGTCATATTCGCTTTCGCCGCGCCACGGGAACGGGTG
CAGACCGCCTTTCTGACGGATGGTGCCGATTTTGTCGCGGCGTCCGGTCAAAATTTTATGCGGATAAGCC
TGATGCCCCACATCCCAAATCAATTGGTCAAACGGGGTGTTGTAGACATAGTGCAGCGCCACGGTCAGTT
CGACCGTGCCCAGCCCGGAGGCGAAGTGCCCGCTGGAACGGCTCACGCTGTCGAGTAAATAGCGGCGCAG
TTCGTCGCAGAGTTTCGGTAAACTCTCTTTCGGCAACAGTCGTAACTCCTGGGTGGAGTCGACCAGTGCC
AGGGTCGGGTATTTGGCAATATCAAAACTCATCAGGGGCCTATTAATACTTATTGTTTATTTATTACGCT
GGATGATGTAGTCCGCTAGCGCTTCCAGTGCCGAGGTATCGAGTGACTGTTCAGCCAGTTGTTTCAGCGA
CTGACGGGCATCGTCGATCAGATCCCGGGCTTTCTTCCGGGCTTGCTCAAGACCCAGAAGTGCAGGGTAG
GTACTTTTACCAAGTTGCTGGTCGGCACCCTGGCGTTTTCCCAACGTTGCAGTATCTCCCACCACATCCA
GGATGTCATCCTGAACCTGGAAGGCAAGGCCGATGCTCTCTGCATACTTGTCGAGTACCGGCAGAGCACG
ACGTCCTTTATCTCCGGCGCTTAATGCACCAAGGCGAACGGCGGCGCGAATCAATGCGCCGGTTTTATGA
CGATGAATACGCTCAAGCGCGTCCAGAGGTACGTGTTTGCCTTCCGCGTCTAAATCTAATGCCTGACCAC
CGCACATTCCGGCAATACCACTGGCGCTCGCCAGTTCAGAAATCATCGAAATTCTGTCGCGGTCCGACAC
TTCCGGCATATCGGCATCGCTTAAAATCGAGAACGCCAGCGTTTGTAAAGCGTCGCCAGCGAGAATCGCG
TTTGCTTCGCCAAACTTCACATGGCAGGTTGGCAAACCGCGACGCAGATCGTCATCATCCATTGCCGGTA
AATCATCATGAATTAATGAGTAAGCGTGGATACACTCAACGGCGGCAGCGGGTGCGTCCAGCGTGTTTGT
GCTAACGCCGAACATATGACCGGTGGCATAAACCAGGAAAGGTCGCAGGCGCTTACCACCTAATAATGCG
CCATACTGCATGGTTTCGACCACGGGAGTGTTCTGAAAGGGCAGTGGGGCGATAAAACGGCTCAGCGCCT
GGTTGGCCTGCTTAACGCAGGCTTCGAGTTGCTGCGGAAAGTCCATTACTCATTGTCCGGTGTAAAAGGG
GTTAGAGAGGCGTCTTCATTGTCAGACAGCAGAATTTGTACGCGCTGTTCGGCTTGTTGTAATTTGGCCT
GCCCCTGACGTGCCAGCTGCACGCCGCGTTCGAACTCGTTCAGCGCCTCTTCCAGCGGCAGGTCGCCACT
TTCCAGACGGGTTACAATCTGTTCCAGCTCGCTCAGCGCCTTTTCAAAGCTGGCGGGCGCCTCATTTTTC
TTCGGCATAATGAATGTCTGACTCTCAATATTTTTCGCCCCGTCATGGTAACGGACTCAGGGCAAATAGC
AAATAACGCGCAATGGTAAGGTGATGTGCACAGCAAAGCGATGTTAGTGGTATACTTCCGCGCCTGGATG
CAGCCGCAGGTGTGGGCTGCTGTATTTTTCCCTATACAAGTCGCTTAAGGCTTGCCAACGAACCATTGCC
GCCATGAAGTTTATCATTAAATTGTTCCCGGAAATCACCATCAAAAGCCAATCTGTGCGCTTGCGCTTTA
TAAAAATCCTTACCGGGAACATTCGTAACGTTTTAAAGCACTATGATGAGACGCTCGCTGTCGTCCGCCA
CTGGGATAACATCGAAGTTCGCGCAAAAGATGAAAACCAGCGTCTGGCTATTCGCGACGCTCTGACCCGT
ATTCCGGGTATCCACCATATTCTCGAAGTCGAAGACGTGCCGTTTACCGACATGCACGATATTTTCGAGA
AAGCGTTGGTTCAGTATCGCGATCAGCTGGAAGGCAAAACCTTCTGCGTACGCGTGAAGCGCCGTGGCAA
ACATGATTTTAGCTCGATTGATGTGGAACGTTACGTCGGCGGCGGTTTAAATCAGCATATTGAATCCGCG
CGCGTGAAGCTGACCAATCCGGATGTGACTGTCCATCTGGAAGTGGAAGACGATCGTCTCCTGCTGATTA
AAGGCCGCTACGAAGGTATTGGCGGTTTCCCGATCGGCACCCAGGAAGATGTGCTGTCGCTCATTTCCGG
TGGTTTCGACTCCGGTGTTTCCAGTTATATGTTGATGCGTCGCGGCTGCCGCGTGCATTACTGCTTCTTT
AACCTCGGCGGCGCGGCGCATGAAATTGGCGTGCGTCAGGTGGCGCATTATCTGTGGAACCGCTTTGGCA
GCTCCCACCGCGTGCGTTTTGTCGCTATTAATTTCGAACCGGTCGTCGGGGAAATTCTCGAGAAAATCGA
CGACGGTCAGATGGGCGTTATCCTCAAACGTATGATGGTGCGTGCCGCATCTAAAGTGGCTGAACGTTAC
GGCGTACAGGCGCTGGTCACCGGCGAAGCGCTCGGCCAGGTGTCCAGCCAGACGCTGACCAACCTGCGCC
TGATTGATAACGTCTCCGACACGCTGATCCTGCGTCCGCTGATCTCTTACGACAAAGAGCACATCATCAA
CCTGGCCCGCCAGATTGGCACCGAAGACTTTGCTCGCACGATGCCGGAATATTGTGGTGTGATCTCCAAA
AGCCCGACGGTGAAAGCAGTTAAATCGAAGATTGAAGCGGAAGAAGAGAAGTTCGACTTCAGCATTCTCG
ATAAAGTGGTTGAGGAAGCGAATAACGTTGATATCCGCGAAATCGCCCAGCAGACCGAGCAGGAAGTGGT
GGAAGTGGAAACCGTCAATGGCTTCGGCCCGAACGACGTGATCCTCGATATCCGTTCTATCGATGAACAG
GAAGATAAGCCACTGAAAGTCGAAGGGATTGATGTGGTTTCTCTGCCGTTCTATAAACTGAGCACCAAAT
TTGGCGATCTCGACCAGAACAAAACCTGGCTGCTGTGGTGTGAGCGCGGGGTGATGAGCCGTCTGCAGGC
GCTCTATCTGCGCGAGCAGGGCTTTAACAATGTGAAGGTATATCGCCCGTAATTTGTGGTTTTTACGTCG
CATCTGGTCAGATGCGACGTTTGCCGCATCCGACACTACTCGTAATAATTATAAATCCCTGCCGCCATCA
CCAGTTGTGATGCCACTTCATGGGCTTTTTCACGCCCAACCAACAGGTCGATAATTTTCAGACCAAAGTC
GATAGCTGTACCCGGCCCCTGGCTGGTCAGCAATTTTACCCGTGCATCCCAGACGACGCGCTTGTCCAGC
CATTGTTCGGCGGGAATTTTGTCTTTCAGCGTCGGGAAGCCGGTCATATTACCAATCGGGAAGATATCGT
GCGGCACCAGCACGGTGGCTGGCGCGGCGCAAATAGCCGCGACGATACGCCCGGAACGGTGGAACTGTTT
AACGGTTTCAACCAGCAGAGTGCTATCGCGAAAACACTCCGCGCCTTTAATGCCACCAGGCAGCACGATC
ACGTCATATTCGCCATCAGCCACTTCGACCAGCGGCGCATCCGCCAGCAGCTTCACGCCGCGCGAGCAGG
TAATCGCCAGGTTACCATCGCTGGCGACGCTGGCAGTGGTGACTTTGATACCGCCGCGAACCAGCAGATC
GATAGTGGTGACGGCTTCAGTCTCTTCACTACCAGGGGCGAGGCAAACCAGTGCCGATGCGCTCATATTC
ACTCTCCTTTCTTTTTACCATTTCAAACAGGCGGGTGTTTTCCGGTACGGCAATCCCATGCGCGCGGGCG
CGGCGTAAGAGAAAACCATTGATATAGTCGATTTCAGTGTGGCGCAGCGCGCGGATATCCTGCAACATCG
ACGAGATATTTTCCGCTGTGGCATCAATCACCTGCATCACGTAATCACGCAAATCTTCTGCTGAAGTATG
ATGCCCTTCGCGTTCGATCACCGCCGCGACTTCTTCGCATATCTGCATAATTTCTTGCGGATGATGACGT
AATTCACCGTTCGGGCAATTCCAGATGGCAGTCAGTGGATTAATCACGCAGTTGACTGCCAGCTTGCGCC
ACAGCTCGGCGCGAATATTGTTATGCCAGGCAACGTCAGGCAACACGGTTTGCAAAATATCCGCCAGATA
ACTGTAATCCCCGTCCTGTTGCCGTGCCGGGCCAATATGCGTGATACCGTTTGCCACATGAATAATGACA
TTGCCGTCGCGGCGGGCTGCATGGGTGGTGGTGCCCATCAGTAATGGCTGCTGAATGTTTTGCAACTCTT
CGATGGTGCCCATGCCGTTGTGAATTAACAGTATTGGCGTAGTTACAGGCAGTGTGGACGCGAGGCTTTT
GACGGCATCGGAAACCTGCCATGCTTTCAGCGTCACCAGGAGCAGATCGCTGGTGGCGAGAAAATCGGGA
TCGTTGGCGGTCAGCGATTCGTTAAATATCGAACCATCTGTCTCAACCAGATTCACGCTACAATAAGGTT
GCGGTACGCGCAGCCAGCCCTGAACTTCATGACCCTGTTTGCAAAGTGCTGTAAGCCATAATTGCCCTAA
GGCACCGCATCCCAATACGGTAATTTTCATTGTTCCTCCTCACCCGCAACCACTCCGGGTGTTCAATAAG
GCTATCCCTTAATTGTGCATGCTGTTGCGACTATGCACAATTAAGGGATACGTCCTGGTGCAGGACTGTC
GGTTATTTAACTTTGCGGGTATTATGCTTCGCATCAAAAATGAAGGGAGAGGAAAAGATGCCATCTTTCG
ATATTGTCTCTGAAGTTGATCTTCAGGAAGCACGTAACGCGGTCGATAACGCGAGCCGCGAAGTGGAGTC
[truncated: 4,364,287 more chars]
