# Supplementary material for: Genetic circuit characterization and debugging using RNA‐seq
Source: Mol Syst Biol. 2017 Nov 9;13(11):952. doi: 10.15252/msb.20167461 (PMC5731345; doi:10.15252/msb.20167461)
Supplement: Supplementary file 4 — Code EV1 [file MSB-13-952-s004.zip › MSB-16-7461_ComputerCodeEV1/circuit_example/data/gff/0x58v50.gff]

0x58v50	manual	transcript	154	989	.	+	.	Name=TR-AmtR;start_site=8
0x58v50	manual	promoter_unit	20	162	.	+	.	Name=PU-pTac-pTet1;chrom_inputs=0x58v50,0x58v50;promoter_names=pTac,pTet1;promoter_types=induced,induced;promoter_ns=1.0,1.0;promoter_unit_inputs=tube_1>0:tube_2>1:tube_3>0:tube_4>1:tube_5>0:tube_6>1:tube_7>0:tube_8>1:flask_1>0:flask_2>1:flask_3>0:flask_4>1:flask_5>0:flask_6>1:flask_7>0:flask_8>1,tube_1>0:tube_2>0:tube_3>1:tube_4>1:tube_5>0:tube_6>0:tube_7>1:tube_8>1:flask_1>0:flask_2>0:flask_3>1…
0x58v50	manual	promoter	20	75	.	+	.	Name=pTac
0x58v50	manual	promoter	91	149	.	+	.	Name=pTet1
0x58v50	manual	ribozyme	154	229	.	+	.	Name=BydvJ;cut_site=8;upstream_promoter_start=20
0x58v50	manual	gene	264	932	.	+	.	Name=AmtR
0x58v50	manual	terminator	933	989	.	+	.	Name=L3S2P55
0x58v50	manual	transcript	1403	2178	.	+	.	Name=TR-LitR;start_site=11
0x58v50	manual	promoter_unit	1044	1414	.	+	.	Name=PU-pBAD1-pTet2;chrom_inputs=0x58v50,0x58v50;promoter_names=pBAD1,pTet2;promoter_types=induced,induced;promoter_ns=1.0,1.0;promoter_unit_inputs=tube_1>0:tube_2>0:tube_3>0:tube_4>0:tube_5>1:tube_6>1:tube_7>1:tube_8>1:flask_1>0:flask_2>0:flask_3>0:flask_4>0:flask_5>1:flask_6>1:flask_7>1:flask_8>1,tube_1>0:tube_2>0:tube_3>1:tube_4>1:tube_5>0:tube_6>0:tube_7>1:tube_8>1:flask_1>0:flask_2>0:flask_3…
0x58v50	manual	promoter	994	1324	.	+	.	Name=pBAD1
0x58v50	manual	promoter	1340	1398	.	+	.	Name=pTet2
0x58v50	manual	ribozyme	1403	1483	.	+	.	Name=PlmJ;cut_site=11;upstream_promoter_start=1044
0x58v50	manual	gene	1518	2123	.	+	.	Name=LitR
0x58v50	manual	terminator	2124	2178	.	+	.	Name=L3S2P24
0x58v50	manual	transcript	2518	3269	.	+	.	Name=TR-BM3R1;start_site=8
0x58v50	manual	promoter_unit	2233	2526	.	+	.	Name=PU-pBAD2;chrom_inputs=0x58v50;promoter_names=pBAD2;promoter_types=induced;promoter_ns=1.0;promoter_unit_inputs=tube_1>0:tube_2>0:tube_3>0:tube_4>0:tube_5>1:tube_6>1:tube_7>1:tube_8>1:flask_1>0:flask_2>0:flask_3>0:flask_4>0:flask_5>1:flask_6>1:flask_7>1:flask_8>1
0x58v50	manual	promoter	2183	2513	.	+	.	Name=pBAD2
0x58v50	manual	ribozyme	2518	2596	.	+	.	Name=SarJ;cut_site=8;upstream_promoter_start=2233
0x58v50	manual	gene	2634	3212	.	+	.	Name=BM3R1
0x58v50	manual	terminator	3213	3269	.	+	.	Name=L3S2P11
0x58v50	manual	transcript	3407	4247	.	+	.	Name=TR-SrpR;start_site=7
0x58v50	manual	promoter_unit	3289	3414	.	+	.	Name=PU-pBM3R1-pAmtR;chrom_inputs=0x58v50,0x58v50;promoter_names=pBM3R1,pAmtR;promoter_types=repress,repress;promoter_ns=2.9,1.3;promoter_unit_inputs=PU-pBAD2,PU-pTac-pTet1
0x58v50	manual	promoter	3289	3339	.	+	.	Name=pBM3R1
0x58v50	manual	promoter	3355	3402	.	+	.	Name=pAmtR
0x58v50	manual	ribozyme	3407	3481	.	+	.	Name=RiboJ10;cut_site=7;upstream_promoter_start=3289
0x58v50	manual	gene	3516	4157	.	+	.	Name=SrpR
0x58v50	manual	terminator	4158	4247	.	+	.	Name=ECK120029600
0x58v50	manual	transcript	4401	5172	.	+	.	Name=TR-PhlF;start_site=7
0x58v50	manual	promoter_unit	4267	4408	.	+	.	Name=PU-pSrpR-pLitR;chrom_inputs=0x58v50,0x58v50;promoter_names=pSrpR,pLitR;promoter_types=repress,repress;promoter_ns=2.8,1.5;promoter_unit_inputs=PU-pBM3R1-pAmtR,PU-pBAD1-pTet2
0x58v50	manual	promoter	4267	4333	.	+	.	Name=pSrpR
0x58v50	manual	promoter	4349	4396	.	+	.	Name=pLitR
0x58v50	manual	ribozyme	4401	4475	.	+	.	Name=RiboJ53;cut_site=7;upstream_promoter_start=4267
0x58v50	manual	gene	4513	5115	.	+	.	Name=PhlF
0x58v50	manual	terminator	5116	5172	.	+	.	Name=ECK120033737
0x58v50	manual	transcript	5243	6124	.	+	.	Name=TR-YFP;start_site=7
0x58v50	manual	promoter_unit	5192	5250	.	+	.	Name=PU-pPhlF;chrom_inputs=0x58v50;promoter_names=pPhlF;promoter_types=repress;promoter_ns=3.9;promoter_unit_inputs=PU-pSrpR-pLitR
0x58v50	manual	promoter	5192	5242	.	+	.	Name=pPhlF
0x58v50	manual	ribozyme	5243	5317	.	+	.	Name=RiboJ;cut_site=7;upstream_promoter_start=5192
0x58v50	manual	gene	5344	6063	.	+	.	Name=YFP
0x58v50	manual	terminator	6064	6124	.	+	.	Name=L3S2P21
0x58v50	manual	promoter	6145	6179	.	+	.	Name=pJ23105
0x58v50	manual	gene	6206	7084	.	+	.	Name=AraC
0x58v50	manual	terminator	7088	7136	.	+	.	Name=L3S2P22
0x58v50	manual	promoter	7141	7222	.	+	.	Name=pDNA2.0
0x58v50	manual	gene	7223	8305	.	+	.	Name=LacI
0x58v50	manual	gene	8324	8947	.	+	.	Name=TetR
0x58v50	manual	gene	10147	10962	.	-	.	Name=KanR
0x58v50	manual	terminator	11063	11115	.	+	.	Name=L3S3P21-2
NC_010473.1	RefSeq	gene	190	255	.	+	.	Name=thrL_locusTag_ECDH10B_0001
NC_010473.1	RefSeq	gene	337	2799	.	+	.	Name=thrA_locusTag_ECDH10B_0002
NC_010473.1	RefSeq	gene	2801	3733	.	+	.	Name=thrB_locusTag_ECDH10B_0003
NC_010473.1	RefSeq	gene	3734	5020	.	+	.	Name=thrC_locusTag_ECDH10B_0004
NC_010473.1	RefSeq	gene	5234	5530	.	+	.	Name=yaaX_locusTag_ECDH10B_0005
NC_010473.1	RefSeq	gene	5683	6459	.	-	.	Name=yaaA_locusTag_ECDH10B_0006
NC_010473.1	RefSeq	gene	6529	7959	.	-	.	Name=yaaJ_locusTag_ECDH10B_0007
NC_010473.1	RefSeq	gene	8238	9191	.	+	.	Name=talB_locusTag_ECDH10B_0008
NC_010473.1	RefSeq	gene	9306	9893	.	+	.	Name=mogA_locusTag_ECDH10B_0009
NC_010473.1	RefSeq	gene	9928	10494	.	-	.	Name=yaaH_locusTag_ECDH10B_0010
NC_010473.1	RefSeq	gene	10643	11356	.	-	.	Name=yaaW_locusTag_ECDH10B_0011
NC_010473.1	RefSeq	gene	10830	11315	.	+	.	Name=htgA_locusTag_ECDH10B_0012
NC_010473.1	RefSeq	gene	11382	11786	.	-	.	Name=yaaI_locusTag_ECDH10B_0013
NC_010473.1	RefSeq	gene	12163	14079	.	+	.	Name=dnaK_locusTag_ECDH10B_0014
NC_010473.1	RefSeq	gene	14168	15298	.	+	.	Name=dnaJ_locusTag_ECDH10B_0015
NC_010473.1	RefSeq	gene	15445	16557	.	+	.	Name=insL-1_locusTag_ECDH10B_0016
NC_010473.1	RefSeq	gene	16751	16960	.	-	.	Name=mokC_locusTag_ECDH10B_0017
NC_010473.1	RefSeq	gene	16751	16903	.	-	.	Name=hokC_locusTag_ECDH10B_0018
NC_010473.1	RefSeq	gene	16952	17006	.	+	.	Name=sokC_locusTag_ECDH10B_0019
NC_010473.1	RefSeq	gene	17489	18655	.	+	.	Name=nhaA_locusTag_ECDH10B_0020
NC_010473.1	RefSeq	gene	18715	19620	.	+	.	Name=nhaR_locusTag_ECDH10B_0021
NC_010473.1	RefSeq	gene	19811	20314	.	-	.	Name=insB-1_locusTag_ECDH10B_0022
NC_010473.1	RefSeq	gene	20233	20508	.	-	.	Name=insA-1_locusTag_ECDH10B_0023
NC_010473.1	RefSeq	gene	20815	21078	.	-	.	Name=rpsT_locusTag_ECDH10B_0024
NC_010473.1	RefSeq	gene	21181	21399	.	+	.	Name=yaaY_locusTag_ECDH10B_0025
NC_010473.1	RefSeq	gene	21407	22348	.	+	.	Name=ribF_locusTag_ECDH10B_0026
NC_010473.1	RefSeq	gene	22391	25207	.	+	.	Name=ileS_locusTag_ECDH10B_0027
NC_010473.1	RefSeq	gene	25207	25701	.	+	.	Name=lspA_locusTag_ECDH10B_0028
NC_010473.1	RefSeq	gene	25826	26275	.	+	.	Name=fkpB_locusTag_ECDH10B_0029
NC_010473.1	RefSeq	gene	26277	27227	.	+	.	Name=ispH_locusTag_ECDH10B_0030
NC_010473.1	RefSeq	gene	27293	28207	.	+	.	Name=rihC_locusTag_ECDH10B_0031
NC_010473.1	RefSeq	gene	28374	29195	.	+	.	Name=dapB_locusTag_ECDH10B_0032
NC_010473.1	RefSeq	gene	29651	30799	.	+	.	Name=carA_locusTag_ECDH10B_0033
NC_010473.1	RefSeq	gene	30817	34038	.	+	.	Name=carB_locusTag_ECDH10B_0034
NC_010473.1	RefSeq	gene	34300	34695	.	+	.	Name=caiF_locusTag_ECDH10B_0035
NC_010473.1	RefSeq	gene	34781	35371	.	-	.	Name=caiE_locusTag_ECDH10B_0036
NC_010473.1	RefSeq	gene	35377	36162	.	-	.	Name=caiD_locusTag_ECDH10B_0037
NC_010473.1	RefSeq	gene	36271	37839	.	-	.	Name=caiC_locusTag_ECDH10B_0038
NC_010473.1	RefSeq	gene	37898	39115	.	-	.	Name=caiB_locusTag_ECDH10B_0039
NC_010473.1	RefSeq	gene	39244	40386	.	-	.	Name=caiA_locusTag_ECDH10B_0040
NC_010473.1	RefSeq	gene	40417	41931	.	-	.	Name=caiT_locusTag_ECDH10B_0041
NC_010473.1	RefSeq	gene	42403	43173	.	+	.	Name=fixA_locusTag_ECDH10B_0042
NC_010473.1	RefSeq	gene	43188	44129	.	+	.	Name=fixB_locusTag_ECDH10B_0043
NC_010473.1	RefSeq	gene	44180	45466	.	+	.	Name=fixC_locusTag_ECDH10B_0044
NC_010473.1	RefSeq	gene	45463	45750	.	+	.	Name=fixX_locusTag_ECDH10B_0045
NC_010473.1	RefSeq	gene	45807	47138	.	+	.	Name=yaaU_locusTag_ECDH10B_0046
NC_010473.1	RefSeq	gene	47246	47776	.	+	.	Name=kefF_locusTag_ECDH10B_0047
NC_010473.1	RefSeq	gene	47769	49631	.	+	.	Name=kefC_locusTag_ECDH10B_0048
NC_010473.1	RefSeq	gene	49823	50302	.	+	.	Name=folA_locusTag_ECDH10B_0049
NC_010473.1	RefSeq	gene	50380	51222	.	-	.	Name=apaH_locusTag_ECDH10B_0050
NC_010473.1	RefSeq	gene	51229	51606	.	-	.	Name=apaG_locusTag_ECDH10B_0051
NC_010473.1	RefSeq	gene	51609	52430	.	-	.	Name=ksgA_locusTag_ECDH10B_0052
NC_010473.1	RefSeq	gene	52427	53416	.	-	.	Name=pdxA_locusTag_ECDH10B_0053
NC_010473.1	RefSeq	gene	53416	54702	.	-	.	Name=surA_locusTag_ECDH10B_0054
NC_010473.1	RefSeq	gene	54755	57109	.	-	.	Name=imp_locusTag_ECDH10B_0055
NC_010473.1	RefSeq	gene	57364	58179	.	+	.	Name=djlA_locusTag_ECDH10B_0056
NC_010473.1	RefSeq	gene	58474	59269	.	+	.	Name=yabP_locusTag_ECDH10B_0058
NC_010473.1	RefSeq	gene	59687	60346	.	-	.	Name=rluA_locusTag_ECDH10B_0060
NC_010473.1	RefSeq	gene	60358	62378	.	-	.	Name=hepA_locusTag_ECDH10B_0061
NC_010473.1	RefSeq	gene	62379	63136	.	+	.	Name=fruR_locusTag_ECDH10B_0062
NC_010473.1	RefSeq	gene	63738	64196	.	+	.	Name=mraZ_locusTag_ECDH10B_0063
NC_010473.1	RefSeq	gene	64198	65139	.	+	.	Name=mraW_locusTag_ECDH10B_0064
NC_010473.1	RefSeq	gene	65136	65501	.	+	.	Name=ftsL_locusTag_ECDH10B_0065
NC_010473.1	RefSeq	gene	65517	67283	.	+	.	Name=ftsI_locusTag_ECDH10B_0066
NC_010473.1	RefSeq	gene	67270	68757	.	+	.	Name=murE_locusTag_ECDH10B_0067
NC_010473.1	RefSeq	gene	68754	70112	.	+	.	Name=murF_locusTag_ECDH10B_0068
NC_010473.1	RefSeq	gene	70106	71188	.	+	.	Name=mraY_locusTag_ECDH10B_0069
NC_010473.1	RefSeq	gene	71191	72507	.	+	.	Name=murD_locusTag_ECDH10B_0070
NC_010473.1	RefSeq	gene	72507	73751	.	+	.	Name=ftsW_locusTag_ECDH10B_0071
NC_010473.1	RefSeq	gene	73748	74815	.	+	.	Name=murG_locusTag_ECDH10B_0072
NC_010473.1	RefSeq	gene	74869	76344	.	+	.	Name=murC_locusTag_ECDH10B_0073
NC_010473.1	RefSeq	gene	76337	77257	.	+	.	Name=ddl_locusTag_ECDH10B_0074
NC_010473.1	RefSeq	gene	77259	78089	.	+	.	Name=ftsQ_locusTag_ECDH10B_0075
NC_010473.1	RefSeq	gene	78086	79348	.	+	.	Name=ftsA_locusTag_ECDH10B_0076
NC_010473.1	RefSeq	gene	79409	80560	.	+	.	Name=ftsZ_locusTag_ECDH10B_0077
NC_010473.1	RefSeq	gene	80661	81578	.	+	.	Name=lpxC_locusTag_ECDH10B_0078
NC_010473.1	RefSeq	gene	81809	82321	.	+	.	Name=secM_locusTag_ECDH10B_0079
NC_010473.1	RefSeq	gene	82383	85088	.	+	.	Name=secA_locusTag_ECDH10B_0080
NC_010473.1	RefSeq	gene	85148	85537	.	+	.	Name=mutT_locusTag_ECDH10B_0081
NC_010473.1	RefSeq	gene	85753	85950	.	-	.	Name=yacG_locusTag_ECDH10B_0082
NC_010473.1	RefSeq	gene	85960	86703	.	-	.	Name=yacF_locusTag_ECDH10B_0083
NC_010473.1	RefSeq	gene	86703	87323	.	-	.	Name=coaE_locusTag_ECDH10B_0084
NC_010473.1	RefSeq	gene	87548	88591	.	+	.	Name=guaC_locusTag_ECDH10B_0085
NC_010473.1	RefSeq	gene	88626	89828	.	-	.	Name=hofC_locusTag_ECDH10B_0086
NC_010473.1	RefSeq	gene	89818	91203	.	-	.	Name=hofB_locusTag_ECDH10B_0087
NC_010473.1	RefSeq	gene	91213	91653	.	-	.	Name=ppdD_locusTag_ECDH10B_0088
NC_010473.1	RefSeq	gene	91856	92749	.	-	.	Name=nadC_locusTag_ECDH10B_0089
NC_010473.1	RefSeq	gene	92837	93388	.	+	.	Name=ampD_locusTag_ECDH10B_0090
NC_010473.1	RefSeq	gene	93385	94239	.	+	.	Name=ampE_locusTag_ECDH10B_0091
NC_010473.1	RefSeq	gene	94282	95655	.	-	.	Name=aroP_locusTag_ECDH10B_0092
NC_010473.1	RefSeq	gene	96196	96960	.	+	.	Name=pdhR_locusTag_ECDH10B_0093
NC_010473.1	RefSeq	gene	97121	99784	.	+	.	Name=aceE_locusTag_ECDH10B_0094
NC_010473.1	RefSeq	gene	99799	101691	.	+	.	Name=aceF_locusTag_ECDH10B_0095
NC_010473.1	RefSeq	gene	102016	103440	.	+	.	Name=lpd_locusTag_ECDH10B_0096
NC_010473.1	RefSeq	gene	103511	105364	.	-	.	Name=yacH_locusTag_ECDH10B_0097
NC_010473.1	RefSeq	gene	105719	108316	.	+	.	Name=acnB_locusTag_ECDH10B_0098
NC_010473.1	RefSeq	gene	108492	108854	.	+	.	Name=yacL_locusTag_ECDH10B_0099
NC_010473.1	RefSeq	gene	108892	109686	.	-	.	Name=speD_locusTag_ECDH10B_0100
NC_010473.1	RefSeq	gene	109702	110568	.	-	.	Name=speE_locusTag_ECDH10B_0101
NC_010473.1	RefSeq	gene	110674	111021	.	-	.	Name=yacC_locusTag_ECDH10B_0102
NC_010473.1	RefSeq	gene	111187	112737	.	+	.	Name=cueO_locusTag_ECDH10B_0103
NC_010473.1	RefSeq	gene	112939	115329	.	-	.	Name=gcd_locusTag_ECDH10B_0104
NC_010473.1	RefSeq	gene	115535	116071	.	+	.	Name=hpt_locusTag_ECDH10B_0105
NC_010473.1	RefSeq	gene	116112	116774	.	-	.	Name=can_locusTag_ECDH10B_0106
NC_010473.1	RefSeq	gene	116883	117809	.	+	.	Name=yadG_locusTag_ECDH10B_0107
NC_010473.1	RefSeq	gene	117806	118576	.	+	.	Name=yadH_locusTag_ECDH10B_0108
NC_010473.1	RefSeq	gene	118681	119121	.	+	.	Name=yadI_locusTag_ECDH10B_0109
NC_010473.1	RefSeq	gene	119185	120414	.	+	.	Name=yadE_locusTag_ECDH10B_0110
NC_010473.1	RefSeq	gene	120418	120798	.	-	.	Name=panD_locusTag_ECDH10B_0111
NC_010473.1	RefSeq	gene	121072	121974	.	+	.	Name=yadD_locusTag_ECDH10B_0112
NC_010473.1	RefSeq	gene	122048	122899	.	-	.	Name=panC_locusTag_ECDH10B_0113
NC_010473.1	RefSeq	gene	122911	123705	.	-	.	Name=panB_locusTag_ECDH10B_0114
NC_010473.1	RefSeq	gene	123819	125057	.	-	.	Name=yadC_locusTag_ECDH10B_0115
NC_010473.1	RefSeq	gene	125107	125703	.	-	.	Name=yadK_locusTag_ECDH10B_0116
NC_010473.1	RefSeq	gene	125730	126335	.	-	.	Name=yadL_locusTag_ECDH10B_0117
NC_010473.1	RefSeq	gene	126347	126916	.	-	.	Name=yadM_locusTag_ECDH10B_0118
NC_010473.1	RefSeq	gene	126933	129530	.	-	.	Name=htrE_locusTag_ECDH10B_0119
NC_010473.1	RefSeq	gene	129565	130305	.	-	.	Name=ecpD_locusTag_ECDH10B_0120
NC_010473.1	RefSeq	gene	130403	130987	.	-	.	Name=yadN_locusTag_ECDH10B_0121
NC_010473.1	RefSeq	gene	131357	131836	.	-	.	Name=folK_locusTag_ECDH10B_0122
NC_010473.1	RefSeq	gene	131833	133230	.	-	.	Name=pcnB_locusTag_ECDH10B_0123
NC_010473.1	RefSeq	gene	133290	134216	.	-	.	Name=yadB_locusTag_ECDH10B_0124
NC_010473.1	RefSeq	gene	134253	134708	.	-	.	Name=dksA_locusTag_ECDH10B_0125
NC_010473.1	RefSeq	gene	134886	135590	.	-	.	Name=sfsA_locusTag_ECDH10B_0126
NC_010473.1	RefSeq	gene	135605	136135	.	-	.	Name=ligT_locusTag_ECDH10B_0127
NC_010473.1	RefSeq	gene	136209	138638	.	+	.	Name=hrpB_locusTag_ECDH10B_0128
NC_010473.1	RefSeq	gene	138834	141368	.	+	.	Name=mrcB_locusTag_ECDH10B_0129
NC_010473.1	RefSeq	gene	141588	143831	.	+	.	Name=fhuA_locusTag_ECDH10B_0130
NC_010473.1	RefSeq	gene	143882	144679	.	+	.	Name=fhuC_locusTag_ECDH10B_0131
NC_010473.1	RefSeq	gene	144679	145569	.	+	.	Name=fhuD_locusTag_ECDH10B_0132
NC_010473.1	RefSeq	gene	145566	147548	.	+	.	Name=fhuB_locusTag_ECDH10B_0133
NC_010473.1	RefSeq	gene	147706	148986	.	-	.	Name=hemL_locusTag_ECDH10B_0134
NC_010473.1	RefSeq	gene	149211	150632	.	+	.	Name=clcA_locusTag_ECDH10B_0135
NC_010473.1	RefSeq	gene	150714	151058	.	+	.	Name=yadR_locusTag_ECDH10B_0136
NC_010473.1	RefSeq	gene	151105	151728	.	-	.	Name=yadS_locusTag_ECDH10B_0137
NC_010473.1	RefSeq	gene	151766	152566	.	-	.	Name=btuF_locusTag_ECDH10B_0138
NC_010473.1	RefSeq	gene	152559	153257	.	-	.	Name=pfs_locusTag_ECDH10B_0139
NC_010473.1	RefSeq	gene	153341	154858	.	+	.	Name=dgt_locusTag_ECDH10B_0140
NC_010473.1	RefSeq	gene	154988	156412	.	+	.	Name=degP_locusTag_ECDH10B_0141
NC_010473.1	RefSeq	gene	156567	157724	.	+	.	Name=cdaR_locusTag_ECDH10B_0142
NC_010473.1	RefSeq	gene	157813	158199	.	-	.	Name=yaeH_locusTag_ECDH10B_0143
NC_010473.1	RefSeq	gene	158361	159173	.	-	.	Name=yaeI_locusTag_ECDH10B_0144
NC_010473.1	RefSeq	gene	159227	160051	.	-	.	Name=dapD_locusTag_ECDH10B_0145
NC_010473.1	RefSeq	gene	160082	162754	.	-	.	Name=glnD_locusTag_ECDH10B_0146
NC_010473.1	RefSeq	gene	162816	163610	.	-	.	Name=map_locusTag_ECDH10B_0147
NC_010473.1	RefSeq	gene	163816	163951	.	+	.	Name=tff_locusTag_ECDH10B_0148
NC_010473.1	RefSeq	gene	163978	164703	.	+	.	Name=rpsB_locusTag_ECDH10B_0149
NC_010473.1	RefSeq	gene	164961	165812	.	+	.	Name=tsf_locusTag_ECDH10B_0150
NC_010473.1	RefSeq	gene	165959	166684	.	+	.	Name=pyrH_locusTag_ECDH10B_0151
NC_010473.1	RefSeq	gene	166976	167533	.	+	.	Name=frr_locusTag_ECDH10B_0152
NC_010473.1	RefSeq	gene	167625	168821	.	+	.	Name=dxr_locusTag_ECDH10B_0153
NC_010473.1	RefSeq	gene	169007	169768	.	+	.	Name=ispU_locusTag_ECDH10B_0154
NC_010473.1	RefSeq	gene	169781	170638	.	+	.	Name=cdsA_locusTag_ECDH10B_0155
NC_010473.1	RefSeq	gene	170650	172002	.	+	.	Name=rseP_locusTag_ECDH10B_0156
NC_010473.1	RefSeq	gene	172032	174464	.	+	.	Name=ecfK_locusTag_ECDH10B_0157
NC_010473.1	RefSeq	gene	174586	175071	.	+	.	Name=skp_locusTag_ECDH10B_0158
NC_010473.1	RefSeq	gene	175075	176100	.	+	.	Name=lpxD_locusTag_ECDH10B_0159
NC_010473.1	RefSeq	gene	176205	176660	.	+	.	Name=fabZ_locusTag_ECDH10B_0160
NC_010473.1	RefSeq	gene	176664	177452	.	+	.	Name=lpxA_locusTag_ECDH10B_0161
NC_010473.1	RefSeq	gene	177452	178600	.	+	.	Name=lpxB_locusTag_ECDH10B_0162
NC_010473.1	RefSeq	gene	178597	179193	.	+	.	Name=rnhB_locusTag_ECDH10B_0163
NC_010473.1	RefSeq	gene	179230	182712	.	+	.	Name=dnaE_locusTag_ECDH10B_0164
NC_010473.1	RefSeq	gene	182725	183684	.	+	.	Name=accA_locusTag_ECDH10B_0165
NC_010473.1	RefSeq	gene	183783	185924	.	+	.	Name=ldcC_locusTag_ECDH10B_0166
NC_010473.1	RefSeq	gene	185981	186370	.	+	.	Name=yaeR_locusTag_ECDH10B_0167
NC_010473.1	RefSeq	gene	186435	187733	.	+	.	Name=tilS_locusTag_ECDH10B_0168
NC_010473.1	RefSeq	gene	187782	188036	.	-	.	Name=rof_locusTag_ECDH10B_0169
NC_010473.1	RefSeq	gene	188029	188229	.	-	.	Name=yaeP_locusTag_ECDH10B_0170
NC_010473.1	RefSeq	gene	188395	188940	.	+	.	Name=yaeQ_locusTag_ECDH10B_0171
NC_010473.1	RefSeq	gene	188937	189359	.	+	.	Name=yaeJ_locusTag_ECDH10B_0172
NC_010473.1	RefSeq	gene	189373	190083	.	+	.	Name=nlpE_locusTag_ECDH10B_0173
NC_010473.1	RefSeq	gene	190283	191107	.	-	.	Name=yaeF_locusTag_ECDH10B_0174
NC_010473.1	RefSeq	gene	191161	192879	.	-	.	Name=proS_locusTag_ECDH10B_0175
NC_010473.1	RefSeq	gene	192991	193698	.	-	.	Name=yaeB_locusTag_ECDH10B_0176
NC_010473.1	RefSeq	gene	193695	194099	.	-	.	Name=rcsF_locusTag_ECDH10B_0177
NC_010473.1	RefSeq	gene	194217	195032	.	-	.	Name=metQ_locusTag_ECDH10B_0178
NC_010473.1	RefSeq	gene	195072	195725	.	-	.	Name=metI_locusTag_ECDH10B_0179
NC_010473.1	RefSeq	gene	195718	196749	.	-	.	Name=metN_locusTag_ECDH10B_0180
NC_010473.1	RefSeq	gene	196937	197512	.	+	.	Name=gmhB_locusTag_ECDH10B_0181
NC_010473.1	RefSeq	gene	197875	199416	.	+	.	Name=rrsH_locusTag_ECDH10B_0182
NC_010473.1	RefSeq	gene	199485	199561	.	+	.	Name=ileV_locusTag_ECDH10B_0183
NC_010473.1	RefSeq	gene	199604	199679	.	+	.	Name=alaV_locusTag_ECDH10B_0184
NC_010473.1	RefSeq	gene	199863	202766	.	+	.	Name=rrlH_locusTag_ECDH10B_0185
NC_010473.1	RefSeq	gene	202860	202979	.	+	.	Name=rrfH_locusTag_ECDH10B_0186
NC_010473.1	RefSeq	gene	203032	203108	.	+	.	Name=aspU_locusTag_ECDH10B_0187
NC_010473.1	RefSeq	gene	203271	204074	.	+	.	Name=dkgB_locusTag_ECDH10B_0188
NC_010473.1	RefSeq	gene	204071	204985	.	-	.	Name=yafC_locusTag_ECDH10B_0189
NC_010473.1	RefSeq	gene	205226	206026	.	+	.	Name=yafD_locusTag_ECDH10B_0190
NC_010473.1	RefSeq	gene	206030	206653	.	+	.	Name=yafE_locusTag_ECDH10B_0191
NC_010473.1	RefSeq	gene	206701	208059	.	-	.	Name=mltD_locusTag_ECDH10B_0192
NC_010473.1	RefSeq	gene	208131	208886	.	-	.	Name=gloB_locusTag_ECDH10B_0193
NC_010473.1	RefSeq	gene	208920	209642	.	+	.	Name=yafS_locusTag_ECDH10B_0194
NC_010473.1	RefSeq	gene	209639	210106	.	-	.	Name=rnhA_locusTag_ECDH10B_0195
NC_010473.1	RefSeq	gene	210171	210902	.	+	.	Name=dnaQ_locusTag_ECDH10B_0196
NC_010473.1	RefSeq	gene	211035	211111	.	+	.	Name=aspV_locusTag_ECDH10B_0197
NC_010473.1	RefSeq	gene	211439	212224	.	+	.	Name=yafT_locusTag_ECDH10B_0198
NC_010473.1	RefSeq	gene	212850	213206	.	-	.	Name=yafU_locusTag_ECDH10B_0199
NC_010473.1	RefSeq	gene	213294	213482	.	+	.	Name=yafF_locusTag_ECDH10B_0200
NC_010473.1	RefSeq	gene	213523	214293	.	-	.	Name=yafV_locusTag_ECDH10B_0201
NC_010473.1	RefSeq	gene	214447	214920	.	+	.	Name=ivy_locusTag_ECDH10B_0202
NC_010473.1	RefSeq	gene	214963	217407	.	-	.	Name=fadE_locusTag_ECDH10B_0203
NC_010473.1	RefSeq	gene	217647	218225	.	+	.	Name=gmhA_locusTag_ECDH10B_0204
NC_010473.1	RefSeq	gene	218431	219198	.	+	.	Name=yafJ_locusTag_ECDH10B_0205
NC_010473.1	RefSeq	gene	219169	219909	.	-	.	Name=yafK_locusTag_ECDH10B_0206
NC_010473.1	RefSeq	gene	220065	220343	.	-	.	Name=yafQ_locusTag_ECDH10B_0207
NC_010473.1	RefSeq	gene	220346	220606	.	-	.	Name=dinJ_locusTag_ECDH10B_0208
NC_010473.1	RefSeq	gene	220816	221565	.	+	.	Name=yafL_locusTag_ECDH10B_0209
NC_010473.1	RefSeq	gene	221741	222238	.	+	.	Name=yafM_locusTag_ECDH10B_0210
NC_010473.1	RefSeq	gene	222462	224174	.	-	.	Name=lfhA_locusTag_ECDH10B_0211
NC_010473.1	RefSeq	gene	224176	224931	.	+	.	Name=lafU_locusTag_ECDH10B_0212
NC_010473.1	RefSeq	gene	225002	226057	.	+	.	Name=dinB_locusTag_ECDH10B_0213
NC_010473.1	RefSeq	gene	226109	226402	.	+	.	Name=yafN_locusTag_ECDH10B_0214
NC_010473.1	RefSeq	gene	226405	226803	.	+	.	Name=yafO_locusTag_ECDH10B_0215
NC_010473.1	RefSeq	gene	226813	227265	.	+	.	Name=yafP_locusTag_ECDH10B_0216
NC_010473.1	RefSeq	gene	227583	227789	.	+	.	Name=ykfJ_locusTag_ECDH10B_0217
NC_010473.1	RefSeq	gene	227806	228306	.	+	.	Name=prfH_locusTag_ECDH10B_0218
NC_010473.1	RefSeq	gene	228363	229820	.	-	.	Name=pepD_locusTag_ECDH10B_0219
NC_010473.1	RefSeq	gene	230081	230539	.	+	.	Name=gpt_locusTag_ECDH10B_0220
NC_010473.1	RefSeq	gene	230631	231875	.	+	.	Name=frsA_locusTag_ECDH10B_0221
NC_010473.1	RefSeq	gene	231933	232334	.	+	.	Name=crl_locusTag_ECDH10B_0222
NC_010473.1	RefSeq	gene	232373	233428	.	-	.	Name=phoE_locusTag_ECDH10B_0223
NC_010473.1	RefSeq	gene	233716	234819	.	+	.	Name=proB_locusTag_ECDH10B_0224
NC_010473.1	RefSeq	gene	234831	236084	.	+	.	Name=proA_locusTag_ECDH10B_0225
NC_010473.1	RefSeq	gene	236199	236274	.	+	.	Name=thrW_locusTag_ECDH10B_0226
NC_010473.1	RefSeq	gene	236656	236997	.	-	.	Name=ykfI_locusTag_ECDH10B_0227
NC_010473.1	RefSeq	gene	237018	237335	.	-	.	Name=yafW_locusTag_ECDH10B_0228
NC_010473.1	RefSeq	gene	237354	237575	.	-	.	Name=ykfH_locusTag_ECDH10B_0229
NC_010473.1	RefSeq	gene	237584	238060	.	-	.	Name=ykfG_locusTag_ECDH10B_0230
NC_010473.1	RefSeq	gene	238076	238534	.	-	.	Name=yafX_locusTag_ECDH10B_0231
NC_010473.1	RefSeq	gene	238632	238871	.	-	.	Name=ykfF_locusTag_ECDH10B_0232
NC_010473.1	RefSeq	gene	238948	239415	.	-	.	Name=ykfB_locusTag_ECDH10B_0233
NC_010473.1	RefSeq	gene	239438	239881	.	-	.	Name=yafY_locusTag_ECDH10B_0234
NC_010473.1	RefSeq	gene	239881	240102	.	-	.	Name=ykfL_locusTag_ECDH10B_0235
NC_010473.1	RefSeq	gene	240104	240295	.	-	.	Name=ykfK_locusTag_ECDH10B_0236
NC_010473.1	RefSeq	gene	240512	241333	.	-	.	Name=yafZ_locusTag_ECDH10B_0237
NC_010473.1	RefSeq	gene	241425	242288	.	-	.	Name=ykfA_locusTag_ECDH10B_0238
NC_010473.1	RefSeq	gene	242617	243510	.	-	.	Name=perR_locusTag_ECDH10B_0239
NC_010473.1	RefSeq	gene	243570	243974	.	+	.	Name=insN-1_locusTag_ECDH10B_0240
NC_010473.1	RefSeq	gene	243931	245082	.	+	.	Name=insI-1_locusTag_ECDH10B_0241
NC_010473.1	RefSeq	gene	245158	245583	.	+	.	Name=insO-1_locusTag_ECDH10B_0243
NC_010473.1	RefSeq	gene	246175	247282	.	+	.	Name=ykfC_locusTag_ECDH10B_0244
NC_010473.1	RefSeq	gene	247429	248445	.	-	.	Name=insH-1_locusTag_ECDH10B_0245
NC_010473.1	RefSeq	gene	248653	250056	.	+	.	Name=mmuP_locusTag_ECDH10B_0246
NC_010473.1	RefSeq	gene	250043	250975	.	+	.	Name=mmuM_locusTag_ECDH10B_0247
NC_010473.1	RefSeq	gene	251084	252130	.	-	.	Name=fbpC_locusTag_ECDH10B_0248
NC_010473.1	RefSeq	gene	252142	252504	.	-	.	Name=afuB_locusTag_ECDH10B_0249
NC_010473.1	RefSeq	gene	252506	253009	.	-	.	Name=insB-2_locusTag_ECDH10B_0250
NC_010473.1	RefSeq	gene	252928	253203	.	-	.	Name=insA-2_locusTag_ECDH10B_0251
NC_010473.1	RefSeq	gene	253352	253690	.	-	.	Name=ykgN_locusTag_ECDH10B_0252
NC_010473.1	RefSeq	gene	253713	254063	.	-	.	Name=yagB_locusTag_ECDH10B_0253
NC_010473.1	RefSeq	gene	254157	255311	.	-	.	Name=yagA_locusTag_ECDH10B_0254
NC_010473.1	RefSeq	gene	255585	256514	.	+	.	Name=yagE_locusTag_ECDH10B_0255
NC_010473.1	RefSeq	gene	256529	258496	.	+	.	Name=yagF_locusTag_ECDH10B_0256
NC_010473.1	RefSeq	gene	258723	260105	.	+	.	Name=yagG_locusTag_ECDH10B_0257
NC_010473.1	RefSeq	gene	260117	261727	.	+	.	Name=yagH_locusTag_ECDH10B_0258
NC_010473.1	RefSeq	gene	261732	263936	.	-	.	Name=yagI_locusTag_ECDH10B_0259
NC_010473.1	RefSeq	gene	264075	265079	.	-	.	Name=argF_locusTag_ECDH10B_0261
NC_010473.1	RefSeq	gene	265423	265926	.	-	.	Name=insB-3_locusTag_ECDH10B_0262
NC_010473.1	RefSeq	gene	265845	266120	.	-	.	Name=insA-3_locusTag_ECDH10B_0263
NC_010473.1	RefSeq	gene	266274	267005	.	+	.	Name=yagJ_locusTag_ECDH10B_0264
NC_010473.1	RefSeq	gene	267096	267722	.	-	.	Name=yagK_locusTag_ECDH10B_0265
NC_010473.1	RefSeq	gene	267994	268692	.	-	.	Name=yagL_locusTag_ECDH10B_0266
NC_010473.1	RefSeq	gene	268719	269573	.	-	.	Name=yagM_locusTag_ECDH10B_0267
NC_010473.1	RefSeq	gene	269913	270353	.	-	.	Name=yagN_locusTag_ECDH10B_0268
NC_010473.1	RefSeq	gene	270470	271870	.	-	.	Name=intF_locusTag_ECDH10B_0269
NC_010473.1	RefSeq	gene	272155	272565	.	-	.	Name=yagP_locusTag_ECDH10B_0270
NC_010473.1	RefSeq	gene	272544	273500	.	-	.	Name=yagQ_locusTag_ECDH10B_0271
NC_010473.1	RefSeq	gene	273510	275708	.	-	.	Name=yagR_locusTag_ECDH10B_0272
NC_010473.1	RefSeq	gene	275705	276661	.	-	.	Name=yagS_locusTag_ECDH10B_0273
NC_010473.1	RefSeq	gene	276658	277347	.	-	.	Name=yagT_locusTag_ECDH10B_0274
NC_010473.1	RefSeq	gene	277765	278379	.	+	.	Name=yagU_locusTag_ECDH10B_0275
NC_010473.1	RefSeq	gene	278627	278956	.	-	.	Name=ykgJ_locusTag_ECDH10B_0276
NC_010473.1	RefSeq	gene	279269	279979	.	-	.	Name=yagV_locusTag_ECDH10B_0277
NC_010473.1	RefSeq	gene	279948	281591	.	-	.	Name=yagW_locusTag_ECDH10B_0278
NC_010473.1	RefSeq	gene	281581	284106	.	-	.	Name=yagX_locusTag_ECDH10B_0279
NC_010473.1	RefSeq	gene	284132	284800	.	-	.	Name=matC_locusTag_ECDH10B_0280
NC_010473.1	RefSeq	gene	284858	285445	.	-	.	Name=matB_locusTag_ECDH10B_0281
NC_010473.1	RefSeq	gene	285520	286110	.	-	.	Name=matA_locusTag_ECDH10B_0282
NC_010473.1	RefSeq	gene	286886	287113	.	+	.	Name=ykgL_locusTag_ECDH10B_0283
NC_010473.1	RefSeq	gene	287148	287288	.	-	.	Name=rpmJ_locusTag_ECDH10B_0284
NC_010473.1	RefSeq	gene	287288	287551	.	-	.	Name=rpmE2_locusTag_ECDH10B_0285
NC_010473.1	RefSeq	gene	289131	290018	.	+	.	Name=eaeH_locusTag_ECDH10B_0286
NC_010473.1	RefSeq	gene	290056	290364	.	+	.	Name=insE-1_locusTag_ECDH10B_0287
NC_010473.1	RefSeq	gene	290361	291227	.	+	.	Name=insF-1_locusTag_ECDH10B_0288
NC_010473.1	RefSeq	gene	291224	291910	.	-	.	Name=ykgA_locusTag_ECDH10B_0289
NC_010473.1	RefSeq	gene	292500	293093	.	-	.	Name=ykgB_locusTag_ECDH10B_0290
NC_010473.1	RefSeq	gene	293105	293341	.	-	.	Name=ykgI_locusTag_ECDH10B_0291
NC_010473.1	RefSeq	gene	293450	294775	.	-	.	Name=ykgC_locusTag_ECDH10B_0292
NC_010473.1	RefSeq	gene	295001	295855	.	+	.	Name=ykgD_locusTag_ECDH10B_0293
NC_010473.1	RefSeq	gene	296382	297101	.	+	.	Name=ykgE_locusTag_ECDH10B_0294
NC_010473.1	RefSeq	gene	297112	298539	.	+	.	Name=ykgF_locusTag_ECDH10B_0295
NC_010473.1	RefSeq	gene	298532	299227	.	+	.	Name=ykgG_locusTag_ECDH10B_0296
NC_010473.1	RefSeq	gene	299470	300138	.	-	.	Name=ykgH_locusTag_ECDH10B_0297
NC_010473.1	RefSeq	gene	300351	302021	.	-	.	Name=betA_locusTag_ECDH10B_0298
NC_010473.1	RefSeq	gene	302035	303507	.	-	.	Name=betB_locusTag_ECDH10B_0299
NC_010473.1	RefSeq	gene	303521	304108	.	-	.	Name=betI_locusTag_ECDH10B_0300
NC_010473.1	RefSeq	gene	304237	306270	.	+	.	Name=betT_locusTag_ECDH10B_0301
NC_010473.1	RefSeq	gene	307145	308233	.	+	.	Name=yahA_locusTag_ECDH10B_0302
NC_010473.1	RefSeq	gene	308275	309207	.	-	.	Name=yahB_locusTag_ECDH10B_0303
NC_010473.1	RefSeq	gene	309299	309796	.	-	.	Name=yahC_locusTag_ECDH10B_0304
NC_010473.1	RefSeq	gene	310054	310659	.	+	.	Name=yahD_locusTag_ECDH10B_0305
NC_010473.1	RefSeq	gene	310699	311562	.	+	.	Name=yahE_locusTag_ECDH10B_0306
NC_010473.1	RefSeq	gene	311552	313099	.	+	.	Name=yahF_locusTag_ECDH10B_0307
NC_010473.1	RefSeq	gene	314014	315225	.	+	.	Name=mhpT_locusTag_ECDH10B_0308
NC_010473.1	RefSeq	gene	315327	315866	.	+	.	Name=yaiL_locusTag_ECDH10B_0309
NC_010473.1	RefSeq	gene	316090	316923	.	-	.	Name=frmB_locusTag_ECDH10B_0310
NC_010473.1	RefSeq	gene	317017	318126	.	-	.	Name=frmA_locusTag_ECDH10B_0311
NC_010473.1	RefSeq	gene	318161	318436	.	-	.	Name=frmR_locusTag_ECDH10B_0312
NC_010473.1	RefSeq	gene	318624	319397	.	-	.	Name=yaiO_locusTag_ECDH10B_0313
NC_010473.1	RefSeq	gene	319861	320271	.	+	.	Name=insC-1_locusTag_ECDH10B_0316
NC_010473.1	RefSeq	gene	320229	321134	.	+	.	Name=insD-1_locusTag_ECDH10B_0317
NC_010473.1	RefSeq	gene	321294	322490	.	-	.	Name=yaiP_locusTag_ECDH10B_0319
NC_010473.1	RefSeq	gene	322614	323171	.	-	.	Name=yaiS_locusTag_ECDH10B_0320
NC_010473.1	RefSeq	gene	323787	324749	.	+	.	Name=tauA_locusTag_ECDH10B_0321
NC_010473.1	RefSeq	gene	324762	325529	.	+	.	Name=tauB_locusTag_ECDH10B_0322
NC_010473.1	RefSeq	gene	325526	326353	.	+	.	Name=tauC_locusTag_ECDH10B_0323
NC_010473.1	RefSeq	gene	326350	327201	.	+	.	Name=tauD_locusTag_ECDH10B_0324
NC_010473.1	RefSeq	gene	327308	328282	.	-	.	Name=hemB_locusTag_ECDH10B_0325
NC_010473.1	RefSeq	gene	328452	328721	.	-	.	Name=ykiB_locusTag_ECDH10B_0326
NC_010473.1	RefSeq	gene	330294	331160	.	-	.	Name=insF-2_locusTag_ECDH10B_0329
NC_010473.1	RefSeq	gene	331157	331465	.	-	.	Name=insE-2_locusTag_ECDH10B_0330
NC_010473.1	RefSeq	gene	333016	333684	.	+	.	Name=yaiV_locusTag_ECDH10B_0332
NC_010473.1	RefSeq	gene	333685	334842	.	-	.	Name=ampH_locusTag_ECDH10B_0333
NC_010473.1	RefSeq	gene	335194	336414	.	+	.	Name=sbmA_locusTag_ECDH10B_0334
NC_010473.1	RefSeq	gene	336427	337521	.	+	.	Name=yaiW_locusTag_ECDH10B_0335
NC_010473.1	RefSeq	gene	337580	337888	.	-	.	Name=yaiY_locusTag_ECDH10B_0336
NC_010473.1	RefSeq	gene	338148	338360	.	+	.	Name=yaiZ_locusTag_ECDH10B_0337
NC_010473.1	RefSeq	gene	338384	339478	.	-	.	Name=ddl_locusTag_ECDH10B_0338
NC_010473.1	RefSeq	gene	339941	340201	.	+	.	Name=iraP_locusTag_ECDH10B_0339
NC_010473.1	RefSeq	gene	340302	341717	.	+	.	Name=phoA_locusTag_ECDH10B_0340
NC_010473.1	RefSeq	gene	341836	342156	.	+	.	Name=psiF_locusTag_ECDH10B_0341
NC_010473.1	RefSeq	gene	342258	343373	.	+	.	Name=adrA_locusTag_ECDH10B_0342
NC_010473.1	RefSeq	gene	343390	344199	.	-	.	Name=proC_locusTag_ECDH10B_0343
NC_010473.1	RefSeq	gene	344319	344777	.	+	.	Name=yaiI_locusTag_ECDH10B_0344
NC_010473.1	RefSeq	gene	344960	345484	.	+	.	Name=aroL_locusTag_ECDH10B_0345
NC_010473.1	RefSeq	gene	345534	345725	.	+	.	Name=yaiA_locusTag_ECDH10B_0346
NC_010473.1	RefSeq	gene	345983	346660	.	+	.	Name=aroM_locusTag_ECDH10B_0347
NC_010473.1	RefSeq	gene	346732	347016	.	+	.	Name=yaiE_locusTag_ECDH10B_0348
NC_010473.1	RefSeq	gene	347224	347505	.	+	.	Name=ykiA_locusTag_ECDH10B_0349
NC_010473.1	RefSeq	gene	347663	348574	.	-	.	Name=rdgC_locusTag_ECDH10B_0350
NC_010473.1	RefSeq	gene	348699	349607	.	+	.	Name=mak_locusTag_ECDH10B_0351
NC_010473.1	RefSeq	gene	349852	351036	.	-	.	Name=araJ_locusTag_ECDH10B_0352
NC_010473.1	RefSeq	gene	351162	354308	.	-	.	Name=sbcC_locusTag_ECDH10B_0353
NC_010473.1	RefSeq	gene	354305	355507	.	-	.	Name=sbcD_locusTag_ECDH10B_0354
NC_010473.1	RefSeq	gene	355697	356386	.	+	.	Name=phoB_locusTag_ECDH10B_0355
NC_010473.1	RefSeq	gene	356444	357739	.	+	.	Name=phoR_locusTag_ECDH10B_0356
NC_010473.1	RefSeq	gene	358146	359465	.	+	.	Name=brnQ_locusTag_ECDH10B_0357
NC_010473.1	RefSeq	gene	359541	360914	.	+	.	Name=proY_locusTag_ECDH10B_0358
NC_010473.1	RefSeq	gene	361070	362887	.	+	.	Name=malZ_locusTag_ECDH10B_0359
NC_010473.1	RefSeq	gene	362892	363473	.	-	.	Name=acpH_locusTag_ECDH10B_0360
NC_010473.1	RefSeq	gene	363566	364636	.	+	.	Name=queA_locusTag_ECDH10B_0361
NC_010473.1	RefSeq	gene	364692	365819	.	+	.	Name=tgt_locusTag_ECDH10B_0362
NC_010473.1	RefSeq	gene	365842	366174	.	+	.	Name=yajC_locusTag_ECDH10B_0363
NC_010473.1	RefSeq	gene	366202	368049	.	+	.	Name=secD_locusTag_ECDH10B_0364
NC_010473.1	RefSeq	gene	368060	369031	.	+	.	Name=secF_locusTag_ECDH10B_0365
NC_010473.1	RefSeq	gene	369160	369507	.	+	.	Name=yajD_locusTag_ECDH10B_0366
NC_010473.1	RefSeq	gene	369684	370568	.	-	.	Name=tsx_locusTag_ECDH10B_0367
NC_010473.1	RefSeq	gene	370867	371406	.	-	.	Name=yajI_locusTag_ECDH10B_0368
NC_010473.1	RefSeq	gene	371557	372006	.	+	.	Name=nrdR_locusTag_ECDH10B_0369
NC_010473.1	RefSeq	gene	372010	373113	.	+	.	Name=ribD_locusTag_ECDH10B_0370
NC_010473.1	RefSeq	gene	373202	373672	.	+	.	Name=ribH_locusTag_ECDH10B_0371
NC_010473.1	RefSeq	gene	373692	374111	.	+	.	Name=nusB_locusTag_ECDH10B_0372
NC_010473.1	RefSeq	gene	374189	375166	.	+	.	Name=thiL_locusTag_ECDH10B_0373
NC_010473.1	RefSeq	gene	375144	375662	.	+	.	Name=pgpA_locusTag_ECDH10B_0374
NC_010473.1	RefSeq	gene	375716	376690	.	-	.	Name=yajO_locusTag_ECDH10B_0375
NC_010473.1	RefSeq	gene	376870	378732	.	-	.	Name=dxs_locusTag_ECDH10B_0376
NC_010473.1	RefSeq	gene	378757	379656	.	-	.	Name=ispA_locusTag_ECDH10B_0377
NC_010473.1	RefSeq	gene	379656	379898	.	-	.	Name=xseB_locusTag_ECDH10B_0378
NC_010473.1	RefSeq	gene	380104	381552	.	+	.	Name=thiI_locusTag_ECDH10B_0379
NC_010473.1	RefSeq	gene	381606	382196	.	-	.	Name=yajL_locusTag_ECDH10B_0380
NC_010473.1	RefSeq	gene	382159	383070	.	-	.	Name=panE_locusTag_ECDH10B_0381
NC_010473.1	RefSeq	gene	383238	383729	.	+	.	Name=yajQ_locusTag_ECDH10B_0382
NC_010473.1	RefSeq	gene	383857	385221	.	-	.	Name=yajR_locusTag_ECDH10B_0383
NC_010473.1	RefSeq	gene	385370	386260	.	-	.	Name=cyoE_locusTag_ECDH10B_0384
NC_010473.1	RefSeq	gene	386272	386601	.	-	.	Name=cyoD_locusTag_ECDH10B_0385
NC_010473.1	RefSeq	gene	386601	387215	.	-	.	Name=cyoC_locusTag_ECDH10B_0386
NC_010473.1	RefSeq	gene	387205	389196	.	-	.	Name=cyoB_locusTag_ECDH10B_0387
NC_010473.1	RefSeq	gene	389218	390165	.	-	.	Name=cyoA_locusTag_ECDH10B_0388
NC_010473.1	RefSeq	gene	390625	392100	.	-	.	Name=ampG_locusTag_ECDH10B_0389
NC_010473.1	RefSeq	gene	392144	392722	.	-	.	Name=yajG_locusTag_ECDH10B_0390
NC_010473.1	RefSeq	gene	393027	393344	.	+	.	Name=bolA_locusTag_ECDH10B_0391
NC_010473.1	RefSeq	gene	393688	394986	.	+	.	Name=tig_locusTag_ECDH10B_0392
NC_010473.1	RefSeq	gene	395232	395855	.	+	.	Name=clpP_locusTag_ECDH10B_0393
NC_010473.1	RefSeq	gene	395981	397255	.	+	.	Name=clpX_locusTag_ECDH10B_0394
NC_010473.1	RefSeq	gene	397443	399797	.	+	.	Name=lon_locusTag_ECDH10B_0395
NC_010473.1	RefSeq	gene	400006	400278	.	+	.	Name=hupB_locusTag_ECDH10B_0396
NC_010473.1	RefSeq	gene	400470	402341	.	+	.	Name=ppiD_locusTag_ECDH10B_0397
NC_010473.1	RefSeq	gene	402492	402863	.	+	.	Name=ybaV_locusTag_ECDH10B_0398
NC_010473.1	RefSeq	gene	402957	403355	.	+	.	Name=ybaW_locusTag_ECDH10B_0399
NC_010473.1	RefSeq	gene	403407	404102	.	-	.	Name=queC_locusTag_ECDH10B_0400
NC_010473.1	RefSeq	gene	404167	405867	.	-	.	Name=ybaE_locusTag_ECDH10B_0401
NC_010473.1	RefSeq	gene	405967	406785	.	+	.	Name=cof_locusTag_ECDH10B_0402
NC_010473.1	RefSeq	gene	406938	407396	.	+	.	Name=ybaO_locusTag_ECDH10B_0403
NC_010473.1	RefSeq	gene	407426	409198	.	+	.	Name=mdlA_locusTag_ECDH10B_0404
NC_010473.1	RefSeq	gene	409191	410972	.	+	.	Name=mdlB_locusTag_ECDH10B_0405
NC_010473.1	RefSeq	gene	411153	411491	.	+	.	Name=glnK_locusTag_ECDH10B_0406
NC_010473.1	RefSeq	gene	411521	412807	.	+	.	Name=amtB_locusTag_ECDH10B_0407
NC_010473.1	RefSeq	gene	412856	413716	.	-	.	Name=tesB_locusTag_ECDH10B_0408
NC_010473.1	RefSeq	gene	413934	414506	.	+	.	Name=ybaY_locusTag_ECDH10B_0409
NC_010473.1	RefSeq	gene	414537	414926	.	-	.	Name=ybaZ_locusTag_ECDH10B_0410
NC_010473.1	RefSeq	gene	415003	415116	.	+	.	Name=ffs_locusTag_ECDH10B_0411
NC_010473.1	RefSeq	gene	415227	415580	.	+	.	Name=ybaA_locusTag_ECDH10B_0412
NC_010473.1	RefSeq	gene	415622	417172	.	-	.	Name=ylaB_locusTag_ECDH10B_0413
NC_010473.1	RefSeq	gene	417336	417806	.	-	.	Name=ylaC_locusTag_ECDH10B_0414
NC_010473.1	RefSeq	gene	417922	418473	.	-	.	Name=maa_locusTag_ECDH10B_0415
NC_010473.1	RefSeq	gene	418645	418863	.	-	.	Name=hha_locusTag_ECDH10B_0416
NC_010473.1	RefSeq	gene	418889	419263	.	-	.	Name=ybaJ_locusTag_ECDH10B_0417
NC_010473.1	RefSeq	gene	419809	422958	.	-	.	Name=acrB_locusTag_ECDH10B_0418
NC_010473.1	RefSeq	gene	422981	424174	.	-	.	Name=acrA_locusTag_ECDH10B_0419
NC_010473.1	RefSeq	gene	424316	424963	.	+	.	Name=acrR_locusTag_ECDH10B_0420
NC_010473.1	RefSeq	gene	425091	428453	.	+	.	Name=kefA_locusTag_ECDH10B_0421
NC_010473.1	RefSeq	gene	428665	428826	.	-	.	Name=ybaM_locusTag_ECDH10B_0422
NC_010473.1	RefSeq	gene	428840	429367	.	-	.	Name=priC_locusTag_ECDH10B_0423
NC_010473.1	RefSeq	gene	429437	429814	.	+	.	Name=ybaN_locusTag_ECDH10B_0424
NC_010473.1	RefSeq	gene	429967	430518	.	+	.	Name=apt_locusTag_ECDH10B_0425
NC_010473.1	RefSeq	gene	430647	432578	.	+	.	Name=dnaX_locusTag_ECDH10B_0426
NC_010473.1	RefSeq	gene	432631	432960	.	+	.	Name=ybaB_locusTag_ECDH10B_0427
NC_010473.1	RefSeq	gene	432960	433565	.	+	.	Name=recR_locusTag_ECDH10B_0428
NC_010473.1	RefSeq	gene	433675	435549	.	+	.	Name=htpG_locusTag_ECDH10B_0429
NC_010473.1	RefSeq	gene	435730	436374	.	+	.	Name=adk_locusTag_ECDH10B_0430
NC_010473.1	RefSeq	gene	436610	437572	.	+	.	Name=hemH_locusTag_ECDH10B_0431
NC_010473.1	RefSeq	gene	437569	438528	.	-	.	Name=aes_locusTag_ECDH10B_0432
NC_010473.1	RefSeq	gene	438680	439984	.	+	.	Name=gsk_locusTag_ECDH10B_0433
NC_010473.1	RefSeq	gene	440117	441793	.	-	.	Name=ybaL_locusTag_ECDH10B_0434
NC_010473.1	RefSeq	gene	442031	443251	.	-	.	Name=fsr_locusTag_ECDH10B_0435
NC_010473.1	RefSeq	gene	443469	445121	.	+	.	Name=ushA_locusTag_ECDH10B_0436
NC_010473.1	RefSeq	gene	445158	445637	.	-	.	Name=ybaK_locusTag_ECDH10B_0437
NC_010473.1	RefSeq	gene	445759	445842	.	+	.	Name=sroB_locusTag_ECDH10B_0438
NC_010473.1	RefSeq	gene	445841	446635	.	-	.	Name=ybaP_locusTag_ECDH10B_0439
NC_010473.1	RefSeq	gene	446773	447114	.	+	.	Name=ybaQ_locusTag_ECDH10B_0440
NC_010473.1	RefSeq	gene	447430	449934	.	-	.	Name=copA_locusTag_ECDH10B_0441
NC_010473.1	RefSeq	gene	450196	451128	.	+	.	Name=ybaS_locusTag_ECDH10B_0442
NC_010473.1	RefSeq	gene	451131	452423	.	+	.	Name=ybaT_locusTag_ECDH10B_0443
NC_010473.1	RefSeq	gene	452548	452955	.	+	.	Name=cueR_locusTag_ECDH10B_0444
NC_010473.1	RefSeq	gene	452956	453411	.	-	.	Name=ybbJ_locusTag_ECDH10B_0445
NC_010473.1	RefSeq	gene	453411	454328	.	-	.	Name=qmcA_locusTag_ECDH10B_0446
NC_010473.1	RefSeq	gene	454474	455151	.	+	.	Name=ybbL_locusTag_ECDH10B_0447
NC_010473.1	RefSeq	gene	455138	455917	.	+	.	Name=ybbM_locusTag_ECDH10B_0448
NC_010473.1	RefSeq	gene	455980	456834	.	-	.	Name=ybbN_locusTag_ECDH10B_0449
NC_010473.1	RefSeq	gene	456895	457704	.	-	.	Name=ybbO_locusTag_ECDH10B_0450
NC_010473.1	RefSeq	gene	457694	458320	.	-	.	Name=tesA_locusTag_ECDH10B_0451
NC_010473.1	RefSeq	gene	458288	458974	.	+	.	Name=ybbA_locusTag_ECDH10B_0452
NC_010473.1	RefSeq	gene	458971	461385	.	+	.	Name=ybbP_locusTag_ECDH10B_0453
NC_010473.1	RefSeq	gene	461816	466096	.	+	.	Name=rhsD_locusTag_ECDH10B_0454
NC_010473.1	RefSeq	gene	466136	466504	.	+	.	Name=ybbC_locusTag_ECDH10B_0455
NC_010473.1	RefSeq	gene	466504	467214	.	+	.	Name=ylbH_locusTag_ECDH10B_0456
NC_010473.1	RefSeq	gene	467195	467685	.	+	.	Name=ybbD_locusTag_ECDH10B_0457
NC_010473.1	RefSeq	gene	468200	468571	.	-	.	Name=ylbG_locusTag_ECDH10B_0458
NC_010473.1	RefSeq	gene	468687	469781	.	-	.	Name=ybbB_locusTag_ECDH10B_0459
NC_010473.1	RefSeq	gene	469850	470776	.	-	.	Name=allS_locusTag_ECDH10B_0460
NC_010473.1	RefSeq	gene	471006	471488	.	+	.	Name=allA_locusTag_ECDH10B_0461
NC_010473.1	RefSeq	gene	471566	472381	.	+	.	Name=allR_locusTag_ECDH10B_0462
NC_010473.1	RefSeq	gene	472471	474252	.	+	.	Name=gcl_locusTag_ECDH10B_0463
NC_010473.1	RefSeq	gene	474265	475041	.	+	.	Name=hyi_locusTag_ECDH10B_0464
NC_010473.1	RefSeq	gene	475141	476019	.	+	.	Name=glxR_locusTag_ECDH10B_0465
NC_010473.1	RefSeq	gene	476051	476329	.	+	.	Name=ybbV_locusTag_ECDH10B_0466
NC_010473.1	RefSeq	gene	476188	477642	.	+	.	Name=ybbW_locusTag_ECDH10B_0467
NC_010473.1	RefSeq	gene	477702	479063	.	+	.	Name=allB_locusTag_ECDH10B_0468
NC_010473.1	RefSeq	gene	479120	480421	.	+	.	Name=ybbY_locusTag_ECDH10B_0469
NC_010473.1	RefSeq	gene	480443	481588	.	+	.	Name=glxK_locusTag_ECDH10B_0470
NC_010473.1	RefSeq	gene	481816	482601	.	-	.	Name=ylbA_locusTag_ECDH10B_0471
NC_010473.1	RefSeq	gene	482612	483847	.	-	.	Name=allC_locusTag_ECDH10B_0472
NC_010473.1	RefSeq	gene	483869	484918	.	-	.	Name=allD_locusTag_ECDH10B_0473
NC_010473.1	RefSeq	gene	485235	486902	.	+	.	Name=fdrA_locusTag_ECDH10B_0474
NC_010473.1	RefSeq	gene	486912	488171	.	+	.	Name=ylbE_locusTag_ECDH10B_0475
NC_010473.1	RefSeq	gene	488182	488997	.	+	.	Name=ylbF_locusTag_ECDH10B_0476
NC_010473.1	RefSeq	gene	488994	489887	.	+	.	Name=ybcF_locusTag_ECDH10B_0477
NC_010473.1	RefSeq	gene	490082	491149	.	-	.	Name=purK_locusTag_ECDH10B_0478
NC_010473.1	RefSeq	gene	491146	491655	.	-	.	Name=purE_locusTag_ECDH10B_0479
NC_010473.1	RefSeq	gene	491773	492495	.	-	.	Name=lpxH_locusTag_ECDH10B_0480
NC_010473.1	RefSeq	gene	492498	492992	.	-	.	Name=ppiB_locusTag_ECDH10B_0481
NC_010473.1	RefSeq	gene	493166	494551	.	+	.	Name=cysS_locusTag_ECDH10B_0482
NC_010473.1	RefSeq	gene	494587	495108	.	-	.	Name=ybcI_locusTag_ECDH10B_0483
NC_010473.1	RefSeq	gene	495216	495428	.	-	.	Name=ybcJ_locusTag_ECDH10B_0484
NC_010473.1	RefSeq	gene	495430	496296	.	-	.	Name=folD_locusTag_ECDH10B_0485
NC_010473.1	RefSeq	gene	496767	497309	.	+	.	Name=sfmA_locusTag_ECDH10B_0486
NC_010473.1	RefSeq	gene	497529	498221	.	+	.	Name=sfmC_locusTag_ECDH10B_0487
NC_010473.1	RefSeq	gene	498252	500855	.	+	.	Name=sfmD_locusTag_ECDH10B_0488
NC_010473.1	RefSeq	gene	500891	501874	.	+	.	Name=sfmH_locusTag_ECDH10B_0489
NC_010473.1	RefSeq	gene	501885	502400	.	+	.	Name=sfmF_locusTag_ECDH10B_0490
NC_010473.1	RefSeq	gene	502403	503035	.	-	.	Name=fimZ_locusTag_ECDH10B_0491
NC_010473.1	RefSeq	gene	503278	503354	.	+	.	Name=argU_locusTag_ECDH10B_0492
NC_010473.1	RefSeq	gene	503370	504533	.	-	.	Name=intD_locusTag_ECDH10B_0493
NC_010473.1	RefSeq	gene	504653	504916	.	-	.	Name=ybcC_locusTag_ECDH10B_0494
NC_010473.1	RefSeq	gene	505006	505242	.	+	.	Name=ybcD_locusTag_ECDH10B_0495
NC_010473.1	RefSeq	gene	505388	505696	.	+	.	Name=insE-3_locusTag_ECDH10B_0496
NC_010473.1	RefSeq	gene	505693	506559	.	+	.	Name=insF-3_locusTag_ECDH10B_0497
NC_010473.1	RefSeq	gene	506617	506802	.	+	.	Name=renD_locusTag_ECDH10B_0498
NC_010473.1	RefSeq	gene	506870	507202	.	+	.	Name=emrE_locusTag_ECDH10B_0499
NC_010473.1	RefSeq	gene	507457	508983	.	+	.	Name=ybcK_locusTag_ECDH10B_0500
NC_010473.1	RefSeq	gene	509448	509999	.	+	.	Name=ybcL_locusTag_ECDH10B_0501
NC_010473.1	RefSeq	gene	510009	510806	.	+	.	Name=ybcM_locusTag_ECDH10B_0502
NC_010473.1	RefSeq	gene	511021	511476	.	+	.	Name=ybcN_locusTag_ECDH10B_0503
NC_010473.1	RefSeq	gene	511476	511646	.	+	.	Name=ninE_locusTag_ECDH10B_0504
NC_010473.1	RefSeq	gene	511639	511929	.	+	.	Name=ybcO_locusTag_ECDH10B_0505
NC_010473.1	RefSeq	gene	511926	512288	.	+	.	Name=rusA_locusTag_ECDH10B_0506
NC_010473.1	RefSeq	gene	512285	512425	.	+	.	Name=ylcG_locusTag_ECDH10B_0507
NC_010473.1	RefSeq	gene	512511	512894	.	+	.	Name=ybcQ_locusTag_ECDH10B_0508
NC_010473.1	RefSeq	gene	513084	515380	.	-	.	Name=nmpC_locusTag_ECDH10B_0509
NC_010473.1	RefSeq	gene	513292	514308	.	-	.	Name=insH-2_locusTag_ECDH10B_0510
NC_010473.1	RefSeq	gene	515953	516168	.	+	.	Name=essD_locusTag_ECDH10B_0511
NC_010473.1	RefSeq	gene	516168	516665	.	+	.	Name=ybcS_locusTag_ECDH10B_0512
NC_010473.1	RefSeq	gene	516662	517123	.	+	.	Name=rzpD_locusTag_ECDH10B_0513
NC_010473.1	RefSeq	gene	516882	517064	.	+	.	Name=rzoD_locusTag_ECDH10B_0514
NC_010473.1	RefSeq	gene	517155	517448	.	-	.	Name=borD_locusTag_ECDH10B_0515
NC_010473.1	RefSeq	gene	517739	518149	.	-	.	Name=ybcV_locusTag_ECDH10B_0516
NC_010473.1	RefSeq	gene	518435	518641	.	+	.	Name=ybcW_locusTag_ECDH10B_0517
NC_010473.1	RefSeq	gene	519389	519934	.	+	.	Name=nohB_locusTag_ECDH10B_0518
NC_010473.1	RefSeq	gene	520215	520652	.	+	.	Name=tfaD_locusTag_ECDH10B_0519
NC_010473.1	RefSeq	gene	520707	521361	.	-	.	Name=ybcY_locusTag_ECDH10B_0520
NC_010473.1	RefSeq	gene	521430	521615	.	+	.	Name=tfaX_locusTag_ECDH10B_0521
NC_010473.1	RefSeq	gene	522236	522985	.	+	.	Name=appY_locusTag_ECDH10B_0522
NC_010473.1	RefSeq	gene	523235	524188	.	-	.	Name=ompT_locusTag_ECDH10B_0523
NC_010473.1	RefSeq	gene	524702	525463	.	-	.	Name=envY_locusTag_ECDH10B_0524
NC_010473.1	RefSeq	gene	525646	526536	.	-	.	Name=ybcH_locusTag_ECDH10B_0525
NC_010473.1	RefSeq	gene	526537	529509	.	-	.	Name=nfrA_locusTag_ECDH10B_0526
NC_010473.1	RefSeq	gene	529496	531733	.	-	.	Name=nfrB_locusTag_ECDH10B_0527
NC_010473.1	RefSeq	gene	531883	533325	.	-	.	Name=cusS_locusTag_ECDH10B_0528
NC_010473.1	RefSeq	gene	533315	533998	.	-	.	Name=cusR_locusTag_ECDH10B_0529
NC_010473.1	RefSeq	gene	534155	535528	.	+	.	Name=cusC_locusTag_ECDH10B_0530
NC_010473.1	RefSeq	gene	535686	536018	.	+	.	Name=cusF_locusTag_ECDH10B_0531
NC_010473.1	RefSeq	gene	536034	537257	.	+	.	Name=cusB_locusTag_ECDH10B_0532
NC_010473.1	RefSeq	gene	537269	540412	.	+	.	Name=cusA_locusTag_ECDH10B_0533
NC_010473.1	RefSeq	gene	540514	541890	.	+	.	Name=pheP_locusTag_ECDH10B_0534
NC_010473.1	RefSeq	gene	541971	543218	.	-	.	Name=ybdG_locusTag_ECDH10B_0535
NC_010473.1	RefSeq	gene	543326	543979	.	-	.	Name=nfnB_locusTag_ECDH10B_0536
NC_010473.1	RefSeq	gene	544073	544441	.	-	.	Name=ybdF_locusTag_ECDH10B_0537
NC_010473.1	RefSeq	gene	544506	544754	.	-	.	Name=ybdJ_locusTag_ECDH10B_0538
NC_010473.1	RefSeq	gene	544820	545938	.	-	.	Name=ybdK_locusTag_ECDH10B_0539
NC_010473.1	RefSeq	gene	546391	546543	.	+	.	Name=hokE_locusTag_ECDH10B_0540
NC_010473.1	RefSeq	gene	546620	547732	.	+	.	Name=insL-2_locusTag_ECDH10B_0541
NC_010473.1	RefSeq	gene	548014	548643	.	-	.	Name=entD_locusTag_ECDH10B_0542
NC_010473.1	RefSeq	gene	548809	551049	.	-	.	Name=fepA_locusTag_ECDH10B_0543
NC_010473.1	RefSeq	gene	551370	552494	.	+	.	Name=fes_locusTag_ECDH10B_0544
NC_010473.1	RefSeq	gene	552497	552715	.	+	.	Name=ybdZ_locusTag_ECDH10B_0545
NC_010473.1	RefSeq	gene	552712	556593	.	+	.	Name=entF_locusTag_ECDH10B_0546
NC_010473.1	RefSeq	gene	556809	557942	.	+	.	Name=fepE_locusTag_ECDH10B_0547
NC_010473.1	RefSeq	gene	557939	558754	.	-	.	Name=fepC_locusTag_ECDH10B_0548
NC_010473.1	RefSeq	gene	558751	559743	.	-	.	Name=fepG_locusTag_ECDH10B_0549
NC_010473.1	RefSeq	gene	559740	560744	.	-	.	Name=fepD_locusTag_ECDH10B_0550
NC_010473.1	RefSeq	gene	560855	562105	.	+	.	Name=entS_locusTag_ECDH10B_0551
NC_010473.1	RefSeq	gene	562109	563065	.	-	.	Name=fepB_locusTag_ECDH10B_0552
NC_010473.1	RefSeq	gene	563440	564615	.	+	.	Name=entC_locusTag_ECDH10B_0553
NC_010473.1	RefSeq	gene	564625	566235	.	+	.	Name=entE_locusTag_ECDH10B_0554
NC_010473.1	RefSeq	gene	566249	567106	.	+	.	Name=entB_locusTag_ECDH10B_0555
NC_010473.1	RefSeq	gene	567106	567852	.	+	.	Name=entA_locusTag_ECDH10B_0556
NC_010473.1	RefSeq	gene	567855	568268	.	+	.	Name=ybdB_locusTag_ECDH10B_0557
NC_010473.1	RefSeq	gene	568449	570554	.	+	.	Name=cstA_locusTag_ECDH10B_0558
NC_010473.1	RefSeq	gene	570737	570934	.	+	.	Name=ybdD_locusTag_ECDH10B_0559
NC_010473.1	RefSeq	gene	570944	572032	.	-	.	Name=ybdH_locusTag_ECDH10B_0560
NC_010473.1	RefSeq	gene	572141	573301	.	+	.	Name=ybdL_locusTag_ECDH10B_0561
NC_010473.1	RefSeq	gene	573302	573931	.	-	.	Name=ybdM_locusTag_ECDH10B_0562
NC_010473.1	RefSeq	gene	573904	575124	.	-	.	Name=ybdN_locusTag_ECDH10B_0563
NC_010473.1	RefSeq	gene	575271	576173	.	-	.	Name=ybdO_locusTag_ECDH10B_0564
NC_010473.1	RefSeq	gene	576382	577128	.	-	.	Name=dsbG_locusTag_ECDH10B_0565
NC_010473.1	RefSeq	gene	577500	578063	.	+	.	Name=ahpC_locusTag_ECDH10B_0566
NC_010473.1	RefSeq	gene	578308	579873	.	+	.	Name=ahpF_locusTag_ECDH10B_0567
NC_010473.1	RefSeq	gene	579994	580422	.	-	.	Name=uspG_locusTag_ECDH10B_0568
NC_010473.1	RefSeq	gene	580643	581881	.	+	.	Name=ybdR_locusTag_ECDH10B_0569
NC_010473.1	RefSeq	gene	582112	582522	.	-	.	Name=rnk_locusTag_ECDH10B_0570
NC_010473.1	RefSeq	gene	582752	583558	.	-	.	Name=rna_locusTag_ECDH10B_0571
NC_010473.1	RefSeq	gene	583672	585135	.	-	.	Name=citT_locusTag_ECDH10B_0572
NC_010473.1	RefSeq	gene	585186	586064	.	-	.	Name=citG_locusTag_ECDH10B_0573
NC_010473.1	RefSeq	gene	586039	586590	.	-	.	Name=citX_locusTag_ECDH10B_0574
NC_010473.1	RefSeq	gene	586594	588126	.	-	.	Name=citF_locusTag_ECDH10B_0575
NC_010473.1	RefSeq	gene	588137	589045	.	-	.	Name=citE_locusTag_ECDH10B_0576
NC_010473.1	RefSeq	gene	589042	589338	.	-	.	Name=citD_locusTag_ECDH10B_0577
NC_010473.1	RefSeq	gene	589353	590411	.	-	.	Name=citC_locusTag_ECDH10B_0578
NC_010473.1	RefSeq	gene	590790	592448	.	+	.	Name=citA_locusTag_ECDH10B_0579
NC_010473.1	RefSeq	gene	592417	593097	.	+	.	Name=dpiA_locusTag_ECDH10B_0580
NC_010473.1	RefSeq	gene	593138	594523	.	-	.	Name=dcuC_locusTag_ECDH10B_0581
NC_010473.1	RefSeq	gene	595112	595672	.	+	.	Name=pagP_locusTag_ECDH10B_0582
NC_010473.1	RefSeq	gene	595847	596056	.	+	.	Name=cspE_locusTag_ECDH10B_0583
NC_010473.1	RefSeq	gene	596110	596493	.	-	.	Name=crcB_locusTag_ECDH10B_0584
NC_010473.1	RefSeq	gene	596586	597373	.	+	.	Name=ybeM_locusTag_ECDH10B_0586
NC_010473.1	RefSeq	gene	597502	597705	.	+	.	Name=tatE_locusTag_ECDH10B_0588
NC_010473.1	RefSeq	gene	597806	598771	.	-	.	Name=lipA_locusTag_ECDH10B_0589
NC_010473.1	RefSeq	gene	598980	599933	.	-	.	Name=ybeF_locusTag_ECDH10B_0590
NC_010473.1	RefSeq	gene	600192	600833	.	-	.	Name=lipB_locusTag_ECDH10B_0591
NC_010473.1	RefSeq	gene	600934	601197	.	-	.	Name=ybeD_locusTag_ECDH10B_0592
NC_010473.1	RefSeq	gene	601307	602518	.	-	.	Name=dacA_locusTag_ECDH10B_0593
NC_010473.1	RefSeq	gene	602657	603745	.	-	.	Name=rlpA_locusTag_ECDH10B_0594
NC_010473.1	RefSeq	gene	603756	604868	.	-	.	Name=mrdB_locusTag_ECDH10B_0595
NC_010473.1	RefSeq	gene	604871	606772	.	-	.	Name=mrdA_locusTag_ECDH10B_0596
NC_010473.1	RefSeq	gene	606803	607270	.	-	.	Name=ybeA_locusTag_ECDH10B_0597
NC_010473.1	RefSeq	gene	607274	607591	.	-	.	Name=ybeB_locusTag_ECDH10B_0598
NC_010473.1	RefSeq	gene	607851	608462	.	-	.	Name=cobC_locusTag_ECDH10B_0599
NC_010473.1	RefSeq	gene	608486	609127	.	-	.	Name=nadD_locusTag_ECDH10B_0600
NC_010473.1	RefSeq	gene	609129	610160	.	-	.	Name=holA_locusTag_ECDH10B_0601
NC_010473.1	RefSeq	gene	610160	610741	.	-	.	Name=rlpB_locusTag_ECDH10B_0602
NC_010473.1	RefSeq	gene	610756	613338	.	-	.	Name=leuS_locusTag_ECDH10B_0603
NC_010473.1	RefSeq	gene	613573	614055	.	+	.	Name=ybeL_locusTag_ECDH10B_0604
NC_010473.1	RefSeq	gene	614125	615102	.	-	.	Name=ybeQ_locusTag_ECDH10B_0605
NC_010473.1	RefSeq	gene	615266	615973	.	+	.	Name=ybeR_locusTag_ECDH10B_0606
NC_010473.1	RefSeq	gene	615970	617397	.	+	.	Name=djlB_locusTag_ECDH10B_0607
NC_010473.1	RefSeq	gene	617407	617961	.	-	.	Name=ybeT_locusTag_ECDH10B_0608
NC_010473.1	RefSeq	gene	618063	618770	.	+	.	Name=ybeU_locusTag_ECDH10B_0609
NC_010473.1	RefSeq	gene	618767	620218	.	+	.	Name=djlC_locusTag_ECDH10B_0610
NC_010473.1	RefSeq	gene	620278	621948	.	-	.	Name=hscC_locusTag_ECDH10B_0611
NC_010473.1	RefSeq	gene	622032	622967	.	-	.	Name=rihA_locusTag_ECDH10B_0612
NC_010473.1	RefSeq	gene	623085	623810	.	-	.	Name=gltL_locusTag_ECDH10B_0613
NC_010473.1	RefSeq	gene	623810	624484	.	-	.	Name=gltK_locusTag_ECDH10B_0614
NC_010473.1	RefSeq	gene	624484	625224	.	-	.	Name=gltJ_locusTag_ECDH10B_0615
NC_010473.1	RefSeq	gene	625394	626302	.	-	.	Name=gltI_locusTag_ECDH10B_0616
NC_010473.1	RefSeq	gene	626552	627568	.	-	.	Name=insH-3_locusTag_ECDH10B_0617
NC_010473.1	RefSeq	gene	627601	628640	.	-	.	Name=nmpC_locusTag_ECDH10B_0618
NC_010473.1	RefSeq	gene	629213	629428	.	+	.	Name=essD_locusTag_ECDH10B_0619
NC_010473.1	RefSeq	gene	629428	629925	.	+	.	Name=ybcS_locusTag_ECDH10B_0620
NC_010473.1	RefSeq	gene	629922	630383	.	+	.	Name=rzpD_locusTag_ECDH10B_0621
NC_010473.1	RefSeq	gene	630142	630324	.	+	.	Name=rzoD_locusTag_ECDH10B_0622
NC_010473.1	RefSeq	gene	630415	630708	.	-	.	Name=borD_locusTag_ECDH10B_0623
NC_010473.1	RefSeq	gene	630999	631409	.	-	.	Name=ybcV_locusTag_ECDH10B_0624
NC_010473.1	RefSeq	gene	631695	631901	.	+	.	Name=ybcW_locusTag_ECDH10B_0625
NC_010473.1	RefSeq	gene	632649	633194	.	+	.	Name=nohB_locusTag_ECDH10B_0626
NC_010473.1	RefSeq	gene	633475	633912	.	+	.	Name=tfaD_locusTag_ECDH10B_0627
NC_010473.1	RefSeq	gene	633967	634621	.	-	.	Name=ybcY_locusTag_ECDH10B_0628
NC_010473.1	RefSeq	gene	634690	634875	.	+	.	Name=tfaX_locusTag_ECDH10B_0629
NC_010473.1	RefSeq	gene	635496	636245	.	+	.	Name=appY_locusTag_ECDH10B_0630
NC_010473.1	RefSeq	gene	636495	637448	.	-	.	Name=ompT_locusTag_ECDH10B_0631
NC_010473.1	RefSeq	gene	637962	638723	.	-	.	Name=envY_locusTag_ECDH10B_0632
NC_010473.1	RefSeq	gene	638906	639796	.	-	.	Name=ybcH_locusTag_ECDH10B_0633
NC_010473.1	RefSeq	gene	639797	642769	.	-	.	Name=nfrA_locusTag_ECDH10B_0634
NC_010473.1	RefSeq	gene	642756	644993	.	-	.	Name=nfrB_locusTag_ECDH10B_0635
NC_010473.1	RefSeq	gene	645143	646585	.	-	.	Name=cusS_locusTag_ECDH10B_0636
NC_010473.1	RefSeq	gene	646575	647258	.	-	.	Name=cusR_locusTag_ECDH10B_0637
NC_010473.1	RefSeq	gene	647415	648788	.	+	.	Name=cusC_locusTag_ECDH10B_0638
NC_010473.1	RefSeq	gene	648946	649278	.	+	.	Name=cusF_locusTag_ECDH10B_0639
NC_010473.1	RefSeq	gene	649294	650517	.	+	.	Name=cusB_locusTag_ECDH10B_0640
NC_010473.1	RefSeq	gene	650529	653672	.	+	.	Name=cusA_locusTag_ECDH10B_0641
NC_010473.1	RefSeq	gene	653774	655150	.	+	.	Name=pheP_locusTag_ECDH10B_0642
NC_010473.1	RefSeq	gene	655231	656478	.	-	.	Name=ybdG_locusTag_ECDH10B_0643
NC_010473.1	RefSeq	gene	656586	657239	.	-	.	Name=nfnB_locusTag_ECDH10B_0644
NC_010473.1	RefSeq	gene	657333	657701	.	-	.	Name=ybdF_locusTag_ECDH10B_0645
NC_010473.1	RefSeq	gene	657766	658014	.	-	.	Name=ybdJ_locusTag_ECDH10B_0646
NC_010473.1	RefSeq	gene	658080	659198	.	-	.	Name=ybdK_locusTag_ECDH10B_0647
NC_010473.1	RefSeq	gene	659651	659803	.	+	.	Name=hokE_locusTag_ECDH10B_0648
NC_010473.1	RefSeq	gene	659880	660992	.	+	.	Name=insL-2_locusTag_ECDH10B_0649
NC_010473.1	RefSeq	gene	661274	661903	.	-	.	Name=entD_locusTag_ECDH10B_0650
NC_010473.1	RefSeq	gene	662069	664309	.	-	.	Name=fepA_locusTag_ECDH10B_0651
NC_010473.1	RefSeq	gene	664630	665754	.	+	.	Name=fes_locusTag_ECDH10B_0652
NC_010473.1	RefSeq	gene	665757	665975	.	+	.	Name=ybdZ_locusTag_ECDH10B_0653
NC_010473.1	RefSeq	gene	665972	669853	.	+	.	Name=entF_locusTag_ECDH10B_0654
NC_010473.1	RefSeq	gene	670069	671202	.	+	.	Name=fepE_locusTag_ECDH10B_0655
NC_010473.1	RefSeq	gene	671199	672014	.	-	.	Name=fepC_locusTag_ECDH10B_0656
NC_010473.1	RefSeq	gene	672011	673003	.	-	.	Name=fepG_locusTag_ECDH10B_0657
NC_010473.1	RefSeq	gene	673000	674004	.	-	.	Name=fepD_locusTag_ECDH10B_0658
NC_010473.1	RefSeq	gene	674115	675365	.	+	.	Name=entS_locusTag_ECDH10B_0659
NC_010473.1	RefSeq	gene	675369	676325	.	-	.	Name=fepB_locusTag_ECDH10B_0660
NC_010473.1	RefSeq	gene	676700	677875	.	+	.	Name=entC_locusTag_ECDH10B_0661
NC_010473.1	RefSeq	gene	677885	679495	.	+	.	Name=entE_locusTag_ECDH10B_0662
NC_010473.1	RefSeq	gene	679509	680366	.	+	.	Name=entB_locusTag_ECDH10B_0663
NC_010473.1	RefSeq	gene	680366	681112	.	+	.	Name=entA_locusTag_ECDH10B_0664
NC_010473.1	RefSeq	gene	681115	681528	.	+	.	Name=ybdB_locusTag_ECDH10B_0665
NC_010473.1	RefSeq	gene	681709	683814	.	+	.	Name=cstA_locusTag_ECDH10B_0666
NC_010473.1	RefSeq	gene	683997	684194	.	+	.	Name=ybdD_locusTag_ECDH10B_0667
NC_010473.1	RefSeq	gene	684204	685292	.	-	.	Name=ybdH_locusTag_ECDH10B_0668
NC_010473.1	RefSeq	gene	685401	686561	.	+	.	Name=ybdL_locusTag_ECDH10B_0669
NC_010473.1	RefSeq	gene	686562	687191	.	-	.	Name=ybdM_locusTag_ECDH10B_0670
NC_010473.1	RefSeq	gene	687164	688384	.	-	.	Name=ybdN_locusTag_ECDH10B_0671
NC_010473.1	RefSeq	gene	688531	689433	.	-	.	Name=ybdO_locusTag_ECDH10B_0672
NC_010473.1	RefSeq	gene	689642	690388	.	-	.	Name=dsbG_locusTag_ECDH10B_0673
NC_010473.1	RefSeq	gene	690760	691323	.	+	.	Name=ahpC_locusTag_ECDH10B_0674
NC_010473.1	RefSeq	gene	691568	693133	.	+	.	Name=ahpF_locusTag_ECDH10B_0675
NC_010473.1	RefSeq	gene	693254	693682	.	-	.	Name=uspG_locusTag_ECDH10B_0676
NC_010473.1	RefSeq	gene	693903	695141	.	+	.	Name=ybdR_locusTag_ECDH10B_0677
NC_010473.1	RefSeq	gene	695372	695782	.	-	.	Name=rnk_locusTag_ECDH10B_0678
NC_010473.1	RefSeq	gene	696012	696818	.	-	.	Name=rna_locusTag_ECDH10B_0679
NC_010473.1	RefSeq	gene	696932	698395	.	-	.	Name=citT_locusTag_ECDH10B_0680
NC_010473.1	RefSeq	gene	698446	699324	.	-	.	Name=citG_locusTag_ECDH10B_0681
NC_010473.1	RefSeq	gene	699299	699850	.	-	.	Name=citX_locusTag_ECDH10B_0682
NC_010473.1	RefSeq	gene	699854	701386	.	-	.	Name=citF_locusTag_ECDH10B_0683
NC_010473.1	RefSeq	gene	701397	702305	.	-	.	Name=citE_locusTag_ECDH10B_0684
NC_010473.1	RefSeq	gene	702302	702598	.	-	.	Name=citD_locusTag_ECDH10B_0685
NC_010473.1	RefSeq	gene	702613	703671	.	-	.	Name=citC_locusTag_ECDH10B_0686
NC_010473.1	RefSeq	gene	704050	705708	.	+	.	Name=citA_locusTag_ECDH10B_0687
NC_010473.1	RefSeq	gene	705677	706357	.	+	.	Name=dpiA_locusTag_ECDH10B_0688
NC_010473.1	RefSeq	gene	706398	707783	.	-	.	Name=dcuC_locusTag_ECDH10B_0689
NC_010473.1	RefSeq	gene	708372	708932	.	+	.	Name=pagP_locusTag_ECDH10B_0690
NC_010473.1	RefSeq	gene	709107	709316	.	+	.	Name=cspE_locusTag_ECDH10B_0691
NC_010473.1	RefSeq	gene	709370	709753	.	-	.	Name=crcB_locusTag_ECDH10B_0692
NC_010473.1	RefSeq	gene	709846	710633	.	+	.	Name=ybeM_locusTag_ECDH10B_0694
NC_010473.1	RefSeq	gene	710762	710965	.	+	.	Name=tatE_locusTag_ECDH10B_0696
NC_010473.1	RefSeq	gene	711066	712031	.	-	.	Name=lipA_locusTag_ECDH10B_0697
NC_010473.1	RefSeq	gene	712240	713193	.	-	.	Name=ybeF_locusTag_ECDH10B_0698
NC_010473.1	RefSeq	gene	713452	714093	.	-	.	Name=lipB_locusTag_ECDH10B_0699
NC_010473.1	RefSeq	gene	714194	714457	.	-	.	Name=ybeD_locusTag_ECDH10B_0700
NC_010473.1	RefSeq	gene	714567	715778	.	-	.	Name=dacA_locusTag_ECDH10B_0701
NC_010473.1	RefSeq	gene	715917	717005	.	-	.	Name=rlpA_locusTag_ECDH10B_0702
NC_010473.1	RefSeq	gene	717016	718128	.	-	.	Name=mrdB_locusTag_ECDH10B_0703
NC_010473.1	RefSeq	gene	718131	720032	.	-	.	Name=mrdA_locusTag_ECDH10B_0704
NC_010473.1	RefSeq	gene	720063	720530	.	-	.	Name=ybeA_locusTag_ECDH10B_0705
NC_010473.1	RefSeq	gene	720534	720851	.	-	.	Name=ybeB_locusTag_ECDH10B_0706
NC_010473.1	RefSeq	gene	721111	721722	.	-	.	Name=cobC_locusTag_ECDH10B_0707
NC_010473.1	RefSeq	gene	721746	722387	.	-	.	Name=nadD_locusTag_ECDH10B_0708
NC_010473.1	RefSeq	gene	722389	723420	.	-	.	Name=holA_locusTag_ECDH10B_0709
NC_010473.1	RefSeq	gene	723420	724001	.	-	.	Name=rlpB_locusTag_ECDH10B_0710
NC_010473.1	RefSeq	gene	724016	726598	.	-	.	Name=leuS_locusTag_ECDH10B_0711
NC_010473.1	RefSeq	gene	726833	727315	.	+	.	Name=ybeL_locusTag_ECDH10B_0712
NC_010473.1	RefSeq	gene	727385	728362	.	-	.	Name=ybeQ_locusTag_ECDH10B_0713
NC_010473.1	RefSeq	gene	728526	729233	.	+	.	Name=ybeR_locusTag_ECDH10B_0714
NC_010473.1	RefSeq	gene	729230	730657	.	+	.	Name=djlB_locusTag_ECDH10B_0715
NC_010473.1	RefSeq	gene	730667	731221	.	-	.	Name=ybeT_locusTag_ECDH10B_0716
NC_010473.1	RefSeq	gene	731323	732030	.	+	.	Name=ybeU_locusTag_ECDH10B_0717
NC_010473.1	RefSeq	gene	732027	733478	.	+	.	Name=djlC_locusTag_ECDH10B_0718
NC_010473.1	RefSeq	gene	733538	735208	.	-	.	Name=hscC_locusTag_ECDH10B_0719
NC_010473.1	RefSeq	gene	735292	736227	.	-	.	Name=rihA_locusTag_ECDH10B_0720
NC_010473.1	RefSeq	gene	736345	737070	.	-	.	Name=gltL_locusTag_ECDH10B_0721
NC_010473.1	RefSeq	gene	737070	737744	.	-	.	Name=gltK_locusTag_ECDH10B_0722
NC_010473.1	RefSeq	gene	737744	738484	.	-	.	Name=gltJ_locusTag_ECDH10B_0723
NC_010473.1	RefSeq	gene	738654	739562	.	-	.	Name=gltI_locusTag_ECDH10B_0724
NC_010473.1	RefSeq	gene	739812	740828	.	-	.	Name=ECDH10B_0725_locusTag_ECDH10B_0725
NC_010473.1	RefSeq	gene	741158	742696	.	-	.	Name=lnt_locusTag_ECDH10B_0726
NC_010473.1	RefSeq	gene	742721	743599	.	-	.	Name=corC_locusTag_ECDH10B_0727
NC_010473.1	RefSeq	gene	743689	744156	.	-	.	Name=ybeY_locusTag_ECDH10B_0728
NC_010473.1	RefSeq	gene	744153	745193	.	-	.	Name=ybeZ_locusTag_ECDH10B_0729
NC_010473.1	RefSeq	gene	745346	746770	.	-	.	Name=miaB_locusTag_ECDH10B_0730
NC_010473.1	RefSeq	gene	746916	748091	.	+	.	Name=ubiF_locusTag_ECDH10B_0731
NC_010473.1	RefSeq	gene	748245	748319	.	-	.	Name=glnX_locusTag_ECDH10B_0732
NC_010473.1	RefSeq	gene	748357	748431	.	-	.	Name=glnV_locusTag_ECDH10B_0733
NC_010473.1	RefSeq	gene	748479	748555	.	-	.	Name=metU_locusTag_ECDH10B_0734
NC_010473.1	RefSeq	gene	748571	748645	.	-	.	Name=glnW_locusTag_ECDH10B_0735
NC_010473.1	RefSeq	gene	748680	748754	.	-	.	Name=glnU_locusTag_ECDH10B_0736
NC_010473.1	RefSeq	gene	748778	748862	.	-	.	Name=leuW_locusTag_ECDH10B_0737
NC_010473.1	RefSeq	gene	748872	748948	.	-	.	Name=metT_locusTag_ECDH10B_0738
NC_010473.1	RefSeq	gene	749328	750992	.	-	.	Name=asnB_locusTag_ECDH10B_0739
NC_010473.1	RefSeq	gene	751389	752141	.	-	.	Name=nagD_locusTag_ECDH10B_0740
NC_010473.1	RefSeq	gene	752189	753409	.	-	.	Name=nagC_locusTag_ECDH10B_0741
NC_010473.1	RefSeq	gene	753418	754566	.	-	.	Name=nagA_locusTag_ECDH10B_0742
NC_010473.1	RefSeq	gene	754626	755426	.	-	.	Name=nagB_locusTag_ECDH10B_0743
NC_010473.1	RefSeq	gene	755759	757705	.	+	.	Name=nagE_locusTag_ECDH10B_0744
NC_010473.1	RefSeq	gene	757908	759572	.	+	.	Name=glnS_locusTag_ECDH10B_0745
NC_010473.1	RefSeq	gene	760149	761555	.	+	.	Name=ybfM_locusTag_ECDH10B_0746
NC_010473.1	RefSeq	gene	761605	761931	.	+	.	Name=ybfN_locusTag_ECDH10B_0747
NC_010473.1	RefSeq	gene	762015	762461	.	-	.	Name=fur_locusTag_ECDH10B_0748
NC_010473.1	RefSeq	gene	762750	763280	.	-	.	Name=fldA_locusTag_ECDH10B_0749
NC_010473.1	RefSeq	gene	763420	763713	.	-	.	Name=ybfE_locusTag_ECDH10B_0750
NC_010473.1	RefSeq	gene	763853	764617	.	-	.	Name=ybfF_locusTag_ECDH10B_0751
NC_010473.1	RefSeq	gene	764802	765347	.	+	.	Name=seqA_locusTag_ECDH10B_0752
NC_010473.1	RefSeq	gene	765373	767013	.	+	.	Name=pgm_locusTag_ECDH10B_0753
NC_010473.1	RefSeq	gene	767227	767721	.	+	.	Name=ybfP_locusTag_ECDH10B_0754
NC_010473.1	RefSeq	gene	767762	768412	.	-	.	Name=ybfG_locusTag_ECDH10B_0756
NC_010473.1	RefSeq	gene	768761	770080	.	-	.	Name=potE_locusTag_ECDH10B_0758
NC_010473.1	RefSeq	gene	770077	772275	.	-	.	Name=speF_locusTag_ECDH10B_0759
NC_010473.1	RefSeq	gene	772871	773548	.	-	.	Name=kdpE_locusTag_ECDH10B_0760
NC_010473.1	RefSeq	gene	773545	776229	.	-	.	Name=kdpD_locusTag_ECDH10B_0761
NC_010473.1	RefSeq	gene	776222	776794	.	-	.	Name=kdpC_locusTag_ECDH10B_0762
NC_010473.1	RefSeq	gene	776803	778851	.	-	.	Name=kdpB_locusTag_ECDH10B_0763
NC_010473.1	RefSeq	gene	778874	780547	.	-	.	Name=kdpA_locusTag_ECDH10B_0764
NC_010473.1	RefSeq	gene	780547	780636	.	-	.	Name=kdpF_locusTag_ECDH10B_0765
NC_010473.1	RefSeq	gene	780949	781155	.	+	.	Name=ybfA_locusTag_ECDH10B_0766
NC_010473.1	RefSeq	gene	781398	785591	.	+	.	Name=rhsC_locusTag_ECDH10B_0767
NC_010473.1	RefSeq	gene	785591	785917	.	+	.	Name=ybfB_locusTag_ECDH10B_0768
NC_010473.1	RefSeq	gene	786035	787468	.	+	.	Name=ybfO_locusTag_ECDH10B_0769
NC_010473.1	RefSeq	gene	787465	788034	.	+	.	Name=ybfC_locusTag_ECDH10B_0770
NC_010473.1	RefSeq	gene	788260	788514	.	+	.	Name=ybfQ_locusTag_ECDH10B_0771
NC_010473.1	RefSeq	gene	788640	789776	.	+	.	Name=ybfL_locusTag_ECDH10B_0772
NC_010473.1	RefSeq	gene	789907	790668	.	+	.	Name=ybfD_locusTag_ECDH10B_0773
NC_010473.1	RefSeq	gene	790816	791325	.	+	.	Name=ybgA_locusTag_ECDH10B_0774
NC_010473.1	RefSeq	gene	791322	792740	.	+	.	Name=phr_locusTag_ECDH10B_0775
NC_010473.1	RefSeq	gene	792890	794371	.	-	.	Name=ybgH_locusTag_ECDH10B_0776
NC_010473.1	RefSeq	gene	794642	795385	.	+	.	Name=ybgI_locusTag_ECDH10B_0777
NC_010473.1	RefSeq	gene	795408	796064	.	+	.	Name=ybgJ_locusTag_ECDH10B_0778
NC_010473.1	RefSeq	gene	796058	796990	.	+	.	Name=ybgK_locusTag_ECDH10B_0779
NC_010473.1	RefSeq	gene	796980	797714	.	+	.	Name=ybgL_locusTag_ECDH10B_0780
NC_010473.1	RefSeq	gene	797750	798541	.	+	.	Name=nei_locusTag_ECDH10B_0781
NC_010473.1	RefSeq	gene	798538	799584	.	-	.	Name=abrB_locusTag_ECDH10B_0782
NC_010473.1	RefSeq	gene	799736	800797	.	-	.	Name=ybgO_locusTag_ECDH10B_0783
NC_010473.1	RefSeq	gene	800794	801522	.	-	.	Name=ybgP_locusTag_ECDH10B_0784
NC_010473.1	RefSeq	gene	801537	803984	.	-	.	Name=ybgQ_locusTag_ECDH10B_0785
NC_010473.1	RefSeq	gene	804044	804610	.	-	.	Name=ybgD_locusTag_ECDH10B_0786
NC_010473.1	RefSeq	gene	805000	806283	.	-	.	Name=gltA_locusTag_ECDH10B_0787
NC_010473.1	RefSeq	gene	806992	807381	.	+	.	Name=sdhC_locusTag_ECDH10B_0788
NC_010473.1	RefSeq	gene	807375	807722	.	+	.	Name=sdhD_locusTag_ECDH10B_0789
NC_010473.1	RefSeq	gene	807722	809488	.	+	.	Name=sdhA_locusTag_ECDH10B_0790
NC_010473.1	RefSeq	gene	809504	810220	.	+	.	Name=sdhB_locusTag_ECDH10B_0791
NC_010473.1	RefSeq	gene	810521	813322	.	+	.	Name=sucA_locusTag_ECDH10B_0792
NC_010473.1	RefSeq	gene	813337	814554	.	+	.	Name=sucB_locusTag_ECDH10B_0793
NC_010473.1	RefSeq	gene	814829	815995	.	+	.	Name=sucC_locusTag_ECDH10B_0794
NC_010473.1	RefSeq	gene	815995	816864	.	+	.	Name=sucD_locusTag_ECDH10B_0795
NC_010473.1	RefSeq	gene	816968	817690	.	-	.	Name=mngR_locusTag_ECDH10B_0796
NC_010473.1	RefSeq	gene	817799	819775	.	+	.	Name=mngA_locusTag_ECDH10B_0797
NC_010473.1	RefSeq	gene	819793	822426	.	+	.	Name=mngB_locusTag_ECDH10B_0798
NC_010473.1	RefSeq	gene	823273	824841	.	+	.	Name=cydA_locusTag_ECDH10B_0799
NC_010473.1	RefSeq	gene	824857	825996	.	+	.	Name=cydB_locusTag_ECDH10B_0800
NC_010473.1	RefSeq	gene	826011	826124	.	+	.	Name=ybgT_locusTag_ECDH10B_0801
NC_010473.1	RefSeq	gene	826124	826417	.	+	.	Name=ybgE_locusTag_ECDH10B_0802
NC_010473.1	RefSeq	gene	826567	826971	.	+	.	Name=ybgC_locusTag_ECDH10B_0803
NC_010473.1	RefSeq	gene	826968	827660	.	+	.	Name=tolQ_locusTag_ECDH10B_0804
NC_010473.1	RefSeq	gene	827664	828092	.	+	.	Name=tolR_locusTag_ECDH10B_0805
NC_010473.1	RefSeq	gene	828157	829422	.	+	.	Name=tolA_locusTag_ECDH10B_0806
NC_010473.1	RefSeq	gene	829555	830847	.	+	.	Name=tolB_locusTag_ECDH10B_0807
NC_010473.1	RefSeq	gene	830882	831403	.	+	.	Name=pal_locusTag_ECDH10B_0808
NC_010473.1	RefSeq	gene	831413	832204	.	+	.	Name=ybgF_locusTag_ECDH10B_0809
NC_010473.1	RefSeq	gene	832369	832444	.	+	.	Name=lysT_locusTag_ECDH10B_0810
NC_010473.1	RefSeq	gene	832580	832655	.	+	.	Name=valT_locusTag_ECDH10B_0811
NC_010473.1	RefSeq	gene	832658	832733	.	+	.	Name=lysW_locusTag_ECDH10B_0812
NC_010473.1	RefSeq	gene	832883	832958	.	+	.	Name=valZ_locusTag_ECDH10B_0813
NC_010473.1	RefSeq	gene	832962	833037	.	+	.	Name=lysY_locusTag_ECDH10B_0814
NC_010473.1	RefSeq	gene	833184	833259	.	+	.	Name=lysZ_locusTag_ECDH10B_0815
NC_010473.1	RefSeq	gene	833392	833467	.	+	.	Name=lysQ_locusTag_ECDH10B_0816
NC_010473.1	RefSeq	gene	833900	834943	.	+	.	Name=nadA_locusTag_ECDH10B_0817
NC_010473.1	RefSeq	gene	834981	835700	.	+	.	Name=pnuC_locusTag_ECDH10B_0818
NC_010473.1	RefSeq	gene	835697	836638	.	-	.	Name=zitB_locusTag_ECDH10B_0819
NC_010473.1	RefSeq	gene	836752	837132	.	-	.	Name=ybgS_locusTag_ECDH10B_0820
NC_010473.1	RefSeq	gene	837448	838500	.	+	.	Name=aroG_locusTag_ECDH10B_0821
NC_010473.1	RefSeq	gene	838658	839410	.	-	.	Name=gpmA_locusTag_ECDH10B_0822
NC_010473.1	RefSeq	gene	839612	840652	.	-	.	Name=galM_locusTag_ECDH10B_0823
NC_010473.1	RefSeq	gene	840646	843130	.	-	.	Name=galK_locusTag_ECDH10B_0825
NC_010473.1	RefSeq	gene	843134	844180	.	-	.	Name=galT_locusTag_ECDH10B_0826
NC_010473.1	RefSeq	gene	844190	845206	.	-	.	Name=galE_locusTag_ECDH10B_0827
NC_010473.1	RefSeq	gene	845467	846939	.	-	.	Name=modF_locusTag_ECDH10B_0828
NC_010473.1	RefSeq	gene	847007	847795	.	-	.	Name=modE_locusTag_ECDH10B_0829
NC_010473.1	RefSeq	gene	847924	848073	.	+	.	Name=ybhT_locusTag_ECDH10B_0830
NC_010473.1	RefSeq	gene	848240	849013	.	+	.	Name=modA_locusTag_ECDH10B_0831
NC_010473.1	RefSeq	gene	849013	849702	.	+	.	Name=modB_locusTag_ECDH10B_0832
NC_010473.1	RefSeq	gene	849705	850763	.	+	.	Name=modC_locusTag_ECDH10B_0833
NC_010473.1	RefSeq	gene	850764	851582	.	-	.	Name=ybhA_locusTag_ECDH10B_0834
NC_010473.1	RefSeq	gene	851737	852732	.	+	.	Name=pgl_locusTag_ECDH10B_0835
NC_010473.1	RefSeq	gene	852773	853726	.	-	.	Name=ybhD_locusTag_ECDH10B_0836
NC_010473.1	RefSeq	gene	853910	854962	.	+	.	Name=ybhH_locusTag_ECDH10B_0837
NC_010473.1	RefSeq	gene	855038	856471	.	+	.	Name=ybhI_locusTag_ECDH10B_0838
NC_010473.1	RefSeq	gene	856654	858915	.	+	.	Name=ybhJ_locusTag_ECDH10B_0839
NC_010473.1	RefSeq	gene	859149	860432	.	-	.	Name=ybhC_locusTag_ECDH10B_0840
NC_010473.1	RefSeq	gene	860584	861060	.	-	.	Name=ybhB_locusTag_ECDH10B_0841
NC_010473.1	RefSeq	gene	861119	862408	.	-	.	Name=bioA_locusTag_ECDH10B_0842
NC_010473.1	RefSeq	gene	862495	863535	.	+	.	Name=bioB_locusTag_ECDH10B_0843
NC_010473.1	RefSeq	gene	863532	864686	.	+	.	Name=bioF_locusTag_ECDH10B_0844
NC_010473.1	RefSeq	gene	864673	865428	.	+	.	Name=bioC_locusTag_ECDH10B_0845
NC_010473.1	RefSeq	gene	865421	866098	.	+	.	Name=bioD_locusTag_ECDH10B_0846
NC_010473.1	RefSeq	gene	866677	868698	.	+	.	Name=uvrB_locusTag_ECDH10B_0847
NC_010473.1	RefSeq	gene	868890	869798	.	-	.	Name=ybhK_locusTag_ECDH10B_0848
NC_010473.1	RefSeq	gene	870195	871184	.	+	.	Name=moaA_locusTag_ECDH10B_0849
NC_010473.1	RefSeq	gene	871206	871718	.	+	.	Name=moaB_locusTag_ECDH10B_0850
NC_010473.1	RefSeq	gene	871721	872206	.	+	.	Name=moaC_locusTag_ECDH10B_0851
NC_010473.1	RefSeq	gene	872199	872444	.	+	.	Name=moaD_locusTag_ECDH10B_0852
NC_010473.1	RefSeq	gene	872446	872898	.	+	.	Name=moaE_locusTag_ECDH10B_0853
NC_010473.1	RefSeq	gene	873035	873739	.	+	.	Name=ybhL_locusTag_ECDH10B_0854
NC_010473.1	RefSeq	gene	873944	874657	.	+	.	Name=ybhM_locusTag_ECDH10B_0855
NC_010473.1	RefSeq	gene	874693	875649	.	-	.	Name=ybhN_locusTag_ECDH10B_0856
NC_010473.1	RefSeq	gene	875649	876890	.	-	.	Name=ybhO_locusTag_ECDH10B_0857
NC_010473.1	RefSeq	gene	876887	877648	.	-	.	Name=ybhP_locusTag_ECDH10B_0858
NC_010473.1	RefSeq	gene	877781	878191	.	+	.	Name=ybhQ_locusTag_ECDH10B_0859
NC_010473.1	RefSeq	gene	878153	879259	.	-	.	Name=ybhR_locusTag_ECDH10B_0860
NC_010473.1	RefSeq	gene	879270	880403	.	-	.	Name=ybhS_locusTag_ECDH10B_0861
NC_010473.1	RefSeq	gene	880396	882132	.	-	.	Name=ybhF_locusTag_ECDH10B_0862
NC_010473.1	RefSeq	gene	882125	883123	.	-	.	Name=ybhG_locusTag_ECDH10B_0863
NC_010473.1	RefSeq	gene	883123	883794	.	-	.	Name=ybiH_locusTag_ECDH10B_0864
NC_010473.1	RefSeq	gene	884023	885387	.	+	.	Name=rhlE_locusTag_ECDH10B_0865
NC_010473.1	RefSeq	gene	885619	886101	.	-	.	Name=ybiA_locusTag_ECDH10B_0866
NC_010473.1	RefSeq	gene	886221	888371	.	+	.	Name=dinG_locusTag_ECDH10B_0867
NC_010473.1	RefSeq	gene	888399	889361	.	+	.	Name=ybiB_locusTag_ECDH10B_0868
NC_010473.1	RefSeq	gene	889502	890587	.	+	.	Name=ybiC_locusTag_ECDH10B_0869
NC_010473.1	RefSeq	gene	890816	891076	.	-	.	Name=ybiJ_locusTag_ECDH10B_0870
NC_010473.1	RefSeq	gene	891341	891607	.	-	.	Name=ybiI_locusTag_ECDH10B_0871
NC_010473.1	RefSeq	gene	891681	892358	.	-	.	Name=ybiX_locusTag_ECDH10B_0872
NC_010473.1	RefSeq	gene	892400	894682	.	-	.	Name=fiu_locusTag_ECDH10B_0873
NC_010473.1	RefSeq	gene	894947	895207	.	-	.	Name=ybiM_locusTag_ECDH10B_0874
NC_010473.1	RefSeq	gene	895483	896409	.	+	.	Name=ybiN_locusTag_ECDH10B_0875
NC_010473.1	RefSeq	gene	896406	898631	.	-	.	Name=ybiO_locusTag_ECDH10B_0876
NC_010473.1	RefSeq	gene	898892	899614	.	-	.	Name=glnQ_locusTag_ECDH10B_0877
NC_010473.1	RefSeq	gene	899611	900270	.	-	.	Name=glnP_locusTag_ECDH10B_0878
NC_010473.1	RefSeq	gene	900409	901155	.	-	.	Name=glnH_locusTag_ECDH10B_0879
NC_010473.1	RefSeq	gene	901559	902062	.	-	.	Name=dps_locusTag_ECDH10B_0880
NC_010473.1	RefSeq	gene	902361	903248	.	-	.	Name=rhtA_locusTag_ECDH10B_0881
NC_010473.1	RefSeq	gene	903601	904116	.	+	.	Name=ompX_locusTag_ECDH10B_0882
NC_010473.1	RefSeq	gene	904165	905748	.	-	.	Name=ybiP_locusTag_ECDH10B_0883
NC_010473.1	RefSeq	gene	905822	906091	.	+	.	Name=yliL_locusTag_ECDH10B_0884
NC_010473.1	RefSeq	gene	906103	906191	.	-	.	Name=rybA_locusTag_ECDH10B_0885
NC_010473.1	RefSeq	gene	906334	906801	.	+	.	Name=mntR_locusTag_ECDH10B_0886
NC_010473.1	RefSeq	gene	906798	907916	.	+	.	Name=ybiR_locusTag_ECDH10B_0887
NC_010473.1	RefSeq	gene	907975	908895	.	-	.	Name=ybiS_locusTag_ECDH10B_0888
NC_010473.1	RefSeq	gene	909114	910706	.	+	.	Name=ybiT_locusTag_ECDH10B_0889
NC_010473.1	RefSeq	gene	910947	912212	.	-	.	Name=ybiU_locusTag_ECDH10B_0890
NC_010473.1	RefSeq	gene	912364	913179	.	-	.	Name=ybiV_locusTag_ECDH10B_0891
NC_010473.1	RefSeq	gene	913325	915757	.	-	.	Name=ybiW_locusTag_ECDH10B_0892
NC_010473.1	RefSeq	gene	915763	916689	.	-	.	Name=ybiY_locusTag_ECDH10B_0893
NC_010473.1	RefSeq	gene	916793	917455	.	+	.	Name=fsaA_locusTag_ECDH10B_0894
NC_010473.1	RefSeq	gene	917531	918280	.	-	.	Name=moeB_locusTag_ECDH10B_0895
NC_010473.1	RefSeq	gene	918280	919515	.	-	.	Name=moeA_locusTag_ECDH10B_0896
NC_010473.1	RefSeq	gene	919719	920684	.	+	.	Name=iaaA_locusTag_ECDH10B_0897
NC_010473.1	RefSeq	gene	920671	922542	.	+	.	Name=gsiA_locusTag_ECDH10B_0898
NC_010473.1	RefSeq	gene	922562	924100	.	+	.	Name=gsiB_locusTag_ECDH10B_0899
NC_010473.1	RefSeq	gene	924118	925038	.	+	.	Name=gsiC_locusTag_ECDH10B_0900
NC_010473.1	RefSeq	gene	925041	925952	.	+	.	Name=gsiD_locusTag_ECDH10B_0901
NC_010473.1	RefSeq	gene	926130	928478	.	+	.	Name=yliE_locusTag_ECDH10B_0902
NC_010473.1	RefSeq	gene	928486	929814	.	+	.	Name=yliF_locusTag_ECDH10B_0903
NC_010473.1	RefSeq	gene	929861	931186	.	-	.	Name=rimO_locusTag_ECDH10B_0904
NC_010473.1	RefSeq	gene	931399	931782	.	+	.	Name=bssR_locusTag_ECDH10B_0905
NC_010473.1	RefSeq	gene	931893	933008	.	+	.	Name=yliI_locusTag_ECDH10B_0906
NC_010473.1	RefSeq	gene	933005	933631	.	-	.	Name=yliJ_locusTag_ECDH10B_0907
NC_010473.1	RefSeq	gene	933878	935080	.	+	.	Name=dacC_locusTag_ECDH10B_0908
NC_010473.1	RefSeq	gene	935127	935885	.	-	.	Name=deoR_locusTag_ECDH10B_0909
NC_010473.1	RefSeq	gene	935943	936539	.	-	.	Name=ybjG_locusTag_ECDH10B_0910
NC_010473.1	RefSeq	gene	936824	938056	.	+	.	Name=cmr_locusTag_ECDH10B_0911
NC_010473.1	RefSeq	gene	938097	938381	.	-	.	Name=ybjH_locusTag_ECDH10B_0912
NC_010473.1	RefSeq	gene	938467	939282	.	-	.	Name=ybjI_locusTag_ECDH10B_0913
NC_010473.1	RefSeq	gene	939282	940490	.	-	.	Name=ybjJ_locusTag_ECDH10B_0914
NC_010473.1	RefSeq	gene	940574	941110	.	+	.	Name=ybjK_locusTag_ECDH10B_0915
NC_010473.1	RefSeq	gene	941127	941205	.	-	.	Name=rybB_locusTag_ECDH10B_0916
NC_010473.1	RefSeq	gene	941285	942970	.	-	.	Name=ybjL_locusTag_ECDH10B_0917
NC_010473.1	RefSeq	gene	943240	943617	.	+	.	Name=ybjM_locusTag_ECDH10B_0918
NC_010473.1	RefSeq	gene	943647	943904	.	-	.	Name=grxA_locusTag_ECDH10B_0919
NC_010473.1	RefSeq	gene	944064	944351	.	+	.	Name=ybjC_locusTag_ECDH10B_0920
NC_010473.1	RefSeq	gene	944335	945057	.	+	.	Name=nfsA_locusTag_ECDH10B_0921
NC_010473.1	RefSeq	gene	945118	946020	.	+	.	Name=rimK_locusTag_ECDH10B_0922
NC_010473.1	RefSeq	gene	946108	946584	.	+	.	Name=ybjN_locusTag_ECDH10B_0923
NC_010473.1	RefSeq	gene	946935	948047	.	+	.	Name=potF_locusTag_ECDH10B_0924
NC_010473.1	RefSeq	gene	948142	949275	.	+	.	Name=potG_locusTag_ECDH10B_0925
NC_010473.1	RefSeq	gene	949285	950238	.	+	.	Name=potH_locusTag_ECDH10B_0926
NC_010473.1	RefSeq	gene	950235	951080	.	+	.	Name=potI_locusTag_ECDH10B_0927
NC_010473.1	RefSeq	gene	951140	951628	.	+	.	Name=ybjO_locusTag_ECDH10B_0928
NC_010473.1	RefSeq	gene	951669	952796	.	+	.	Name=rumB_locusTag_ECDH10B_0929
NC_010473.1	RefSeq	gene	952995	953726	.	-	.	Name=artJ_locusTag_ECDH10B_0930
NC_010473.1	RefSeq	gene	954017	954685	.	-	.	Name=artM_locusTag_ECDH10B_0931
NC_010473.1	RefSeq	gene	954685	955401	.	-	.	Name=artQ_locusTag_ECDH10B_0932
NC_010473.1	RefSeq	gene	955408	956139	.	-	.	Name=artI_locusTag_ECDH10B_0933
NC_010473.1	RefSeq	gene	956157	956885	.	-	.	Name=artP_locusTag_ECDH10B_0934
NC_010473.1	RefSeq	gene	957103	957618	.	-	.	Name=ybjP_locusTag_ECDH10B_0935
NC_010473.1	RefSeq	gene	957744	958067	.	+	.	Name=ybjQ_locusTag_ECDH10B_0936
NC_010473.1	RefSeq	gene	958064	958894	.	+	.	Name=ybjR_locusTag_ECDH10B_0937
NC_010473.1	RefSeq	gene	958891	959904	.	-	.	Name=ybjS_locusTag_ECDH10B_0938
NC_010473.1	RefSeq	gene	960003	961433	.	-	.	Name=ybjT_locusTag_ECDH10B_0939
NC_010473.1	RefSeq	gene	961444	962445	.	-	.	Name=ltaE_locusTag_ECDH10B_0940
NC_010473.1	RefSeq	gene	962482	964200	.	-	.	Name=poxB_locusTag_ECDH10B_0941
NC_010473.1	RefSeq	gene	964333	965301	.	-	.	Name=hcr_locusTag_ECDH10B_0942
NC_010473.1	RefSeq	gene	965313	966965	.	-	.	Name=hcp_locusTag_ECDH10B_0943
NC_010473.1	RefSeq	gene	967109	968008	.	-	.	Name=ybjE_locusTag_ECDH10B_0944
NC_010473.1	RefSeq	gene	968503	969198	.	-	.	Name=aqpZ_locusTag_ECDH10B_0945
NC_010473.1	RefSeq	gene	969624	971282	.	+	.	Name=ybjD_locusTag_ECDH10B_0946
NC_010473.1	RefSeq	gene	971279	972271	.	-	.	Name=ybjX_locusTag_ECDH10B_0947
NC_010473.1	RefSeq	gene	972386	973501	.	+	.	Name=macA_locusTag_ECDH10B_0948
NC_010473.1	RefSeq	gene	973498	975444	.	+	.	Name=macB_locusTag_ECDH10B_0949
NC_010473.1	RefSeq	gene	975517	975741	.	-	.	Name=cspD_locusTag_ECDH10B_0950
NC_010473.1	RefSeq	gene	976064	976384	.	+	.	Name=clpS_locusTag_ECDH10B_0951
NC_010473.1	RefSeq	gene	976415	978691	.	+	.	Name=clpA_locusTag_ECDH10B_0952
NC_010473.1	RefSeq	gene	979035	979122	.	-	.	Name=serW_locusTag_ECDH10B_0953
NC_010473.1	RefSeq	gene	979376	979594	.	-	.	Name=infA_locusTag_ECDH10B_0954
NC_010473.1	RefSeq	gene	979879	980583	.	-	.	Name=aat_locusTag_ECDH10B_0955
NC_010473.1	RefSeq	gene	980625	982346	.	-	.	Name=cydC_locusTag_ECDH10B_0956
NC_010473.1	RefSeq	gene	982347	984113	.	-	.	Name=cydD_locusTag_ECDH10B_0957
NC_010473.1	RefSeq	gene	984236	985201	.	-	.	Name=trxB_locusTag_ECDH10B_0958
NC_010473.1	RefSeq	gene	985746	986240	.	+	.	Name=lrp_locusTag_ECDH10B_0959
NC_010473.1	RefSeq	gene	986375	990364	.	+	.	Name=ftsK_locusTag_ECDH10B_0960
NC_010473.1	RefSeq	gene	990523	991134	.	+	.	Name=lolA_locusTag_ECDH10B_0961
NC_010473.1	RefSeq	gene	991145	992488	.	+	.	Name=ycaJ_locusTag_ECDH10B_0962
NC_010473.1	RefSeq	gene	992579	993871	.	+	.	Name=serS_locusTag_ECDH10B_0963
NC_010473.1	RefSeq	gene	994110	996554	.	+	.	Name=dmsA_locusTag_ECDH10B_0964
NC_010473.1	RefSeq	gene	996565	997182	.	+	.	Name=dmsB_locusTag_ECDH10B_0965
NC_010473.1	RefSeq	gene	997184	998047	.	+	.	Name=dmsC_locusTag_ECDH10B_0966
NC_010473.1	RefSeq	gene	998082	998708	.	-	.	Name=ycaC_locusTag_ECDH10B_0967
NC_010473.1	RefSeq	gene	999022	1000170	.	+	.	Name=ycaD_locusTag_ECDH10B_0968
NC_010473.1	RefSeq	gene	1000380	1001810	.	+	.	Name=ycaM_locusTag_ECDH10B_0969
NC_010473.1	RefSeq	gene	1001811	1002719	.	-	.	Name=ycaN_locusTag_ECDH10B_0970
NC_010473.1	RefSeq	gene	1002819	1003409	.	+	.	Name=ycaK_locusTag_ECDH10B_0971
NC_010473.1	RefSeq	gene	1003491	1004231	.	-	.	Name=pflA_locusTag_ECDH10B_0972
NC_010473.1	RefSeq	gene	1004423	1006705	.	-	.	Name=pflB_locusTag_ECDH10B_0973
NC_010473.1	RefSeq	gene	1006760	1007617	.	-	.	Name=focA_locusTag_ECDH10B_0974
NC_010473.1	RefSeq	gene	1008023	1009783	.	-	.	Name=ycaO_locusTag_ECDH10B_0975
NC_010473.1	RefSeq	gene	1009913	1010605	.	+	.	Name=ycaP_locusTag_ECDH10B_0976
NC_010473.1	RefSeq	gene	1010804	1011892	.	+	.	Name=serC_locusTag_ECDH10B_0977
NC_010473.1	RefSeq	gene	1011963	1013246	.	+	.	Name=aroA_locusTag_ECDH10B_0978
NC_010473.1	RefSeq	gene	1013415	1014179	.	+	.	Name=ycaL_locusTag_ECDH10B_0979
NC_010473.1	RefSeq	gene	1014352	1015035	.	+	.	Name=cmk_locusTag_ECDH10B_0980
NC_010473.1	RefSeq	gene	1015146	1016819	.	+	.	Name=rpsA_locusTag_ECDH10B_0981
NC_010473.1	RefSeq	gene	1016979	1017263	.	+	.	Name=ihfB_locusTag_ECDH10B_0982
NC_010473.1	RefSeq	gene	1017471	1019735	.	+	.	Name=ycaI_locusTag_ECDH10B_0983
NC_010473.1	RefSeq	gene	1019772	1021520	.	+	.	Name=msbA_locusTag_ECDH10B_0984
NC_010473.1	RefSeq	gene	1021517	1022503	.	+	.	Name=lpxK_locusTag_ECDH10B_0985
NC_010473.1	RefSeq	gene	1022540	1023772	.	+	.	Name=ycaQ_locusTag_ECDH10B_0986
NC_010473.1	RefSeq	gene	1023824	1024006	.	+	.	Name=ycaR_locusTag_ECDH10B_0987
NC_010473.1	RefSeq	gene	1024003	1024749	.	+	.	Name=kdsB_locusTag_ECDH10B_0988
NC_010473.1	RefSeq	gene	1024903	1025796	.	+	.	Name=ycbJ_locusTag_ECDH10B_0989
NC_010473.1	RefSeq	gene	1025773	1026552	.	-	.	Name=ycbC_locusTag_ECDH10B_0990
NC_010473.1	RefSeq	gene	1026688	1027473	.	+	.	Name=smtA_locusTag_ECDH10B_0991
NC_010473.1	RefSeq	gene	1027470	1028792	.	+	.	Name=mukF_locusTag_ECDH10B_0992
NC_010473.1	RefSeq	gene	1028800	1029477	.	+	.	Name=mukE_locusTag_ECDH10B_0993
NC_010473.1	RefSeq	gene	1029477	1033937	.	+	.	Name=mukB_locusTag_ECDH10B_0994
NC_010473.1	RefSeq	gene	1034198	1036045	.	+	.	Name=ycbB_locusTag_ECDH10B_0995
NC_010473.1	RefSeq	gene	1036226	1036774	.	+	.	Name=ycbK_locusTag_ECDH10B_0996
NC_010473.1	RefSeq	gene	1036801	1037448	.	+	.	Name=ycbL_locusTag_ECDH10B_0997
NC_010473.1	RefSeq	gene	1037670	1038860	.	-	.	Name=aspC_locusTag_ECDH10B_0998
NC_010473.1	RefSeq	gene	1039045	1040133	.	-	.	Name=ompF_locusTag_ECDH10B_0999
NC_010473.1	RefSeq	gene	1040736	1042136	.	-	.	Name=asnC_locusTag_ECDH10B_1000
NC_010473.1	RefSeq	gene	1042305	1043507	.	-	.	Name=pncB_locusTag_ECDH10B_1001
NC_010473.1	RefSeq	gene	1043773	1046385	.	+	.	Name=pepN_locusTag_ECDH10B_1002
NC_010473.1	RefSeq	gene	1046428	1047195	.	-	.	Name=ssuB_locusTag_ECDH10B_1003
NC_010473.1	RefSeq	gene	1047192	1047983	.	-	.	Name=ssuC_locusTag_ECDH10B_1004
NC_010473.1	RefSeq	gene	1047994	1049139	.	-	.	Name=ssuD_locusTag_ECDH10B_1005
NC_010473.1	RefSeq	gene	1049136	1050095	.	-	.	Name=ssuA_locusTag_ECDH10B_1006
NC_010473.1	RefSeq	gene	1050088	1050663	.	-	.	Name=ssuE_locusTag_ECDH10B_1007
NC_010473.1	RefSeq	gene	1051019	1051558	.	+	.	Name=ycbQ_locusTag_ECDH10B_1008
NC_010473.1	RefSeq	gene	1051641	1052342	.	+	.	Name=ycbR_locusTag_ECDH10B_1009
NC_010473.1	RefSeq	gene	1052367	1054967	.	+	.	Name=ycbS_locusTag_ECDH10B_1010
NC_010473.1	RefSeq	gene	1054958	1056028	.	+	.	Name=ycbT_locusTag_ECDH10B_1011
NC_010473.1	RefSeq	gene	1056040	1056582	.	+	.	Name=ycbU_locusTag_ECDH10B_1012
NC_010473.1	RefSeq	gene	1056590	1057105	.	+	.	Name=ycbV_locusTag_ECDH10B_1013
NC_010473.1	RefSeq	gene	1057098	1057808	.	+	.	Name=ycbF_locusTag_ECDH10B_1014
NC_010473.1	RefSeq	gene	1057919	1058929	.	+	.	Name=pyrD_locusTag_ECDH10B_1015
NC_010473.1	RefSeq	gene	1059103	1059645	.	+	.	Name=ycbW_locusTag_ECDH10B_1016
NC_010473.1	RefSeq	gene	1059642	1060751	.	-	.	Name=ycbX_locusTag_ECDH10B_1017
NC_010473.1	RefSeq	gene	1060995	1063103	.	+	.	Name=rlmL_locusTag_ECDH10B_1018
NC_010473.1	RefSeq	gene	1063115	1065022	.	+	.	Name=uup_locusTag_ECDH10B_1019
NC_010473.1	RefSeq	gene	1065152	1066405	.	+	.	Name=pqiA_locusTag_ECDH10B_1020
NC_010473.1	RefSeq	gene	1066410	1068050	.	+	.	Name=pqiB_locusTag_ECDH10B_1021
NC_010473.1	RefSeq	gene	1068047	1068610	.	+	.	Name=ymbA_locusTag_ECDH10B_1022
NC_010473.1	RefSeq	gene	1068866	1069033	.	+	.	Name=rmf_locusTag_ECDH10B_1023
NC_010473.1	RefSeq	gene	1069103	1069621	.	-	.	Name=fabA_locusTag_ECDH10B_1024
NC_010473.1	RefSeq	gene	1069690	1071450	.	-	.	Name=ycbZ_locusTag_ECDH10B_1025
NC_010473.1	RefSeq	gene	1071636	1072088	.	+	.	Name=ycbG_locusTag_ECDH10B_1026
NC_010473.1	RefSeq	gene	1072164	1073204	.	-	.	Name=ompA_locusTag_ECDH10B_1027
NC_010473.1	RefSeq	gene	1073561	1074070	.	-	.	Name=sulA_locusTag_ECDH10B_1028
NC_010473.1	RefSeq	gene	1074289	1074918	.	+	.	Name=sxy_locusTag_ECDH10B_1029
NC_010473.1	RefSeq	gene	1074881	1077034	.	-	.	Name=yccS_locusTag_ECDH10B_1030
NC_010473.1	RefSeq	gene	1077053	1077499	.	-	.	Name=yccF_locusTag_ECDH10B_1031
NC_010473.1	RefSeq	gene	1077622	1079676	.	+	.	Name=helD_locusTag_ECDH10B_1032
NC_010473.1	RefSeq	gene	1079708	1080166	.	-	.	Name=mgsA_locusTag_ECDH10B_1033
NC_010473.1	RefSeq	gene	1080262	1080924	.	-	.	Name=yccT_locusTag_ECDH10B_1034
NC_010473.1	RefSeq	gene	1081097	1081510	.	+	.	Name=yccU_locusTag_ECDH10B_1035
NC_010473.1	RefSeq	gene	1081555	1081872	.	-	.	Name=hspQ_locusTag_ECDH10B_1036
NC_010473.1	RefSeq	gene	1081930	1083120	.	-	.	Name=yccW_locusTag_ECDH10B_1037
NC_010473.1	RefSeq	gene	1083215	1083493	.	+	.	Name=yccX_locusTag_ECDH10B_1038
NC_010473.1	RefSeq	gene	1083490	1083819	.	-	.	Name=yccK_locusTag_ECDH10B_1039
NC_010473.1	RefSeq	gene	1083910	1084569	.	-	.	Name=yccA_locusTag_ECDH10B_1040
NC_010473.1	RefSeq	gene	1084776	1084863	.	-	.	Name=serT_locusTag_ECDH10B_1041
NC_010473.1	RefSeq	gene	1085290	1086408	.	+	.	Name=hyaA_locusTag_ECDH10B_1042
NC_010473.1	RefSeq	gene	1086405	1088198	.	+	.	Name=hyaB_locusTag_ECDH10B_1043
NC_010473.1	RefSeq	gene	1088217	1088924	.	+	.	Name=hyaC_locusTag_ECDH10B_1044
NC_010473.1	RefSeq	gene	1088921	1089508	.	+	.	Name=hyaD_locusTag_ECDH10B_1045
NC_010473.1	RefSeq	gene	1089505	1089903	.	+	.	Name=hyaE_locusTag_ECDH10B_1046
NC_010473.1	RefSeq	gene	1089900	1090757	.	+	.	Name=hyaF_locusTag_ECDH10B_1047
NC_010473.1	RefSeq	gene	1090891	1092435	.	+	.	Name=appC_locusTag_ECDH10B_1048
NC_010473.1	RefSeq	gene	1092447	1093583	.	+	.	Name=appB_locusTag_ECDH10B_1049
NC_010473.1	RefSeq	gene	1093768	1095066	.	+	.	Name=appA_locusTag_ECDH10B_1050
NC_010473.1	RefSeq	gene	1095181	1097361	.	-	.	Name=etk_locusTag_ECDH10B_1051
NC_010473.1	RefSeq	gene	1097381	1097827	.	-	.	Name=etp_locusTag_ECDH10B_1052
NC_010473.1	RefSeq	gene	1097815	1098954	.	-	.	Name=gfcE_locusTag_ECDH10B_1053
NC_010473.1	RefSeq	gene	1099000	1101096	.	-	.	Name=gfcD_locusTag_ECDH10B_1054
NC_010473.1	RefSeq	gene	1101096	1101842	.	-	.	Name=gfcC_locusTag_ECDH10B_1055
NC_010473.1	RefSeq	gene	1101839	1102483	.	-	.	Name=gfcB_locusTag_ECDH10B_1056
NC_010473.1	RefSeq	gene	1102590	1102895	.	-	.	Name=gfcA_locusTag_ECDH10B_1057
NC_010473.1	RefSeq	gene	1102984	1103259	.	+	.	Name=insA-4_locusTag_ECDH10B_1058
NC_010473.1	RefSeq	gene	1103178	1103681	.	+	.	Name=insB-4_locusTag_ECDH10B_1059
NC_010473.1	RefSeq	gene	1104114	1104326	.	-	.	Name=cspH_locusTag_ECDH10B_1060
NC_010473.1	RefSeq	gene	1104612	1104824	.	+	.	Name=cspG_locusTag_ECDH10B_1061
NC_010473.1	RefSeq	gene	1104998	1105228	.	+	.	Name=ymcE_locusTag_ECDH10B_1062
NC_010473.1	RefSeq	gene	1105218	1105391	.	+	.	Name=gnsA_locusTag_ECDH10B_1063
NC_010473.1	RefSeq	gene	1105440	1106513	.	-	.	Name=yccM_locusTag_ECDH10B_1064
NC_010473.1	RefSeq	gene	1106585	1109329	.	-	.	Name=torS_locusTag_ECDH10B_1065
NC_010473.1	RefSeq	gene	1109412	1110440	.	+	.	Name=torT_locusTag_ECDH10B_1066
NC_010473.1	RefSeq	gene	1110413	1111105	.	-	.	Name=torR_locusTag_ECDH10B_1067
NC_010473.1	RefSeq	gene	1111235	1112407	.	+	.	Name=torC_locusTag_ECDH10B_1068
NC_010473.1	RefSeq	gene	1112407	1114953	.	+	.	Name=torA_locusTag_ECDH10B_1069
NC_010473.1	RefSeq	gene	1114950	1115549	.	+	.	Name=torD_locusTag_ECDH10B_1070
NC_010473.1	RefSeq	gene	1115701	1116006	.	-	.	Name=cbpM_locusTag_ECDH10B_1071
NC_010473.1	RefSeq	gene	1116006	1116926	.	-	.	Name=cbpA_locusTag_ECDH10B_1072
NC_010473.1	RefSeq	gene	1117187	1118443	.	+	.	Name=yccE_locusTag_ECDH10B_1073
NC_010473.1	RefSeq	gene	1118736	1119977	.	+	.	Name=agp_locusTag_ECDH10B_1074
NC_010473.1	RefSeq	gene	1120015	1120242	.	-	.	Name=yccJ_locusTag_ECDH10B_1075
NC_010473.1	RefSeq	gene	1120263	1120859	.	-	.	Name=wrbA_locusTag_ECDH10B_1076
NC_010473.1	RefSeq	gene	1121232	1121405	.	+	.	Name=ymdF_locusTag_ECDH10B_1077
NC_010473.1	RefSeq	gene	1121662	1122990	.	-	.	Name=rutG_locusTag_ECDH10B_1078
NC_010473.1	RefSeq	gene	1123011	1123505	.	-	.	Name=rutF_locusTag_ECDH10B_1079
NC_010473.1	RefSeq	gene	1123516	1124106	.	-	.	Name=rutE_locusTag_ECDH10B_1080
NC_010473.1	RefSeq	gene	1124116	1124916	.	-	.	Name=rutD_locusTag_ECDH10B_1081
NC_010473.1	RefSeq	gene	1124924	1125310	.	-	.	Name=rutC_locusTag_ECDH10B_1082
NC_010473.1	RefSeq	gene	1125322	1126014	.	-	.	Name=rutB_locusTag_ECDH10B_1083
NC_010473.1	RefSeq	gene	1126014	1127162	.	-	.	Name=rutA_locusTag_ECDH10B_1084
NC_010473.1	RefSeq	gene	1127393	1128031	.	+	.	Name=rutR_locusTag_ECDH10B_1085
NC_010473.1	RefSeq	gene	1128071	1132033	.	-	.	Name=putA_locusTag_ECDH10B_1086
NC_010473.1	RefSeq	gene	1132456	1133964	.	+	.	Name=putP_locusTag_ECDH10B_1087
NC_010473.1	RefSeq	gene	1134507	1135336	.	+	.	Name=efeU_locusTag_ECDH10B_1089
NC_010473.1	RefSeq	gene	1135394	1136521	.	+	.	Name=efeO_locusTag_ECDH10B_1091
NC_010473.1	RefSeq	gene	1136527	1137798	.	+	.	Name=efeB_locusTag_ECDH10B_1092
NC_010473.1	RefSeq	gene	1138143	1139207	.	+	.	Name=phoH_locusTag_ECDH10B_1093
NC_010473.1	RefSeq	gene	1139257	1139670	.	-	.	Name=pgaD_locusTag_ECDH10B_1094
NC_010473.1	RefSeq	gene	1139672	1140997	.	-	.	Name=pgaC_locusTag_ECDH10B_1095
NC_010473.1	RefSeq	gene	1140990	1143008	.	-	.	Name=pgaB_locusTag_ECDH10B_1096
NC_010473.1	RefSeq	gene	1143017	1145440	.	-	.	Name=pgaA_locusTag_ECDH10B_1097
NC_010473.1	RefSeq	gene	1146027	1148721	.	+	.	Name=ycdT_locusTag_ECDH10B_1098
NC_010473.1	RefSeq	gene	1148762	1149628	.	-	.	Name=insF-4_locusTag_ECDH10B_1100
NC_010473.1	RefSeq	gene	1149625	1149933	.	-	.	Name=insE-4_locusTag_ECDH10B_1101
NC_010473.1	RefSeq	gene	1149990	1150333	.	+	.	Name=ymdE_locusTag_ECDH10B_1102
NC_010473.1	RefSeq	gene	1150330	1151316	.	+	.	Name=ycdU_locusTag_ECDH10B_1103
NC_010473.1	RefSeq	gene	1152233	1152320	.	-	.	Name=serX_locusTag_ECDH10B_1104
NC_010473.1	RefSeq	gene	1152554	1153492	.	+	.	Name=ycdW_locusTag_ECDH10B_1105
NC_010473.1	RefSeq	gene	1153547	1154284	.	+	.	Name=ycdX_locusTag_ECDH10B_1106
NC_010473.1	RefSeq	gene	1154308	1154862	.	+	.	Name=ycdY_locusTag_ECDH10B_1107
NC_010473.1	RefSeq	gene	1154964	1155455	.	+	.	Name=ycdZ_locusTag_ECDH10B_1108
NC_010473.1	RefSeq	gene	1155519	1156352	.	-	.	Name=csgG_locusTag_ECDH10B_1109
NC_010473.1	RefSeq	gene	1156379	1156795	.	-	.	Name=csgF_locusTag_ECDH10B_1110
NC_010473.1	RefSeq	gene	1156820	1157209	.	-	.	Name=csgE_locusTag_ECDH10B_1111
NC_010473.1	RefSeq	gene	1157214	1157864	.	-	.	Name=csgD_locusTag_ECDH10B_1112
NC_010473.1	RefSeq	gene	1158619	1159074	.	+	.	Name=csgB_locusTag_ECDH10B_1113
NC_010473.1	RefSeq	gene	1159115	1159570	.	+	.	Name=csgA_locusTag_ECDH10B_1114
NC_010473.1	RefSeq	gene	1159629	1159961	.	+	.	Name=csgC_locusTag_ECDH10B_1115
NC_010473.1	RefSeq	gene	1160082	1160393	.	+	.	Name=ymdA_locusTag_ECDH10B_1116
NC_010473.1	RefSeq	gene	1160488	1161021	.	+	.	Name=ymdB_locusTag_ECDH10B_1117
NC_010473.1	RefSeq	gene	1161023	1162444	.	+	.	Name=ymdC_locusTag_ECDH10B_1118
NC_010473.1	RefSeq	gene	1162452	1163609	.	-	.	Name=mdoC_locusTag_ECDH10B_1119
NC_010473.1	RefSeq	gene	1164003	1165538	.	+	.	Name=mdoG_locusTag_ECDH10B_1120
NC_010473.1	RefSeq	gene	1165531	1168074	.	+	.	Name=mdoH_locusTag_ECDH10B_1121
NC_010473.1	RefSeq	gene	1168247	1168474	.	+	.	Name=yceK_locusTag_ECDH10B_1122
NC_010473.1	RefSeq	gene	1168475	1168849	.	-	.	Name=msyB_locusTag_ECDH10B_1123
NC_010473.1	RefSeq	gene	1168932	1170158	.	-	.	Name=mdtG_locusTag_ECDH10B_1124
NC_010473.1	RefSeq	gene	1170330	1171250	.	-	.	Name=lpxL_locusTag_ECDH10B_1125
NC_010473.1	RefSeq	gene	1171475	1172527	.	+	.	Name=yceA_locusTag_ECDH10B_1126
NC_010473.1	RefSeq	gene	1172569	1173144	.	-	.	Name=yceI_locusTag_ECDH10B_1127
NC_010473.1	RefSeq	gene	1173148	1173714	.	-	.	Name=yceJ_locusTag_ECDH10B_1128
NC_010473.1	RefSeq	gene	1173975	1174115	.	-	.	Name=yceO_locusTag_ECDH10B_1129
NC_010473.1	RefSeq	gene	1174136	1175254	.	-	.	Name=solA_locusTag_ECDH10B_1130
NC_010473.1	RefSeq	gene	1175369	1175623	.	-	.	Name=bssS_locusTag_ECDH10B_1131
NC_010473.1	RefSeq	gene	1175910	1176155	.	-	.	Name=dinI_locusTag_ECDH10B_1132
NC_010473.1	RefSeq	gene	1176229	1177275	.	-	.	Name=pyrC_locusTag_ECDH10B_1133
NC_010473.1	RefSeq	gene	1177381	1177941	.	-	.	Name=yceB_locusTag_ECDH10B_1134
NC_010473.1	RefSeq	gene	1178075	1178722	.	-	.	Name=grxB_locusTag_ECDH10B_1135
NC_010473.1	RefSeq	gene	1178786	1179994	.	-	.	Name=mdtH_locusTag_ECDH10B_1136
NC_010473.1	RefSeq	gene	1180230	1180814	.	+	.	Name=rimJ_locusTag_ECDH10B_1137
NC_010473.1	RefSeq	gene	1180825	1181472	.	+	.	Name=yceH_locusTag_ECDH10B_1138
NC_010473.1	RefSeq	gene	1181474	1182397	.	+	.	Name=mviM_locusTag_ECDH10B_1139
NC_010473.1	RefSeq	gene	1182507	1184042	.	+	.	Name=yceN_locusTag_ECDH10B_1140
NC_010473.1	RefSeq	gene	1184082	1184498	.	-	.	Name=flgN_locusTag_ECDH10B_1141
NC_010473.1	RefSeq	gene	1184503	1184796	.	-	.	Name=flgM_locusTag_ECDH10B_1142
NC_010473.1	RefSeq	gene	1184872	1185531	.	-	.	Name=flgA_locusTag_ECDH10B_1143
NC_010473.1	RefSeq	gene	1185686	1186102	.	+	.	Name=flgB_locusTag_ECDH10B_1144
NC_010473.1	RefSeq	gene	1186106	1186510	.	+	.	Name=flgC_locusTag_ECDH10B_1145
NC_010473.1	RefSeq	gene	1186522	1187217	.	+	.	Name=flgD_locusTag_ECDH10B_1146
NC_010473.1	RefSeq	gene	1187242	1188450	.	+	.	Name=flgE_locusTag_ECDH10B_1147
NC_010473.1	RefSeq	gene	1188470	1189225	.	+	.	Name=flgF_locusTag_ECDH10B_1148
NC_010473.1	RefSeq	gene	1189397	1190179	.	+	.	Name=flgG_locusTag_ECDH10B_1149
NC_010473.1	RefSeq	gene	1190232	1190930	.	+	.	Name=flgH_locusTag_ECDH10B_1150
NC_010473.1	RefSeq	gene	1190942	1192039	.	+	.	Name=flgI_locusTag_ECDH10B_1151
NC_010473.1	RefSeq	gene	1192039	1192980	.	+	.	Name=flgJ_locusTag_ECDH10B_1152
NC_010473.1	RefSeq	gene	1193046	1194689	.	+	.	Name=flgK_locusTag_ECDH10B_1153
NC_010473.1	RefSeq	gene	1194701	1195654	.	+	.	Name=flgL_locusTag_ECDH10B_1154
NC_010473.1	RefSeq	gene	1195850	1199035	.	-	.	Name=rne_locusTag_ECDH10B_1155
NC_010473.1	RefSeq	gene	1199170	1199490	.	+	.	Name=yceQ_locusTag_ECDH10B_1156
NC_010473.1	RefSeq	gene	1199608	1200567	.	+	.	Name=rluC_locusTag_ECDH10B_1157
NC_010473.1	RefSeq	gene	1200679	1201263	.	-	.	Name=yceF_locusTag_ECDH10B_1158
NC_010473.1	RefSeq	gene	1201257	1201425	.	+	.	Name=sraB_locusTag_ECDH10B_1159
NC_010473.1	RefSeq	gene	1201462	1201983	.	+	.	Name=yceD_locusTag_ECDH10B_1160
NC_010473.1	RefSeq	gene	1202035	1202208	.	+	.	Name=rpmF_locusTag_ECDH10B_1161
NC_010473.1	RefSeq	gene	1202289	1203359	.	+	.	Name=plsX_locusTag_ECDH10B_1162
NC_010473.1	RefSeq	gene	1203427	1204380	.	+	.	Name=fabH_locusTag_ECDH10B_1163
NC_010473.1	RefSeq	gene	1204396	1205325	.	+	.	Name=fabD_locusTag_ECDH10B_1164
NC_010473.1	RefSeq	gene	1205338	1206072	.	+	.	Name=fabG_locusTag_ECDH10B_1165
NC_010473.1	RefSeq	gene	1206283	1206519	.	+	.	Name=acpP_locusTag_ECDH10B_1166
NC_010473.1	RefSeq	gene	1206607	1207848	.	+	.	Name=fabF_locusTag_ECDH10B_1167
NC_010473.1	RefSeq	gene	1207968	1208777	.	+	.	Name=pabC_locusTag_ECDH10B_1168
NC_010473.1	RefSeq	gene	1208780	1209802	.	+	.	Name=yceG_locusTag_ECDH10B_1169
NC_010473.1	RefSeq	gene	1209792	1210433	.	+	.	Name=tmk_locusTag_ECDH10B_1170
NC_010473.1	RefSeq	gene	1210430	1211434	.	+	.	Name=holB_locusTag_ECDH10B_1171
NC_010473.1	RefSeq	gene	1211445	1212242	.	+	.	Name=ycfH_locusTag_ECDH10B_1172
NC_010473.1	RefSeq	gene	1212537	1213970	.	+	.	Name=ptsG_locusTag_ECDH10B_1173
NC_010473.1	RefSeq	gene	1214030	1216219	.	-	.	Name=fhuE_locusTag_ECDH10B_1174
NC_010473.1	RefSeq	gene	1216553	1216912	.	+	.	Name=hinT_locusTag_ECDH10B_1175
NC_010473.1	RefSeq	gene	1216915	1217292	.	+	.	Name=ycfL_locusTag_ECDH10B_1176
NC_010473.1	RefSeq	gene	1217306	1217947	.	+	.	Name=ycfM_locusTag_ECDH10B_1177
NC_010473.1	RefSeq	gene	1217928	1218752	.	+	.	Name=thiK_locusTag_ECDH10B_1178
NC_010473.1	RefSeq	gene	1218763	1219788	.	+	.	Name=nagZ_locusTag_ECDH10B_1179
NC_010473.1	RefSeq	gene	1219811	1220353	.	+	.	Name=ycfP_locusTag_ECDH10B_1180
NC_010473.1	RefSeq	gene	1220753	1222057	.	+	.	Name=ndh_locusTag_ECDH10B_1181
NC_010473.1	RefSeq	gene	1222267	1222806	.	+	.	Name=ycfJ_locusTag_ECDH10B_1182
NC_010473.1	RefSeq	gene	1222868	1223500	.	-	.	Name=ycfQ_locusTag_ECDH10B_1183
NC_010473.1	RefSeq	gene	1223741	1223998	.	+	.	Name=ycfR_locusTag_ECDH10B_1184
NC_010473.1	RefSeq	gene	1224080	1225042	.	-	.	Name=ycfS_locusTag_ECDH10B_1185
NC_010473.1	RefSeq	gene	1225186	1228632	.	-	.	Name=mfd_locusTag_ECDH10B_1186
NC_010473.1	RefSeq	gene	1228760	1229833	.	-	.	Name=ycfT_locusTag_ECDH10B_1187
NC_010473.1	RefSeq	gene	1230095	1231294	.	+	.	Name=lolC_locusTag_ECDH10B_1188
NC_010473.1	RefSeq	gene	1231287	1231988	.	+	.	Name=lolD_locusTag_ECDH10B_1189
NC_010473.1	RefSeq	gene	1231988	1233232	.	+	.	Name=lolE_locusTag_ECDH10B_1190
NC_010473.1	RefSeq	gene	1233261	1234172	.	+	.	Name=nagK_locusTag_ECDH10B_1191
NC_010473.1	RefSeq	gene	1234188	1235027	.	+	.	Name=cobB_locusTag_ECDH10B_1192
NC_010473.1	RefSeq	gene	1235147	1235935	.	-	.	Name=ycfZ_locusTag_ECDH10B_1193
NC_010473.1	RefSeq	gene	1235932	1236393	.	-	.	Name=ymfA_locusTag_ECDH10B_1194
NC_010473.1	RefSeq	gene	1236451	1237497	.	-	.	Name=potD_locusTag_ECDH10B_1195
NC_010473.1	RefSeq	gene	1237494	1238288	.	-	.	Name=potC_locusTag_ECDH10B_1196
NC_010473.1	RefSeq	gene	1238285	1239112	.	-	.	Name=potB_locusTag_ECDH10B_1197
NC_010473.1	RefSeq	gene	1239126	1240262	.	-	.	Name=potA_locusTag_ECDH10B_1198
NC_010473.1	RefSeq	gene	1240512	1241738	.	+	.	Name=pepT_locusTag_ECDH10B_1199
NC_010473.1	RefSeq	gene	1241787	1242908	.	-	.	Name=ycfD_locusTag_ECDH10B_1200
NC_010473.1	RefSeq	gene	1242984	1244444	.	-	.	Name=phoQ_locusTag_ECDH10B_1201
NC_010473.1	RefSeq	gene	1244444	1245115	.	-	.	Name=phoP_locusTag_ECDH10B_1202
NC_010473.1	RefSeq	gene	1245284	1246654	.	-	.	Name=purB_locusTag_ECDH10B_1203
NC_010473.1	RefSeq	gene	1246658	1247299	.	-	.	Name=hflD_locusTag_ECDH10B_1204
NC_010473.1	RefSeq	gene	1247335	1248441	.	-	.	Name=mnmA_locusTag_ECDH10B_1205
NC_010473.1	RefSeq	gene	1248495	1248956	.	-	.	Name=nudJ_locusTag_ECDH10B_1206
NC_010473.1	RefSeq	gene	1248966	1249619	.	-	.	Name=rluE_locusTag_ECDH10B_1207
NC_010473.1	RefSeq	gene	1249791	1251041	.	+	.	Name=icd_locusTag_ECDH10B_1208
NC_010473.1	RefSeq	gene	1251144	1251467	.	-	.	Name=elbA_locusTag_ECDH10B_1209
NC_010473.1	RefSeq	gene	1252167	1252571	.	-	.	Name=ycgX_locusTag_ECDH10B_1210
NC_010473.1	RefSeq	gene	1252792	1253523	.	-	.	Name=ycgE_locusTag_ECDH10B_1211
NC_010473.1	RefSeq	gene	1253728	1254939	.	-	.	Name=ycgF_locusTag_ECDH10B_1212
NC_010473.1	RefSeq	gene	1255253	1255489	.	+	.	Name=ycgZ_locusTag_ECDH10B_1213
NC_010473.1	RefSeq	gene	1255532	1255804	.	+	.	Name=ymgA_locusTag_ECDH10B_1214
NC_010473.1	RefSeq	gene	1255833	1256099	.	+	.	Name=ymgB_locusTag_ECDH10B_1215
NC_010473.1	RefSeq	gene	1256212	1256460	.	+	.	Name=ymgC_locusTag_ECDH10B_1216
NC_010473.1	RefSeq	gene	1256792	1258315	.	+	.	Name=ycgG_locusTag_ECDH10B_1217
NC_010473.1	RefSeq	gene	1258447	1258665	.	+	.	Name=ymgF_locusTag_ECDH10B_1218
NC_010473.1	RefSeq	gene	1259065	1261686	.	+	.	Name=ycgH_locusTag_ECDH10B_1220
NC_010473.1	RefSeq	gene	1261769	1262098	.	-	.	Name=ymgD_locusTag_ECDH10B_1222
NC_010473.1	RefSeq	gene	1262108	1262383	.	-	.	Name=ymgG_locusTag_ECDH10B_1223
NC_010473.1	RefSeq	gene	1262454	1262627	.	-	.	Name=ymgI_locusTag_ECDH10B_1224
NC_010473.1	RefSeq	gene	1262728	1262913	.	+	.	Name=ymgJ_locusTag_ECDH10B_1225
NC_010473.1	RefSeq	gene	1263028	1263371	.	+	.	Name=ycgI_locusTag_ECDH10B_1226
NC_010473.1	RefSeq	gene	1263743	1264009	.	-	.	Name=minE_locusTag_ECDH10B_1227
NC_010473.1	RefSeq	gene	1264013	1264825	.	-	.	Name=minD_locusTag_ECDH10B_1228
NC_010473.1	RefSeq	gene	1264849	1265544	.	-	.	Name=minC_locusTag_ECDH10B_1229
NC_010473.1	RefSeq	gene	1266064	1266432	.	+	.	Name=ycgJ_locusTag_ECDH10B_1230
NC_010473.1	RefSeq	gene	1266535	1266936	.	-	.	Name=ycgK_locusTag_ECDH10B_1231
NC_010473.1	RefSeq	gene	1267145	1267471	.	+	.	Name=ycgL_locusTag_ECDH10B_1232
NC_010473.1	RefSeq	gene	1267543	1268202	.	+	.	Name=ycgM_locusTag_ECDH10B_1233
NC_010473.1	RefSeq	gene	1268279	1268740	.	+	.	Name=ycgN_locusTag_ECDH10B_1234
NC_010473.1	RefSeq	gene	1268947	1269858	.	-	.	Name=hlyE_locusTag_ECDH10B_1235
NC_010473.1	RefSeq	gene	1270231	1270650	.	+	.	Name=umuD_locusTag_ECDH10B_1236
NC_010473.1	RefSeq	gene	1270650	1271918	.	+	.	Name=umuC_locusTag_ECDH10B_1237
NC_010473.1	RefSeq	gene	1271964	1272494	.	-	.	Name=dsbB_locusTag_ECDH10B_1238
NC_010473.1	RefSeq	gene	1272640	1274181	.	-	.	Name=nhaB_locusTag_ECDH10B_1239
NC_010473.1	RefSeq	gene	1274402	1275121	.	+	.	Name=fadR_locusTag_ECDH10B_1240
NC_010473.1	RefSeq	gene	1275173	1276705	.	-	.	Name=ycgB_locusTag_ECDH10B_1241
NC_010473.1	RefSeq	gene	1277035	1278333	.	+	.	Name=dadA_locusTag_ECDH10B_1242
NC_010473.1	RefSeq	gene	1278343	1279413	.	+	.	Name=dadX_locusTag_ECDH10B_1243
NC_010473.1	RefSeq	gene	1279799	1281535	.	-	.	Name=cvrA_locusTag_ECDH10B_1244
NC_010473.1	RefSeq	gene	1281630	1282544	.	-	.	Name=ldcA_locusTag_ECDH10B_1245
NC_010473.1	RefSeq	gene	1282644	1283255	.	+	.	Name=emtA_locusTag_ECDH10B_1246
NC_010473.1	RefSeq	gene	1283257	1283991	.	-	.	Name=ycgR_locusTag_ECDH10B_1247
NC_010473.1	RefSeq	gene	1284192	1284446	.	+	.	Name=ymgE_locusTag_ECDH10B_1248
NC_010473.1	RefSeq	gene	1284624	1285064	.	+	.	Name=ycgY_locusTag_ECDH10B_1249
NC_010473.1	RefSeq	gene	1285143	1286840	.	-	.	Name=treA_locusTag_ECDH10B_1250
NC_010473.1	RefSeq	gene	1287160	1288578	.	-	.	Name=dhaM_locusTag_ECDH10B_1251
NC_010473.1	RefSeq	gene	1288589	1289221	.	-	.	Name=dhaL_locusTag_ECDH10B_1252
NC_010473.1	RefSeq	gene	1289232	1290302	.	-	.	Name=dhaK_locusTag_ECDH10B_1253
NC_010473.1	RefSeq	gene	1290530	1292449	.	+	.	Name=dhaR_locusTag_ECDH10B_1254
NC_010473.1	RefSeq	gene	1292549	1295416	.	-	.	Name=ycgV_locusTag_ECDH10B_1255
NC_010473.1	RefSeq	gene	1296185	1297276	.	-	.	Name=ychF_locusTag_ECDH10B_1256
NC_010473.1	RefSeq	gene	1297393	1297977	.	-	.	Name=pth_locusTag_ECDH10B_1257
NC_010473.1	RefSeq	gene	1298255	1298533	.	+	.	Name=ychH_locusTag_ECDH10B_1258
NC_010473.1	RefSeq	gene	1298588	1300267	.	-	.	Name=ychM_locusTag_ECDH10B_1259
NC_010473.1	RefSeq	gene	1300392	1301339	.	-	.	Name=prsA_locusTag_ECDH10B_1260
NC_010473.1	RefSeq	gene	1301490	1302341	.	-	.	Name=ipk_locusTag_ECDH10B_1261
NC_010473.1	RefSeq	gene	1302341	1302964	.	-	.	Name=lolB_locusTag_ECDH10B_1262
NC_010473.1	RefSeq	gene	1303178	1304434	.	+	.	Name=hemA_locusTag_ECDH10B_1263
NC_010473.1	RefSeq	gene	1304476	1305558	.	+	.	Name=prfA_locusTag_ECDH10B_1264
NC_010473.1	RefSeq	gene	1305558	1306391	.	+	.	Name=prmC_locusTag_ECDH10B_1265
NC_010473.1	RefSeq	gene	1306388	1306780	.	+	.	Name=ychQ_locusTag_ECDH10B_1266
NC_010473.1	RefSeq	gene	1306784	1307593	.	+	.	Name=ychA_locusTag_ECDH10B_1267
NC_010473.1	RefSeq	gene	1307629	1308483	.	+	.	Name=kdsA_locusTag_ECDH10B_1268
NC_010473.1	RefSeq	gene	1308632	1308739	.	-	.	Name=ldrA_locusTag_ECDH10B_1269
NC_010473.1	RefSeq	gene	1308787	1308853	.	+	.	Name=rdlA_locusTag_ECDH10B_1270
NC_010473.1	RefSeq	gene	1309167	1309274	.	-	.	Name=ldrB_locusTag_ECDH10B_1271
NC_010473.1	RefSeq	gene	1309322	1309387	.	+	.	Name=rdlB_locusTag_ECDH10B_1272
NC_010473.1	RefSeq	gene	1309702	1309809	.	-	.	Name=ldrC_locusTag_ECDH10B_1273
NC_010473.1	RefSeq	gene	1309857	1309924	.	+	.	Name=rdlC_locusTag_ECDH10B_1274
NC_010473.1	RefSeq	gene	1310213	1311313	.	-	.	Name=chaA_locusTag_ECDH10B_1275
NC_010473.1	RefSeq	gene	1311583	1311813	.	+	.	Name=chaB_locusTag_ECDH10B_1276
NC_010473.1	RefSeq	gene	1311971	1312666	.	+	.	Name=chaC_locusTag_ECDH10B_1277
NC_010473.1	RefSeq	gene	1312710	1313063	.	-	.	Name=ychN_locusTag_ECDH10B_1278
NC_010473.1	RefSeq	gene	1313248	1314642	.	+	.	Name=ychO_locusTag_ECDH10B_1279
NC_010473.1	RefSeq	gene	1314643	1315293	.	-	.	Name=narL_locusTag_ECDH10B_1280
NC_010473.1	RefSeq	gene	1315286	1317082	.	-	.	Name=narX_locusTag_ECDH10B_1281
NC_010473.1	RefSeq	gene	1317421	1318812	.	+	.	Name=narK_locusTag_ECDH10B_1282
NC_010473.1	RefSeq	gene	1319328	1323071	.	+	.	Name=narG_locusTag_ECDH10B_1283
NC_010473.1	RefSeq	gene	1323068	1324606	.	+	.	Name=narH_locusTag_ECDH10B_1284
NC_010473.1	RefSeq	gene	1324603	1325313	.	+	.	Name=narJ_locusTag_ECDH10B_1285
NC_010473.1	RefSeq	gene	1325313	1325990	.	+	.	Name=narI_locusTag_ECDH10B_1286
NC_010473.1	RefSeq	gene	1326173	1326448	.	+	.	Name=ychS_locusTag_ECDH10B_1287
NC_010473.1	RefSeq	gene	1326530	1326700	.	-	.	Name=rttR_locusTag_ECDH10B_1288
NC_010473.1	RefSeq	gene	1326551	1326640	.	-	.	Name=tpr_locusTag_ECDH10B_1289
NC_010473.1	RefSeq	gene	1326708	1326792	.	-	.	Name=tyrV_locusTag_ECDH10B_1290
NC_010473.1	RefSeq	gene	1327002	1327086	.	-	.	Name=tyrT_locusTag_ECDH10B_1291
NC_010473.1	RefSeq	gene	1327246	1328088	.	-	.	Name=purU_locusTag_ECDH10B_1292
NC_010473.1	RefSeq	gene	1328138	1328596	.	-	.	Name=ychJ_locusTag_ECDH10B_1293
NC_010473.1	RefSeq	gene	1328670	1329614	.	+	.	Name=rssA_locusTag_ECDH10B_1294
NC_010473.1	RefSeq	gene	1329706	1330719	.	+	.	Name=rssB_locusTag_ECDH10B_1295
NC_010473.1	RefSeq	gene	1330921	1331829	.	+	.	Name=galU_locusTag_ECDH10B_1296
NC_010473.1	RefSeq	gene	1331973	1332386	.	-	.	Name=hns_locusTag_ECDH10B_1297
NC_010473.1	RefSeq	gene	1332991	1333608	.	+	.	Name=tdk_locusTag_ECDH10B_1298
NC_010473.1	RefSeq	gene	1333890	1334786	.	-	.	Name=insZ_locusTag_ECDH10B_1300
NC_010473.1	RefSeq	gene	1334910	1337585	.	-	.	Name=adhE_locusTag_ECDH10B_1302
NC_010473.1	RefSeq	gene	1338062	1338709	.	+	.	Name=ychE_locusTag_ECDH10B_1303
NC_010473.1	RefSeq	gene	1340224	1341855	.	+	.	Name=oppA_locusTag_ECDH10B_1305
NC_010473.1	RefSeq	gene	1341941	1342861	.	+	.	Name=oppB_locusTag_ECDH10B_1306
NC_010473.1	RefSeq	gene	1342876	1343784	.	+	.	Name=oppC_locusTag_ECDH10B_1307
NC_010473.1	RefSeq	gene	1343796	1344809	.	+	.	Name=oppD_locusTag_ECDH10B_1308
NC_010473.1	RefSeq	gene	1344806	1345810	.	+	.	Name=oppF_locusTag_ECDH10B_1309
NC_010473.1	RefSeq	gene	1345863	1346192	.	-	.	Name=yciU_locusTag_ECDH10B_1310
NC_010473.1	RefSeq	gene	1346227	1347687	.	-	.	Name=cls_locusTag_ECDH10B_1311
NC_010473.1	RefSeq	gene	1348058	1349311	.	-	.	Name=kch_locusTag_ECDH10B_1312
NC_010473.1	RefSeq	gene	1349759	1351009	.	+	.	Name=int_locusTag_ECDH10B_1313
NC_010473.1	RefSeq	gene	1351006	1351203	.	-	.	Name=xis_locusTag_ECDH10B_1314
NC_010473.1	RefSeq	gene	1351245	1351490	.	-	.	Name=ECDH10B_1315_locusTag_ECDH10B_1315
NC_010473.1	RefSeq	gene	1351487	1352372	.	-	.	Name=ECDH10B_1316_locusTag_ECDH10B_1316
NC_010473.1	RefSeq	gene	1352518	1352952	.	-	.	Name=ECDH10B_1317_locusTag_ECDH10B_1317
NC_010473.1	RefSeq	gene	1352943	1353623	.	-	.	Name=exo_locusTag_ECDH10B_1318
NC_010473.1	RefSeq	gene	1353620	1354537	.	-	.	Name=bet_locusTag_ECDH10B_1319
NC_010473.1	RefSeq	gene	1354547	1354828	.	-	.	Name=ECDH10B_1320_locusTag_ECDH10B_1320
NC_010473.1	RefSeq	gene	1354836	1355804	.	-	.	Name=ECDH10B_1321_locusTag_ECDH10B_1321
NC_010473.1	RefSeq	gene	1355909	1356799	.	-	.	Name=ECDH10B_1322_locusTag_ECDH10B_1322
NC_010473.1	RefSeq	gene	1356756	1356965	.	-	.	Name=kil_locusTag_ECDH10B_1323
NC_010473.1	RefSeq	gene	1356962	1357162	.	-	.	Name=ECDH10B_1324_locusTag_ECDH10B_1324
NC_010473.1	RefSeq	gene	1357122	1357331	.	-	.	Name=ECDH10B_1325_locusTag_ECDH10B_1325
NC_010473.1	RefSeq	gene	1357487	1357783	.	-	.	Name=N_locusTag_ECDH10B_1326
NC_010473.1	RefSeq	gene	1358581	1359447	.	-	.	Name=40_locusTag_ECDH10B_1327
NC_010473.1	RefSeq	gene	1359584	1360294	.	-	.	Name=cI_locusTag_ECDH10B_1328
NC_010473.1	RefSeq	gene	1360412	1360633	.	+	.	Name=30_locusTag_ECDH10B_1329
NC_010473.1	RefSeq	gene	1360808	1361206	.	+	.	Name=cII_locusTag_ECDH10B_1330
NC_010473.1	RefSeq	gene	1361292	1362200	.	+	.	Name=ECDH10B_1331_locusTag_ECDH10B_1331
NC_010473.1	RefSeq	gene	1362197	1362886	.	+	.	Name=P_locusTag_ECDH10B_1332
NC_010473.1	RefSeq	gene	1362950	1363669	.	+	.	Name=ECDH10B_1333_locusTag_ECDH10B_1333
NC_010473.1	RefSeq	gene	1363842	1364345	.	+	.	Name=ECDH10B_1334_locusTag_ECDH10B_1334
NC_010473.1	RefSeq	gene	1364512	1365180	.	+	.	Name=ECDH10B_1335_locusTag_ECDH10B_1335
NC_010473.1	RefSeq	gene	1365173	1365814	.	+	.	Name=rap_locusTag_ECDH10B_1336
NC_010473.1	RefSeq	gene	1366130	1366939	.	+	.	Name=17_locusTag_ECDH10B_1337
NC_010473.1	RefSeq	gene	1367418	1367642	.	+	.	Name=18_locusTag_ECDH10B_1338
NC_010473.1	RefSeq	gene	1367620	1368114	.	+	.	Name=19_locusTag_ECDH10B_1339
NC_010473.1	RefSeq	gene	1368111	1368569	.	+	.	Name=Rz_locusTag_ECDH10B_1340
NC_010473.1	RefSeq	gene	1368331	1368516	.	+	.	Name=Rz1_locusTag_ECDH10B_1341
NC_010473.1	RefSeq	gene	1368732	1369286	.	+	.	Name=rha_locusTag_ECDH10B_1342
NC_010473.1	RefSeq	gene	1369358	1369972	.	-	.	Name=ECDH10B_1343_locusTag_ECDH10B_1343
NC_010473.1	RefSeq	gene	1369953	1370183	.	+	.	Name=ECDH10B_1344_locusTag_ECDH10B_1344
NC_010473.1	RefSeq	gene	1370345	1371073	.	+	.	Name=ECDH10B_1345_locusTag_ECDH10B_1345
NC_010473.1	RefSeq	gene	1371321	1371866	.	+	.	Name=Nu1_locusTag_ECDH10B_1346
NC_010473.1	RefSeq	gene	1371841	1373763	.	+	.	Name=2_locusTag_ECDH10B_1347
NC_010473.1	RefSeq	gene	1373763	1373969	.	+	.	Name=W_locusTag_ECDH10B_1348
NC_010473.1	RefSeq	gene	1373966	1375558	.	+	.	Name=B_locusTag_ECDH10B_1349
NC_010473.1	RefSeq	gene	1375539	1376882	.	+	.	Name=C_locusTag_ECDH10B_1350
NC_010473.1	RefSeq	gene	1376892	1377224	.	+	.	Name=D_locusTag_ECDH10B_1351
NC_010473.1	RefSeq	gene	1377292	1378260	.	+	.	Name=5_locusTag_ECDH10B_1352
NC_010473.1	RefSeq	gene	1378249	1378719	.	+	.	Name=cynS_locusTag_ECDH10B_1353
NC_010473.1	RefSeq	gene	1378752	1379906	.	+	.	Name=cynX_locusTag_ECDH10B_1354
NC_010473.1	RefSeq	gene	1380009	1380620	.	-	.	Name=lacA_locusTag_ECDH10B_1355
NC_010473.1	RefSeq	gene	1380686	1381939	.	-	.	Name=lacY_locusTag_ECDH10B_1356
NC_010473.1	RefSeq	gene	1385095	1386177	.	-	.	Name=lacI_locusTag_ECDH10B_1357
NC_010473.1	RefSeq	gene	1386254	1387201	.	-	.	Name=mhpR_locusTag_ECDH10B_1358
NC_010473.1	RefSeq	gene	1387278	1388942	.	+	.	Name=mhpA_locusTag_ECDH10B_1359
NC_010473.1	RefSeq	gene	1388944	1389888	.	+	.	Name=mhpB_locusTag_ECDH10B_1360
NC_010473.1	RefSeq	gene	1389891	1390772	.	+	.	Name=mhpC_locusTag_ECDH10B_1361
NC_010473.1	RefSeq	gene	1391119	1393215	.	-	.	Name=tnpX_locusTag_ECDH10B_1362
NC_010473.1	RefSeq	gene	1393231	1393782	.	-	.	Name=tnpR_locusTag_ECDH10B_1363
NC_010473.1	RefSeq	gene	1393946	1396954	.	+	.	Name=tnpA_locusTag_ECDH10B_1364
NC_010473.1	RefSeq	gene	1396986	1397689	.	-	.	Name=kch_locusTag_ECDH10B_1365
NC_010473.1	RefSeq	gene	1397989	1398285	.	-	.	Name=yciI_locusTag_ECDH10B_1366
NC_010473.1	RefSeq	gene	1398509	1399228	.	+	.	Name=tonB_locusTag_ECDH10B_1367
NC_010473.1	RefSeq	gene	1399268	1399666	.	-	.	Name=yciA_locusTag_ECDH10B_1368
NC_010473.1	RefSeq	gene	1399771	1400310	.	-	.	Name=yciB_locusTag_ECDH10B_1369
NC_010473.1	RefSeq	gene	1400340	1401083	.	-	.	Name=yciC_locusTag_ECDH10B_1370
NC_010473.1	RefSeq	gene	1401440	1402078	.	+	.	Name=ompW_locusTag_ECDH10B_1371
NC_010473.1	RefSeq	gene	1402138	1402644	.	-	.	Name=yciE_locusTag_ECDH10B_1372
NC_010473.1	RefSeq	gene	1402690	1403190	.	-	.	Name=yciF_locusTag_ECDH10B_1373
NC_010473.1	RefSeq	gene	1403276	1403455	.	-	.	Name=yciG_locusTag_ECDH10B_1374
NC_010473.1	RefSeq	gene	1403836	1404642	.	-	.	Name=trpA_locusTag_ECDH10B_1375
NC_010473.1	RefSeq	gene	1404642	1405835	.	-	.	Name=trpB_locusTag_ECDH10B_1376
NC_010473.1	RefSeq	gene	1405847	1407205	.	-	.	Name=trpC_locusTag_ECDH10B_1377
NC_010473.1	RefSeq	gene	1407209	1408804	.	-	.	Name=trpD_locusTag_ECDH10B_1378
NC_010473.1	RefSeq	gene	1408804	1410366	.	-	.	Name=trpE_locusTag_ECDH10B_1379
NC_010473.1	RefSeq	gene	1410640	1411521	.	+	.	Name=trpH_locusTag_ECDH10B_1381
NC_010473.1	RefSeq	gene	1411518	1412138	.	+	.	Name=yciO_locusTag_ECDH10B_1382
NC_010473.1	RefSeq	gene	1412166	1414061	.	+	.	Name=yciQ_locusTag_ECDH10B_1383
NC_010473.1	RefSeq	gene	1414272	1415147	.	+	.	Name=rluB_locusTag_ECDH10B_1384
NC_010473.1	RefSeq	gene	1415187	1415777	.	-	.	Name=btuR_locusTag_ECDH10B_1385
NC_010473.1	RefSeq	gene	1415774	1416532	.	-	.	Name=yciK_locusTag_ECDH10B_1386
NC_010473.1	RefSeq	gene	1416752	1417801	.	+	.	Name=sohB_locusTag_ECDH10B_1387
NC_010473.1	RefSeq	gene	1417837	1418088	.	-	.	Name=yciN_locusTag_ECDH10B_1388
NC_010473.1	RefSeq	gene	1418468	1421065	.	+	.	Name=topA_locusTag_ECDH10B_1389
NC_010473.1	RefSeq	gene	1421275	1422249	.	+	.	Name=cysB_locusTag_ECDH10B_1390
NC_010473.1	RefSeq	gene	1422580	1422708	.	+	.	Name=ymiA_locusTag_ECDH10B_1391
NC_010473.1	RefSeq	gene	1422711	1422878	.	+	.	Name=yciX_locusTag_ECDH10B_1392
NC_010473.1	RefSeq	gene	1423251	1425926	.	+	.	Name=acnA_locusTag_ECDH10B_1393
NC_010473.1	RefSeq	gene	1425990	1426580	.	-	.	Name=ribA_locusTag_ECDH10B_1394
NC_010473.1	RefSeq	gene	1426750	1427514	.	+	.	Name=pgpB_locusTag_ECDH10B_1395
NC_010473.1	RefSeq	gene	1427663	1427971	.	+	.	Name=yciS_locusTag_ECDH10B_1396
NC_010473.1	RefSeq	gene	1427978	1429147	.	+	.	Name=yciM_locusTag_ECDH10B_1397
NC_010473.1	RefSeq	gene	1429341	1430078	.	+	.	Name=pyrF_locusTag_ECDH10B_1398
NC_010473.1	RefSeq	gene	1430078	1430404	.	+	.	Name=yciH_locusTag_ECDH10B_1399
NC_010473.1	RefSeq	gene	1430530	1430748	.	-	.	Name=osmB_locusTag_ECDH10B_1400
NC_010473.1	RefSeq	gene	1431017	1431766	.	-	.	Name=yciT_locusTag_ECDH10B_1401
NC_010473.1	RefSeq	gene	1432177	1434162	.	-	.	Name=gmr_locusTag_ECDH10B_1402
NC_010473.1	RefSeq	gene	1434398	1436332	.	-	.	Name=rnb_locusTag_ECDH10B_1403
NC_010473.1	RefSeq	gene	1436400	1437527	.	-	.	Name=yciW_locusTag_ECDH10B_1404
NC_010473.1	RefSeq	gene	1437671	1438459	.	-	.	Name=fabI_locusTag_ECDH10B_1405
NC_010473.1	RefSeq	gene	1438827	1439180	.	-	.	Name=ycjD_locusTag_ECDH10B_1406
NC_010473.1	RefSeq	gene	1439248	1440054	.	-	.	Name=sapF_locusTag_ECDH10B_1407
NC_010473.1	RefSeq	gene	1440056	1441048	.	-	.	Name=sapD_locusTag_ECDH10B_1408
NC_010473.1	RefSeq	gene	1441048	1441938	.	-	.	Name=sapC_locusTag_ECDH10B_1409
NC_010473.1	RefSeq	gene	1441925	1442890	.	-	.	Name=sapB_locusTag_ECDH10B_1410
NC_010473.1	RefSeq	gene	1442887	1444530	.	-	.	Name=sapA_locusTag_ECDH10B_1411
NC_010473.1	RefSeq	gene	1444843	1445088	.	-	.	Name=ymjA_locusTag_ECDH10B_1412
NC_010473.1	RefSeq	gene	1445222	1446607	.	-	.	Name=puuP_locusTag_ECDH10B_1413
NC_010473.1	RefSeq	gene	1446910	1448328	.	-	.	Name=puuA_locusTag_ECDH10B_1414
NC_010473.1	RefSeq	gene	1448540	1449304	.	+	.	Name=puuD_locusTag_ECDH10B_1415
NC_010473.1	RefSeq	gene	1449331	1449888	.	+	.	Name=puuR_locusTag_ECDH10B_1416
NC_010473.1	RefSeq	gene	1450163	1451650	.	+	.	Name=puuC_locusTag_ECDH10B_1417
NC_010473.1	RefSeq	gene	1451652	1452932	.	+	.	Name=puuB_locusTag_ECDH10B_1418
NC_010473.1	RefSeq	gene	1452970	1454235	.	+	.	Name=puuE_locusTag_ECDH10B_1419
NC_010473.1	RefSeq	gene	1454355	1455332	.	-	.	Name=pspF_locusTag_ECDH10B_1420
NC_010473.1	RefSeq	gene	1455499	1456167	.	+	.	Name=pspA_locusTag_ECDH10B_1421
NC_010473.1	RefSeq	gene	1456221	1456445	.	+	.	Name=pspB_locusTag_ECDH10B_1422
NC_010473.1	RefSeq	gene	1456445	1456804	.	+	.	Name=pspC_locusTag_ECDH10B_1423
NC_010473.1	RefSeq	gene	1456813	1457034	.	+	.	Name=pspD_locusTag_ECDH10B_1424
NC_010473.1	RefSeq	gene	1457109	1457423	.	+	.	Name=pspE_locusTag_ECDH10B_1425
NC_010473.1	RefSeq	gene	1457636	1459315	.	+	.	Name=ycjM_locusTag_ECDH10B_1426
NC_010473.1	RefSeq	gene	1459329	1460621	.	+	.	Name=ycjN_locusTag_ECDH10B_1427
NC_010473.1	RefSeq	gene	1460642	1461523	.	+	.	Name=ycjO_locusTag_ECDH10B_1428
NC_010473.1	RefSeq	gene	1461510	1462352	.	+	.	Name=ycjP_locusTag_ECDH10B_1429
NC_010473.1	RefSeq	gene	1462383	1463435	.	+	.	Name=ycjQ_locusTag_ECDH10B_1430
NC_010473.1	RefSeq	gene	1463454	1464242	.	+	.	Name=ycjR_locusTag_ECDH10B_1431
NC_010473.1	RefSeq	gene	1464252	1465307	.	+	.	Name=ycjS_locusTag_ECDH10B_1432
NC_010473.1	RefSeq	gene	1465304	1467571	.	+	.	Name=ycjT_locusTag_ECDH10B_1433
NC_010473.1	RefSeq	gene	1467568	1468227	.	+	.	Name=ycjU_locusTag_ECDH10B_1434
NC_010473.1	RefSeq	gene	1468241	1469322	.	+	.	Name=ycjV_locusTag_ECDH10B_1436
NC_010473.1	RefSeq	gene	1469367	1470272	.	+	.	Name=ompG_locusTag_ECDH10B_1438
NC_010473.1	RefSeq	gene	1470383	1471381	.	-	.	Name=ycjW_locusTag_ECDH10B_1439
NC_010473.1	RefSeq	gene	1471537	1472934	.	+	.	Name=ycjX_locusTag_ECDH10B_1440
NC_010473.1	RefSeq	gene	1472931	1473992	.	+	.	Name=ycjF_locusTag_ECDH10B_1441
NC_010473.1	RefSeq	gene	1474140	1475681	.	+	.	Name=tyrR_locusTag_ECDH10B_1442
NC_010473.1	RefSeq	gene	1475725	1476231	.	-	.	Name=tpx_locusTag_ECDH10B_1443
NC_010473.1	RefSeq	gene	1476350	1477315	.	+	.	Name=ycjG_locusTag_ECDH10B_1444
NC_010473.1	RefSeq	gene	1477290	1478078	.	-	.	Name=mpaA_locusTag_ECDH10B_1445
NC_010473.1	RefSeq	gene	1478100	1478282	.	-	.	Name=ymjC_locusTag_ECDH10B_1446
NC_010473.1	RefSeq	gene	1478353	1479285	.	-	.	Name=ycjY_locusTag_ECDH10B_1447
NC_010473.1	RefSeq	gene	1479411	1480310	.	+	.	Name=ycjZ_locusTag_ECDH10B_1448
NC_010473.1	RefSeq	gene	1480647	1482260	.	+	.	Name=mppA_locusTag_ECDH10B_1449
NC_010473.1	RefSeq	gene	1482311	1483342	.	-	.	Name=ynaI_locusTag_ECDH10B_1450
NC_010473.1	RefSeq	gene	1483496	1484512	.	+	.	Name=insH-4_locusTag_ECDH10B_1451
NC_010473.1	RefSeq	gene	1484785	1485042	.	+	.	Name=ynaJ_locusTag_ECDH10B_1452
NC_010473.1	RefSeq	gene	1485092	1486042	.	-	.	Name=uspE_locusTag_ECDH10B_1453
NC_010473.1	RefSeq	gene	1486194	1486946	.	-	.	Name=fnr_locusTag_ECDH10B_1454
NC_010473.1	RefSeq	gene	1487141	1487656	.	-	.	Name=ogt_locusTag_ECDH10B_1455
NC_010473.1	RefSeq	gene	1487667	1489193	.	-	.	Name=abgT_locusTag_ECDH10B_1456
NC_010473.1	RefSeq	gene	1489230	1490675	.	-	.	Name=abgB_locusTag_ECDH10B_1457
NC_010473.1	RefSeq	gene	1490675	1491985	.	-	.	Name=abgA_locusTag_ECDH10B_1458
NC_010473.1	RefSeq	gene	1492161	1493069	.	+	.	Name=abgR_locusTag_ECDH10B_1459
NC_010473.1	RefSeq	gene	1493072	1493229	.	-	.	Name=isrA_locusTag_ECDH10B_1460
NC_010473.1	RefSeq	gene	1493399	1493962	.	+	.	Name=ydaL_locusTag_ECDH10B_1461
NC_010473.1	RefSeq	gene	1493983	1495215	.	-	.	Name=ydaM_locusTag_ECDH10B_1462
NC_010473.1	RefSeq	gene	1495470	1496453	.	+	.	Name=zntB_locusTag_ECDH10B_1463
NC_010473.1	RefSeq	gene	1496931	1498304	.	+	.	Name=dbpA_locusTag_ECDH10B_1464
NC_010473.1	RefSeq	gene	1498433	1499368	.	-	.	Name=ttcA_locusTag_ECDH10B_1465
NC_010473.1	RefSeq	gene	1499420	1500655	.	-	.	Name=intR_locusTag_ECDH10B_1466
NC_010473.1	RefSeq	gene	1500657	1500872	.	-	.	Name=ydaQ_locusTag_ECDH10B_1467
NC_010473.1	RefSeq	gene	1500951	1501160	.	-	.	Name=ydaC_locusTag_ECDH10B_1468
NC_010473.1	RefSeq	gene	1501153	1501347	.	-	.	Name=lar_locusTag_ECDH10B_1469
NC_010473.1	RefSeq	gene	1501404	1502213	.	-	.	Name=recT_locusTag_ECDH10B_1470
NC_010473.1	RefSeq	gene	1502206	1504806	.	-	.	Name=recE_locusTag_ECDH10B_1471
NC_010473.1	RefSeq	gene	1504908	1505183	.	-	.	Name=racC_locusTag_ECDH10B_1472
NC_010473.1	RefSeq	gene	1505258	1505428	.	-	.	Name=ydaE_locusTag_ECDH10B_1473
NC_010473.1	RefSeq	gene	1505428	1505649	.	-	.	Name=kil_locusTag_ECDH10B_1474
NC_010473.1	RefSeq	gene	1506091	1506579	.	+	.	Name=sieB_locusTag_ECDH10B_1475
NC_010473.1	RefSeq	gene	1506576	1506731	.	-	.	Name=ydaF_locusTag_ECDH10B_1476
NC_010473.1	RefSeq	gene	1506742	1506876	.	-	.	Name=ydaG_locusTag_ECDH10B_1477
NC_010473.1	RefSeq	gene	1507185	1507661	.	-	.	Name=racR_locusTag_ECDH10B_1478
NC_010473.1	RefSeq	gene	1507785	1508081	.	+	.	Name=ydaS_locusTag_ECDH10B_1479
NC_010473.1	RefSeq	gene	1508104	1508526	.	+	.	Name=ydaT_locusTag_ECDH10B_1480
NC_010473.1	RefSeq	gene	1508539	1509396	.	+	.	Name=ydaU_locusTag_ECDH10B_1481
NC_010473.1	RefSeq	gene	1509403	1510149	.	+	.	Name=ydaV_locusTag_ECDH10B_1482
NC_010473.1	RefSeq	gene	1510172	1510732	.	+	.	Name=ydaW_locusTag_ECDH10B_1483
NC_010473.1	RefSeq	gene	1510765	1511064	.	+	.	Name=rzpR_locusTag_ECDH10B_1484
NC_010473.1	RefSeq	gene	1510820	1511005	.	+	.	Name=rzoR_locusTag_ECDH10B_1485
NC_010473.1	RefSeq	gene	1511202	1512659	.	+	.	Name=trkG_locusTag_ECDH10B_1486
NC_010473.1	RefSeq	gene	1512797	1513060	.	+	.	Name=ynaK_locusTag_ECDH10B_1487
NC_010473.1	RefSeq	gene	1513041	1513400	.	+	.	Name=ydaY_locusTag_ECDH10B_1488
NC_010473.1	RefSeq	gene	1513874	1514902	.	+	.	Name=ynaA_locusTag_ECDH10B_1489
NC_010473.1	RefSeq	gene	1514815	1516404	.	+	.	Name=lomR_locusTag_ECDH10B_1490
NC_010473.1	RefSeq	gene	1515166	1516146	.	-	.	Name=insH-5_locusTag_ECDH10B_1492
NC_010473.1	RefSeq	gene	1516469	1519831	.	+	.	Name=stfR_locusTag_ECDH10B_1494
NC_010473.1	RefSeq	gene	1519831	1520406	.	+	.	Name=tfaR_locusTag_ECDH10B_1495
NC_010473.1	RefSeq	gene	1520504	1521094	.	-	.	Name=pinR_locusTag_ECDH10B_1496
NC_010473.1	RefSeq	gene	1521411	1521677	.	-	.	Name=ynaE_locusTag_ECDH10B_1497
NC_010473.1	RefSeq	gene	1523804	1524238	.	-	.	Name=uspF_locusTag_ECDH10B_1499
NC_010473.1	RefSeq	gene	1524379	1525512	.	-	.	Name=ompN_locusTag_ECDH10B_1500
NC_010473.1	RefSeq	gene	1525740	1525848	.	+	.	Name=micC_locusTag_ECDH10B_1501
NC_010473.1	RefSeq	gene	1525879	1529403	.	-	.	Name=ydbK_locusTag_ECDH10B_1502
NC_010473.1	RefSeq	gene	1529677	1529943	.	+	.	Name=ydbJ_locusTag_ECDH10B_1503
NC_010473.1	RefSeq	gene	1529940	1530362	.	-	.	Name=hslJ_locusTag_ECDH10B_1504
NC_010473.1	RefSeq	gene	1530473	1531462	.	-	.	Name=ldhA_locusTag_ECDH10B_1505
NC_010473.1	RefSeq	gene	1531670	1534309	.	+	.	Name=ydbH_locusTag_ECDH10B_1506
NC_010473.1	RefSeq	gene	1534306	1534491	.	+	.	Name=ynbE_locusTag_ECDH10B_1507
NC_010473.1	RefSeq	gene	1534499	1534825	.	+	.	Name=ydbL_locusTag_ECDH10B_1508
NC_010473.1	RefSeq	gene	1534997	1535902	.	-	.	Name=feaR_locusTag_ECDH10B_1509
NC_010473.1	RefSeq	gene	1536138	1537637	.	+	.	Name=feaB_locusTag_ECDH10B_1510
NC_010473.1	RefSeq	gene	1537695	1539968	.	-	.	Name=tynA_locusTag_ECDH10B_1511
NC_010473.1	RefSeq	gene	1540216	1542261	.	-	.	Name=maoC_locusTag_ECDH10B_1512
NC_010473.1	RefSeq	gene	1542546	1543475	.	+	.	Name=paaA_locusTag_ECDH10B_1513
NC_010473.1	RefSeq	gene	1543487	1543774	.	+	.	Name=paaB_locusTag_ECDH10B_1514
NC_010473.1	RefSeq	gene	1543783	1544529	.	+	.	Name=paaC_locusTag_ECDH10B_1515
NC_010473.1	RefSeq	gene	1544544	1545041	.	+	.	Name=paaD_locusTag_ECDH10B_1516
NC_010473.1	RefSeq	gene	1545049	1546119	.	+	.	Name=paaE_locusTag_ECDH10B_1517
NC_010473.1	RefSeq	gene	1546116	1546883	.	+	.	Name=paaF_locusTag_ECDH10B_1518
NC_010473.1	RefSeq	gene	1546883	1547671	.	+	.	Name=paaG_locusTag_ECDH10B_1519
NC_010473.1	RefSeq	gene	1547673	1549100	.	+	.	Name=paaH_locusTag_ECDH10B_1520
NC_010473.1	RefSeq	gene	1549090	1549512	.	+	.	Name=paaI_locusTag_ECDH10B_1521
NC_010473.1	RefSeq	gene	1549512	1550717	.	+	.	Name=paaJ_locusTag_ECDH10B_1522
NC_010473.1	RefSeq	gene	1550744	1552057	.	+	.	Name=paaK_locusTag_ECDH10B_1523
NC_010473.1	RefSeq	gene	1552158	1553108	.	+	.	Name=paaX_locusTag_ECDH10B_1524
NC_010473.1	RefSeq	gene	1553090	1553680	.	+	.	Name=paaY_locusTag_ECDH10B_1525
NC_010473.1	RefSeq	gene	1556540	1557445	.	-	.	Name=insD-2_locusTag_ECDH10B_1528
NC_010473.1	RefSeq	gene	1557403	1557813	.	-	.	Name=insC-2_locusTag_ECDH10B_1529
NC_010473.1	RefSeq	gene	1557977	1559128	.	+	.	Name=insI-2_locusTag_ECDH10B_1530
NC_010473.1	RefSeq	gene	1562840	1563700	.	+	.	Name=ydbC_locusTag_ECDH10B_1532
NC_010473.1	RefSeq	gene	1563763	1566069	.	+	.	Name=ydbD_locusTag_ECDH10B_1533
NC_010473.1	RefSeq	gene	1566240	1566845	.	+	.	Name=ynbA_locusTag_ECDH10B_1534
NC_010473.1	RefSeq	gene	1566845	1567741	.	+	.	Name=ynbB_locusTag_ECDH10B_1535
NC_010473.1	RefSeq	gene	1567757	1569514	.	+	.	Name=ynbC_locusTag_ECDH10B_1536
NC_010473.1	RefSeq	gene	1569528	1570820	.	+	.	Name=ynbD_locusTag_ECDH10B_1537
NC_010473.1	RefSeq	gene	1570874	1571479	.	-	.	Name=azoR_locusTag_ECDH10B_1538
NC_010473.1	RefSeq	gene	1571680	1575582	.	+	.	Name=hrpA_locusTag_ECDH10B_1539
NC_010473.1	RefSeq	gene	1575854	1576654	.	+	.	Name=ydcF_locusTag_ECDH10B_1540
NC_010473.1	RefSeq	gene	1576851	1578290	.	+	.	Name=aldA_locusTag_ECDH10B_1541
NC_010473.1	RefSeq	gene	1578332	1579332	.	-	.	Name=gapC_locusTag_ECDH10B_1543
NC_010473.1	RefSeq	gene	1579521	1580051	.	+	.	Name=cybB_locusTag_ECDH10B_1544
NC_010473.1	RefSeq	gene	1580296	1580469	.	+	.	Name=ydcA_locusTag_ECDH10B_1545
NC_010473.1	RefSeq	gene	1580541	1580690	.	-	.	Name=hokB_locusTag_ECDH10B_1546
NC_010473.1	RefSeq	gene	1580581	1580748	.	-	.	Name=mokB_locusTag_ECDH10B_1547
NC_010473.1	RefSeq	gene	1580738	1580790	.	+	.	Name=sokB_locusTag_ECDH10B_1548
NC_010473.1	RefSeq	gene	1581089	1582729	.	+	.	Name=trg_locusTag_ECDH10B_1549
NC_010473.1	RefSeq	gene	1582767	1583690	.	-	.	Name=ydcI_locusTag_ECDH10B_1550
NC_010473.1	RefSeq	gene	1583907	1585250	.	+	.	Name=ydcJ_locusTag_ECDH10B_1551
NC_010473.1	RefSeq	gene	1585475	1587130	.	+	.	Name=mdoD_locusTag_ECDH10B_1552
NC_010473.1	RefSeq	gene	1587270	1587494	.	+	.	Name=ydcH_locusTag_ECDH10B_1553
NC_010473.1	RefSeq	gene	1587557	1588096	.	+	.	Name=rimL_locusTag_ECDH10B_1554
NC_010473.1	RefSeq	gene	1588088	1589068	.	-	.	Name=ydcK_locusTag_ECDH10B_1555
NC_010473.1	RefSeq	gene	1589192	1590184	.	+	.	Name=tehA_locusTag_ECDH10B_1556
NC_010473.1	RefSeq	gene	1590181	1590774	.	+	.	Name=tehB_locusTag_ECDH10B_1557
NC_010473.1	RefSeq	gene	1591076	1591744	.	+	.	Name=ydcL_locusTag_ECDH10B_1558
NC_010473.1	RefSeq	gene	1591762	1592268	.	-	.	Name=yncK_locusTag_ECDH10B_1560
NC_010473.1	RefSeq	gene	1592276	1593484	.	+	.	Name=ydcM_locusTag_ECDH10B_1562
NC_010473.1	RefSeq	gene	1593524	1594699	.	-	.	Name=ydcO_locusTag_ECDH10B_1563
NC_010473.1	RefSeq	gene	1594791	1595327	.	+	.	Name=ydcN_locusTag_ECDH10B_1564
NC_010473.1	RefSeq	gene	1595400	1597361	.	+	.	Name=ydcP_locusTag_ECDH10B_1565
NC_010473.1	RefSeq	gene	1597453	1597683	.	-	.	Name=yncJ_locusTag_ECDH10B_1566
NC_010473.1	RefSeq	gene	1597905	1598081	.	+	.	Name=yncN_locusTag_ECDH10B_1567
NC_010473.1	RefSeq	gene	1598106	1598543	.	+	.	Name=ydcQ_locusTag_ECDH10B_1568
NC_010473.1	RefSeq	gene	1598622	1600028	.	+	.	Name=ydcR_locusTag_ECDH10B_1569
NC_010473.1	RefSeq	gene	1600273	1601418	.	+	.	Name=ydcS_locusTag_ECDH10B_1570
NC_010473.1	RefSeq	gene	1601436	1602449	.	+	.	Name=ydcT_locusTag_ECDH10B_1571
NC_010473.1	RefSeq	gene	1602450	1603391	.	+	.	Name=ydcU_locusTag_ECDH10B_1572
NC_010473.1	RefSeq	gene	1603381	1604175	.	+	.	Name=ydcV_locusTag_ECDH10B_1573
NC_010473.1	RefSeq	gene	1604197	1605621	.	+	.	Name=ydcW_locusTag_ECDH10B_1574
NC_010473.1	RefSeq	gene	1606008	1606181	.	+	.	Name=ydcX_locusTag_ECDH10B_1575
NC_010473.1	RefSeq	gene	1606267	1606500	.	+	.	Name=ydcY_locusTag_ECDH10B_1576
NC_010473.1	RefSeq	gene	1606501	1606950	.	-	.	Name=ydcZ_locusTag_ECDH10B_1577
NC_010473.1	RefSeq	gene	1606947	1607465	.	-	.	Name=yncA_locusTag_ECDH10B_1578
NC_010473.1	RefSeq	gene	1607646	1608683	.	+	.	Name=yncB_locusTag_ECDH10B_1579
NC_010473.1	RefSeq	gene	1608881	1609546	.	+	.	Name=yncC_locusTag_ECDH10B_1580
NC_010473.1	RefSeq	gene	1609582	1611684	.	-	.	Name=yncD_locusTag_ECDH10B_1581
NC_010473.1	RefSeq	gene	1611926	1612987	.	+	.	Name=yncE_locusTag_ECDH10B_1582
NC_010473.1	RefSeq	gene	1613100	1614599	.	-	.	Name=ansP_locusTag_ECDH10B_1583
NC_010473.1	RefSeq	gene	1614866	1615483	.	+	.	Name=yncG_locusTag_ECDH10B_1584
NC_010473.1	RefSeq	gene	1615559	1615771	.	+	.	Name=yncH_locusTag_ECDH10B_1585
NC_010473.1	RefSeq	gene	1616509	1618557	.	+	.	Name=rhsE_locusTag_ECDH10B_1586
NC_010473.1	RefSeq	gene	1618541	1619023	.	+	.	Name=ydcD_locusTag_ECDH10B_1587
NC_010473.1	RefSeq	gene	1619205	1620258	.	+	.	Name=yncI_locusTag_ECDH10B_1589
NC_010473.1	RefSeq	gene	1620435	1621571	.	+	.	Name=ydcC_locusTag_ECDH10B_1591
NC_010473.1	RefSeq	gene	1621671	1621904	.	+	.	Name=pptA_locusTag_ECDH10B_1592
NC_010473.1	RefSeq	gene	1621901	1622470	.	-	.	Name=yddH_locusTag_ECDH10B_1593
NC_010473.1	RefSeq	gene	1622643	1623488	.	+	.	Name=nhoA_locusTag_ECDH10B_1594
NC_010473.1	RefSeq	gene	1623584	1624477	.	-	.	Name=yddE_locusTag_ECDH10B_1595
NC_010473.1	RefSeq	gene	1624556	1625236	.	-	.	Name=narV_locusTag_ECDH10B_1596
NC_010473.1	RefSeq	gene	1625233	1625928	.	-	.	Name=narW_locusTag_ECDH10B_1597
NC_010473.1	RefSeq	gene	1625928	1627472	.	-	.	Name=narY_locusTag_ECDH10B_1598
NC_010473.1	RefSeq	gene	1627469	1631209	.	-	.	Name=narZ_locusTag_ECDH10B_1599
NC_010473.1	RefSeq	gene	1631291	1632679	.	-	.	Name=narU_locusTag_ECDH10B_1600
NC_010473.1	RefSeq	gene	1633003	1633338	.	-	.	Name=yddJ_locusTag_ECDH10B_1601
NC_010473.1	RefSeq	gene	1633377	1634333	.	-	.	Name=yddK_locusTag_ECDH10B_1602
NC_010473.1	RefSeq	gene	1634357	1634647	.	-	.	Name=yddL_locusTag_ECDH10B_1603
NC_010473.1	RefSeq	gene	1634907	1635788	.	-	.	Name=yddG_locusTag_ECDH10B_1604
NC_010473.1	RefSeq	gene	1636020	1639067	.	+	.	Name=fdnG_locusTag_ECDH10B_1605
NC_010473.1	RefSeq	gene	1639080	1639964	.	+	.	Name=fdnH_locusTag_ECDH10B_1606
NC_010473.1	RefSeq	gene	1639957	1640610	.	+	.	Name=fdnI_locusTag_ECDH10B_1607
NC_010473.1	RefSeq	gene	1641017	1641301	.	-	.	Name=yddM_locusTag_ECDH10B_1608
NC_010473.1	RefSeq	gene	1641447	1642457	.	-	.	Name=adhP_locusTag_ECDH10B_1609
NC_010473.1	RefSeq	gene	1642591	1644288	.	-	.	Name=maeA_locusTag_ECDH10B_1610
NC_010473.1	RefSeq	gene	1644445	1644582	.	-	.	Name=rpsV_locusTag_ECDH10B_1611
NC_010473.1	RefSeq	gene	1644684	1644899	.	-	.	Name=bdm_locusTag_ECDH10B_1612
NC_010473.1	RefSeq	gene	1645244	1645675	.	+	.	Name=osmC_locusTag_ECDH10B_1613
NC_010473.1	RefSeq	gene	1645731	1646657	.	-	.	Name=ddpF_locusTag_ECDH10B_1614
NC_010473.1	RefSeq	gene	1646650	1647636	.	-	.	Name=ddpD_locusTag_ECDH10B_1615
NC_010473.1	RefSeq	gene	1647633	1648529	.	-	.	Name=ddpC_locusTag_ECDH10B_1616
NC_010473.1	RefSeq	gene	1648526	1649548	.	-	.	Name=ddpB_locusTag_ECDH10B_1617
NC_010473.1	RefSeq	gene	1649550	1651100	.	-	.	Name=ddpA_locusTag_ECDH10B_1618
NC_010473.1	RefSeq	gene	1651114	1651695	.	-	.	Name=ddpX_locusTag_ECDH10B_1619
NC_010473.1	RefSeq	gene	1651953	1654352	.	-	.	Name=dos_locusTag_ECDH10B_1620
NC_010473.1	RefSeq	gene	1654377	1655759	.	-	.	Name=yddV_locusTag_ECDH10B_1621
NC_010473.1	RefSeq	gene	1656123	1657442	.	-	.	Name=yddW_locusTag_ECDH10B_1622
NC_010473.1	RefSeq	gene	1657573	1659108	.	-	.	Name=gadC_locusTag_ECDH10B_1623
NC_010473.1	RefSeq	gene	1659264	1660664	.	-	.	Name=gadB_locusTag_ECDH10B_1624
NC_010473.1	RefSeq	gene	1661026	1663821	.	-	.	Name=pqqL_locusTag_ECDH10B_1625
NC_010473.1	RefSeq	gene	1663866	1666238	.	-	.	Name=yddB_locusTag_ECDH10B_1626
NC_010473.1	RefSeq	gene	1666276	1667961	.	-	.	Name=yddA_locusTag_ECDH10B_1627
NC_010473.1	RefSeq	gene	1668252	1669409	.	-	.	Name=ydeM_locusTag_ECDH10B_1628
NC_010473.1	RefSeq	gene	1669461	1671143	.	-	.	Name=ydeN_locusTag_ECDH10B_1629
NC_010473.1	RefSeq	gene	1671545	1672306	.	-	.	Name=ydeO_locusTag_ECDH10B_1630
NC_010473.1	RefSeq	gene	1672826	1675105	.	-	.	Name=ydeP_locusTag_ECDH10B_1631
NC_010473.1	RefSeq	gene	1675439	1676353	.	-	.	Name=ydeQ_locusTag_ECDH10B_1632
NC_010473.1	RefSeq	gene	1676412	1676915	.	-	.	Name=ydeR_locusTag_ECDH10B_1633
NC_010473.1	RefSeq	gene	1678006	1678185	.	-	.	Name=yneL_locusTag_ECDH10B_1636
NC_010473.1	RefSeq	gene	1678503	1679825	.	-	.	Name=hipA_locusTag_ECDH10B_1638
NC_010473.1	RefSeq	gene	1679825	1680091	.	-	.	Name=hipB_locusTag_ECDH10B_1639
NC_010473.1	RefSeq	gene	1680314	1681714	.	-	.	Name=ydeU_locusTag_ECDH10B_1640
NC_010473.1	RefSeq	gene	1681758	1685735	.	-	.	Name=ydeK_locusTag_ECDH10B_1641
NC_010473.1	RefSeq	gene	1686266	1687858	.	-	.	Name=lsrK_locusTag_ECDH10B_1642
NC_010473.1	RefSeq	gene	1687937	1688890	.	-	.	Name=lsrR_locusTag_ECDH10B_1643
NC_010473.1	RefSeq	gene	1689139	1690674	.	+	.	Name=lsrA_locusTag_ECDH10B_1644
NC_010473.1	RefSeq	gene	1690668	1691696	.	+	.	Name=lsrC_locusTag_ECDH10B_1645
NC_010473.1	RefSeq	gene	1691696	1692688	.	+	.	Name=lsrD_locusTag_ECDH10B_1646
NC_010473.1	RefSeq	gene	1692700	1693722	.	+	.	Name=lsrB_locusTag_ECDH10B_1647
NC_010473.1	RefSeq	gene	1693749	1694624	.	+	.	Name=lsrF_locusTag_ECDH10B_1648
NC_010473.1	RefSeq	gene	1694648	1694938	.	+	.	Name=lsrG_locusTag_ECDH10B_1649
NC_010473.1	RefSeq	gene	1694995	1695753	.	+	.	Name=tam_locusTag_ECDH10B_1650
NC_010473.1	RefSeq	gene	1695757	1696671	.	-	.	Name=yneE_locusTag_ECDH10B_1651
NC_010473.1	RefSeq	gene	1698556	1699503	.	-	.	Name=yneF_locusTag_ECDH10B_1653
NC_010473.1	RefSeq	gene	1699615	1699974	.	-	.	Name=yneG_locusTag_ECDH10B_1654
NC_010473.1	RefSeq	gene	1699974	1700900	.	-	.	Name=yneH_locusTag_ECDH10B_1655
NC_010473.1	RefSeq	gene	1700964	1702352	.	-	.	Name=yneI_locusTag_ECDH10B_1656
NC_010473.1	RefSeq	gene	1702453	1703334	.	+	.	Name=yneJ_locusTag_ECDH10B_1657
NC_010473.1	RefSeq	gene	1703412	1704527	.	+	.	Name=yneK_locusTag_ECDH10B_1658
NC_010473.1	RefSeq	gene	1704677	1705867	.	+	.	Name=ydeA_locusTag_ECDH10B_1659
NC_010473.1	RefSeq	gene	1705892	1706557	.	-	.	Name=marC_locusTag_ECDH10B_1660
NC_010473.1	RefSeq	gene	1706769	1707203	.	+	.	Name=marR_locusTag_ECDH10B_1661
NC_010473.1	RefSeq	gene	1707223	1707606	.	+	.	Name=marA_locusTag_ECDH10B_1662
NC_010473.1	RefSeq	gene	1707638	1707856	.	+	.	Name=marB_locusTag_ECDH10B_1663
NC_010473.1	RefSeq	gene	1707887	1708786	.	-	.	Name=eamA_locusTag_ECDH10B_1664
NC_010473.1	RefSeq	gene	1708981	1710168	.	+	.	Name=ydeE_locusTag_ECDH10B_1665
NC_010473.1	RefSeq	gene	1710609	1711499	.	-	.	Name=ydeH_locusTag_ECDH10B_1666
NC_010473.1	RefSeq	gene	1711754	1712146	.	-	.	Name=ydeI_locusTag_ECDH10B_1667
NC_010473.1	RefSeq	gene	1712422	1712940	.	+	.	Name=ydeJ_locusTag_ECDH10B_1668
NC_010473.1	RefSeq	gene	1712984	1715029	.	-	.	Name=dcp_locusTag_ECDH10B_1669
NC_010473.1	RefSeq	gene	1715166	1715912	.	+	.	Name=ydfG_locusTag_ECDH10B_1670
NC_010473.1	RefSeq	gene	1716001	1716687	.	+	.	Name=ydfH_locusTag_ECDH10B_1671
NC_010473.1	RefSeq	gene	1716864	1717067	.	+	.	Name=ydfZ_locusTag_ECDH10B_1672
NC_010473.1	RefSeq	gene	1717102	1718562	.	-	.	Name=ydfI_locusTag_ECDH10B_1673
NC_010473.1	RefSeq	gene	1718651	1719934	.	-	.	Name=ydfJ_locusTag_ECDH10B_1674
NC_010473.1	RefSeq	gene	1720688	1720954	.	+	.	Name=ydfK_locusTag_ECDH10B_1675
NC_010473.1	RefSeq	gene	1721271	1721861	.	+	.	Name=pinQ_locusTag_ECDH10B_1676
NC_010473.1	RefSeq	gene	1721959	1722534	.	-	.	Name=tfaQ_locusTag_ECDH10B_1677
NC_010473.1	RefSeq	gene	1722534	1723496	.	-	.	Name=stfQ_locusTag_ECDH10B_1678
NC_010473.1	RefSeq	gene	1723447	1724016	.	-	.	Name=nohA_locusTag_ECDH10B_1679
NC_010473.1	RefSeq	gene	1724405	1724638	.	+	.	Name=ynfO_locusTag_ECDH10B_1680
NC_010473.1	RefSeq	gene	1724696	1725106	.	+	.	Name=ydfO_locusTag_ECDH10B_1681
NC_010473.1	RefSeq	gene	1725258	1725431	.	-	.	Name=gnsB_locusTag_ECDH10B_1682
NC_010473.1	RefSeq	gene	1725603	1725758	.	-	.	Name=ynfN_locusTag_ECDH10B_1683
NC_010473.1	RefSeq	gene	1726104	1726316	.	-	.	Name=cspI_locusTag_ECDH10B_1684
NC_010473.1	RefSeq	gene	1726679	1727176	.	-	.	Name=ydfP_locusTag_ECDH10B_1685
NC_010473.1	RefSeq	gene	1727173	1727706	.	-	.	Name=ydfQ_locusTag_ECDH10B_1686
NC_010473.1	RefSeq	gene	1727703	1728014	.	-	.	Name=ydfR_locusTag_ECDH10B_1687
NC_010473.1	RefSeq	gene	1728019	1728234	.	-	.	Name=essQ_locusTag_ECDH10B_1688
NC_010473.1	RefSeq	gene	1728988	1729203	.	-	.	Name=cspB_locusTag_ECDH10B_1689
NC_010473.1	RefSeq	gene	1729504	1729716	.	+	.	Name=cspF_locusTag_ECDH10B_1690
NC_010473.1	RefSeq	gene	1730138	1730890	.	-	.	Name=ydfT_locusTag_ECDH10B_1691
NC_010473.1	RefSeq	gene	1732300	1732551	.	-	.	Name=rem_locusTag_ECDH10B_1693
NC_010473.1	RefSeq	gene	1732768	1732923	.	-	.	Name=hokD_locusTag_ECDH10B_1694
NC_010473.1	RefSeq	gene	1732995	1733282	.	-	.	Name=relE_locusTag_ECDH10B_1695
NC_010473.1	RefSeq	gene	1733282	1733521	.	-	.	Name=relB_locusTag_ECDH10B_1696
NC_010473.1	RefSeq	gene	1733546	1733851	.	+	.	Name=ydfV_locusTag_ECDH10B_1697
NC_010473.1	RefSeq	gene	1734054	1734386	.	+	.	Name=flxA_locusTag_ECDH10B_1698
NC_010473.1	RefSeq	gene	1734823	1734972	.	-	.	Name=ydfW_locusTag_ECDH10B_1699
NC_010473.1	RefSeq	gene	1734995	1735285	.	-	.	Name=ydfX_locusTag_ECDH10B_1700
NC_010473.1	RefSeq	gene	1735269	1735499	.	-	.	Name=dicC_locusTag_ECDH10B_1701
NC_010473.1	RefSeq	gene	1735583	1735990	.	+	.	Name=dicA_locusTag_ECDH10B_1702
NC_010473.1	RefSeq	gene	1736157	1736312	.	+	.	Name=ydfA_locusTag_ECDH10B_1703
NC_010473.1	RefSeq	gene	1736314	1736442	.	+	.	Name=ydfB_locusTag_ECDH10B_1704
NC_010473.1	RefSeq	gene	1736472	1736690	.	+	.	Name=ydfC_locusTag_ECDH10B_1705
NC_010473.1	RefSeq	gene	1737031	1737083	.	+	.	Name=dicF_locusTag_ECDH10B_1706
NC_010473.1	RefSeq	gene	1737258	1737446	.	+	.	Name=dicB_locusTag_ECDH10B_1707
NC_010473.1	RefSeq	gene	1737443	1737634	.	+	.	Name=ydfD_locusTag_ECDH10B_1708
NC_010473.1	RefSeq	gene	1737727	1738647	.	+	.	Name=ydfE_locusTag_ECDH10B_1709
NC_010473.1	RefSeq	gene	1738530	1739186	.	+	.	Name=insD-7_locusTag_ECDH10B_1710
NC_010473.1	RefSeq	gene	1741881	1742900	.	-	.	Name=rspB_locusTag_ECDH10B_1713
NC_010473.1	RefSeq	gene	1742912	1744126	.	-	.	Name=rspA_locusTag_ECDH10B_1714
NC_010473.1	RefSeq	gene	1744332	1744658	.	-	.	Name=ynfA_locusTag_ECDH10B_1715
NC_010473.1	RefSeq	gene	1744793	1745134	.	+	.	Name=ynfB_locusTag_ECDH10B_1716
NC_010473.1	RefSeq	gene	1745169	1745729	.	+	.	Name=speG_locusTag_ECDH10B_1717
NC_010473.1	RefSeq	gene	1745732	1746442	.	-	.	Name=ynfC_locusTag_ECDH10B_1718
NC_010473.1	RefSeq	gene	1746550	1746855	.	+	.	Name=ynfD_locusTag_ECDH10B_1719
NC_010473.1	RefSeq	gene	1747054	1749480	.	+	.	Name=ynfE_locusTag_ECDH10B_1720
NC_010473.1	RefSeq	gene	1749541	1751964	.	+	.	Name=ynfF_locusTag_ECDH10B_1721
NC_010473.1	RefSeq	gene	1751975	1752592	.	+	.	Name=ynfG_locusTag_ECDH10B_1722
NC_010473.1	RefSeq	gene	1752594	1753448	.	+	.	Name=ynfH_locusTag_ECDH10B_1723
NC_010473.1	RefSeq	gene	1753491	1754105	.	+	.	Name=dmsD_locusTag_ECDH10B_1724
NC_010473.1	RefSeq	gene	1754300	1755556	.	+	.	Name=clcB_locusTag_ECDH10B_1725
NC_010473.1	RefSeq	gene	1755509	1756204	.	-	.	Name=ynfK_locusTag_ECDH10B_1726
NC_010473.1	RefSeq	gene	1756329	1757549	.	-	.	Name=dgsA_locusTag_ECDH10B_1727
NC_010473.1	RefSeq	gene	1757684	1758577	.	-	.	Name=ynfL_locusTag_ECDH10B_1728
NC_010473.1	RefSeq	gene	1758684	1759937	.	+	.	Name=ynfM_locusTag_ECDH10B_1729
NC_010473.1	RefSeq	gene	1760361	1760669	.	+	.	Name=asr_locusTag_ECDH10B_1730
NC_010473.1	RefSeq	gene	1760945	1761766	.	+	.	Name=ydgD_locusTag_ECDH10B_1731
NC_010473.1	RefSeq	gene	1761805	1762134	.	-	.	Name=mdtI_locusTag_ECDH10B_1732
NC_010473.1	RefSeq	gene	1762121	1762486	.	-	.	Name=mdtJ_locusTag_ECDH10B_1733
NC_010473.1	RefSeq	gene	1762898	1763932	.	+	.	Name=tqsA_locusTag_ECDH10B_1734
NC_010473.1	RefSeq	gene	1763957	1765345	.	-	.	Name=pntB_locusTag_ECDH10B_1735
NC_010473.1	RefSeq	gene	1765356	1766888	.	-	.	Name=pntA_locusTag_ECDH10B_1736
NC_010473.1	RefSeq	gene	1767412	1768356	.	+	.	Name=ydgH_locusTag_ECDH10B_1737
NC_010473.1	RefSeq	gene	1768542	1769924	.	+	.	Name=ydgI_locusTag_ECDH10B_1738
NC_010473.1	RefSeq	gene	1769961	1770683	.	+	.	Name=folM_locusTag_ECDH10B_1739
NC_010473.1	RefSeq	gene	1770680	1771015	.	-	.	Name=ydgC_locusTag_ECDH10B_1740
NC_010473.1	RefSeq	gene	1771135	1771863	.	+	.	Name=rstA_locusTag_ECDH10B_1741
NC_010473.1	RefSeq	gene	1771867	1773168	.	+	.	Name=rstB_locusTag_ECDH10B_1742
NC_010473.1	RefSeq	gene	1773244	1774173	.	+	.	Name=tus_locusTag_ECDH10B_1743
NC_010473.1	RefSeq	gene	1774170	1775573	.	-	.	Name=fumC_locusTag_ECDH10B_1744
NC_010473.1	RefSeq	gene	1775716	1777362	.	-	.	Name=fumA_locusTag_ECDH10B_1745
NC_010473.1	RefSeq	gene	1777561	1778736	.	+	.	Name=manA_locusTag_ECDH10B_1746
NC_010473.1	RefSeq	gene	1778837	1780345	.	+	.	Name=ydgA_locusTag_ECDH10B_1747
NC_010473.1	RefSeq	gene	1780571	1781836	.	-	.	Name=uidC_locusTag_ECDH10B_1748
NC_010473.1	RefSeq	gene	1781875	1783248	.	-	.	Name=uidB_locusTag_ECDH10B_1749
NC_010473.1	RefSeq	gene	1783245	1785056	.	-	.	Name=uidA_locusTag_ECDH10B_1750
NC_010473.1	RefSeq	gene	1785447	1786037	.	-	.	Name=uidR_locusTag_ECDH10B_1751
NC_010473.1	RefSeq	gene	1786258	1787025	.	-	.	Name=hdhA_locusTag_ECDH10B_1752
NC_010473.1	RefSeq	gene	1787137	1788165	.	-	.	Name=malI_locusTag_ECDH10B_1753
NC_010473.1	RefSeq	gene	1788340	1789932	.	+	.	Name=malX_locusTag_ECDH10B_1754
NC_010473.1	RefSeq	gene	1789942	1791114	.	+	.	Name=malY_locusTag_ECDH10B_1755
NC_010473.1	RefSeq	gene	1791218	1792219	.	+	.	Name=add_locusTag_ECDH10B_1756
NC_010473.1	RefSeq	gene	1792253	1793293	.	-	.	Name=ydgJ_locusTag_ECDH10B_1757
NC_010473.1	RefSeq	gene	1793544	1793759	.	+	.	Name=ydgT_locusTag_ECDH10B_1759
NC_010473.1	RefSeq	gene	1793845	1794285	.	+	.	Name=ydgK_locusTag_ECDH10B_1760
NC_010473.1	RefSeq	gene	1794362	1794943	.	+	.	Name=rsxA_locusTag_ECDH10B_1761
NC_010473.1	RefSeq	gene	1794943	1795521	.	+	.	Name=rsxB_locusTag_ECDH10B_1762
NC_010473.1	RefSeq	gene	1795514	1797736	.	+	.	Name=rsxC_locusTag_ECDH10B_1763
NC_010473.1	RefSeq	gene	1797737	1798795	.	+	.	Name=rnfD_locusTag_ECDH10B_1764
NC_010473.1	RefSeq	gene	1798799	1799419	.	+	.	Name=rsxG_locusTag_ECDH10B_1765
NC_010473.1	RefSeq	gene	1799423	1800118	.	+	.	Name=rsxE_locusTag_ECDH10B_1766
NC_010473.1	RefSeq	gene	1800118	1800753	.	+	.	Name=nth_locusTag_ECDH10B_1767
NC_010473.1	RefSeq	gene	1801364	1802866	.	+	.	Name=tppB_locusTag_ECDH10B_1768
NC_010473.1	RefSeq	gene	1802972	1803577	.	+	.	Name=gst_locusTag_ECDH10B_1769
NC_010473.1	RefSeq	gene	1803621	1804484	.	-	.	Name=pdxY_locusTag_ECDH10B_1770
NC_010473.1	RefSeq	gene	1804543	1805817	.	-	.	Name=tyrS_locusTag_ECDH10B_1771
NC_010473.1	RefSeq	gene	1805946	1806602	.	-	.	Name=pdxH_locusTag_ECDH10B_1772
NC_010473.1	RefSeq	gene	1806661	1806990	.	-	.	Name=ydhA_locusTag_ECDH10B_1773
NC_010473.1	RefSeq	gene	1807088	1808197	.	-	.	Name=anmK_locusTag_ECDH10B_1774
NC_010473.1	RefSeq	gene	1808471	1808938	.	+	.	Name=slyB_locusTag_ECDH10B_1775
NC_010473.1	RefSeq	gene	1808985	1809419	.	-	.	Name=slyA_locusTag_ECDH10B_1776
NC_010473.1	RefSeq	gene	1809859	1810716	.	+	.	Name=ydhJ_locusTag_ECDH10B_1778
NC_010473.1	RefSeq	gene	1810716	1812728	.	+	.	Name=ydhK_locusTag_ECDH10B_1779
NC_010473.1	RefSeq	gene	1812729	1813250	.	-	.	Name=sodC_locusTag_ECDH10B_1780
NC_010473.1	RefSeq	gene	1813331	1814227	.	-	.	Name=ydhF_locusTag_ECDH10B_1781
NC_010473.1	RefSeq	gene	1814276	1814515	.	-	.	Name=ydhL_locusTag_ECDH10B_1782
NC_010473.1	RefSeq	gene	1814702	1815217	.	+	.	Name=ydhM_locusTag_ECDH10B_1783
NC_010473.1	RefSeq	gene	1815254	1816351	.	+	.	Name=nemA_locusTag_ECDH10B_1784
NC_010473.1	RefSeq	gene	1816432	1816839	.	+	.	Name=gloA_locusTag_ECDH10B_1785
NC_010473.1	RefSeq	gene	1816942	1817589	.	+	.	Name=rnt_locusTag_ECDH10B_1786
NC_010473.1	RefSeq	gene	1817682	1822298	.	+	.	Name=lhr_locusTag_ECDH10B_1787
NC_010473.1	RefSeq	gene	1822349	1822696	.	-	.	Name=grxD_locusTag_ECDH10B_1788
NC_010473.1	RefSeq	gene	1823030	1823845	.	+	.	Name=ydhO_locusTag_ECDH10B_1789
NC_010473.1	RefSeq	gene	1823973	1824554	.	+	.	Name=sodB_locusTag_ECDH10B_1790
NC_010473.1	RefSeq	gene	1824716	1825885	.	-	.	Name=ydhP_locusTag_ECDH10B_1791
NC_010473.1	RefSeq	gene	1827461	1828393	.	-	.	Name=ydhB_locusTag_ECDH10B_1793
NC_010473.1	RefSeq	gene	1828506	1829717	.	+	.	Name=ydhC_locusTag_ECDH10B_1794
NC_010473.1	RefSeq	gene	1830008	1831156	.	+	.	Name=cfa_locusTag_ECDH10B_1795
NC_010473.1	RefSeq	gene	1831196	1831837	.	-	.	Name=ribC_locusTag_ECDH10B_1796
NC_010473.1	RefSeq	gene	1832052	1833425	.	+	.	Name=mdtK_locusTag_ECDH10B_1797
NC_010473.1	RefSeq	gene	1833466	1834722	.	-	.	Name=ydhQ_locusTag_ECDH10B_1798
NC_010473.1	RefSeq	gene	1835030	1835106	.	+	.	Name=valV_locusTag_ECDH10B_1799
NC_010473.1	RefSeq	gene	1835111	1835187	.	+	.	Name=valW_locusTag_ECDH10B_1800
NC_010473.1	RefSeq	gene	1835295	1835600	.	+	.	Name=ydhR_locusTag_ECDH10B_1801
NC_010473.1	RefSeq	gene	1835726	1837330	.	+	.	Name=ydhS_locusTag_ECDH10B_1802
NC_010473.1	RefSeq	gene	1837342	1838154	.	-	.	Name=ydhT_locusTag_ECDH10B_1803
NC_010473.1	RefSeq	gene	1838158	1838943	.	-	.	Name=ydhU_locusTag_ECDH10B_1804
NC_010473.1	RefSeq	gene	1838940	1839608	.	-	.	Name=ydhX_locusTag_ECDH10B_1805
NC_010473.1	RefSeq	gene	1839672	1840319	.	-	.	Name=ydhW_locusTag_ECDH10B_1806
NC_010473.1	RefSeq	gene	1840323	1842425	.	-	.	Name=ydhV_locusTag_ECDH10B_1807
NC_010473.1	RefSeq	gene	1842446	1843072	.	-	.	Name=ydhY_locusTag_ECDH10B_1808
NC_010473.1	RefSeq	gene	1843527	1843736	.	-	.	Name=ydhZ_locusTag_ECDH10B_1809
NC_010473.1	RefSeq	gene	1844293	1845705	.	+	.	Name=pykF_locusTag_ECDH10B_1810
NC_010473.1	RefSeq	gene	1846016	1846252	.	+	.	Name=lpp_locusTag_ECDH10B_1811
NC_010473.1	RefSeq	gene	1846316	1847320	.	-	.	Name=ynhG_locusTag_ECDH10B_1812
NC_010473.1	RefSeq	gene	1847469	1847885	.	-	.	Name=sufE_locusTag_ECDH10B_1813
NC_010473.1	RefSeq	gene	1847898	1849118	.	-	.	Name=sufS_locusTag_ECDH10B_1814
NC_010473.1	RefSeq	gene	1849115	1850386	.	-	.	Name=sufD_locusTag_ECDH10B_1815
NC_010473.1	RefSeq	gene	1850361	1851107	.	-	.	Name=sufC_locusTag_ECDH10B_1816
NC_010473.1	RefSeq	gene	1851117	1852604	.	-	.	Name=sufB_locusTag_ECDH10B_1817
NC_010473.1	RefSeq	gene	1852613	1852981	.	-	.	Name=sufA_locusTag_ECDH10B_1818
NC_010473.1	RefSeq	gene	1853308	1853375	.	-	.	Name=rydB_locusTag_ECDH10B_1819
NC_010473.1	RefSeq	gene	1853529	1853798	.	-	.	Name=ydiH_locusTag_ECDH10B_1820
NC_010473.1	RefSeq	gene	1853817	1854227	.	-	.	Name=ydiI_locusTag_ECDH10B_1821
NC_010473.1	RefSeq	gene	1854224	1857280	.	-	.	Name=ydiJ_locusTag_ECDH10B_1822
NC_010473.1	RefSeq	gene	1857669	1858781	.	+	.	Name=ydiK_locusTag_ECDH10B_1823
NC_010473.1	RefSeq	gene	1858967	1859071	.	+	.	Name=rprA_locusTag_ECDH10B_1824
NC_010473.1	RefSeq	gene	1859210	1859566	.	+	.	Name=ydiL_locusTag_ECDH10B_1825
NC_010473.1	RefSeq	gene	1859666	1860880	.	+	.	Name=ydiM_locusTag_ECDH10B_1826
NC_010473.1	RefSeq	gene	1861107	1862372	.	+	.	Name=ydiN_locusTag_ECDH10B_1827
NC_010473.1	RefSeq	gene	1862384	1863250	.	+	.	Name=ydiB_locusTag_ECDH10B_1828
NC_010473.1	RefSeq	gene	1863281	1864039	.	+	.	Name=aroD_locusTag_ECDH10B_1829
NC_010473.1	RefSeq	gene	1865791	1866942	.	+	.	Name=ydiO_locusTag_ECDH10B_1831
NC_010473.1	RefSeq	gene	1866985	1867896	.	-	.	Name=ydiP_locusTag_ECDH10B_1832
NC_010473.1	RefSeq	gene	1868212	1868976	.	+	.	Name=ydiQ_locusTag_ECDH10B_1833
NC_010473.1	RefSeq	gene	1868996	1869934	.	+	.	Name=ydiR_locusTag_ECDH10B_1834
NC_010473.1	RefSeq	gene	1869990	1871279	.	+	.	Name=ydiS_locusTag_ECDH10B_1835
NC_010473.1	RefSeq	gene	1871276	1871569	.	+	.	Name=ydiT_locusTag_ECDH10B_1836
NC_010473.1	RefSeq	gene	1871572	1873272	.	+	.	Name=ydiD_locusTag_ECDH10B_1837
NC_010473.1	RefSeq	gene	1873329	1875707	.	-	.	Name=pps_locusTag_ECDH10B_1838
NC_010473.1	RefSeq	gene	1876040	1876873	.	+	.	Name=ydiA_locusTag_ECDH10B_1839
NC_010473.1	RefSeq	gene	1877030	1878076	.	+	.	Name=aroH_locusTag_ECDH10B_1840
NC_010473.1	RefSeq	gene	1878208	1878399	.	+	.	Name=ydiE_locusTag_ECDH10B_1841
NC_010473.1	RefSeq	gene	1878403	1879839	.	-	.	Name=ydiU_locusTag_ECDH10B_1842
NC_010473.1	RefSeq	gene	1879902	1880615	.	-	.	Name=ydiV_locusTag_ECDH10B_1843
NC_010473.1	RefSeq	gene	1880862	1881326	.	-	.	Name=nlpC_locusTag_ECDH10B_1844
NC_010473.1	RefSeq	gene	1881404	1882153	.	-	.	Name=btuD_locusTag_ECDH10B_1845
NC_010473.1	RefSeq	gene	1882153	1882704	.	-	.	Name=btuE_locusTag_ECDH10B_1846
NC_010473.1	RefSeq	gene	1882767	1883747	.	-	.	Name=btuC_locusTag_ECDH10B_1847
NC_010473.1	RefSeq	gene	1883848	1884147	.	-	.	Name=ihfA_locusTag_ECDH10B_1848
NC_010473.1	RefSeq	gene	1884152	1886539	.	-	.	Name=pheT_locusTag_ECDH10B_1849
NC_010473.1	RefSeq	gene	1886554	1887537	.	-	.	Name=pheS_locusTag_ECDH10B_1850
NC_010473.1	RefSeq	gene	1887988	1888344	.	-	.	Name=rplT_locusTag_ECDH10B_1852
NC_010473.1	RefSeq	gene	1888397	1888594	.	-	.	Name=rpmI_locusTag_ECDH10B_1853
NC_010473.1	RefSeq	gene	1889237	1891165	.	-	.	Name=thrS_locusTag_ECDH10B_1855
NC_010473.1	RefSeq	gene	1893745	1893867	.	+	.	Name=yniD_locusTag_ECDH10B_1859
NC_010473.1	RefSeq	gene	1893920	1894678	.	-	.	Name=ydiY_locusTag_ECDH10B_1860
NC_010473.1	RefSeq	gene	1894965	1895894	.	+	.	Name=pfkB_locusTag_ECDH10B_1861
NC_010473.1	RefSeq	gene	1895995	1896285	.	+	.	Name=ydiZ_locusTag_ECDH10B_1862
NC_010473.1	RefSeq	gene	1896391	1897251	.	+	.	Name=yniA_locusTag_ECDH10B_1863
NC_010473.1	RefSeq	gene	1897292	1897828	.	-	.	Name=yniB_locusTag_ECDH10B_1864
NC_010473.1	RefSeq	gene	1897975	1898643	.	+	.	Name=yniC_locusTag_ECDH10B_1865
NC_010473.1	RefSeq	gene	1898806	1899396	.	+	.	Name=ydjM_locusTag_ECDH10B_1866
NC_010473.1	RefSeq	gene	1899529	1900920	.	+	.	Name=ydjN_locusTag_ECDH10B_1867
NC_010473.1	RefSeq	gene	1900924	1901739	.	-	.	Name=ydjO_locusTag_ECDH10B_1868
NC_010473.1	RefSeq	gene	1902016	1902279	.	-	.	Name=cedA_locusTag_ECDH10B_1869
NC_010473.1	RefSeq	gene	1902462	1904723	.	+	.	Name=katE_locusTag_ECDH10B_1870
NC_010473.1	RefSeq	gene	1904981	1905730	.	-	.	Name=chbG_locusTag_ECDH10B_1871
NC_010473.1	RefSeq	gene	1905743	1907095	.	-	.	Name=chbF_locusTag_ECDH10B_1872
NC_010473.1	RefSeq	gene	1907200	1908042	.	-	.	Name=chbR_locusTag_ECDH10B_1873
NC_010473.1	RefSeq	gene	1908050	1908400	.	-	.	Name=chbA_locusTag_ECDH10B_1874
NC_010473.1	RefSeq	gene	1908451	1909809	.	-	.	Name=chbC_locusTag_ECDH10B_1875
NC_010473.1	RefSeq	gene	1909894	1910214	.	-	.	Name=chbB_locusTag_ECDH10B_1876
NC_010473.1	RefSeq	gene	1910513	1910851	.	-	.	Name=osmE_locusTag_ECDH10B_1877
NC_010473.1	RefSeq	gene	1911053	1911880	.	+	.	Name=nadE_locusTag_ECDH10B_1878
NC_010473.1	RefSeq	gene	1912110	1912997	.	+	.	Name=cho_locusTag_ECDH10B_1879
NC_010473.1	RefSeq	gene	1912957	1913532	.	-	.	Name=ydjR_locusTag_ECDH10B_1880
NC_010473.1	RefSeq	gene	1913735	1914220	.	-	.	Name=spy_locusTag_ECDH10B_1881
NC_010473.1	RefSeq	gene	1914550	1915518	.	-	.	Name=astE_locusTag_ECDH10B_1882
NC_010473.1	RefSeq	gene	1915511	1916854	.	-	.	Name=astB_locusTag_ECDH10B_1883
NC_010473.1	RefSeq	gene	1916851	1918329	.	-	.	Name=astD_locusTag_ECDH10B_1884
NC_010473.1	RefSeq	gene	1918326	1919360	.	-	.	Name=astA_locusTag_ECDH10B_1885
NC_010473.1	RefSeq	gene	1919357	1920577	.	-	.	Name=astC_locusTag_ECDH10B_1886
NC_010473.1	RefSeq	gene	1921023	1921829	.	+	.	Name=xthA_locusTag_ECDH10B_1887
NC_010473.1	RefSeq	gene	1921996	1922706	.	+	.	Name=ydjX_locusTag_ECDH10B_1888
NC_010473.1	RefSeq	gene	1922711	1923388	.	+	.	Name=ydjY_locusTag_ECDH10B_1889
NC_010473.1	RefSeq	gene	1923403	1924110	.	+	.	Name=ydjZ_locusTag_ECDH10B_1890
NC_010473.1	RefSeq	gene	1924110	1924658	.	+	.	Name=ynjA_locusTag_ECDH10B_1891
NC_010473.1	RefSeq	gene	1924668	1925834	.	+	.	Name=ynjB_locusTag_ECDH10B_1892
NC_010473.1	RefSeq	gene	1925852	1927342	.	+	.	Name=ynjC_locusTag_ECDH10B_1893
NC_010473.1	RefSeq	gene	1927342	1927995	.	+	.	Name=ynjD_locusTag_ECDH10B_1894
NC_010473.1	RefSeq	gene	1928062	1929369	.	+	.	Name=ynjE_locusTag_ECDH10B_1895
NC_010473.1	RefSeq	gene	1929378	1929998	.	-	.	Name=ynjF_locusTag_ECDH10B_1896
NC_010473.1	RefSeq	gene	1930085	1930492	.	+	.	Name=nudG_locusTag_ECDH10B_1897
NC_010473.1	RefSeq	gene	1930458	1930730	.	-	.	Name=ynjH_locusTag_ECDH10B_1898
NC_010473.1	RefSeq	gene	1930966	1932309	.	+	.	Name=gdhA_locusTag_ECDH10B_1899
NC_010473.1	RefSeq	gene	1932426	1933466	.	-	.	Name=ynjI_locusTag_ECDH10B_1900
NC_010473.1	RefSeq	gene	1933594	1935555	.	-	.	Name=topB_locusTag_ECDH10B_1901
NC_010473.1	RefSeq	gene	1935560	1936603	.	-	.	Name=selD_locusTag_ECDH10B_1902
NC_010473.1	RefSeq	gene	1936720	1937271	.	-	.	Name=ydjA_locusTag_ECDH10B_1903
NC_010473.1	RefSeq	gene	1937432	1939288	.	+	.	Name=sppA_locusTag_ECDH10B_1904
NC_010473.1	RefSeq	gene	1939455	1940471	.	+	.	Name=ansA_locusTag_ECDH10B_1905
NC_010473.1	RefSeq	gene	1940482	1941123	.	+	.	Name=pncA_locusTag_ECDH10B_1906
NC_010473.1	RefSeq	gene	1941216	1942574	.	-	.	Name=ydjE_locusTag_ECDH10B_1907
NC_010473.1	RefSeq	gene	1942691	1943449	.	-	.	Name=ydjF_locusTag_ECDH10B_1908
NC_010473.1	RefSeq	gene	1943586	1944566	.	-	.	Name=ydjG_locusTag_ECDH10B_1909
NC_010473.1	RefSeq	gene	1944576	1945523	.	-	.	Name=ydjH_locusTag_ECDH10B_1910
NC_010473.1	RefSeq	gene	1946385	1947428	.	-	.	Name=ydjJ_locusTag_ECDH10B_1912
NC_010473.1	RefSeq	gene	1947445	1948824	.	-	.	Name=ydjK_locusTag_ECDH10B_1913
NC_010473.1	RefSeq	gene	1948851	1949927	.	-	.	Name=ydjL_locusTag_ECDH10B_1914
NC_010473.1	RefSeq	gene	1950297	1950569	.	-	.	Name=yeaC_locusTag_ECDH10B_1915
NC_010473.1	RefSeq	gene	1950611	1951024	.	-	.	Name=msrB_locusTag_ECDH10B_1916
NC_010473.1	RefSeq	gene	1951366	1952361	.	+	.	Name=gapA_locusTag_ECDH10B_1917
NC_010473.1	RefSeq	gene	1952445	1953329	.	+	.	Name=yeaD_locusTag_ECDH10B_1918
NC_010473.1	RefSeq	gene	1953377	1954231	.	-	.	Name=yeaE_locusTag_ECDH10B_1919
NC_010473.1	RefSeq	gene	1954321	1955067	.	-	.	Name=mipA_locusTag_ECDH10B_1920
NC_010473.1	RefSeq	gene	1955503	1957437	.	+	.	Name=yeaG_locusTag_ECDH10B_1921
NC_010473.1	RefSeq	gene	1957550	1958833	.	+	.	Name=yeaH_locusTag_ECDH10B_1922
NC_010473.1	RefSeq	gene	1958980	1960455	.	+	.	Name=yeaI_locusTag_ECDH10B_1923
NC_010473.1	RefSeq	gene	1960636	1962126	.	+	.	Name=yeaJ_locusTag_ECDH10B_1924
NC_010473.1	RefSeq	gene	1962169	1962672	.	+	.	Name=yeaK_locusTag_ECDH10B_1925
NC_010473.1	RefSeq	gene	1962673	1962777	.	-	.	Name=yoaI_locusTag_ECDH10B_1926
NC_010473.1	RefSeq	gene	1962947	1963393	.	+	.	Name=yeaL_locusTag_ECDH10B_1927
NC_010473.1	RefSeq	gene	1963350	1964171	.	-	.	Name=yeaM_locusTag_ECDH10B_1928
NC_010473.1	RefSeq	gene	1964268	1965449	.	+	.	Name=yeaN_locusTag_ECDH10B_1929
NC_010473.1	RefSeq	gene	1965504	1965851	.	+	.	Name=yeaO_locusTag_ECDH10B_1930
NC_010473.1	RefSeq	gene	1965873	1966127	.	-	.	Name=yoaF_locusTag_ECDH10B_1931
NC_010473.1	RefSeq	gene	1966310	1967335	.	+	.	Name=yeaP_locusTag_ECDH10B_1932
NC_010473.1	RefSeq	gene	1967602	1967850	.	-	.	Name=yeaQ_locusTag_ECDH10B_1933
NC_010473.1	RefSeq	gene	1967998	1968180	.	-	.	Name=yoaG_locusTag_ECDH10B_1934
NC_010473.1	RefSeq	gene	1968184	1968543	.	-	.	Name=yeaR_locusTag_ECDH10B_1935
NC_010473.1	RefSeq	gene	1968716	1969354	.	-	.	Name=yeaS_locusTag_ECDH10B_1936
NC_010473.1	RefSeq	gene	1969481	1970404	.	-	.	Name=yeaT_locusTag_ECDH10B_1937
NC_010473.1	RefSeq	gene	1970507	1971592	.	+	.	Name=yeaU_locusTag_ECDH10B_1938
NC_010473.1	RefSeq	gene	1971783	1973228	.	+	.	Name=yeaV_locusTag_ECDH10B_1939
NC_010473.1	RefSeq	gene	1973260	1974384	.	+	.	Name=yeaW_locusTag_ECDH10B_1940
NC_010473.1	RefSeq	gene	1974440	1975405	.	+	.	Name=yeaX_locusTag_ECDH10B_1941
NC_010473.1	RefSeq	gene	1975459	1976586	.	-	.	Name=rnd_locusTag_ECDH10B_1942
NC_010473.1	RefSeq	gene	1976656	1978341	.	-	.	Name=fadD_locusTag_ECDH10B_1943
NC_010473.1	RefSeq	gene	1978546	1979127	.	-	.	Name=yeaY_locusTag_ECDH10B_1944
NC_010473.1	RefSeq	gene	1979167	1979862	.	-	.	Name=yeaZ_locusTag_ECDH10B_1945
NC_010473.1	RefSeq	gene	1979920	1981830	.	-	.	Name=yoaA_locusTag_ECDH10B_1946
NC_010473.1	RefSeq	gene	1981962	1982306	.	+	.	Name=yoaB_locusTag_ECDH10B_1947
NC_010473.1	RefSeq	gene	1982668	1983027	.	+	.	Name=yoaC_locusTag_ECDH10B_1948
NC_010473.1	RefSeq	gene	1983147	1983326	.	-	.	Name=yoaH_locusTag_ECDH10B_1949
NC_010473.1	RefSeq	gene	1984765	1985343	.	+	.	Name=yeaB_locusTag_ECDH10B_1951
NC_010473.1	RefSeq	gene	1985527	1986891	.	+	.	Name=sdaA_locusTag_ECDH10B_1952
NC_010473.1	RefSeq	gene	1987022	1988620	.	+	.	Name=yoaD_locusTag_ECDH10B_1953
NC_010473.1	RefSeq	gene	1988624	1990180	.	-	.	Name=yoaE_locusTag_ECDH10B_1954
NC_010473.1	RefSeq	gene	1990643	1991614	.	+	.	Name=manX_locusTag_ECDH10B_1955
NC_010473.1	RefSeq	gene	1991677	1992477	.	+	.	Name=manY_locusTag_ECDH10B_1956
NC_010473.1	RefSeq	gene	1992481	1993341	.	+	.	Name=manZ_locusTag_ECDH10B_1957
NC_010473.1	RefSeq	gene	1993396	1993854	.	+	.	Name=yobD_locusTag_ECDH10B_1958
NC_010473.1	RefSeq	gene	1994283	1994849	.	+	.	Name=yebN_locusTag_ECDH10B_1959
NC_010473.1	RefSeq	gene	1994846	1995655	.	-	.	Name=rrmA_locusTag_ECDH10B_1960
NC_010473.1	RefSeq	gene	1995821	1996030	.	-	.	Name=cspC_locusTag_ECDH10B_1961
NC_010473.1	RefSeq	gene	1996043	1996186	.	-	.	Name=yobF_locusTag_ECDH10B_1962
NC_010473.1	RefSeq	gene	1996856	1997143	.	-	.	Name=yebO_locusTag_ECDH10B_1963
NC_010473.1	RefSeq	gene	1997218	1997361	.	-	.	Name=yobG_locusTag_ECDH10B_1964
NC_010473.1	RefSeq	gene	1997520	1997759	.	+	.	Name=yobH_locusTag_ECDH10B_1965
NC_010473.1	RefSeq	gene	1997903	1998694	.	-	.	Name=kdgR_locusTag_ECDH10B_1966
NC_010473.1	RefSeq	gene	1998871	2000244	.	+	.	Name=yebQ_locusTag_ECDH10B_1967
NC_010473.1	RefSeq	gene	2000290	2001171	.	-	.	Name=htpX_locusTag_ECDH10B_1968
NC_010473.1	RefSeq	gene	2001363	2003411	.	-	.	Name=prc_locusTag_ECDH10B_1969
NC_010473.1	RefSeq	gene	2003431	2004129	.	-	.	Name=proQ_locusTag_ECDH10B_1970
NC_010473.1	RefSeq	gene	2004226	2004777	.	-	.	Name=yebR_locusTag_ECDH10B_1971
NC_010473.1	RefSeq	gene	2004853	2006136	.	+	.	Name=yebS_locusTag_ECDH10B_1972
NC_010473.1	RefSeq	gene	2006105	2008738	.	+	.	Name=yebT_locusTag_ECDH10B_1973
NC_010473.1	RefSeq	gene	2008818	2010257	.	+	.	Name=yebU_locusTag_ECDH10B_1974
NC_010473.1	RefSeq	gene	2010375	2010611	.	+	.	Name=yebV_locusTag_ECDH10B_1975
NC_010473.1	RefSeq	gene	2010716	2010907	.	+	.	Name=yebW_locusTag_ECDH10B_1976
NC_010473.1	RefSeq	gene	2010908	2011564	.	-	.	Name=pphA_locusTag_ECDH10B_1977
NC_010473.1	RefSeq	gene	2011661	2011909	.	+	.	Name=ryeA_locusTag_ECDH10B_1978
NC_010473.1	RefSeq	gene	2011759	2011879	.	-	.	Name=ryeB_locusTag_ECDH10B_1979
NC_010473.1	RefSeq	gene	2011960	2012301	.	-	.	Name=yebY_locusTag_ECDH10B_1980
NC_010473.1	RefSeq	gene	2012314	2013186	.	-	.	Name=yebZ_locusTag_ECDH10B_1981
NC_010473.1	RefSeq	gene	2013190	2013564	.	-	.	Name=yobA_locusTag_ECDH10B_1982
NC_010473.1	RefSeq	gene	2013703	2013933	.	+	.	Name=holE_locusTag_ECDH10B_1983
NC_010473.1	RefSeq	gene	2014035	2014691	.	+	.	Name=yobB_locusTag_ECDH10B_1984
NC_010473.1	RefSeq	gene	2014715	2015377	.	+	.	Name=exoX_locusTag_ECDH10B_1985
NC_010473.1	RefSeq	gene	2015374	2017434	.	-	.	Name=ptrB_locusTag_ECDH10B_1986
NC_010473.1	RefSeq	gene	2017643	2018302	.	-	.	Name=yebE_locusTag_ECDH10B_1987
NC_010473.1	RefSeq	gene	2018629	2018997	.	-	.	Name=yebF_locusTag_ECDH10B_1988
NC_010473.1	RefSeq	gene	2019052	2019342	.	-	.	Name=yebG_locusTag_ECDH10B_1989
NC_010473.1	RefSeq	gene	2019476	2020654	.	+	.	Name=purT_locusTag_ECDH10B_1990
NC_010473.1	RefSeq	gene	2020710	2021351	.	-	.	Name=eda_locusTag_ECDH10B_1991
NC_010473.1	RefSeq	gene	2021388	2023199	.	-	.	Name=edd_locusTag_ECDH10B_1992
NC_010473.1	RefSeq	gene	2023434	2024909	.	-	.	Name=zwf_locusTag_ECDH10B_1993
NC_010473.1	RefSeq	gene	2025247	2026116	.	+	.	Name=yebK_locusTag_ECDH10B_1994
NC_010473.1	RefSeq	gene	2026244	2027686	.	+	.	Name=pykA_locusTag_ECDH10B_1995
NC_010473.1	RefSeq	gene	2027817	2028788	.	-	.	Name=lpxM_locusTag_ECDH10B_1996
NC_010473.1	RefSeq	gene	2028908	2030230	.	-	.	Name=yebA_locusTag_ECDH10B_1997
NC_010473.1	RefSeq	gene	2030246	2031178	.	-	.	Name=znuA_locusTag_ECDH10B_1998
NC_010473.1	RefSeq	gene	2031257	2032012	.	+	.	Name=znuC_locusTag_ECDH10B_1999
NC_010473.1	RefSeq	gene	2032009	2032794	.	+	.	Name=znuB_locusTag_ECDH10B_2000
NC_010473.1	RefSeq	gene	2032941	2033951	.	-	.	Name=ruvB_locusTag_ECDH10B_2001
NC_010473.1	RefSeq	gene	2033960	2034571	.	-	.	Name=ruvA_locusTag_ECDH10B_2002
NC_010473.1	RefSeq	gene	2034846	2035448	.	+	.	Name=yebB_locusTag_ECDH10B_2003
NC_010473.1	RefSeq	gene	2035450	2035971	.	-	.	Name=ruvC_locusTag_ECDH10B_2004
NC_010473.1	RefSeq	gene	2036006	2036746	.	-	.	Name=yebC_locusTag_ECDH10B_2005
NC_010473.1	RefSeq	gene	2036775	2037227	.	-	.	Name=ntpA_locusTag_ECDH10B_2006
NC_010473.1	RefSeq	gene	2037345	2039117	.	-	.	Name=aspS_locusTag_ECDH10B_2007
NC_010473.1	RefSeq	gene	2039427	2039993	.	+	.	Name=yecD_locusTag_ECDH10B_2008
NC_010473.1	RefSeq	gene	2039990	2040808	.	+	.	Name=yecE_locusTag_ECDH10B_2009
[truncated: 2,400 more rows]
